# Supplementary material for: Identification of m6A methyltransferase-related lncRNA signature for predicting immunotherapy and prognosis in patients with hepatocellular carcinoma
Source: Biosci Rep. 2021 Jun 8;41(6):BSR20210760. doi: 10.1042/BSR20210760 (PMC8188173; doi:10.1042/BSR20210760)
Supplement: Supplementary Tables S1-S14 [file BSR-2021-0760_supp1.zip]

Archive with 14 entries (14 files):
- BSR-2021-0760_suppST14.xlsx
- BSR-2021-0760_suppST1.xlsx
- BSR-2021-0760_suppST2.xlsx
- BSR-2021-0760_suppST3.xlsx
- BSR-2021-0760_suppST4.xlsx
- BSR-2021-0760_suppST5.xlsx
- BSR-2021-0760_suppST6.xlsx
- BSR-2021-0760_suppST7.xlsx
- BSR-2021-0760_suppST8.xlsx
- BSR-2021-0760_suppST9.xlsx
- BSR-2021-0760_suppST10.xlsx
- BSR-2021-0760_suppST11.xlsx
- BSR-2021-0760_suppST12.xlsx
- BSR-2021-0760_suppST13.xlsx
