# Supplementary material for: Identification of m6A methyltransferase-related lncRNA signature for predicting immunotherapy and prognosis in patients with hepatocellular carcinoma
Source: Biosci Rep. 2021 Jun 8;41(6):BSR20210760. doi: 10.1042/BSR20210760 (PMC8188173; doi:10.1042/BSR20210760)
Supplement: Supplementary Tables S1-S14 [file BSR-2021-0760_supp1.zip › BSR-2021-0760_suppST1.xlsx]

## Sheet: DEGs sig 
Differentially expressed genes in the two risk subgroups
	logFC	AveExpr	t	PValue	adj.P.Val	B
CYP2A6	-3.97183	6.93268	-12.0477	2.17008e-28	9.72596e-26	53.7227
TAT	-3.55871	7.13882	-14.1726	1.15354e-36	6.72099e-33	72.5415
SLC22A1	-3.27844	4.7302	-13.9752	7.06736e-36	2.28762e-32	70.7505
CYP8B1	-3.15726	5.82054	-11.7791	2.21507e-27	7.25051e-25	51.4296
SLC10A1	-3.05024	5.74499	-12.6331	1.27565e-30	1.06178e-27	58.7944
HAO2	-2.80737	3.62064	-13.7533	5.37266e-35	1.3043e-31	68.7464
HSD11B1	-2.78286	6.85907	-9.83378	2.08246e-20	1.52428e-18	35.5973
SAA1	-2.72045	7.49724	-8.38056	1.13992e-15	2.99442e-14	24.8684
F9	-2.68349	6.13081	-12.5624	2.38363e-30	1.736e-27	58.177
MFSD2A	-2.62437	3.69291	-12.0504	2.12043e-28	9.70419e-26	53.7456
SDS	-2.61827	6.93999	-8.24449	2.99219e-15	7.26405e-14	23.9213
HSD17B13	-2.5838	4.37223	-8.4312	7.93916e-16	2.15951e-14	25.2235
HRG	-2.57051	9.84407	-9.28562	1.44376e-18	7.22676e-17	31.425
HPD	-2.56949	8.7283	-8.66994	1.41521e-16	4.58597e-15	26.9172
THRSP	-2.56882	4.06411	-8.66946	1.42021e-16	4.59195e-15	26.9137
FETUB	-2.5307	5.43445	-11.8421	1.28653e-27	4.51557e-25	51.9659
GLYAT	-2.47536	4.48914	-10.5681	5.76937e-23	7.0917e-21	41.3996
LINC01018	-2.47451	3.40745	-11.351	8.55224e-26	1.94644e-23	47.8242
ALDOB	-2.45717	10.6173	-10.8557	5.41536e-24	8.00814e-22	43.7323
RDH16	-2.43694	5.52716	-12.126	1.09759e-28	5.5129e-26	54.3957
C9	-2.42996	5.40663	-7.55119	3.46145e-13	5.53452e-12	19.2649
ADH4	-2.42841	7.47456	-7.92504	2.76672e-14	5.46812e-13	21.7399
CPS1	-2.39994	7.42627	-8.66267	1.49217e-16	4.81395e-15	26.8651
HP	-2.38082	12.3311	-10.729	1.54189e-23	2.09899e-21	42.7006
PCK1	-2.36304	7.09304	-9.50808	2.6291e-19	1.55357e-17	33.1009
TTC36	-2.33824	3.10333	-11.2659	1.7556e-25	3.70611e-23	47.1146
ETNPPL	-2.31389	4.74159	-12.7837	3.35076e-31	3.14885e-28	60.1146
ADH1C	-2.29528	7.91853	-8.13546	6.43514e-15	1.45324e-13	23.17
SAA2	-2.28956	5.15348	-7.44721	6.88491e-13	1.04956e-11	18.592
C3P1	-2.26636	4.70647	-12.0887	1.51965e-28	7.50346e-26	54.0745
CYP3A4	-2.24796	6.01683	-5.7587	1.79502e-08	1.23857e-07	8.68621
RTP3	-2.23969	5.22531	-10.2725	6.34676e-22	6.22538e-20	39.0361
LINC01554	-2.21218	3.20169	-8.04588	1.20108e-14	2.55215e-13	22.558
CYP2C8	-2.1978	7.00902	-9.17435	3.35384e-18	1.55332e-16	30.5959
SERPINC1	-2.18604	10.7523	-9.82616	2.21097e-20	1.61428e-18	35.5383
HSD17B6	-2.18518	8.16784	-11.3325	1.00011e-25	2.22907e-23	47.6698
LINC02362	-2.18301	3.49774	-15.9339	8.30075e-44	1.20909e-39	88.7939
GBA3	-2.17885	3.87814	-12.0145	2.8947e-28	1.25863e-25	53.4383
LINC00844	-2.16898	3.20867	-8.88019	3.02209e-17	1.12727e-15	28.4343
APOF	-2.1624	5.10843	-10.4398	1.64056e-22	1.78999e-20	40.3694
CFHR5	-2.14636	5.54239	-8.76724	6.94685e-17	2.39215e-15	27.6163
SAA2-SAA4	-2.14513	4.02541	-7.86769	4.09868e-14	7.82456e-13	21.3547
GLYATL1	-2.12609	4.80995	-13.3969	1.36862e-33	1.89861e-30	65.5478
MOGAT2	-2.06649	3.14066	-11.1976	3.121e-25	6.30599e-23	46.547
CYP2B7P	-2.06517	3.68762	-8.3078	1.91222e-15	4.81062e-14	24.3607
CYP2A7	-2.05083	2.1567	-8.99764	1.26298e-17	5.16757e-16	29.292
SLC27A5	-2.04821	7.56215	-11.2998	1.31917e-25	2.84668e-23	47.3966
GSTA2	-2.03348	5.94048	-6.76439	5.30643e-11	5.73182e-10	14.3475
UGT2B7	-2.02066	7.01883	-10.1338	1.93027e-21	1.74636e-19	37.9401
TTR	-2.01714	11.9161	-9.43391	4.65121e-19	2.58586e-17	32.5395
GYS2	-2.01269	3.23586	-11.746	2.94285e-27	9.12033e-25	51.1492
AGXT	-2.00525	9.13304	-10.2905	5.49162e-22	5.46013e-20	39.1787
LINC01485	-1.99718	6.18727	-8.33178	1.61308e-15	4.11853e-14	24.5276
APOC3	-1.99699	13.1517	-9.52659	2.27926e-19	1.35786e-17	33.2415
CYP4F2	-1.99654	5.71049	-10.4853	1.13411e-22	1.29059e-20	40.7333
GBP7	-1.99252	3.73566	-11.1142	6.28283e-25	1.18762e-22	45.8568
SAA4	-1.99172	7.37522	-9.58413	1.46078e-19	8.99692e-18	33.6793
AKR1D1	-1.98813	4.43368	-8.97531	1.49166e-17	5.95276e-16	29.1284
SLC22A7	-1.98263	6.14722	-8.37049	1.22475e-15	3.18852e-14	24.7979
FNDC5	-1.97647	2.86203	-9.46925	3.54522e-19	2.01717e-17	32.8067
CFHR4	-1.97348	4.01078	-10.5228	8.35504e-23	9.94252e-21	41.0346
BHMT	-1.97084	6.71209	-7.7959	6.68525e-14	1.2218e-12	20.8753
HPX	-1.96795	10.9722	-11.0472	1.10078e-24	1.9088e-22	45.3037
UGT2B10	-1.96094	5.31769	-10.032	4.347e-21	3.62856e-19	37.1403
TDO2	-1.94091	5.84028	-8.55569	3.24259e-16	9.67861e-15	26.1028
ACSM2A	-1.9312	5.5286	-11.2922	1.4059e-25	3.01153e-23	47.3338
ADH1B	-1.90829	8.47113	-8.03423	1.30221e-14	2.74898e-13	22.4787
GNMT	-1.90185	5.88195	-8.51794	4.25803e-16	1.23436e-14	25.8352
CYP7A1	-1.89703	4.37805	-7.22099	3.00241e-12	4.06252e-11	17.1517
ARG1	-1.89242	8.12721	-8.52741	3.97706e-16	1.16208e-14	25.9023
HPR	-1.89042	8.09998	-8.8769	3.09662e-17	1.15212e-15	28.4104
SLC25A47	-1.86868	4.91175	-6.46816	3.17491e-10	2.98649e-09	12.6044
CCND2P1	-1.86751	2.91919	-11.7498	2.8479e-27	8.92098e-25	51.1815
GSTA1	-1.86746	8.26731	-7.57277	2.99866e-13	4.86398e-12	19.4054
CYP2B6	-1.86255	5.0412	-9.48126	3.23234e-19	1.86096e-17	32.8976
ACSM5	-1.85612	5.05823	-9.71871	5.12932e-20	3.51594e-18	34.7097
DAO	-1.84962	5.32809	-10.8702	4.8014e-24	7.24738e-22	43.851
PLA2G2A	-1.8461	6.0335	-4.66439	4.34386e-06	1.92582e-05	3.40197
C6	-1.84446	6.17868	-10.3644	3.02297e-22	3.134e-20	39.767
AFM	-1.8362	6.52446	-9.13575	4.48648e-18	2.02636e-16	30.3097
FBP1	-1.83191	7.6163	-11.6368	7.51022e-27	2.08369e-24	50.2245
SULT2A1	-1.83134	8.27542	-7.81701	5.7916e-14	1.06853e-12	21.0159
APOA5	-1.82722	7.15513	-9.10826	5.51711e-18	2.4242e-16	30.1063
ACSM2B	-1.79488	6.76215	-10.4356	1.69831e-22	1.83922e-20	40.3353
GPD1	-1.7918	5.05917	-10.7951	8.93743e-24	1.24577e-21	43.2383
SLC46A3	-1.79018	4.21331	-11.7033	4.24752e-27	1.26264e-24	50.787
OTC	-1.77444	6.17289	-8.13934	6.26282e-15	1.41762e-13	23.1966
PON1	-1.75005	7.30545	-8.45787	6.55797e-16	1.82471e-14	25.4112
MASP2	-1.73529	6.57724	-8.83308	4.27989e-17	1.53928e-15	28.0923
AQP9	-1.73526	7.04269	-6.75098	5.76142e-11	6.17747e-10	14.2672
CFHR3	-1.71963	4.50974	-8.00991	1.54105e-14	3.2067e-13	22.3136
ASPDH	-1.69463	5.31967	-8.96284	1.6367e-17	6.47832e-16	29.0371
ALDH8A1	-1.6925	5.61738	-11.1082	6.60539e-25	1.22566e-22	45.8074
ABCB4	-1.68584	4.51457	-10.9189	3.2044e-24	5.15748e-22	44.2498
SLC38A4	-1.6847	6.62993	-10.5536	6.49772e-23	7.92015e-21	41.2824
C8A	-1.67504	5.97064	-10.8564	5.38397e-24	8.00233e-22	43.7381
UGT2B15	-1.6648	6.21788	-7.34554	1.33994e-12	1.92564e-11	17.9406
PLG	-1.66415	8.70403	-8.71778	9.98059e-17	3.34585e-15	27.2603
ANXA10	-1.6565	3.6546	-9.5844	1.45764e-19	8.99662e-18	33.6815
KNG1	-1.65628	9.80411	-9.51253	2.54029e-19	1.50414e-17	33.1347
GSTM1	-1.64564	3.23466	-4.92185	1.29805e-06	6.32248e-06	4.55852
SERPINA11	-1.6164	6.75187	-7.91949	2.87424e-14	5.64615e-13	21.7025
SLC27A2	-1.60523	6.56598	-10.8718	4.73745e-24	7.18809e-22	43.8642
CYP2C9	-1.60343	7.2329	-6.83984	3.33269e-11	3.75291e-10	14.8012
AGXT2	-1.59175	4.50649	-9.87912	1.45744e-20	1.08867e-18	35.9487
SLC51A	-1.5912	6.12776	-8.12318	7.01149e-15	1.5652e-13	23.0859
CTH	-1.58769	4.07495	-9.41833	5.24149e-19	2.87561e-17	32.4219
NR1I2	-1.57577	3.41449	-9.76219	3.65111e-20	2.56311e-18	35.0444
UROC1	-1.55739	3.27013	-6.65078	1.06126e-10	1.08389e-09	13.6717
PGLYRP2	-1.55462	5.76095	-7.10131	6.45838e-12	8.25471e-11	16.4032
FAM83A-AS1	-1.55379	1.89349	-6.93403	1.85491e-11	2.18332e-10	15.373
A1BG	-1.55067	5.33926	-9.14432	4.20614e-18	1.90269e-16	30.3732
HAO1	-1.5443	7.26589	-8.95076	1.79057e-17	7.03951e-16	28.9488
FXYD1	-1.5419	3.67174	-7.4511	6.71104e-13	1.02574e-11	18.617
PRG4	-1.53811	4.88716	-6.65958	1.00614e-10	1.03243e-09	13.7237
SLC28A1	-1.53723	3.257	-8.69994	1.13702e-16	3.75978e-15	27.1322
AVPR1A	-1.53486	1.78791	-8.84335	3.9675e-17	1.44477e-15	28.1668
SEC14L2	-1.53172	5.40842	-9.46442	3.67935e-19	2.08941e-17	32.7701
CYP4A11	-1.52814	7.07902	-7.45216	6.66425e-13	1.01966e-11	18.6238
ACADL	-1.52414	2.40295	-10.8456	5.88646e-24	8.53155e-22	43.6501
AZGP1	-1.5106	9.93259	-8.92723	2.13259e-17	8.22868e-16	28.777
LINC02428	-1.51026	3.32992	-7.603	2.45133e-13	4.05061e-12	19.6027
NAT2	-1.50243	2.38224	-9.11779	5.13564e-18	2.28414e-16	30.1768
LINC01093	-1.49029	1.50295	-10.4678	1.30685e-22	1.46993e-20	40.5936
ABAT	-1.48659	6.25774	-10.8238	7.04965e-24	1.00672e-21	43.4723
C8B	-1.48369	7.59162	-10.039	4.11043e-21	3.47087e-19	37.1954
HMGCS2	-1.48363	9.52954	-8.33471	1.57981e-15	4.03711e-14	24.5481
HPGD	-1.47762	3.86144	-5.85669	1.0505e-08	7.54887e-08	9.20519
GCGR	-1.47689	2.823	-6.7942	4.4177e-11	4.84915e-10	14.5262
CYP4A22	-1.47448	4.74665	-8.17729	4.80089e-15	1.11798e-13	23.4574
UPB1	-1.46586	5.84023	-7.83746	5.0382e-14	9.47534e-13	21.1524
HAMP	-1.46524	4.80646	-4.6898	3.86478e-06	1.72894e-05	3.51366
XDH	-1.45958	3.87045	-9.35557	8.4727e-19	4.43136e-17	31.9493
SPP2	-1.4551	4.4843	-6.42428	4.11715e-10	3.77885e-09	12.3514
CNDP1	-1.45023	1.3108	-10.2916	5.44275e-22	5.4331e-20	39.1875
FGB	-1.44756	11.3195	-7.39863	9.47157e-13	1.40994e-11	18.2799
LECT2	-1.44599	6.08199	-5.37009	1.4004e-07	8.1789e-07	6.70072
NR1I3	-1.44429	5.43851	-7.77815	7.54125e-14	1.37136e-12	20.7572
ANG	-1.43661	8.86796	-10.3226	4.23719e-22	4.31601e-20	39.4343
CES2	-1.43564	7.76954	-9.97499	6.83278e-21	5.51392e-19	36.6948
GPLD1	-1.42933	2.62366	-9.33549	9.87595e-19	5.08315e-17	31.7986
PFKFB1	-1.42892	2.79412	-10.8604	5.2101e-24	7.82375e-22	43.7705
GLS2	-1.42307	1.74107	-8.78478	6.10731e-17	2.12313e-15	27.7429
LAMA5-AS1	-1.42125	2.93902	-8.23516	3.19572e-15	7.69792e-14	23.8567
ETNK2	-1.41898	5.99673	-8.6696	1.4187e-16	4.59195e-15	26.9147
LINC01702	-1.41706	2.24502	-9.34232	9.37414e-19	4.86787e-17	31.8499
PCK2	-1.41378	6.79239	-12.1601	8.15905e-29	4.24445e-26	54.6885
SERPINA7	-1.41355	6.6192	-5.74244	1.96052e-08	1.34354e-07	8.60082
CDO1	-1.40225	7.10077	-7.85151	4.57783e-14	8.65422e-13	21.2463
ACSL1	-1.40161	7.36633	-10.3397	3.691e-22	3.78614e-20	39.5703
SLC13A5	-1.39943	6.376	-6.08735	2.89558e-09	2.29535e-08	10.4552
ANO1	-1.39362	3.86553	-7.82389	5.52637e-14	1.02609e-12	21.0618
F13B	-1.39122	5.6735	-8.64999	1.63646e-16	5.21592e-15	26.7745
C4BPA	-1.39007	9.3076	-6.94708	1.70947e-11	2.0244e-10	15.4527
ORM1	-1.38605	12.1387	-7.75211	8.99678e-14	1.61587e-12	20.5844
DPYS	-1.38534	5.36608	-8.01482	1.48956e-14	3.10844e-13	22.3469
ACMSD	-1.38004	4.50086	-10.489	1.1e-22	1.25667e-20	40.7634
AKR7A3	-1.3716	5.16855	-6.85698	2.99698e-11	3.40648e-10	14.9048
OGDHL	-1.36683	4.91488	-7.63058	2.03856e-13	3.41895e-12	19.7833
CDA	-1.36554	4.88029	-7.96401	2.11588e-14	4.27165e-13	22.0028
IFI27	-1.35653	7.01634	-5.77167	1.67277e-08	1.1622e-07	8.75452
G6PC	-1.35498	7.20662	-6.51036	2.46966e-10	2.36431e-09	12.8489
CPN2	-1.35242	6.90981	-7.97243	1.99657e-14	4.06173e-13	22.0597
F12	-1.35171	8.41363	-7.42233	8.10817e-13	1.22134e-11	18.432
GPR88	-1.34908	2.53611	-5.68377	2.69084e-08	1.7971e-07	8.29435
MIR621	-1.34566	6.92806	-7.13921	5.0723e-12	6.58495e-11	16.6393
INSIG1	-1.33668	7.92835	-8.8714	3.22498e-17	1.19834e-15	28.3704
BBOX1	-1.31816	2.59357	-7.09806	6.59345e-12	8.40614e-11	16.383
AR	-1.31083	3.43912	-8.96238	1.64242e-17	6.49213e-16	29.0337
HAL	-1.30949	4.74409	-5.26879	2.34794e-07	1.31894e-06	6.20252
FGGY	-1.30792	3.57951	-9.39248	6.38951e-19	3.44702e-17	32.227
FGG	-1.30464	11.916	-7.24199	2.62242e-12	3.59005e-11	17.284
UGT1A4	-1.30233	4.13488	-4.86775	1.68042e-06	8.02785e-06	4.31095
CCL16	-1.29911	5.05802	-6.21542	1.39264e-09	1.17086e-08	11.1663
APOC1P1	-1.29797	5.7073	-6.06024	3.37584e-09	2.64724e-08	10.3062
RBP4	-1.29531	12.6355	-8.5151	4.34598e-16	1.25852e-14	25.8152
ADH1A	-1.2928	8.39865	-5.79933	1.43868e-08	1.00992e-07	8.90052
TM6SF2	-1.28103	3.98835	-9.70828	5.56406e-20	3.7872e-18	34.6296
SLC2A2	-1.27969	7.44404	-6.75684	5.55802e-11	5.98139e-10	14.3023
CES1	-1.27103	9.51806	-6.35758	6.09638e-10	5.41628e-09	11.9695
AHSG	-1.27034	11.1517	-4.91832	1.32017e-06	6.41949e-06	4.54231
ALB	-1.2642	15.065	-6.65666	1.02411e-10	1.04903e-09	13.7065
PIPOX	-1.26302	7.82356	-8.68144	1.30139e-16	4.24074e-15	26.9995
FGA	-1.2604	12.0119	-7.12951	5.39639e-12	6.9746e-11	16.5788
GHR	-1.25216	3.71137	-8.77396	6.61242e-17	2.28509e-15	27.6648
RBP5	-1.25027	5.53695	-8.57996	2.72061e-16	8.25593e-15	26.2752
PRAP1	-1.25001	9.86722	-5.91071	7.79541e-09	5.72174e-08	9.49436
SYT7	-1.24725	3.0483	-7.24424	2.58462e-12	3.54497e-11	17.2982
GCK	-1.24319	1.08129	-6.41148	4.44041e-10	4.05257e-09	12.2778
NNMT	-1.24209	6.9953	-4.85474	1.78746e-06	8.49326e-06	4.25176
ABCB11	-1.24107	2.2314	-8.18973	4.39919e-15	1.03186e-13	23.5431
FMO3	-1.24025	7.64145	-5.87926	9.27631e-09	6.7307e-08	9.32575
LINC02499	-1.23683	3.41599	-7.3462	1.33417e-12	1.91841e-11	17.9448
CFHR2	-1.23267	3.56143	-9.75373	3.9011e-20	2.7319e-18	34.9792
NBPF13P	-1.23161	2.36959	-8.61125	2.16862e-16	6.7568e-15	26.4979
SLC1A1	-1.23144	3.52244	-7.11357	5.97352e-12	7.6661e-11	16.4795
LDHD	-1.23024	5.90103	-10.4405	1.63223e-22	1.7876e-20	40.3745
C7	-1.22999	3.38932	-5.19106	3.47195e-07	1.8902e-06	5.8258
HORMAD2-AS1	-1.22891	2.90596	-5.58203	4.63181e-08	2.97107e-07	7.7691
ALPL	-1.22775	4.38398	-7.2475	2.53086e-12	3.48107e-11	17.3188
TMEM82	-1.22756	3.63469	-6.43655	3.82929e-10	3.53693e-09	12.4219
GREM2	-1.22417	2.09656	-6.41171	4.43434e-10	4.0483e-09	12.2792
ALDH6A1	-1.2161	5.96008	-9.68357	6.74627e-20	4.4973e-18	34.4399
APCS	-1.21385	10.1079	-5.42808	1.0381e-07	6.23286e-07	6.98956
SLC6A1	-1.21319	4.85919	-7.36046	1.21567e-12	1.7593e-11	18.0358
ITIH1	-1.20906	9.64753	-7.16246	4.37174e-12	5.73683e-11	16.7845
TFR2	-1.20784	8.71714	-8.1263	6.86028e-15	1.53734e-13	23.1073
ITIH3	-1.20481	9.74722	-7.19036	3.65579e-12	4.86081e-11	16.9593
HNF4A-AS1	-1.20456	3.61227	-6.89651	2.34426e-11	2.71327e-10	15.1445
EHHADH	-1.2026	6.42554	-8.29232	2.13398e-15	5.32253e-14	24.253
MBL2	-1.20204	4.79492	-5.95128	6.22189e-09	4.64759e-08	9.71299
ORM2	-1.19756	10.4773	-7.33875	1.40057e-12	2.00597e-11	17.8973
DCXR	-1.19609	10.0101	-8.42557	8.26561e-16	2.23921e-14	25.184
GFRA1	-1.18942	2.42172	-7.59649	2.56018e-13	4.21851e-12	19.5602
CYP4F11	-1.18549	5.72857	-7.97269	1.99296e-14	4.05722e-13	22.0615
APOA1	-1.1852	12.5795	-4.76629	2.71004e-06	1.24505e-05	3.85318
PIGR	-1.18318	4.78007	-4.81127	2.19481e-06	1.02658e-05	4.05507
DMGDH	-1.18038	4.08517	-8.61134	2.16714e-16	6.7568e-15	26.4986
MAT1A	-1.17637	8.65904	-7.55541	3.36583e-13	5.4024e-12	19.2923
SLPI	-1.17387	7.31356	-3.86058	0.000133675	0.000440772	0.15167
HGFAC	-1.17298	4.44074	-3.96368	8.87282e-05	0.000303028	0.537352
CYP2C18	-1.17247	4.91553	-6.607	1.38305e-10	1.38457e-09	13.4137
PON3	-1.17102	7.54926	-8.86571	3.36352e-17	1.2419e-15	28.3291
F11	-1.17021	3.96503	-10.1067	2.39778e-21	2.13615e-19	37.7264
DRAIC	-1.16307	3.11213	-6.18096	1.69773e-09	1.40268e-08	10.9738
CYP4F3	-1.15338	5.82015	-8.57737	2.77219e-16	8.39494e-15	26.2567
BAAT	-1.15302	7.24083	-7.62279	2.14761e-13	3.5874e-12	19.7322
ADORA2BP1	-1.15292	1.44025	-9.54068	2.04426e-19	1.22538e-17	33.3486
ABCG8	-1.15226	3.80294	-8.33089	1.6233e-15	4.14098e-14	24.5214
INHBC	-1.15068	4.38133	-6.45799	3.37249e-10	3.153e-09	12.5456
RETREG1	-1.15067	2.29821	-7.1682	4.214e-12	5.54231e-11	16.8204
MT1X	-1.14963	8.02531	-4.77585	2.59169e-06	1.19615e-05	3.89592
RIDA	-1.14861	8.89271	-10.3006	5.06016e-22	5.10078e-20	39.2593
FAM99A	-1.14694	1.82861	-6.42856	4.01432e-10	3.69028e-09	12.376
CPB2	-1.14639	8.84128	-8.23662	3.16302e-15	7.64522e-14	23.8668
CYP2D6	-1.1463	4.98243	-6.44469	3.64915e-10	3.38666e-09	12.4688
SLCO1B1	-1.14373	5.98182	-6.09762	2.73175e-09	2.17494e-08	10.5118
UGT2B4	-1.14135	9.06569	-5.91886	7.45065e-09	5.48981e-08	9.53821
ACSM1	-1.14015	3.00892	-5.56582	5.04672e-08	3.21498e-07	7.68617
CYP1A2	-1.13912	2.55935	-3.93084	0.000101199	0.000341534	0.413483
GPT	-1.13791	5.95665	-7.80962	6.09005e-14	1.11934e-12	20.9667
SHMT1	-1.13225	6.38324	-9.43591	4.58023e-19	2.55615e-17	32.5546
ACOX2	-1.1312	6.22888	-8.92741	2.1298e-17	8.22868e-16	28.7783
PLGLA	-1.12807	1.9585	-7.60733	2.38135e-13	3.95065e-12	19.6311
KLKB1	-1.12507	5.50133	-9.05354	8.3169e-18	3.53189e-16	29.7027
TMPRSS6	-1.12427	6.4421	-6.65195	1.05381e-10	1.07756e-09	13.6786
ALDH1L1	-1.124	7.29782	-4.80271	2.28496e-06	1.06522e-05	4.01652
IL27	-1.12378	2.89405	-9.40852	5.65098e-19	3.08285e-17	32.3479
ABCA6	-1.11976	3.99674	-7.81914	5.70825e-14	1.05583e-12	21.0301
SLC25A15	-1.11615	3.91593	-8.33757	1.54808e-15	3.95981e-14	24.568
KMO	-1.10829	2.62413	-8.38334	1.11757e-15	2.94368e-14	24.8878
CHI3L1	-1.10733	7.00371	-3.19469	0.00152112	0.00400336	-2.11086
AMDHD1	-1.10705	5.54637	-7.80731	6.18638e-14	1.13418e-12	20.9513
SERPINA4	-1.10425	7.43966	-5.82378	1.25856e-08	8.9056e-08	9.0301
AADAC	-1.10083	7.90676	-6.01596	4.33253e-09	3.32758e-08	10.0641
AZGP1P1	-1.09542	3.84799	-7.7135	1.1678e-13	2.05437e-12	20.3289
UPP2	-1.09201	1.50957	-6.42403	4.12339e-10	3.7822e-09	12.3499
F2	-1.08749	10.228	-6.60587	1.39243e-10	1.39349e-09	13.4071
MTTP	-1.0805	5.98477	-6.17629	1.74385e-09	1.43833e-08	10.9477
G0S2	-1.07793	6.65023	-5.46302	8.65705e-08	5.28494e-07	7.16487
ACOT12	-1.07721	3.62247	-6.95153	1.66242e-11	1.97834e-10	15.4799
MFAP3L	-1.06688	1.86103	-9.1622	3.67597e-18	1.68378e-16	30.5057
CFHR1	-1.0628	8.63498	-4.22687	2.99486e-05	0.000112521	1.56396
APOH	-1.06241	12.4296	-5.40733	1.1558e-07	6.86038e-07	6.88591
ACKR2	-1.05532	2.67261	-8.91478	2.33894e-17	8.90693e-16	28.6862
SERPIND1	-1.05276	9.41352	-5.70432	2.40914e-08	1.62273e-07	8.40137
FCAMR	-1.05154	1.75518	-6.17149	1.79253e-09	1.47514e-08	10.921
RGN	-1.04624	6.68449	-8.09355	8.62195e-15	1.88428e-13	22.8831
ANGPTL4	-1.04571	6.61838	-6.22494	1.31826e-09	1.11541e-08	11.2196
HGD	-1.04143	7.93958	-7.19833	3.47358e-12	4.63972e-11	17.0093
CD14	-1.0413	8.50023	-8.53977	3.63778e-16	1.0759e-14	25.9898
CHRNA4	-1.04045	1.5393	-5.88979	8.75191e-09	6.3717e-08	9.38215
AKR1C6P	-1.03878	2.53838	-6.92773	1.92935e-11	2.26453e-10	15.3346
CFH	-1.03475	9.01263	-7.89927	3.302e-14	6.40865e-13	21.5665
UGT3A1	-1.03379	3.02075	-4.98347	9.64639e-07	4.82022e-06	4.84341
SRD5A2	-1.03335	2.1236	-6.17023	1.80546e-09	1.48452e-08	10.914
LINC01831	-1.03155	1.98618	-5.98728	5.08854e-09	3.86644e-08	9.90804
CP	-1.02787	7.69051	-5.80772	1.37416e-08	9.68362e-08	8.94497
SELENBP1	-1.02558	7.32422	-8.42795	8.12566e-16	2.20612e-14	25.2007
LPA	-1.02434	2.66008	-7.74907	9.18348e-14	1.64737e-12	20.5642
KCNJ4	-1.02333	1.71883	-7.74585	9.38566e-14	1.68054e-12	20.5429
TF	-1.0222	9.07101	-5.83384	1.19101e-08	8.46605e-08	9.08355
SLC16A2	-1.02006	4.84878	-7.84042	4.93759e-14	9.30413e-13	21.1722
C1S	-1.01885	10.2703	-9.53382	2.15548e-19	1.28939e-17	33.2964
PDK4	-1.01677	5.67547	-5.69226	2.57079e-08	1.72206e-07	8.33852
SHD	-1.01555	2.52412	-6.58092	1.61831e-10	1.60084e-09	13.2606
IGFALS	-1.01193	3.2648	-4.55787	7.05012e-06	2.99962e-05	2.9396
FABP1	-1.00979	11.0988	-3.69033	0.000257936	0.000802113	-0.464626
ECHDC3	-1.00697	6.34301	-6.05225	3.53165e-09	2.75681e-08	10.2625
LINC02037	-1.00691	1.68332	-8.70514	1.09466e-16	3.63623e-15	27.1695
TRIM55	-1.00409	3.46265	-4.74596	2.97951e-06	1.35921e-05	3.76247
SLC38A3	-1.00383	8.19961	-6.06677	3.25359e-09	2.56034e-08	10.3421
PROZ	-1.00378	3.25936	-6.99018	1.30439e-11	1.58927e-10	15.7167
PAH	-1.00266	7.88371	-5.86818	9.86091e-09	7.11235e-08	9.26651
GPC3	1.00063	7.60385	3.2601	0.00121798	0.00328084	-1.90636
S100A14	1.0011	4.14799	4.2093	3.22586e-05	0.000120389	1.49353
C19orf33	1.00596	1.85266	5.64941	3.2353e-08	2.1294e-07	8.11608
RAP1GAP	1.00616	4.23428	6.49707	2.6734e-10	2.54266e-09	12.7717
RPL7P9	1.00626	4.22059	9.42738	4.88995e-19	2.70311e-17	32.4902
FOXM1	1.00761	3.17807	6.99536	1.26256e-11	1.54218e-10	15.7485
DDR1	1.00993	1.75106	7.90682	3.13531e-14	6.10547e-13	21.6173
SNHG7	1.01036	4.40522	11.4234	4.63253e-26	1.08835e-23	48.4291
SLC16A3	1.01048	3.43104	6.5947	1.48948e-10	1.48245e-09	13.3414
NUF2	1.0112	2.64574	7.74051	9.73108e-14	1.73492e-12	20.5075
CLDN4	1.01182	3.66107	3.59323	0.000371189	0.00111721	-0.80458
C19orf48	1.01236	5.6194	11.9863	3.69898e-28	1.48364e-25	53.1963
ARID3A	1.01246	2.1404	7.47001	5.92471e-13	9.15157e-12	18.7389
DNM1	1.01872	1.76977	7.73859	9.8577e-14	1.75642e-12	20.4948
HJURP	1.01987	2.52248	8.39773	1.00851e-15	2.68308e-14	24.9886
CDK1	1.0208	3.18034	7.82787	5.37866e-14	1.00186e-12	21.0884
TRIP13	1.02109	2.07512	9.22962	2.20824e-18	1.07217e-16	31.0069
LINC02381	1.02207	1.65723	7.44692	6.89805e-13	1.05101e-11	18.5901
TTLL4	1.02215	2.71106	9.96438	7.43207e-21	5.9156e-19	36.612
AGR2	1.02279	1.54519	4.06647	5.84513e-05	0.000207482	0.931141
TMEM51	1.02446	2.45433	7.9989	1.66301e-14	3.42623e-13	22.2389
PVT1	1.02477	2.41023	9.07272	7.20393e-18	3.09992e-16	29.844
CENPM	1.02613	2.7696	8.22926	3.33148e-15	7.9813e-14	23.8159
LINC00511	1.0278	1.71751	7.24024	2.65215e-12	3.62905e-11	17.273
CEP55	1.0301	1.92025	9.1134	5.30828e-18	2.35016e-16	30.1443
CENPA	1.03222	2.31815	8.40572	9.52599e-16	2.54831e-14	25.0446
NRSN2	1.03258	2.53314	6.93894	1.79876e-11	2.12496e-10	15.403
BICC1	1.0328	1.48208	7.81686	5.79717e-14	1.06888e-12	21.0149
PABPC1	1.03411	9.32561	12.0094	3.02682e-28	1.29672e-25	53.3942
NMB	1.03514	2.78663	10.5187	8.64084e-23	1.02327e-20	41.0014
UPK3A	1.0371	1.99354	4.2253	3.01481e-05	0.000113194	1.55766
FMNL2	1.03745	2.09549	8.69095	1.21417e-16	3.96985e-15	27.0677
TROAP	1.04151	2.63642	8.04701	1.19166e-14	2.53396e-13	22.5657
SEL1L3	1.04253	2.50879	6.79503	4.39507e-11	4.82613e-10	14.5312
MARCKS	1.04559	5.37829	9.46397	3.69221e-19	2.09263e-17	32.7667
CYBA	1.04577	5.01435	6.16611	1.84856e-09	1.51782e-08	10.8911
WNK2	1.04993	0.891562	8.43955	7.47831e-16	2.05034e-14	25.2822
CLIC1	1.05049	5.00969	11.8579	1.12243e-27	3.98765e-25	52.1006
RECQL4	1.0514	3.3873	9.8901	1.33666e-20	1.01142e-18	36.0339
TNNC1	1.05176	1.98296	6.27724	9.74036e-10	8.41258e-09	11.5138
CDT1	1.05403	3.22414	8.24697	2.94043e-15	7.16225e-14	23.9384
SLC39A4	1.05542	2.29288	6.30876	8.10878e-10	7.0726e-09	11.692
CTNND2	1.05653	1.19952	6.40497	4.6141e-10	4.19337e-09	12.2405
RPL8	1.05743	11.4127	12.9829	5.66742e-32	5.69321e-29	61.8698
PRAME	1.05864	0.897628	6.71084	7.36475e-11	7.75669e-10	14.0278
RAB34	1.05969	3.54354	6.40304	4.66685e-10	4.23535e-09	12.2294
UCHL1	1.06425	2.14762	4.87067	1.65721e-06	7.93e-06	4.32428
CCL20	1.07271	5.23996	4.19728	3.39345e-05	0.000126046	1.44555
BMF	1.07454	2.74555	8.82995	4.37961e-17	1.56548e-15	28.0697
AP1M2	1.07897	2.60785	4.38012	1.55007e-05	6.17144e-05	2.18925
KIF2C	1.08541	2.59241	8.47103	5.96682e-16	1.6714e-14	25.5039
ZFAS1	1.08615	6.37712	13.1154	1.72847e-32	2.18929e-29	63.0427
TMSB10	1.08831	10.7591	8.03706	1.27682e-14	2.70126e-13	22.498
ST14	1.09214	4.55371	6.0192	4.25443e-09	3.27451e-08	10.0817
KRT23	1.0982	2.46042	4.57908	6.40671e-06	2.74997e-05	3.0309
MMP9	1.10212	3.1157	5.8493	1.09405e-08	7.84444e-08	9.16582
ITM2C	1.10249	5.28555	8.26266	2.63196e-15	6.45949e-14	24.0472
SYNGR1	1.10259	2.31513	7.71983	1.11892e-13	1.97434e-12	20.3707
BLMH	1.10401	4.37022	8.4245	8.329e-16	2.25293e-14	25.1765
MFSD10	1.10651	4.53222	10.6732	2.44003e-23	3.24522e-21	42.248
TOP2A	1.10767	3.74293	7.01356	1.12581e-11	1.38501e-10	15.8605
NDRG1	1.10916	6.27517	8.34549	1.46333e-15	3.75593e-14	24.6233
BCYRN1	1.11116	2.15314	8.65603	1.56614e-16	5.02816e-15	26.8176
NEURL3	1.11176	2.09036	7.74128	9.68044e-14	1.72695e-12	20.5126
SOX12	1.11299	3.67633	11.1135	6.31884e-25	1.18762e-22	45.8512
LPCAT1	1.1131	3.28791	9.80828	2.54411e-20	1.83474e-18	35.4001
PHLDA2	1.11669	2.75406	7.65039	1.7852e-13	3.03776e-12	19.9132
KIF20A	1.11946	2.83205	8.59595	2.42304e-16	7.43814e-15	26.3889
CCNB2	1.12016	3.71135	8.02088	1.42843e-14	2.99375e-13	22.388
CKB	1.12066	5.20309	5.16983	3.86032e-07	2.08398e-06	5.72374
FOXJ1	1.12197	0.917675	8.22531	3.42534e-15	8.19269e-14	23.7886
NXPH4	1.12281	1.83539	6.40957	4.49083e-10	4.09218e-09	12.2669
FRAS1	1.12617	0.801533	9.94608	8.58991e-21	6.76327e-19	36.4694
GDF15	1.12739	6.22342	7.01581	1.10994e-11	1.36722e-10	15.8743
SNHG1	1.13032	4.94382	13.5227	4.37847e-34	7.50316e-31	66.6737
B3GNT3	1.1312	2.7325	5.70821	2.35905e-08	1.5912e-07	8.4217
H19	1.13788	4.54914	3.63438	0.00031843	0.000971565	-0.661523
LYZ	1.14024	7.26419	4.59203	6.04204e-06	2.60534e-05	3.08683
SFN	1.1426	4.39224	4.62724	5.1484e-06	2.24862e-05	3.23964
SNRPN	1.14431	4.48528	8.0832	9.26646e-15	2.01006e-13	22.8124
SMOX	1.14443	3.20486	9.34696	9.04795e-19	4.71529e-17	31.8847
PLK1	1.15125	3.34656	8.10278	8.08459e-15	1.78289e-13	22.9462
NPM3	1.15167	4.95093	10.8838	4.29134e-24	6.69912e-22	43.9618
TMEM132A	1.15248	2.15248	8.21901	3.5807e-15	8.53624e-14	23.7451
CCNB1	1.15418	4.27485	8.80514	5.25787e-17	1.84545e-15	27.89
QSOX1	1.15593	3.68188	6.24433	1.17864e-09	1.00427e-08	11.3284
KCTD17	1.15709	2.86714	8.31918	1.76399e-15	4.47245e-14	24.4399
TRIM71	1.16096	0.968583	9.12251	4.95663e-18	2.21467e-16	30.2117
LAPTM4B	1.16429	6.38565	7.89769	3.33798e-14	6.46556e-13	21.5559
SNHG6	1.16554	7.17909	13.003	4.73706e-32	5.11111e-29	62.0469
SULT1C2	1.17366	3.02863	5.64166	3.3722e-08	2.2101e-07	8.076
MMP11	1.17675	2.69841	7.80837	6.14188e-14	1.12744e-12	20.9584
PGC	1.18082	2.06706	3.7912	0.000175249	0.00056419	-0.102589
TEAD2	1.19618	3.79619	9.58939	1.40236e-19	8.74811e-18	33.7195
PDE9A	1.19647	1.97605	9.70199	5.84396e-20	3.95922e-18	34.5812
KIF12	1.20236	3.50138	8.09423	8.58117e-15	1.8796e-13	22.8877
TMED3	1.20561	3.1827	7.37375	1.11463e-12	1.63419e-11	18.1206
IGF2BP1	1.20968	1.52781	8.05787	1.10513e-14	2.37075e-13	22.6396
AURKB	1.21377	3.16229	9.49141	2.98944e-19	1.73829e-17	32.9745
DUSP9	1.21514	2.92804	6.12511	2.33637e-09	1.8828e-08	10.6636
SLC1A5	1.2175	3.62569	8.0344	1.30063e-14	2.74764e-13	22.4799
VIL1	1.22055	3.52607	5.90032	8.25684e-09	6.04064e-08	9.4386
SNAP25	1.22105	1.54195	8.4904	5.19156e-16	1.4784e-14	25.6406
PTTG1	1.22603	4.3874	8.79704	5.58086e-17	1.95411e-15	27.8314
MARCKSL1	1.22913	6.38254	10.4461	1.55908e-22	1.71393e-20	40.4196
MDK	1.23182	6.97518	6.77425	4.99461e-11	5.42516e-10	14.4065
LINC00665	1.23625	2.6486	7.07916	7.43455e-12	9.37996e-11	16.2657
PAFAH1B3	1.23939	4.63561	9.55553	1.82259e-19	1.11079e-17	33.4615
DBN1	1.25335	3.38014	9.11316	5.31758e-18	2.35071e-16	30.1426
UBE2C	1.26262	4.24906	8.0605	1.0851e-14	2.33292e-13	22.6576
PLEKHB1	1.26328	1.34108	8.12705	6.82457e-15	1.53051e-13	23.1124
IGF2BP2	1.26607	2.20905	8.61475	2.11415e-16	6.62251e-15	26.5229
BIRC5	1.27536	3.90264	8.84286	3.98202e-17	1.44824e-15	28.1632
MISP	1.27538	1.24727	6.88195	2.56647e-11	2.95286e-10	15.0561
NT5DC2	1.27567	3.90892	9.11059	5.42126e-18	2.38568e-16	30.1236
TNFRSF21	1.27579	3.91991	9.16178	3.68745e-18	1.68639e-16	30.5026
CDCA7	1.27633	1.32156	9.66101	8.04211e-20	5.2655e-18	34.2669
CDC20	1.27757	4.17664	7.9981	1.67228e-14	3.44046e-13	22.2335
SNHG3	1.29046	3.43664	13.4981	5.47328e-34	8.8582e-31	66.4532
ASNS	1.29761	2.45938	9.19808	2.80346e-18	1.33014e-16	30.7722
SRC	1.30924	3.59637	10.1275	2.03018e-21	1.81979e-19	37.8904
MAPK13	1.32449	2.17067	8.40183	9.7944e-16	2.61053e-14	25.0174
GAS5	1.33162	8.05128	14.2625	5.04262e-37	4.89672e-33	73.3591
ADRA2C	1.33649	1.9913	8.41425	8.96228e-16	2.41302e-14	25.1045
PRR15L	1.35756	2.33403	6.93441	1.85046e-11	2.18073e-10	15.3753
HMGA1	1.36257	6.10317	12.0148	2.8868e-28	1.25863e-25	53.441
RELN	1.36658	2.50874	6.56606	1.7695e-10	1.73976e-09	13.1736
DLK1	1.37292	1.30521	4.88764	1.52863e-06	7.34489e-06	4.40171
SLC29A4	1.37726	2.30577	7.72982	1.04594e-13	1.85568e-12	20.4368
SLC6A8	1.37938	3.12277	7.51789	4.31735e-13	6.83177e-12	19.0487
SPINT1	1.38759	2.77441	5.9585	5.97633e-09	4.48717e-08	9.75204
TRNP1	1.40069	3.53906	7.24727	2.53462e-12	3.4846e-11	17.3173
PKM	1.40819	5.92842	8.84425	3.94139e-17	1.43885e-15	28.1733
BAMBI	1.41521	5.09525	8.5253	4.03817e-16	1.17876e-14	25.8873
DCDC2	1.42121	2.88952	7.11181	6.04093e-12	7.7492e-11	16.4685
S100P	1.45213	4.64196	4.20846	3.23731e-05	0.000120755	1.49018
PITX1	1.46021	1.69011	8.40701	9.438e-16	2.52709e-14	25.0537
DMKN	1.47214	1.62097	8.14342	6.08633e-15	1.38197e-13	23.2247
FAM3B	1.47396	2.71083	5.99799	4.79233e-09	3.65663e-08	9.96622
G6PD	1.49481	4.70178	10.4085	2.11529e-22	2.25724e-20	40.1189
SOX9	1.51086	3.72977	8.60446	2.27803e-16	7.04495e-15	26.4495
SOX4	1.51314	3.5952	9.76541	3.56033e-20	2.51137e-18	35.0692
GAL3ST1	1.51546	2.04727	9.03791	9.34937e-18	3.93592e-16	29.5877
PCSK1N	1.51927	1.42464	7.91066	3.05377e-14	5.97064e-13	21.6431
MYBL2	1.52822	3.54751	8.97637	1.47993e-17	5.92683e-16	29.1361
PEG10	1.61857	3.20677	5.25794	2.48035e-07	1.38877e-06	6.14967
TESC	1.64606	4.2744	7.35245	1.28091e-12	1.84547e-11	17.9846
SPP1	1.65526	7.04784	4.69809	3.71979e-06	1.66921e-05	3.55022
CD24	1.70937	5.18933	6.84495	3.22893e-11	3.64593e-10	14.832
PYCR1	1.71343	3.39291	8.45441	6.72267e-16	1.86341e-14	25.3868
EPS8L3	1.76474	3.12613	9.07169	7.25959e-18	3.11927e-16	29.8364
KRT19	1.7876	2.64504	6.65482	1.0356e-10	1.05968e-09	13.6956
CA9	1.82886	1.67565	8.16315	5.3011e-15	1.21888e-13	23.3602
ETV4	1.83028	3.23403	9.72361	4.93651e-20	3.41593e-18	34.7474
SPHK1	1.84535	2.8945	10.0778	3.01897e-21	2.6411e-19	37.4995
DKK1	1.89989	1.87885	8.23114	3.28761e-15	7.88742e-14	23.8289
PLPP2	1.9688	3.35858	7.68536	1.41142e-13	2.44207e-12	20.1433
AFP	2.17687	4.27123	6.38966	5.0496e-10	4.55151e-09	12.1527
FXYD2	2.22042	3.12758	7.48775	5.26997e-13	8.23189e-12	18.8535
EPCAM	2.23028	3.12885	7.20613	3.30377e-12	4.43936e-11	17.0582
