# Supplementary material for: Identification of m6A methyltransferase-related lncRNA signature for predicting immunotherapy and prognosis in patients with hepatocellular carcinoma
Source: Biosci Rep. 2021 Jun 8;41(6):BSR20210760. doi: 10.1042/BSR20210760 (PMC8188173; doi:10.1042/BSR20210760)
Supplement: Supplementary Tables S1-S14 [file BSR-2021-0760_supp1.zip › BSR-2021-0760_suppST2.xlsx]

## Sheet: LIHC DEGs pc sig 
Differentially expressed protein-coding genes in hepatocellular carcinoma
	logFC	AveExpr	t	PValue	adj.P.Val	B	group
HAMP	-5.90148	5.62247	-10.8359	3.07559e-23	1.98226e-21	42.0602	protein_coding
MT1H	-5.61087	3.69298	-11.6433	5.14572e-26	6.09371e-24	48.3661	protein_coding
MT1G	-5.51051	7.03066	-9.91018	3.68505e-20	1.2981e-18	35.0746	protein_coding
CYP1A2	-5.5032	3.2647	-11.4151	3.19013e-25	3.21574e-23	46.5661	protein_coding
CLEC4G	-5.39651	1.52034	-22.7259	1.14289e-66	6.65895e-63	140.701	protein_coding
MT1M	-4.89777	4.305	-11.054	5.56647e-24	4.16846e-22	43.7457	protein_coding
FCN3	-4.88736	3.5231	-15.2846	3.31204e-39	4.19505e-36	78.3554	protein_coding
MARCO	-4.82692	1.92156	-17.2198	2.02655e-46	4.21697e-43	94.7532	protein_coding
CYP3A4	-4.76555	6.71274	-7.39924	1.44796e-12	1.45605e-11	17.898	protein_coding
CRHBP	-4.52061	1.94286	-18.1842	5.12291e-50	1.35673e-46	102.927	protein_coding
C9	-4.36579	6.16015	-8.15841	1.00247e-14	1.41905e-13	22.7706	protein_coding
MT1E	-4.14277	6.85438	-9.19934	6.9189e-18	1.65758e-16	29.9217	protein_coding
HSD17B13	-4.12659	5.01334	-7.6013	3.97175e-13	4.36294e-12	19.1641	protein_coding
CXCL14	-4.09327	1.86922	-14.0249	1.48005e-34	1.10556e-31	67.7816	protein_coding
CLEC4M	-4.0337	0.792979	-27.094	7.28244e-82	2.12152e-77	175.046	protein_coding
SLC25A47	-4.01449	5.58599	-8.37261	2.33602e-15	3.6392e-14	24.2002	protein_coding
FCN2	-3.90279	1.14757	-21.5319	2.33213e-62	1.13233e-58	130.936	protein_coding
CYP2E1	-3.7766	9.4425	-5.62181	4.39649e-08	2.36438e-07	7.84719	protein_coding
TTC36	-3.73962	3.63333	-9.63816	2.796e-19	8.49355e-18	33.0792	protein_coding
IGFALS	-3.67808	3.76265	-10.0412	1.37481e-20	5.30478e-19	36.0457	protein_coding
MT1X	-3.67245	8.49842	-9.14673	1.01119e-17	2.36799e-16	29.5484	protein_coding
SLC22A1	-3.59609	5.24915	-7.5091	7.18668e-13	7.57462e-12	18.5835	protein_coding
APOF	-3.58084	5.62094	-9.51723	6.82116e-19	1.91624e-17	32.2013	protein_coding
CD5L	-3.476	2.5178	-11.1923	1.87022e-24	1.57013e-22	44.8215	protein_coding
ADH4	-3.36313	8.0569	-6.47978	3.86849e-10	2.77032e-09	12.4424	protein_coding
MFSD2A	-3.36147	4.14535	-7.8672	6.99958e-14	8.63667e-13	20.8649	protein_coding
CYP2A6	-3.28147	7.53417	-5.2291	3.24165e-07	1.54332e-06	5.91834	protein_coding
THRSP	-3.20106	4.56285	-5.98948	6.14256e-09	3.72802e-08	9.75426	protein_coding
FOSB	-3.19746	2.96258	-10.2823	2.20646e-21	9.99669e-20	37.8482	protein_coding
UROC1	-3.17819	3.68477	-7.84959	7.86161e-14	9.63908e-13	20.751	protein_coding
HGFAC	-3.15136	4.78931	-6.46177	4.29385e-10	3.0584e-09	12.3408	protein_coding
HAO2	-3.12459	4.15494	-7.89311	5.89883e-14	7.41561e-13	21.0326	protein_coding
GDF2	-3.11588	0.699383	-21.2523	2.42851e-61	1.01068e-57	128.629	protein_coding
CLEC1B	-3.10668	0.652217	-25.8171	1.6001e-77	2.33071e-73	165.248	protein_coding
CYP2B6	-3.08431	5.48323	-8.75326	1.66291e-16	3.15596e-15	26.7956	protein_coding
NAT2	-3.03892	2.85053	-10.479	4.88904e-22	2.48565e-20	39.3333	protein_coding
DNASE1L3	-3.01693	4.35945	-11.26	1.09381e-24	9.74458e-23	45.3506	protein_coding
PZP	-3.01651	1.14018	-12.7447	6.53699e-30	1.79656e-27	57.2205	protein_coding
CNDP1	-3.01594	1.75381	-10.9134	1.67799e-23	1.15837e-21	42.6576	protein_coding
IGF2	-2.98601	5.83296	-4.55462	7.70131e-06	3.03921e-05	2.8798	protein_coding
SFRP5	-2.95408	1.58795	-8.4176	1.71547e-15	2.73836e-14	24.5033	protein_coding
SLCO1B3	-2.94783	2.62195	-7.85529	7.57172e-14	9.30714e-13	20.7878	protein_coding
DCN	-2.9319	3.66382	-7.76582	1.36287e-13	1.61526e-12	20.2119	protein_coding
OIT3	-2.87887	3.70095	-12.8888	1.98532e-30	6.21897e-28	58.397	protein_coding
C7	-2.87514	3.74374	-7.04264	1.34227e-11	1.17426e-10	15.7209	protein_coding
FOS	-2.8585	5.64058	-9.24307	5.04288e-18	1.2387e-16	30.2328	protein_coding
SAA1	-2.77605	7.9	-4.78907	2.6616e-06	1.11984e-05	3.89559	protein_coding
SAA2	-2.73365	5.52392	-4.95391	1.23007e-06	5.44018e-06	4.63575	protein_coding
ADH1C	-2.72662	8.15516	-5.55535	6.21252e-08	3.27749e-07	7.51281	protein_coding
GLYAT	-2.69157	4.92914	-6.39257	6.39854e-10	4.45086e-09	11.9525	protein_coding
DBH	-2.66823	2.24111	-12.2755	3.0795e-28	6.10286e-26	53.4175	protein_coding
AVPR1A	-2.62914	2.2406	-7.95205	3.99126e-14	5.14557e-13	21.4155	protein_coding
MOGAT2	-2.6221	3.52746	-7.96311	3.70837e-14	4.80356e-13	21.4876	protein_coding
CXCL12	-2.61476	3.15167	-9.92174	3.37898e-20	1.20191e-18	35.16	protein_coding
CYP8B1	-2.61219	6.31276	-5.27598	2.56871e-07	1.24161e-06	6.14256	protein_coding
LYVE1	-2.6058	1.91209	-13.1301	2.68061e-31	1.01418e-28	60.374	protein_coding
RDH16	-2.58603	5.88204	-6.89151	3.3726e-11	2.79598e-10	14.8212	protein_coding
HP	-2.57695	12.7082	-6.94346	2.46079e-11	2.06951e-10	15.1289	protein_coding
LCAT	-2.54536	5.93	-9.8798	4.62739e-20	1.58968e-18	34.8503	protein_coding
LY6E	-2.50489	6.24711	-7.40454	1.40004e-12	1.41226e-11	17.9309	protein_coding
STAB2	-2.48834	0.633253	-23.6188	7.50729e-70	7.29008e-66	147.906	protein_coding
TAT	-2.4834	7.52154	-4.95699	1.21221e-06	5.36609e-06	4.64979	protein_coding
ADH1B	-2.48262	8.78326	-6.06664	4.01702e-09	2.50265e-08	10.1665	protein_coding
CYP26A1	-2.46998	1.20282	-12.1238	1.06042e-27	1.79606e-25	52.1971	protein_coding
CYP39A1	-2.46269	2.35718	-9.53552	5.96257e-19	1.70129e-17	32.3337	protein_coding
HSD11B1	-2.43188	7.18134	-4.74269	3.29509e-06	1.36644e-05	3.69116	protein_coding
CYP4A11	-2.4044	7.48251	-6.94657	2.41473e-11	2.03253e-10	15.1474	protein_coding
CYP2C9	-2.39374	7.64832	-6.20107	1.89885e-09	1.23504e-08	10.8945	protein_coding
FXYD1	-2.3875	4.06561	-6.70521	1.03042e-10	7.94766e-10	13.7316	protein_coding
AADAT	-2.38001	2.68052	-12.0361	2.16181e-27	3.44141e-25	51.4941	protein_coding
SLC10A1	-2.37826	6.13294	-5.11163	5.7671e-07	2.66424e-06	5.36374	protein_coding
SERPINA11	-2.37816	7.17604	-7.01273	1.61248e-11	1.39681e-10	15.5417	protein_coding
SDS	-2.37442	7.31074	-4.31345	2.19791e-05	8.08249e-05	1.88124	protein_coding
GYS2	-2.36997	3.66491	-7.41973	1.2713e-12	1.29089e-11	18.0253	protein_coding
CDHR2	-2.36337	2.93727	-6.42218	5.39634e-10	3.78719e-09	12.1183	protein_coding
GHR	-2.32725	4.01274	-8.86977	7.3091e-17	1.47346e-15	27.6036	protein_coding
ASPG	-2.32153	2.6199	-7.67492	2.46548e-13	2.81112e-12	19.6311	protein_coding
VIPR1	-2.32078	1.17251	-16.2252	1.04493e-42	1.79064e-39	86.3152	protein_coding
JCHAIN	-2.31745	3.72254	-5.68971	3.07815e-08	1.6977e-07	8.19214	protein_coding
BHMT	-2.31358	7.14529	-5.45341	1.04957e-07	5.36046e-07	7.00611	protein_coding
PTH1R	-2.29719	1.34926	-15.8477	2.6668e-41	4.08891e-38	83.1167	protein_coding
EGR1	-2.28601	5.82803	-8.02777	2.41007e-14	3.21917e-13	21.9102	protein_coding
CETP	-2.27112	2.33619	-12.6763	1.14965e-29	3.01727e-27	56.6631	protein_coding
MBL2	-2.24592	5.05619	-6.74281	8.23887e-11	6.43644e-10	13.9497	protein_coding
CRP	-2.23037	8.58945	-3.47307	0.000591988	0.00170194	-1.21737	protein_coding
UGT1A4	-2.223	4.31523	-5.04585	7.92716e-07	3.59486e-06	5.05782	protein_coding
SAA2-SAA4	-2.22	4.31584	-4.4868	1.03902e-05	4.0208e-05	2.59421	protein_coding
SAA4	-2.21888	7.73727	-6.44939	4.61241e-10	3.2709e-09	12.2711	protein_coding
CHST4	-2.21809	1.1728	-8.05568	1.99962e-14	2.69531e-13	22.0933	protein_coding
C6	-2.2076	6.50191	-6.83751	4.67197e-11	3.79648e-10	14.5031	protein_coding
ANGPTL6	-2.20321	1.82282	-15.4198	1.04167e-39	1.37935e-36	79.4977	protein_coding
UGT2B7	-2.18637	7.41954	-6.09293	3.47279e-09	2.18179e-08	10.3079	protein_coding
CLRN3	-2.18387	3.46171	-5.605	4.79965e-08	2.57265e-07	7.76232	protein_coding
LPA	-2.18033	2.98866	-9.20185	6.79432e-18	1.62907e-16	29.9395	protein_coding
ACSM5	-2.17148	5.36474	-6.32036	9.67011e-10	6.55596e-09	11.5507	protein_coding
SRD5A2	-2.15699	2.42925	-7.38441	1.59081e-12	1.59366e-11	17.8059	protein_coding
FBP1	-2.15146	7.92537	-7.19989	5.07321e-12	4.70828e-11	16.6717	protein_coding
GNMT	-2.14548	6.11753	-5.277	2.55562e-07	1.23569e-06	6.14748	protein_coding
BCHE	-2.14392	4.63807	-6.29594	1.11108e-09	7.46667e-09	11.4156	protein_coding
SPP2	-2.14117	4.92472	-5.69695	2.96272e-08	1.63643e-07	8.22914	protein_coding
DPT	-2.13956	2.21504	-6.81824	5.24592e-11	4.22283e-10	14.3901	protein_coding
RND3	-2.12522	4.74701	-10.6997	8.88062e-23	5.16388e-21	41.0147	protein_coding
KDM8	-2.10926	3.5367	-9.25938	4.48098e-18	1.10775e-16	30.349	protein_coding
LIFR	-2.08122	1.77629	-11.5729	9.05018e-26	1.00247e-23	47.809	protein_coding
VNN1	-2.07961	5.27645	-5.20348	3.67887e-07	1.74095e-06	5.79647	protein_coding
HPD	-2.06474	8.91312	-3.98781	8.42385e-05	0.000282398	0.609176	protein_coding
MT1A	-2.06464	4.80505	-5.67726	3.28687e-08	1.80462e-07	8.12864	protein_coding
HBB	-2.06325	5.25431	-6.9136	2.95026e-11	2.45985e-10	14.9518	protein_coding
ADH1A	-2.03698	8.6952	-5.41403	1.28267e-07	6.47041e-07	6.81246	protein_coding
AFM	-2.02995	6.89621	-5.91865	9.03906e-09	5.36196e-08	9.37947	protein_coding
PHLDA1	-2.02352	4.52812	-8.6169	4.31851e-16	7.61542e-15	25.858	protein_coding
NGFR	-2.01378	2.58383	-7.53959	5.91002e-13	6.302e-12	18.775	protein_coding
AOX1	-2.00442	7.47659	-5.47831	9.23995e-08	4.75077e-07	7.12919	protein_coding
ADGRG7	-2.00088	1.52445	-11.3908	3.8718e-25	3.83651e-23	46.375	protein_coding
UGT1A1	-2.00051	5.15221	-5.12651	5.36414e-07	2.48835e-06	5.43342	protein_coding
ANXA10	-1.99851	4.01828	-6.49057	3.63369e-10	2.61246e-09	12.5034	protein_coding
UGT2B10	-1.99763	5.6029	-5.57012	5.75458e-08	3.05415e-07	7.58684	protein_coding
CYP2A7	-1.97959	2.47687	-4.81528	2.35749e-06	1.00012e-05	4.01182	protein_coding
PGLYRP2	-1.97209	6.07822	-5.72856	2.50658e-08	1.39835e-07	8.39101	protein_coding
SERPINE1	-1.97085	6.07574	-5.95738	7.32087e-09	4.40098e-08	9.58398	protein_coding
MFAP4	-1.9604	3.28773	-5.3114	2.15228e-07	1.05237e-06	6.31308	protein_coding
HPGD	-1.92703	4.20242	-4.59127	6.54085e-06	2.60739e-05	3.0357	protein_coding
C8A	-1.92283	6.25051	-7.06116	1.19778e-11	1.05483e-10	15.8321	protein_coding
ALDOB	-1.92265	10.9614	-4.80989	2.41717e-06	1.0241e-05	3.98786	protein_coding
ALDH8A1	-1.9203	5.90551	-7.14966	6.93335e-12	6.31787e-11	16.3664	protein_coding
IGFBP3	-1.8968	7.03186	-7.50837	7.22057e-13	7.60483e-12	18.5789	protein_coding
CPS1	-1.88027	7.78927	-3.98971	8.36021e-05	0.000280361	0.616329	protein_coding
HPX	-1.87352	11.2537	-6.34436	8.43297e-10	5.75743e-09	11.6839	protein_coding
ALPL	-1.8719	4.64485	-6.26283	1.34046e-09	8.89124e-09	11.2331	protein_coding
CYP1A1	-1.86756	2.89174	-4.2228	3.22191e-05	0.000115318	1.51822	protein_coding
ATF5	-1.86188	7.78459	-4.95716	1.21124e-06	5.3626e-06	4.65056	protein_coding
IL13RA2	-1.86015	1.07987	-9.14563	1.01923e-17	2.38491e-16	29.5406	protein_coding
AGXT2	-1.85884	4.82711	-6.56723	2.32438e-10	1.71819e-09	12.9386	protein_coding
DIRAS3	-1.85674	1.15301	-11.3577	5.03918e-25	4.84493e-23	46.115	protein_coding
SRPX	-1.8489	1.91177	-7.77528	1.28096e-13	1.52813e-12	20.2726	protein_coding
ASPDH	-1.84773	5.59768	-5.60063	4.9104e-08	2.62718e-07	7.74025	protein_coding
TIMD4	-1.84347	0.770445	-13.6759	2.79622e-33	1.62919e-30	64.8796	protein_coding
HGF	-1.84068	1.57222	-8.72631	2.00953e-16	3.76716e-15	26.6096	protein_coding
CFHR3	-1.8319	4.92709	-4.80862	2.43138e-06	1.02967e-05	3.98225	protein_coding
ORM1	-1.8185	12.3985	-6.58143	2.1389e-10	1.59159e-09	13.0197	protein_coding
BBOX1	-1.81638	2.94098	-5.50345	8.12108e-08	4.21192e-07	7.25389	protein_coding
C1QTNF1	-1.81624	3.213	-6.53179	2.85903e-10	2.08641e-09	12.7369	protein_coding
SOCS2	-1.8148	2.67434	-8.75993	1.58675e-16	3.02125e-15	26.8417	protein_coding
PLG	-1.80945	8.9731	-5.50855	7.91104e-08	4.10956e-07	7.27921	protein_coding
AKR7A3	-1.80709	5.37424	-5.30021	2.27622e-07	1.10851e-06	6.25909	protein_coding
IGFBP1	-1.80708	9.16618	-4.91533	1.47628e-06	6.45071e-06	4.46064	protein_coding
PLA2G2A	-1.79856	6.23164	-2.67633	0.00786147	0.0179497	-3.58146	protein_coding
APOA5	-1.77906	7.36516	-4.98087	1.08205e-06	4.81773e-06	4.75887	protein_coding
HBA2	-1.77584	4.08267	-6.68266	1.17792e-10	9.00659e-10	13.6011	protein_coding
HHIP	-1.7734	0.595613	-13.6171	4.57845e-33	2.61528e-30	64.3926	protein_coding
LECT2	-1.75996	6.42076	-4.11692	4.99495e-05	0.00017354	1.10292	protein_coding
TMEM45A	-1.75461	4.46611	-5.04217	8.06908e-07	3.65467e-06	5.04077	protein_coding
CSRNP1	-1.73999	4.33164	-11.0443	6.00812e-24	4.45366e-22	43.6704	protein_coding
GPD1	-1.73414	5.34213	-5.71263	2.72723e-08	1.51362e-07	8.30932	protein_coding
ACSM3	-1.73409	3.32307	-7.76089	1.40756e-13	1.66349e-12	20.1802	protein_coding
SLC7A2	-1.73026	5.30871	-7.08875	1.01059e-11	9.017e-11	15.9982	protein_coding
PRG4	-1.72244	5.22932	-4.49734	9.91996e-06	3.8501e-05	2.63835	protein_coding
FETUB	-1.72223	5.83564	-4.45566	1.19076e-05	4.56678e-05	2.46431	protein_coding
S100A8	-1.70229	2.91128	-6.41394	5.65878e-10	3.95897e-09	12.0721	protein_coding
KMO	-1.70006	2.8686	-7.47639	8.85982e-13	9.21143e-12	18.3787	protein_coding
GPM6A	-1.69234	0.766619	-13.3801	3.33139e-32	1.6175e-29	62.4329	protein_coding
SLC13A5	-1.69123	6.5181	-4.31744	2.16094e-05	7.95557e-05	1.89736	protein_coding
ALB	-1.68822	15.346	-5.86213	1.22731e-08	7.14935e-08	9.08289	protein_coding
ITLN1	-1.68389	0.874863	-9.30051	3.32461e-18	8.37101e-17	30.6427	protein_coding
NPY1R	-1.68231	1.24084	-9.98666	2.07435e-20	7.64817e-19	35.6405	protein_coding
PRSS8	-1.67463	3.28836	-3.91041	0.000114497	0.000374608	0.319973	protein_coding
GSTZ1	-1.66103	4.67057	-9.07916	1.64336e-17	3.71118e-16	29.0708	protein_coding
FCGR2B	-1.65927	1.73575	-7.34852	1.9963e-12	1.96606e-11	17.5838	protein_coding
ACSL1	-1.65449	7.63224	-6.48761	3.69666e-10	2.65445e-09	12.4867	protein_coding
PON1	-1.65324	7.54303	-4.69472	4.10227e-06	1.68202e-05	3.48152	protein_coding
FGB	-1.64665	11.6542	-5.69092	3.05857e-08	1.68754e-07	8.19832	protein_coding
APOA1	-1.64361	12.8781	-4.29021	2.42582e-05	8.86355e-05	1.78753	protein_coding
ZG16	-1.64098	2.68243	-6.49928	3.45461e-10	2.49293e-09	12.5526	protein_coding
HSD17B6	-1.63165	8.37636	-4.56441	7.37332e-06	2.92046e-05	2.92133	protein_coding
DNAJC12	-1.61784	3.84777	-5.94082	8.01268e-09	4.79313e-08	9.49638	protein_coding
GREM2	-1.6049	2.36954	-4.93561	1.34146e-06	5.89879e-06	4.55254	protein_coding
STEAP4	-1.60282	1.80997	-8.23236	6.0783e-15	8.91158e-14	23.2616	protein_coding
GSTA2	-1.59771	6.33321	-3.05259	0.00247645	0.00633285	-2.53663	protein_coding
SOCS3	-1.59611	4.4487	-5.6288	4.23864e-08	2.28963e-07	7.88256	protein_coding
TTR	-1.595	12.3278	-4.68468	4.29374e-06	1.75583e-05	3.4379	protein_coding
TBX15	-1.59439	2.70385	-5.63665	4.06798e-08	2.20235e-07	7.92232	protein_coding
ALDH6A1	-1.59065	6.19693	-7.18213	5.66647e-12	5.22722e-11	16.5636	protein_coding
CPED1	-1.59055	2.26409	-8.31667	3.42476e-15	5.18556e-14	23.8246	protein_coding
FABP1	-1.58833	11.4986	-3.89459	0.000121837	0.000396754	0.261484	protein_coding
ASS1	-1.58303	9.36139	-7.34243	2.07456e-12	2.0342e-11	17.5462	protein_coding
CXCL2	-1.57635	5.70175	-5.281	2.5053e-07	1.21357e-06	6.16665	protein_coding
OGDHL	-1.57568	5.12398	-5.10452	5.96965e-07	2.7504e-06	5.33053	protein_coding
ID1	-1.56733	5.16359	-6.13541	2.74216e-09	1.74573e-08	10.5374	protein_coding
ORM2	-1.56588	10.6745	-6.17865	2.15335e-09	1.39187e-08	10.7723	protein_coding
STEAP3	-1.5602	5.47948	-7.25507	3.59367e-12	3.40458e-11	17.0088	protein_coding
LRG1	-1.55913	8.51461	-6.51374	3.17603e-10	2.30274e-09	12.6345	protein_coding
SLC1A1	-1.5486	3.67579	-5.24572	2.98558e-07	1.42841e-06	5.99762	protein_coding
APOA4	-1.54756	4.1911	-2.57222	0.0105966	0.0234539	-3.84753	protein_coding
ADAMTSL2	-1.54382	3.14012	-5.35864	1.69764e-07	8.4237e-07	6.54195	protein_coding
MFAP3L	-1.54125	2.08889	-7.40733	1.3755e-12	1.38991e-11	17.9482	protein_coding
VSIG4	-1.53837	2.96671	-6.5215	3.03567e-10	2.20867e-09	12.6785	protein_coding
PLAC8	-1.53599	1.17437	-8.27763	4.46869e-15	6.66233e-14	23.5635	protein_coding
ZFP36	-1.53153	7.18949	-7.6224	3.46543e-13	3.85325e-12	19.2977	protein_coding
THBS1	-1.52994	4.52248	-5.29265	2.36383e-07	1.14925e-06	6.22268	protein_coding
NR4A1	-1.52324	2.71658	-6.79737	5.94586e-11	4.74171e-10	14.2679	protein_coding
ENO3	-1.52156	4.70468	-5.41256	1.29227e-07	6.51437e-07	6.80525	protein_coding
TACSTD2	-1.52146	1.92594	-4.90016	1.58567e-06	6.91005e-06	4.39206	protein_coding
DMGDH	-1.51608	4.26711	-6.31074	1.0214e-09	6.8958e-09	11.4974	protein_coding
SLC39A5	-1.51504	6.1639	-4.23251	3.0935e-05	0.000111012	1.55679	protein_coding
CDA	-1.51306	5.05092	-4.99276	1.02242e-06	4.56616e-06	4.81332	protein_coding
AQP9	-1.50979	7.2824	-3.54832	0.000451215	0.00132709	-0.964721	protein_coding
ACADSB	-1.50415	6.24782	-7.01773	1.56381e-11	1.35788e-10	15.5717	protein_coding
TRIB1	-1.50174	5.77924	-8.78731	1.30861e-16	2.53642e-15	27.0311	protein_coding
C8B	-1.50135	7.8034	-5.94597	7.791e-09	4.67203e-08	9.5236	protein_coding
ABAT	-1.49151	6.48536	-5.94373	7.8864e-09	4.72535e-08	9.51179	protein_coding
FGL1	-1.48714	9.63212	-4.52774	8.67534e-06	3.39965e-05	2.76618	protein_coding
CPEB3	-1.48438	1.76086	-11.4076	3.38639e-25	3.38485e-23	46.5072	protein_coding
CD163	-1.47974	3.45601	-6.62337	1.67183e-10	1.26193e-09	13.2598	protein_coding
PBLD	-1.47408	5.99115	-6.31799	9.80142e-10	6.6388e-09	11.5376	protein_coding
APCS	-1.47161	10.3417	-4.25317	2.83638e-05	0.000102353	1.63911	protein_coding
ADH6	-1.46487	6.79675	-5.6492	3.80907e-08	2.0679e-07	7.98594	protein_coding
OTC	-1.46169	6.38951	-3.95866	9.46135e-05	0.000314357	0.499658	protein_coding
SLC38A4	-1.4616	6.89954	-5.40265	1.359e-07	6.82357e-07	6.75666	protein_coding
KRT19	-1.45486	2.95227	-3.01772	0.00277009	0.00701237	-2.6389	protein_coding
KLKB1	-1.44979	5.73132	-6.87018	3.8368e-11	3.15923e-10	14.6954	protein_coding
CCBE1	-1.44968	0.494057	-15.2317	5.20515e-39	6.31818e-36	77.909	protein_coding
GGT5	-1.44791	3.9827	-5.26292	2.74121e-07	1.31908e-06	6.07991	protein_coding
CYP2C19	-1.44335	0.595696	-10.2424	2.99074e-21	1.3221e-19	37.5485	protein_coding
CCL21	-1.43194	4.32363	-3.11665	0.00201031	0.00523363	-2.34586	protein_coding
GBP7	-1.42825	4.06095	-4.30613	2.26737e-05	8.31693e-05	1.85168	protein_coding
DHODH	-1.42722	4.35232	-8.45932	1.28727e-15	2.10678e-14	24.7853	protein_coding
IL1RAP	-1.427	2.80136	-7.34945	1.98467e-12	1.95528e-11	17.5895	protein_coding
ADRA1A	-1.42259	0.621961	-14.0344	1.36608e-34	1.09142e-31	67.8607	protein_coding
HAO1	-1.42245	7.53563	-4.87175	1.81179e-06	7.82868e-06	4.26419	protein_coding
FGG	-1.41518	12.1946	-5.27169	2.62416e-07	1.26652e-06	6.12197	protein_coding
MS4A6A	-1.41093	3.73439	-6.77378	6.84775e-11	5.40326e-10	14.1301	protein_coding
OLFML3	-1.41001	3.03438	-5.71027	2.76149e-08	1.53146e-07	8.29723	protein_coding
RASGEF1B	-1.40789	3.67262	-7.35943	1.86333e-12	1.84447e-11	17.6512	protein_coding
PDK4	-1.4078	5.9099	-4.669	4.61037e-06	1.87767e-05	3.36987	protein_coding
CTH	-1.40683	4.23568	-4.76068	3.03388e-06	1.26659e-05	3.77022	protein_coding
C11orf96	-1.40273	4.36616	-5.32871	1.97345e-07	9.70962e-07	6.39673	protein_coding
SULT2A1	-1.40165	8.5461	-3.49881	0.000539768	0.00156276	-1.13152	protein_coding
FAM151A	-1.3983	1.67183	-4.71349	3.76599e-06	1.55046e-05	3.56334	protein_coding
ALDH2	-1.3952	7.38166	-8.3295	3.13746e-15	4.77785e-14	23.9106	protein_coding
IL33	-1.39065	2.53009	-6.27544	1.24809e-09	8.31452e-09	11.3025	protein_coding
TFPI2	-1.38919	1.48544	-6.79829	5.91302e-11	4.71682e-10	14.2733	protein_coding
CD14	-1.3793	8.661	-6.26968	1.28947e-09	8.57059e-09	11.2708	protein_coding
MRC1	-1.37661	3.0443	-5.27887	2.53196e-07	1.22506e-06	6.15644	protein_coding
PON3	-1.37408	7.72425	-5.96251	7.11884e-09	4.28927e-08	9.61113	protein_coding
OXT	-1.37304	1.33521	-4.87812	1.75852e-06	7.61885e-06	4.29281	protein_coding
AGXT	-1.37218	9.33236	-3.98794	8.41934e-05	0.000282279	0.609681	protein_coding
PAMR1	-1.37062	1.56175	-8.33068	3.11216e-15	4.74677e-14	23.9186	protein_coding
AMDHD1	-1.37025	5.71278	-5.67816	3.27131e-08	1.79709e-07	8.13323	protein_coding
GPR182	-1.36773	0.573172	-13.7506	1.49156e-33	9.87549e-31	65.5001	protein_coding
PDGFRA	-1.36299	1.74075	-5.52908	7.11662e-08	3.72011e-07	7.38148	protein_coding
FITM1	-1.36173	1.53469	-8.7624	1.5594e-16	2.97696e-15	26.8588	protein_coding
ACADS	-1.36045	6.6756	-8.87144	7.22335e-17	1.45728e-15	27.6152	protein_coding
SLC28A1	-1.35844	3.46159	-4.31239	2.20789e-05	8.11614e-05	1.87693	protein_coding
FGA	-1.35812	12.2594	-5.14769	4.83739e-07	2.25802e-06	5.53289	protein_coding
CFHR4	-1.35775	4.19737	-3.91428	0.000112769	0.00036942	0.33429	protein_coding
G0S2	-1.35752	6.86016	-4.00117	7.9853e-05	0.000268592	0.659616	protein_coding
FMO3	-1.35227	7.80643	-3.9083	0.000115451	0.000377518	0.31216	protein_coding
BGN	-1.34716	7.22325	-4.4097	1.45414e-05	5.50226e-05	2.27405	protein_coding
INHBC	-1.34498	4.58879	-4.4301	1.33097e-05	5.07178e-05	2.35831	protein_coding
XDH	-1.34093	4.06708	-4.76313	2.99989e-06	1.25348e-05	3.78101	protein_coding
PVALB	-1.3407	0.459394	-13.1682	1.95133e-31	7.89528e-29	60.6875	protein_coding
SKAP1	-1.3406	2.73366	-6.23872	1.53617e-09	1.0118e-08	11.1005	protein_coding
COX6A2	-1.34023	2.56011	-3.99237	8.27181e-05	0.000277492	0.626357	protein_coding
APOC3	-1.33904	13.3224	-3.64057	0.000321407	0.000971088	-0.64822	protein_coding
ABCA8	-1.33775	2.14361	-6.02909	4.94169e-09	3.03908e-08	9.9654	protein_coding
PHYHD1	-1.33588	3.96282	-4.41574	1.41658e-05	5.36991e-05	2.29896	protein_coding
PHGDH	-1.33316	4.16362	-4.7922	2.62342e-06	1.10521e-05	3.90943	protein_coding
KCND3	-1.333	1.28097	-7.97336	3.46403e-14	4.51517e-13	21.5545	protein_coding
DUSP1	-1.33277	7.66265	-5.87693	1.1331e-08	6.62041e-08	9.16032	protein_coding
PLSCR4	-1.33108	3.2197	-7.19408	5.26027e-12	4.87411e-11	16.6363	protein_coding
CLDN2	-1.3254	4.29016	-3.36463	0.000868364	0.00241616	-1.5727	protein_coding
MASP1	-1.32509	4.36216	-6.88934	3.41712e-11	2.83208e-10	14.8084	protein_coding
CD302	-1.32382	3.90078	-8.14423	1.10304e-14	1.55385e-13	22.6769	protein_coding
EHD3	-1.32096	1.91618	-8.5431	7.213e-16	1.23171e-14	25.3541	protein_coding
ANO1	-1.32096	4.05881	-4.31381	2.19458e-05	8.07432e-05	1.88268	protein_coding
CA2	-1.32014	5.89627	-5.44382	1.10224e-07	5.61078e-07	6.95882	protein_coding
PPP1R1A	-1.31843	5.69719	-3.56894	0.000418513	0.00123891	-0.894607	protein_coding
S100A12	-1.3151	0.777095	-10.8378	3.02948e-23	1.95687e-21	42.0751	protein_coding
HS3ST3B1	-1.31487	3.20046	-6.16292	2.35161e-09	1.51196e-08	10.6867	protein_coding
PROZ	-1.31063	3.51418	-5.42368	1.22127e-07	6.17997e-07	6.85981	protein_coding
HAL	-1.30901	4.96687	-3.16849	0.00169393	0.00447231	-2.1888	protein_coding
ETFDH	-1.30808	5.14528	-8.17821	8.76984e-15	1.25175e-13	22.9019	protein_coding
DUSP5	-1.30694	3.87875	-5.50885	7.89883e-08	4.10396e-07	7.2807	protein_coding
MAN1C1	-1.30476	2.871	-6.30639	1.04698e-09	7.062e-09	11.4734	protein_coding
EPHA2	-1.30331	3.69118	-6.06924	3.95983e-09	2.46913e-08	10.1805	protein_coding
CCL19	-1.30237	3.30722	-3.05436	0.0024623	0.00629943	-2.5314	protein_coding
GADD45G	-1.29849	6.67865	-5.16964	4.34466e-07	2.04011e-06	5.6363	protein_coding
SLITRK3	-1.29824	0.562093	-8.10253	1.46041e-14	2.01442e-13	22.4015	protein_coding
EPHX2	-1.29329	5.59459	-6.62499	1.65595e-10	1.25042e-09	13.2691	protein_coding
ACSM2A	-1.29077	5.727	-4.07543	5.91701e-05	0.000203296	0.942717	protein_coding
OAT	-1.28874	3.81549	-3.74361	0.000218229	0.000679867	-0.285917	protein_coding
SMIM24	-1.28167	2.74481	-2.95872	0.00334061	0.00830507	-2.80941	protein_coding
ATF3	-1.27896	4.43898	-6.43395	5.04254e-10	3.55947e-09	12.1843	protein_coding
AGTR1	-1.27692	4.81333	-5.79653	1.74549e-08	9.951e-08	8.74153	protein_coding
ACAA2	-1.27663	7.71543	-7.46099	9.77488e-13	1.00765e-11	18.2825	protein_coding
FPR1	-1.27375	1.72284	-6.38695	6.60825e-10	4.58143e-09	11.9211	protein_coding
TSLP	-1.27252	0.951192	-10.2728	2.3727e-21	1.06999e-19	37.7766	protein_coding
SLC39A14	-1.27158	6.81947	-7.10869	8.93503e-12	8.00662e-11	16.1185	protein_coding
SLC27A2	-1.27074	6.82129	-4.93418	1.35057e-06	5.93617e-06	4.54604	protein_coding
SLCO1B1	-1.26927	6.27924	-4.19664	3.59344e-05	0.000127804	1.41476	protein_coding
FAM13A	-1.26807	2.12882	-6.85607	4.17769e-11	3.42154e-10	14.6123	protein_coding
SFRP1	-1.26665	0.764284	-8.82189	1.02545e-16	2.0184e-15	27.2708	protein_coding
NR4A2	-1.26578	2.31851	-5.69918	2.92805e-08	1.61767e-07	8.24053	protein_coding
MPPED1	-1.26446	2.29172	-5.12801	5.32512e-07	2.47221e-06	5.44045	protein_coding
CCL14	-1.2638	2.10878	-8.45436	1.33197e-15	2.17627e-14	24.7518	protein_coding
RASD1	-1.26241	5.12374	-4.07281	5.98052e-05	0.00020526	0.932627	protein_coding
PLPP3	-1.26048	6.07107	-6.59311	1.99724e-10	1.49188e-09	13.0864	protein_coding
NOCT	-1.25646	2.7683	-6.21185	1.78723e-09	1.16765e-08	10.9534	protein_coding
PLGLB2	-1.25277	1.63998	-8.18195	8.55083e-15	1.22349e-13	22.9267	protein_coding
ABCC9	-1.25229	2.54006	-5.76646	2.04935e-08	1.15656e-07	8.58605	protein_coding
RSPO3	-1.25181	0.517495	-9.90749	3.76004e-20	1.32132e-18	35.0547	protein_coding
ANG	-1.24959	9.07538	-5.04185	8.08127e-07	3.65905e-06	5.03932	protein_coding
ITGA9	-1.24512	2.06029	-7.13375	7.65181e-12	6.92921e-11	16.27	protein_coding
CYP2C18	-1.23968	5.15622	-4.09327	5.50238e-05	0.000189901	1.0114	protein_coding
NR1I2	-1.23374	3.6845	-4.32698	2.07487e-05	7.66584e-05	1.93597	protein_coding
TUBE1	-1.22917	3.41496	-8.10329	1.45293e-14	2.00506e-13	22.4066	protein_coding
ANGPTL1	-1.22751	1.76921	-5.34618	1.80756e-07	8.93565e-07	6.48143	protein_coding
GCH1	-1.22322	4.39307	-6.2815	1.20593e-09	8.05391e-09	11.3359	protein_coding
IYD	-1.22177	2.38783	-5.67777	3.27798e-08	1.80008e-07	8.13126	protein_coding
EPB41L4B	-1.21841	3.79692	-6.4475	4.66311e-10	3.30123e-09	12.2605	protein_coding
AQP3	-1.21781	5.94195	-5.52217	7.37478e-08	3.8447e-07	7.34704	protein_coding
KBTBD11	-1.2173	0.831179	-10.0541	1.2477e-20	4.86189e-19	36.1413	protein_coding
SLC38A2	-1.20812	6.66111	-6.85535	4.19584e-11	3.43255e-10	14.608	protein_coding
SLC2A2	-1.20431	7.64185	-4.02505	7.25509e-05	0.000245876	0.750128	protein_coding
CNGA1	-1.20321	2.50369	-5.19902	3.76047e-07	1.77754e-06	5.77534	protein_coding
ETS2	-1.19729	5.75879	-7.40778	1.37155e-12	1.38655e-11	17.951	protein_coding
PTGIS	-1.19444	1.49565	-5.41727	1.26176e-07	6.37048e-07	6.82832	protein_coding
SLC5A1	-1.19192	0.630095	-6.57377	2.23703e-10	1.65952e-09	12.9759	protein_coding
MRO	-1.19182	0.975135	-10.7845	4.58943e-23	2.84313e-21	41.6655	protein_coding
CAMK2B	-1.18876	1.12782	-6.37195	7.20169e-10	4.95661e-09	11.8374	protein_coding
TRPM8	-1.1823	2.41034	-5.0925	6.32807e-07	2.9036e-06	5.27445	protein_coding
RNF125	-1.18222	1.83304	-7.58806	4.32595e-13	4.71821e-12	19.0805	protein_coding
GNE	-1.17986	4.94054	-6.24256	1.5032e-09	9.912e-09	11.1216	protein_coding
NAAA	-1.17766	3.47828	-7.4184	1.28212e-12	1.30096e-11	18.017	protein_coding
NAMPT	-1.17669	6.13133	-5.13646	5.11016e-07	2.37924e-06	5.4801	protein_coding
CD1D	-1.1755	1.97223	-6.43232	5.09002e-10	3.58951e-09	12.1752	protein_coding
SLC6A12	-1.17469	4.17354	-4.47977	1.07156e-05	4.13848e-05	2.56481	protein_coding
EHHADH	-1.16719	6.60033	-4.61751	5.81529e-06	2.33574e-05	3.14799	protein_coding
ANGPTL3	-1.16621	7.66838	-4.2195	3.26661e-05	0.000116764	1.50515	protein_coding
IFITM1	-1.16421	6.45583	-4.5592	7.54599e-06	2.98439e-05	2.89924	protein_coding
RNF152	-1.16365	3.04332	-7.14403	7.17941e-12	6.53392e-11	16.3323	protein_coding
RCL1	-1.16236	4.76977	-7.05231	1.26479e-11	1.11049e-10	15.779	protein_coding
VNN3	-1.16202	3.75637	-4.07798	5.85606e-05	0.000201273	0.952505	protein_coding
LDHD	-1.15725	6.01708	-5.34836	1.78785e-07	8.84273e-07	6.492	protein_coding
TMEM220	-1.15529	4.20158	-6.40588	5.92716e-10	4.13581e-09	12.027	protein_coding
EFHD1	-1.15404	3.75596	-3.8596	0.000139686	0.000450398	0.132886	protein_coding
IRF8	-1.152	3.71602	-6.01539	5.32858e-09	3.26187e-08	9.89223	protein_coding
DUSP6	-1.15103	5.29914	-6.26649	1.31304e-09	8.7153e-09	11.2532	protein_coding
HMOX1	-1.14895	6.22104	-4.83943	2.10711e-06	9.0059e-06	4.11942	protein_coding
PPP1R3B	-1.14506	3.9072	-5.52178	7.38956e-08	3.85172e-07	7.34511	protein_coding
RHOB	-1.14204	8.82072	-6.24329	1.49698e-09	9.87549e-09	11.1257	protein_coding
PRELP	-1.14099	2.49623	-3.93302	0.000104732	0.000345338	0.403915	protein_coding
TNFRSF11B	-1.14068	2.66717	-3.98249	8.60489e-05	0.00028797	0.58912	protein_coding
ALAS1	-1.13633	7.69637	-5.8924	1.04214e-08	6.12829e-08	9.24146	protein_coding
C4BPA	-1.13571	9.43125	-3.48099	0.00057543	0.00165728	-1.19101	protein_coding
CCL23	-1.13508	0.65652	-14.1858	3.80023e-35	3.25613e-32	69.1242	protein_coding
MPC1	-1.12861	5.47285	-7.51103	7.09848e-13	7.48978e-12	18.5956	protein_coding
DCXR	-1.12828	10.126	-4.56068	7.49655e-06	2.96564e-05	2.90551	protein_coding
SARDH	-1.12654	4.91672	-5.90119	9.93683e-09	5.85281e-08	9.28763	protein_coding
SAMD5	-1.12575	1.49043	-5.48864	8.76318e-08	4.5256e-07	7.18037	protein_coding
LEAP2	-1.12266	7.72323	-4.5052	9.58284e-06	3.73218e-05	2.67131	protein_coding
FOXO1	-1.12146	2.79311	-7.18127	5.69692e-12	5.25032e-11	16.5584	protein_coding
ACAT1	-1.12033	7.44744	-7.00077	1.73485e-11	1.49684e-10	15.4703	protein_coding
AHSG	-1.11984	11.4861	-2.88837	0.00416051	0.0101307	-3.00859	protein_coding
NDRG2	-1.11843	6.67697	-7.11626	8.52666e-12	7.6619e-11	16.1642	protein_coding
ADGRG6	-1.11533	3.84389	-4.87817	1.75814e-06	7.61836e-06	4.29302	protein_coding
PSAT1	-1.11489	6.17317	-4.58477	6.73365e-06	2.68021e-05	3.00796	protein_coding
PLIN1	-1.11363	2.54687	-4.48363	1.05356e-05	4.07439e-05	2.58095	protein_coding
NUGGC	-1.11136	2.63588	-4.70184	3.97152e-06	1.63093e-05	3.51251	protein_coding
HMGCS2	-1.10815	9.72701	-3.67336	0.000284413	0.00086978	-0.533913	protein_coding
CYP3A43	-1.10703	1.45374	-5.22889	3.24504e-07	1.54468e-06	5.91733	protein_coding
G6PC	-1.10669	7.38396	-3.08535	0.00222691	0.00574978	-2.43954	protein_coding
NR4A3	-1.10331	1.06379	-7.35916	1.8665e-12	1.84697e-11	17.6496	protein_coding
JUNB	-1.10284	6.75925	-5.26491	2.71423e-07	1.30717e-06	6.08944	protein_coding
LEPR	-1.10104	4.29073	-3.66317	0.000295455	0.000899863	-0.56953	protein_coding
SORL1	-1.09903	4.12828	-5.47922	9.1971e-08	4.73124e-07	7.13368	protein_coding
MT1B	-1.09446	0.597793	-3.55487	0.000440572	0.00129842	-0.942482	protein_coding
RIDA	-1.09424	9.01033	-5.39366	1.4223e-07	7.12913e-07	6.71271	protein_coding
PLEK2	-1.09409	3.10016	-3.36343	0.000872012	0.00242561	-1.57658	protein_coding
HABP2	-1.09202	7.59233	-3.33774	0.000953449	0.00263528	-1.65917	protein_coding
ACOT12	-1.08996	3.84922	-4.1288	4.75731e-05	0.000165996	1.14904	protein_coding
CYP4V2	-1.08832	5.38399	-5.9278	8.60051e-09	5.12163e-08	9.42771	protein_coding
ADRA2B	-1.08724	1.18324	-10.1311	6.96601e-21	2.84221e-19	36.7154	protein_coding
SERPINF2	-1.08262	8.84777	-4.67863	4.41338e-06	1.80248e-05	3.41162	protein_coding
PAIP2B	-1.07815	2.37069	-5.59494	5.05813e-08	2.70324e-07	7.71159	protein_coding
PCK2	-1.07809	6.95379	-4.79265	2.61796e-06	1.10307e-05	3.91142	protein_coding
EDNRB	-1.0778	3.3517	-5.65501	3.69462e-08	2.01143e-07	8.01546	protein_coding
SIGLEC7	-1.07671	1.34423	-7.92547	4.76095e-14	6.06189e-13	21.2427	protein_coding
MTHFD1	-1.07293	7.16249	-5.45422	1.04525e-07	5.34028e-07	7.01009	protein_coding
RIPOR3	-1.07197	0.823894	-7.383	1.60506e-12	1.60572e-11	17.7972	protein_coding
CFTR	-1.0666	0.966664	-4.01379	7.59099e-05	0.000256276	0.707404	protein_coding
LUM	-1.06386	3.83624	-2.48785	0.0134066	0.0289304	-4.05574	protein_coding
SULT1E1	-1.06328	2.75168	-3.4153	0.000726896	0.00205058	-1.40794	protein_coding
RAB25	-1.06158	1.19459	-3.11166	0.00204349	0.00531303	-2.36086	protein_coding
CDC37L1	-1.05805	4.23426	-8.84327	8.81636e-17	1.75316e-15	27.4193	protein_coding
ALDH1L1	-1.05246	7.4787	-2.79918	0.00546257	0.012979	-3.2546	protein_coding
KRTCAP3	-1.04762	2.71365	-3.11874	0.00199661	0.00520075	-2.3396	protein_coding
ERRFI1	-1.04653	6.39404	-4.87232	1.80697e-06	7.81021e-06	4.26674	protein_coding
C1S	-1.04199	10.4558	-5.68673	3.12688e-08	1.72138e-07	8.17694	protein_coding
F11	-1.04173	4.12685	-5.01628	9.13689e-07	4.1121e-06	4.92133	protein_coding
SCP2	-1.04057	7.57651	-5.17209	4.29275e-07	2.01671e-06	5.64787	protein_coding
SLC19A3	-1.03823	2.44629	-6.02959	4.92834e-09	3.03215e-08	9.96803	protein_coding
MS4A7	-1.03529	3.37266	-5.39646	1.4023e-07	7.03371e-07	6.72638	protein_coding
LDLR	-1.03473	5.2817	-5.59015	5.18568e-08	2.76887e-07	7.6875	protein_coding
ADAMTS1	-1.02949	3.37164	-4.61502	5.88084e-06	2.36044e-05	3.13728	protein_coding
IL1RL1	-1.02646	0.495137	-8.45576	1.31923e-15	2.15667e-14	24.7612	protein_coding
MYC	-1.02249	4.40124	-3.84644	0.000147022	0.00047222	0.0847759	protein_coding
ID2	-1.01818	7.99694	-6.15462	2.46337e-09	1.58033e-08	10.6415	protein_coding
GSPT2	-1.01393	2.40291	-4.02361	7.29728e-05	0.000247162	0.744654	protein_coding
SLCO4C1	-1.01264	1.19609	-4.85103	1.99611e-06	8.56796e-06	4.1713	protein_coding
NPC1L1	-1.01021	3.25458	-2.69709	0.00739906	0.0170072	-3.52721	protein_coding
SERPINA7	-1.00842	6.86617	-2.6549	0.00836597	0.0189737	-3.63704	protein_coding
RANBP3L	-1.00805	0.65792	-8.17132	9.18791e-15	1.30758e-13	22.8562	protein_coding
CAT	-1.00677	8.39067	-5.68974	3.07767e-08	1.6977e-07	8.19229	protein_coding
SLC16A2	-1.0061	4.98886	-4.39446	1.55316e-05	5.84129e-05	2.21136	protein_coding
GNA14	-1.00051	1.42665	-7.65834	2.74562e-13	3.10021e-12	19.5257	protein_coding
ZNF174	1.00007	2.35115	10.8276	3.28124e-23	2.11013e-21	41.9963	protein_coding
NFRKB	1.0002	3.04257	8.69441	2.51317e-16	4.64554e-15	26.3899	protein_coding
AP3M2	1.00021	2.10859	7.49541	7.845e-13	8.21793e-12	18.4977	protein_coding
BIK	1.00028	1.68762	4.10545	5.23531e-05	0.000181242	1.05846	protein_coding
PPP2R1A	1.0005	6.2739	9.48163	8.85964e-19	2.4372e-17	31.9439	protein_coding
SLC46A1	1.00066	3.419	7.86608	7.05149e-14	8.69704e-13	20.8576	protein_coding
MED22	1.00073	2.00157	8.79419	1.24673e-16	2.42132e-15	27.0787	protein_coding
FAM83G	1.00083	4.02264	5.77533	1.95474e-08	1.1066e-07	8.63184	protein_coding
OTUD6B	1.00084	2.78212	7.67595	2.44904e-13	2.79348e-12	19.6377	protein_coding
NRSN2	1.00093	2.4806	3.91673	0.000111687	0.000366156	0.343366	protein_coding
CBR3	1.00135	1.40925	5.93431	8.30139e-09	4.94957e-08	9.46204	protein_coding
EIF3K	1.00136	7.758	10.4028	8.78141e-22	4.30674e-20	38.7561	protein_coding
PPCDC	1.00173	2.21058	9.86129	5.31504e-20	1.80044e-18	34.7139	protein_coding
RAD18	1.00251	2.24317	9.41352	1.45906e-18	3.85011e-17	31.453	protein_coding
FAM111A	1.00272	3.05788	7.36755	1.76998e-12	1.75983e-11	17.7015	protein_coding
PDCL3	1.00276	3.83667	9.60007	3.7051e-19	1.09137e-17	32.802	protein_coding
TMEM161A	1.00291	5.41526	9.99492	1.94923e-20	7.26151e-19	35.7018	protein_coding
SLC39A3	1.00307	3.69176	10.9264	1.51596e-23	1.0515e-21	42.7577	protein_coding
THOC3	1.00362	2.85943	9.51552	6.90753e-19	1.93863e-17	32.1889	protein_coding
COMMD3	1.00367	5.82078	11.8203	1.23883e-26	1.66311e-24	49.7712	protein_coding
RUFY1	1.00405	3.87403	9.92919	3.19526e-20	1.14074e-18	35.215	protein_coding
STOML1	1.00421	2.6076	10.1681	5.26416e-21	2.20973e-19	36.9914	protein_coding
SYNGR2	1.00425	7.1805	7.61902	3.54209e-13	3.93098e-12	19.2762	protein_coding
SRPK1	1.00434	4.30761	6.74419	8.17149e-11	6.38722e-10	13.9577	protein_coding
NT5C	1.00438	4.87564	8.00685	2.77121e-14	3.67293e-13	21.7733	protein_coding
PDIA2	1.00485	0.956317	3.76221	0.000203311	0.00063714	-0.21954	protein_coding
ACVRL1	1.00603	2.80236	7.70325	2.05055e-13	2.35927e-12	19.8116	protein_coding
PIK3IP1	1.00614	4.10111	5.31517	2.11201e-07	1.03372e-06	6.33129	protein_coding
INAVA	1.00694	1.34926	4.00192	7.96148e-05	0.000267822	0.662433	protein_coding
CDC23	1.00695	4.40874	8.46745	1.21708e-15	1.99526e-14	24.8403	protein_coding
UNK	1.00716	2.75205	8.42517	1.62845e-15	2.60803e-14	24.5544	protein_coding
BCAN	1.00733	0.965802	5.74838	2.25633e-08	1.26772e-07	8.49286	protein_coding
PNMA3	1.00736	1.14795	3.85471	0.000142373	0.000458249	0.114977	protein_coding
U2AF2	1.00754	6.15598	8.63184	3.89159e-16	6.92546e-15	25.9602	protein_coding
TRIP10	1.00804	4.16266	6.0148	5.34593e-09	3.27042e-08	9.88908	protein_coding
GMPPA	1.00806	6.2417	11.2509	1.17577e-24	1.03795e-22	45.2793	protein_coding
SIPA1L2	1.00853	2.99126	4.23873	3.01387e-05	0.000108355	1.58152	protein_coding
BLM	1.00862	1.13182	7.37976	1.63829e-12	1.63615e-11	17.7771	protein_coding
NUP85	1.0087	4.09479	8.64066	3.65939e-16	6.54824e-15	26.0207	protein_coding
CAPNS1	1.0087	7.61775	10.0607	1.18655e-20	4.65231e-19	36.1908	protein_coding
THEM4	1.00882	3.15169	8.96274	3.77678e-17	8.00182e-16	28.2526	protein_coding
ZP3	1.00891	1.69154	6.53363	2.82853e-10	2.06514e-09	12.7474	protein_coding
TXNL4A	1.00913	4.79803	10.6639	1.17195e-22	6.65522e-21	40.7412	protein_coding
FLNC	1.00931	1.34707	3.72491	0.000234267	0.000726724	-0.352364	protein_coding
RPS19BP1	1.00949	7.14732	9.52371	6.50406e-19	1.83601e-17	32.2481	protein_coding
MVB12A	1.00973	5.25371	7.77364	1.29484e-13	1.54216e-12	20.262	protein_coding
MGME1	1.00974	3.63821	8.35982	2.54997e-15	3.9388e-14	24.1141	protein_coding
ATN1	1.00997	4.81759	6.46068	4.32104e-10	3.07701e-09	12.3347	protein_coding
RELB	1.01009	4.45327	6.09159	3.49863e-09	2.1966e-08	10.3007	protein_coding
ARMC1	1.01019	4.68803	8.71263	2.21181e-16	4.12777e-15	26.5154	protein_coding
NUP205	1.01024	3.32439	6.75521	7.6516e-11	5.99694e-10	14.0218	protein_coding
XPO1	1.01034	5.09035	8.1984	7.65054e-15	1.10317e-13	23.0358	protein_coding
MGP	1.0106	4.87207	3.2546	0.00126825	0.00343146	-1.92255	protein_coding
PIP5K1C	1.01074	2.88404	8.01443	2.63461e-14	3.50144e-13	21.8228	protein_coding
ZNF589	1.01081	1.97835	8.90436	5.71971e-17	1.17367e-15	27.8446	protein_coding
P2RX4	1.01124	4.97581	6.53518	2.80302e-10	2.04861e-09	12.7562	protein_coding
NCDN	1.01132	3.27347	6.71288	9.8453e-11	7.61384e-10	13.776	protein_coding
RNF8	1.0115	2.64623	9.53953	5.78938e-19	1.65837e-17	32.3627	protein_coding
RPS6KA4	1.01188	4.1098	8.87712	6.93832e-17	1.40366e-15	27.6547	protein_coding
ZNF526	1.01194	2.57754	11.68	3.83174e-26	4.69017e-24	48.657	protein_coding
EIF3D	1.01203	7.33578	8.58722	5.3096e-16	9.21258e-15	25.655	protein_coding
SLBP	1.01217	3.54989	8.666	3.06579e-16	5.5716e-15	26.1946	protein_coding
PAGE2	1.01218	0.916809	2.59944	0.00980958	0.0218865	-3.77894	protein_coding
IFI27	1.01221	6.97925	2.44481	0.0150806	0.0321194	-4.15938	protein_coding
OLA1	1.01243	4.8141	8.39144	2.05311e-15	3.23479e-14	24.3269	protein_coding
SLC22A12	1.01257	1.03002	3.51906	0.000501739	0.00146284	-1.06355	protein_coding
BTG3	1.01272	3.41512	7.12446	8.10477e-12	7.30116e-11	16.2138	protein_coding
CYB561D1	1.01275	1.59086	8.49237	1.0247e-15	1.71035e-14	25.0093	protein_coding
ASPH	1.01293	4.13784	4.67656	4.45494e-06	1.81792e-05	3.40266	protein_coding
VBP1	1.01313	4.96406	8.76609	1.51949e-16	2.90267e-15	26.8843	protein_coding
GLUL	1.01313	8.10033	3.02023	0.00274793	0.00696231	-2.63157	protein_coding
GEMIN7	1.01329	3.9312	9.36484	2.08175e-18	5.37162e-17	31.1033	protein_coding
EEF1D	1.01371	4.76543	8.13762	1.1533e-14	1.61684e-13	22.6331	protein_coding
STK35	1.01383	2.6222	7.79338	1.13767e-13	1.36445e-12	20.3888	protein_coding
MVP	1.01403	6.8144	5.8459	1.33941e-08	7.75737e-08	8.99816	protein_coding
TTL	1.01409	2.34363	10.0575	1.21581e-20	4.75423e-19	36.1668	protein_coding
IQSEC1	1.01411	4.388	8.59432	5.05391e-16	8.80038e-15	25.7035	protein_coding
ANKRD29	1.01436	1.53208	6.05313	4.32842e-09	2.68231e-08	10.094	protein_coding
ANAPC4	1.01473	3.63306	9.05668	1.93067e-17	4.29347e-16	28.9124	protein_coding
EPS15L1	1.01483	2.76707	8.91914	5.1497e-17	1.06549e-15	27.9478	protein_coding
SIN3B	1.01531	3.44737	8.06234	1.91241e-14	2.58286e-13	22.137	protein_coding
BYSL	1.01596	4.69823	7.88532	6.21018e-14	7.76793e-13	20.9822	protein_coding
DNAL4	1.01613	3.99173	8.22058	6.58374e-15	9.61391e-14	23.1832	protein_coding
WDCP	1.01663	2.48224	10.0926	9.32907e-21	3.72294e-19	36.4277	protein_coding
RAD1	1.01664	3.15607	9.15662	9.41601e-18	2.21573e-16	29.6186	protein_coding
CABIN1	1.01676	2.57132	8.43616	1.50986e-15	2.42744e-14	24.6287	protein_coding
PGS1	1.01698	2.35485	9.61422	3.33734e-19	9.98188e-18	32.9049	protein_coding
WHRN	1.01704	1.56308	7.85086	7.79612e-14	9.5628e-13	20.7592	protein_coding
PLK4	1.0171	1.21432	7.35524	1.91336e-12	1.89013e-11	17.6253	protein_coding
IGBP1	1.01772	5.30449	8.87279	7.15441e-17	1.44437e-15	27.6246	protein_coding
LRP11	1.01777	3.39064	6.78043	6.58065e-11	5.20378e-10	14.1689	protein_coding
SGSM3	1.01778	4.91512	10.5646	2.52776e-22	1.35365e-20	39.9835	protein_coding
PQBP1	1.01782	6.37798	10.8169	3.56718e-23	2.26897e-21	41.914	protein_coding
RNF220	1.01806	3.99567	9.8442	6.03954e-20	2.027e-18	34.588	protein_coding
PSMD2	1.01814	6.79382	9.05444	1.9618e-17	4.35936e-16	28.8967	protein_coding
GRPEL2	1.01827	3.06027	9.70234	1.73768e-19	5.41414e-18	33.5474	protein_coding
DMTF1	1.01833	2.50254	7.54249	5.80106e-13	6.19034e-12	18.7932	protein_coding
KLHDC3	1.01864	7.00721	9.56737	4.71607e-19	1.36841e-17	32.5645	protein_coding
ACTR5	1.01891	3.00963	8.86968	7.31369e-17	1.47346e-15	27.6029	protein_coding
ATAD3B	1.01909	2.53568	7.73087	1.71262e-13	1.9917e-12	19.988	protein_coding
NPNT	1.01915	2.26197	3.6996	0.000257745	0.000793304	-0.441793	protein_coding
ERCC2	1.0193	3.84196	9.64634	2.63182e-19	8.02673e-18	33.1387	protein_coding
FTSJ1	1.01962	4.1733	9.44668	1.14473e-18	3.08211e-17	31.6918	protein_coding
MEX3A	1.01989	1.42301	5.92606	8.68224e-09	5.16607e-08	9.41853	protein_coding
MRAS	1.01992	2.5384	5.82247	1.51908e-08	8.73716e-08	8.87616	protein_coding
PTGES2	1.0202	5.42258	9.22803	5.62311e-18	1.37082e-16	30.1256	protein_coding
ADGRG1	1.02067	2.84925	4.33179	2.03264e-05	7.52318e-05	1.95552	protein_coding
POP5	1.02096	5.45089	10.2272	3.35734e-21	1.45329e-19	37.4346	protein_coding
TRAF7	1.02139	5.22938	6.45323	4.51122e-10	3.20617e-09	12.2927	protein_coding
HLA-F	1.02154	3.55757	5.06054	7.38558e-07	3.36025e-06	5.12585	protein_coding
UBAP2	1.02162	3.4195	7.2999	2.71227e-12	2.61809e-11	17.284	protein_coding
TBC1D22B	1.02233	2.58405	7.8689	6.92183e-14	8.55523e-13	20.8758	protein_coding
RAN	1.02241	6.75992	8.02335	2.48219e-14	3.30792e-13	21.8813	protein_coding
COPG2	1.02251	3.48408	7.34149	2.08695e-12	2.04566e-11	17.5403	protein_coding
DSTYK	1.02255	2.0052	7.89498	5.82606e-14	7.33152e-13	21.0447	protein_coding
CTNNA1	1.02295	6.67604	8.6274	4.01383e-16	7.12558e-15	25.9299	protein_coding
ITGA2	1.02319	1.50247	5.06932	7.07919e-07	3.22639e-06	5.16659	protein_coding
IL4I1	1.02326	1.77204	4.39533	1.54735e-05	5.8232e-05	2.21492	protein_coding
PIP4K2B	1.0233	3.27544	8.90299	5.77567e-17	1.18407e-15	27.835	protein_coding
NONO	1.0233	7.5008	7.61449	3.64737e-13	4.03552e-12	19.2476	protein_coding
CEACAM19	1.02339	2.83261	6.13681	2.72075e-09	1.73248e-08	10.545	protein_coding
PA2G4	1.0235	6.62272	10.4793	4.87575e-22	2.48565e-20	39.336	protein_coding
ZNF544	1.02378	2.18908	8.41129	1.79151e-15	2.85505e-14	24.4607	protein_coding
C4orf46	1.02382	1.7215	8.11649	1.32953e-14	1.84525e-13	22.4936	protein_coding
WDR13	1.02434	5.11645	7.06965	1.1368e-11	1.00569e-10	15.8832	protein_coding
CPSF3	1.02452	4.30283	11.1139	3.47276e-24	2.76417e-22	44.2111	protein_coding
SAPCD2	1.02468	1.16615	5.57639	5.57034e-08	2.96231e-07	7.61831	protein_coding
LRR1	1.02488	2.62839	8.78453	1.33453e-16	2.58323e-15	27.0118	protein_coding
SCAF1	1.02513	5.13886	10.2144	3.70111e-21	1.58793e-19	37.3385	protein_coding
DKC1	1.02522	4.30072	7.65398	2.82448e-13	3.1794e-12	19.498	protein_coding
VIRMA	1.02537	4.12216	8.69926	2.42923e-16	4.5018e-15	26.4232	protein_coding
JADE2	1.02576	2.7072	7.26135	3.45507e-12	3.28074e-11	17.0473	protein_coding
RIOX1	1.02593	3.2888	10.208	3.88595e-21	1.66479e-19	37.2905	protein_coding
FZD6	1.02615	2.65535	4.90785	1.52925e-06	6.67518e-06	4.42681	protein_coding
NUDT17	1.02619	1.34929	8.34196	2.88134e-15	4.41786e-14	23.9942	protein_coding
RIT1	1.02638	3.3057	7.65696	2.77034e-13	3.12328e-12	19.5169	protein_coding
LAMTOR1	1.02707	7.20467	11.3253	6.51739e-25	6.14449e-23	45.8613	protein_coding
PRR12	1.02792	2.77543	6.85046	4.32148e-11	3.5284e-10	14.5793	protein_coding
PPP2R5D	1.02821	5.07883	7.80186	1.07611e-13	1.29543e-12	20.4433	protein_coding
NLE1	1.02837	2.77727	8.43544	1.51737e-15	2.43817e-14	24.6238	protein_coding
RPL37	1.0285	7.3585	8.4851	1.0775e-15	1.786e-14	24.9599	protein_coding
TSC2	1.02869	4.33379	7.50051	7.59309e-13	7.96837e-12	18.5297	protein_coding
ZMAT5	1.02871	5.02756	10.0495	1.29212e-20	5.0056e-19	36.1068	protein_coding
RCC1	1.02903	4.22937	7.16647	6.24603e-12	5.7184e-11	16.4684	protein_coding
HSDL1	1.02917	3.08682	8.2208	6.57388e-15	9.60433e-14	23.1847	protein_coding
ANKRD9	1.0293	2.44303	7.48052	8.62898e-13	8.98746e-12	18.4045	protein_coding
QPCTL	1.02989	4.0572	8.05633	1.99091e-14	2.68514e-13	22.0976	protein_coding
CPSF6	1.0299	3.81224	7.9584	3.82624e-14	4.94964e-13	21.4569	protein_coding
MARCKS	1.03019	5.28	5.03496	8.35364e-07	3.77534e-06	5.00746	protein_coding
ARPC3	1.03091	8.28953	9.99172	1.99684e-20	7.401e-19	35.678	protein_coding
PAK1	1.03096	3.74109	6.40575	5.93177e-10	4.13705e-09	12.0262	protein_coding
PFKP	1.03116	2.57091	3.72731	0.000232142	0.000720439	-0.343828	protein_coding
JRK	1.03119	1.31538	9.53386	6.03582e-19	1.7205e-17	32.3217	protein_coding
TRMT112	1.0312	7.76659	11.1435	2.74873e-24	2.23052e-22	44.4417	protein_coding
NPM2	1.03138	1.54843	4.64127	5.22585e-06	2.11121e-05	3.25009	protein_coding
MORN2	1.03152	4.56628	7.9641	3.68403e-14	4.77416e-13	21.4941	protein_coding
RPLP0	1.03178	10.8385	8.07886	1.71195e-14	2.34033e-13	22.2457	protein_coding
MOGAT3	1.03206	3.92928	3.8208	0.000162369	0.000517859	-0.00851213	protein_coding
ZSCAN16	1.03248	1.86675	8.92197	5.04719e-17	1.04502e-15	27.9676	protein_coding
CYTH2	1.03256	3.66492	9.11481	1.27223e-17	2.93682e-16	29.3226	protein_coding
MEF2D	1.03278	3.75462	8.46651	1.22502e-15	2.00715e-14	24.834	protein_coding
PRPF39	1.03333	3.13402	7.95371	3.94752e-14	5.09296e-13	21.4264	protein_coding
JOSD2	1.03333	5.33086	8.11009	1.38802e-14	1.92186e-13	22.4514	protein_coding
HCFC1R1	1.03378	5.76234	7.78093	1.23444e-13	1.47566e-12	20.3088	protein_coding
NUP133	1.03386	3.93254	8.69004	2.59126e-16	4.78685e-15	26.3598	protein_coding
NUDT2	1.03402	5.12523	8.52069	8.42441e-16	1.42355e-14	25.2016	protein_coding
UNC45A	1.03408	4.80826	9.42551	1.33654e-18	3.54287e-17	31.5393	protein_coding
RUVBL2	1.03424	6.1115	10.8222	3.42107e-23	2.19039e-21	41.9552	protein_coding
AP3B1	1.03447	3.42911	8.93225	4.69158e-17	9.75553e-16	28.0394	protein_coding
UNKL	1.03451	1.83651	7.42981	1.19234e-12	1.21325e-11	18.088	protein_coding
LLGL1	1.03481	2.199	7.26138	3.45447e-12	3.28074e-11	17.0474	protein_coding
PORCN	1.03483	2.15522	8.2885	4.14995e-15	6.22856e-14	23.6361	protein_coding
VPS16	1.03486	4.80577	11.877	7.84102e-27	1.12525e-24	50.2226	protein_coding
HAX1	1.03506	7.66509	10.3918	9.54808e-22	4.63591e-20	38.6736	protein_coding
PSMD14	1.03727	6.17349	8.83036	9.65905e-17	1.9103e-15	27.3295	protein_coding
DNAAF5	1.03733	3.88705	7.9493	4.06485e-14	5.23044e-13	21.3976	protein_coding
TMEM160	1.03738	4.39293	7.63408	3.21324e-13	3.5824e-12	19.3717	protein_coding
HIGD1B	1.03744	1.04477	11.3597	4.95944e-25	4.79042e-23	46.1308	protein_coding
HSPH1	1.03749	4.46065	6.75827	7.51285e-11	5.89613e-10	14.0397	protein_coding
CSNK2B	1.03763	4.26926	9.94867	2.76026e-20	9.98905e-19	35.3592	protein_coding
PRAF2	1.03764	4.33164	7.96162	3.74534e-14	4.8493e-13	21.4779	protein_coding
ADCK2	1.03766	4.59705	8.5452	7.10887e-16	1.21464e-14	25.3684	protein_coding
C19orf53	1.03813	7.5464	9.78566	9.34971e-20	3.03314e-18	34.1577	protein_coding
GPATCH1	1.03814	2.82398	10.1685	5.24822e-21	2.20622e-19	36.9944	protein_coding
BORCS6	1.03814	3.38606	10.2942	2.01583e-21	9.23353e-20	37.9372	protein_coding
RHOT2	1.03858	5.3361	9.40759	1.52371e-18	4.00621e-17	31.4103	protein_coding
MANEAL	1.03863	3.40318	5.71046	2.75862e-08	1.53016e-07	8.29824	protein_coding
RPP21	1.03898	2.1703	10.2222	3.48935e-21	1.50595e-19	37.3966	protein_coding
BROX	1.0393	4.14969	8.1959	7.78137e-15	1.12055e-13	23.0192	protein_coding
MMS19	1.03934	3.70607	8.89556	6.08829e-17	1.24379e-15	27.7832	protein_coding
MORC2	1.03963	3.75517	8.97868	3.37121e-17	7.21603e-16	28.3643	protein_coding
AGPAT1	1.03998	3.00918	9.28246	3.79025e-18	9.48388e-17	30.5137	protein_coding
PLEKHJ1	1.04037	5.34472	8.67326	2.91394e-16	5.32167e-15	26.2445	protein_coding
CHD3	1.04051	2.87784	4.96855	1.14741e-06	5.09237e-06	4.70255	protein_coding
KLHDC8B	1.04068	4.08361	7.00896	1.65013e-11	1.42731e-10	15.5192	protein_coding
RAE1	1.04079	4.07601	9.25175	4.73553e-18	1.16812e-16	30.2946	protein_coding
SESTD1	1.04092	2.48067	7.07126	1.12559e-11	9.96979e-11	15.8929	protein_coding
POGK	1.04105	3.6227	6.87876	3.64285e-11	3.00378e-10	14.746	protein_coding
TTLL3	1.04127	1.84792	7.33756	2.13943e-12	2.09499e-11	17.516	protein_coding
VPS11	1.04133	3.40993	9.52684	6.35585e-19	1.798e-17	32.2708	protein_coding
ZNF646	1.04137	2.09161	9.26633	4.26072e-18	1.06088e-16	30.3986	protein_coding
NISCH	1.04137	4.11459	10.047	1.31596e-20	5.09118e-19	36.0888	protein_coding
MTCH1	1.0418	6.24787	9.06499	1.81908e-17	4.06702e-16	28.9709	protein_coding
GON4L	1.04182	2.73956	7.88902	6.06026e-14	7.59671e-13	21.0061	protein_coding
EGLN2	1.04184	4.54818	8.83972	9.04069e-17	1.7941e-15	27.3946	protein_coding
NUP155	1.04213	2.84879	8.18103	8.60444e-15	1.23056e-13	22.9205	protein_coding
C15orf41	1.04223	2.2505	8.58236	5.492e-16	9.50079e-15	25.6219	protein_coding
GUK1	1.04245	8.12467	9.99019	2.01995e-20	7.46768e-19	35.6667	protein_coding
IQCB1	1.0427	2.91608	7.63594	3.17462e-13	3.54341e-12	19.3835	protein_coding
RASSF3	1.04288	3.81087	5.14873	4.81299e-07	2.24735e-06	5.53776	protein_coding
METTL5	1.04312	5.65389	11.3006	7.93058e-25	7.35776e-23	45.6677	protein_coding
LAMTOR2	1.04353	8.16016	10.0374	1.41523e-20	5.43912e-19	36.0172	protein_coding
DCK	1.04363	3.35585	5.99535	5.94824e-09	3.61838e-08	9.78546	protein_coding
COPA	1.04388	6.63346	7.00257	1.71592e-11	1.48157e-10	15.481	protein_coding
SLC7A11	1.04399	1.02003	5.29667	2.31687e-07	1.12774e-06	6.24203	protein_coding
AGO2	1.044	2.07168	7.99389	3.02138e-14	3.97556e-13	21.6885	protein_coding
C17orf80	1.0445	3.17234	9.06633	1.80163e-17	4.03733e-16	28.9804	protein_coding
KIF14	1.0446	1.08	7.45278	1.03005e-12	1.05846e-11	18.2312	protein_coding
NAP1L1	1.04463	4.7238	7.01867	1.5548e-11	1.35046e-10	15.5773	protein_coding
RPL27	1.04508	9.97485	8.64573	3.53198e-16	6.33581e-15	26.0555	protein_coding
GATD1	1.04511	4.14189	9.05913	1.89699e-17	4.22824e-16	28.9297	protein_coding
RBM6	1.04522	4.42822	9.17131	8.47032e-18	2.00665e-16	29.7227	protein_coding
HES4	1.04523	2.01327	5.5792	5.48951e-08	2.92092e-07	7.63244	protein_coding
RHBDF1	1.04549	2.96479	6.22826	1.62949e-09	1.06867e-08	11.0432	protein_coding
DNAJB6	1.04552	4.94593	9.70485	1.70557e-19	5.32547e-18	33.5658	protein_coding
AMDHD2	1.04578	3.80935	8.74504	1.76184e-16	3.33156e-15	26.7389	protein_coding
PPIB	1.04622	9.6824	10.8941	1.95193e-23	1.3317e-21	42.5085	protein_coding
COLGALT1	1.04628	5.39958	8.13576	1.16785e-14	1.63567e-13	22.6208	protein_coding
RPL23A	1.0464	9.44459	8.00596	2.7877e-14	3.68639e-13	21.7675	protein_coding
DROSHA	1.04655	3.58519	8.77855	1.39187e-16	2.68707e-15	26.9705	protein_coding
ACTL6A	1.04658	4.74486	6.81792	5.25594e-11	4.22972e-10	14.3882	protein_coding
PUS1	1.04722	3.74265	9.59567	3.8274e-19	1.12512e-17	32.7701	protein_coding
STK25	1.04731	4.71197	10.2798	2.24895e-21	1.01734e-19	37.8294	protein_coding
PRKAA2	1.04749	1.57188	5.29198	2.37175e-07	1.15291e-06	6.21946	protein_coding
IER5	1.04751	3.54963	7.20697	4.85409e-12	4.51932e-11	16.7149	protein_coding
NFKBIL1	1.04759	2.6522	10.3861	9.97359e-22	4.81044e-20	38.6307	protein_coding
FANCA	1.04782	1.95851	7.44858	1.05801e-12	1.08452e-11	18.205	protein_coding
BPGM	1.04796	3.67403	9.22291	5.83491e-18	1.41889e-16	30.0893	protein_coding
YIPF3	1.04807	7.81254	10.2697	2.42866e-21	1.09185e-19	37.7536	protein_coding
SMPD4	1.04807	3.89336	7.59667	4.09233e-13	4.47682e-12	19.1348	protein_coding
HSPA1B	1.04839	3.2883	4.8052	2.47027e-06	1.04538e-05	3.96705	protein_coding
DCTPP1	1.04897	5.13729	8.25447	5.23112e-15	7.74354e-14	23.4089	protein_coding
KMT2B	1.049	3.52999	7.35781	1.88249e-12	1.86026e-11	17.6412	protein_coding
WDHD1	1.04933	1.3101	7.57928	4.57795e-13	4.98002e-12	19.025	protein_coding
EEF1E1	1.04948	3.77627	7.2717	3.23789e-12	3.09469e-11	17.1108	protein_coding
GGCT	1.04977	5.45403	9.5427	5.65573e-19	1.62328e-17	32.3857	protein_coding
HDAC7	1.05005	3.2938	6.25421	1.40748e-09	9.32305e-09	11.1856	protein_coding
MSX1	1.05016	1.47739	7.93631	4.43089e-14	5.66889e-13	21.3131	protein_coding
INTS3	1.05048	3.31838	6.05544	4.27369e-09	2.65065e-08	10.1064	protein_coding
MIF4GD	1.05082	4.06454	9.01625	2.57815e-17	5.63442e-16	28.628	protein_coding
CLTCL1	1.05084	2.38975	6.9636	2.17693e-11	1.84785e-10	15.2486	protein_coding
WDR5	1.05093	4.57454	8.95287	4.0515e-17	8.5404e-16	28.1836	protein_coding
SAMD4B	1.05094	3.62865	9.49878	7.81189e-19	2.1736e-17	32.0678	protein_coding
UBL7	1.05108	4.4257	11.2501	1.18323e-24	1.04138e-22	45.273	protein_coding
PILRB	1.0514	2.31476	5.40891	1.3165e-07	6.6239e-07	6.78732	protein_coding
NCOR2	1.05155	4.36869	7.30902	2.56101e-12	2.47947e-11	17.3401	protein_coding
TUBB	1.05161	5.57097	6.9647	2.16234e-11	1.83761e-10	15.2552	protein_coding
GAPDH	1.05219	11.1582	7.83163	8.84873e-14	1.08019e-12	20.6351	protein_coding
MYO9B	1.05245	4.23637	9.24879	4.83846e-18	1.1915e-16	30.2735	protein_coding
SEMA5B	1.05289	1.21158	7.4568	1.00397e-12	1.03348e-11	18.2563	protein_coding
TRIM71	1.0529	0.933906	4.4563	1.1874e-05	4.55509e-05	2.46701	protein_coding
SCUBE1	1.05291	1.53841	3.85875	0.000140153	0.000451853	0.129749	protein_coding
FLYWCH1	1.05376	3.04203	8.91144	5.43912e-17	1.11902e-15	27.894	protein_coding
RPS16	1.05383	10.78	8.22866	6.23252e-15	9.12391e-14	23.237	protein_coding
UBR5	1.0539	3.45823	7.25026	3.70376e-12	3.5009e-11	16.9793	protein_coding
F13A1	1.05399	2.09828	4.43376	1.30998e-05	4.99704e-05	2.37344	protein_coding
EFTUD2	1.05402	5.15403	9.11557	1.26529e-17	2.92311e-16	29.328	protein_coding
ZNF207	1.05416	4.22977	8.85652	8.02798e-17	1.60957e-15	27.5113	protein_coding
NACC1	1.05419	4.63069	8.63942	3.69109e-16	6.59281e-15	26.0122	protein_coding
RAB34	1.05437	3.46211	3.70515	0.000252412	0.000778452	-0.422221	protein_coding
SLC26A2	1.05438	1.80965	8.07314	1.77887e-14	2.41923e-13	22.208	protein_coding
TIMM17B	1.05445	6.3822	10.3881	9.82568e-22	4.75484e-20	38.6454	protein_coding
ZNF57	1.05451	2.02321	6.55129	2.5515e-10	1.87608e-09	12.8478	protein_coding
DMPK	1.055	2.98814	6.79344	6.08749e-11	4.84537e-10	14.2449	protein_coding
ITGB4	1.05505	2.26231	4.51487	9.18277e-06	3.585e-05	2.71197	protein_coding
FOXRED2	1.05535	3.97964	6.0244	5.071e-09	3.11269e-08	9.94033	protein_coding
PFDN4	1.05569	4.01631	8.6999	2.41828e-16	4.48436e-15	26.4277	protein_coding
RPN2	1.05589	8.3468	10.4866	4.61053e-22	2.36053e-20	39.3911	protein_coding
NOP2	1.05596	4.60855	8.31713	3.4139e-15	5.17181e-14	23.8277	protein_coding
SLC29A1	1.05648	6.12877	5.80875	1.635e-08	9.35956e-08	8.8049	protein_coding
ZBED8	1.05697	1.67836	8.82584	9.9721e-17	1.96554e-15	27.2982	protein_coding
TRMT2A	1.05741	4.82606	10.6787	1.04486e-22	6.0037e-21	40.8544	protein_coding
S100A6	1.05784	7.59438	3.44503	0.000654256	0.00186531	-1.31026	protein_coding
TNPO2	1.05784	4.16593	8.89572	6.08112e-17	1.2432e-15	27.7844	protein_coding
SNAPC2	1.05787	4.00867	10.0969	9.02612e-21	3.61194e-19	36.4602	protein_coding
RPL17	1.05807	5.50451	8.30481	3.71326e-15	5.60219e-14	23.7452	protein_coding
B3GAT3	1.05821	5.64199	9.64107	2.73642e-19	8.32122e-18	33.1004	protein_coding
RAB3A	1.05834	2.30912	7.66146	2.69068e-13	3.04644e-12	19.5455	protein_coding
BRAT1	1.05901	5.03777	11.0717	4.84192e-24	3.6829e-22	43.8833	protein_coding
SGO2	1.05911	1.22002	7.9657	3.64518e-14	4.72803e-13	21.5045	protein_coding
UBALD2	1.05914	5.80827	7.22275	4.39887e-12	4.11787e-11	16.8111	protein_coding
RHBDD3	1.05963	3.91133	10.1403	6.50062e-21	2.65978e-19	36.7836	protein_coding
TEF	1.05988	4.07562	6.70047	1.05984e-10	8.16154e-10	13.7041	protein_coding
DYNC1H1	1.06	4.35234	8.20664	7.23556e-15	1.04817e-13	23.0905	protein_coding
LINGO1	1.0602	1.40653	4.85017	2.00417e-06	8.60126e-06	4.16744	protein_coding
EGLN3	1.06021	2.40073	3.60367	0.000368415	0.00110124	-0.775686	protein_coding
TRAF1	1.06101	2.45999	7.06814	1.14743e-11	1.01325e-10	15.8741	protein_coding
TCIRG1	1.06181	4.72582	6.67347	1.2438e-10	9.49538e-10	13.5481	protein_coding
PLXNA3	1.06191	1.78742	6.23344	1.58255e-09	1.04093e-08	11.0716	protein_coding
MED12	1.06249	3.2955	7.11292	8.70479e-12	7.81232e-11	16.144	protein_coding
YWHAZ	1.06277	6.59881	6.50314	3.37785e-10	2.44177e-09	12.5745	protein_coding
TCAP	1.06325	1.88212	5.4898	8.71115e-08	4.50033e-07	7.18612	protein_coding
SAP130	1.06333	3.47906	8.49007	1.0411e-15	1.7331e-14	24.9937	protein_coding
GCN1	1.06375	4.5113	8.67762	2.82643e-16	5.18185e-15	26.2744	protein_coding
ATP6V1H	1.06407	4.95722	8.42896	1.58661e-15	2.54381e-14	24.58	protein_coding
DUSP23	1.06426	7.78289	7.98717	3.15979e-14	4.14458e-13	21.6446	protein_coding
EIF3H	1.06436	6.50228	7.91957	4.95102e-14	6.28467e-13	21.2043	protein_coding
PDCD6	1.0645	6.14027	10.9981	8.63751e-24	6.21304e-22	43.3125	protein_coding
GPR137	1.0645	4.36133	8.94902	4.16409e-17	8.74609e-16	28.1566	protein_coding
NUP62	1.06458	4.83839	7.57004	4.85895e-13	5.25625e-12	18.9667	protein_coding
CTTN	1.06472	5.32508	8.43654	1.50594e-15	2.42248e-14	24.6312	protein_coding
DAXX	1.06495	3.32628	10.1532	5.89457e-21	2.43926e-19	36.88	protein_coding
COL5A2	1.06498	3.69241	4.76116	3.02711e-06	1.26395e-05	3.77236	protein_coding
ATF6B	1.06503	4.09065	7.6441	3.01127e-13	3.37401e-12	19.4352	protein_coding
FAM168B	1.06525	4.80975	7.20466	4.92455e-12	4.58053e-11	16.7008	protein_coding
HOXA10	1.06557	0.982467	4.83788	2.12234e-06	9.06437e-06	4.11252	protein_coding
ACD	1.06591	3.70897	9.60109	3.67732e-19	1.08539e-17	32.8094	protein_coding
B3GNT5	1.06612	1.6855	4.72668	3.54584e-06	1.46542e-05	3.62097	protein_coding
LSM7	1.06642	6.47939	9.02482	2.42494e-17	5.31953e-16	28.6883	protein_coding
TAF11	1.06644	4.57963	10.2391	3.06685e-21	1.35164e-19	37.5237	protein_coding
SEMA3B	1.06681	2.61441	4.00192	7.96141e-05	0.000267822	0.662442	protein_coding
UTP14A	1.06683	3.76392	9.41153	1.48039e-18	3.89935e-17	31.4387	protein_coding
DYNC1I1	1.06706	1.22619	4.30522	2.27616e-05	8.34603e-05	1.84801	protein_coding
SLC4A2	1.06732	5.42066	6.2477	1.46019e-09	9.64583e-09	11.1499	protein_coding
GBA2	1.06783	4.8525	9.08993	1.52111e-17	3.45925e-16	29.1469	protein_coding
HMGN4	1.06793	4.16601	5.88455	1.08737e-08	6.37498e-08	9.20026	protein_coding
GOLGA3	1.06841	3.65867	9.87837	4.67728e-20	1.60493e-18	34.8397	protein_coding
SLCO2A1	1.06854	2.32109	4.63334	5.41575e-06	2.18399e-05	3.21599	protein_coding
BZW2	1.06893	4.90838	7.10728	9.01323e-12	8.06677e-11	16.11	protein_coding
RBBP7	1.06914	6.0219	8.97456	3.47163e-17	7.4092e-16	28.3355	protein_coding
RRP36	1.06972	5.92977	10.4005	8.93264e-22	4.3662e-20	38.7393	protein_coding
KRI1	1.06986	4.20434	10.167	5.30643e-21	2.22427e-19	36.9835	protein_coding
TPGS2	1.07007	2.90341	7.51926	6.73388e-13	7.12573e-12	18.6472	protein_coding
CABLES2	1.07014	2.5105	7.25741	3.5415e-12	3.35843e-11	17.0231	protein_coding
E2F4	1.07037	4.95363	8.27796	4.45882e-15	6.65102e-14	23.5656	protein_coding
UCN	1.07043	1.89034	6.77944	6.62008e-11	5.23213e-10	14.1631	protein_coding
LPGAT1	1.0711	5.16174	6.60221	1.89336e-10	1.41939e-09	13.1385	protein_coding
BCAS4	1.07125	1.67272	6.96477	2.16146e-11	1.8374e-10	15.2556	protein_coding
TSACC	1.07207	1.64144	8.28255	4.32149e-15	6.46604e-14	23.5963	protein_coding
GDI1	1.0722	6.4286	9.99142	2.00137e-20	7.40836e-19	35.6758	protein_coding
ABCC4	1.07264	1.85153	5.03101	8.51349e-07	3.8446e-06	4.98924	protein_coding
KATNB1	1.07303	3.88181	8.8536	8.19562e-17	1.64205e-15	27.491	protein_coding
RHPN1	1.07327	1.53926	6.37787	6.96139e-10	4.80794e-09	11.8705	protein_coding
NASP	1.07371	5.37923	7.46797	9.34919e-13	9.67533e-12	18.326	protein_coding
NUP107	1.07381	3.1965	8.06284	1.90605e-14	2.57546e-13	22.1403	protein_coding
SEC61G	1.07388	7.95312	9.71759	1.55168e-19	4.88159e-18	33.6589	protein_coding
NDUFA1	1.07393	9.31075	9.83994	6.23526e-20	2.08274e-18	34.5566	protein_coding
FTSJ3	1.07404	4.89382	10.1596	5.61198e-21	2.34052e-19	36.9284	protein_coding
RCOR3	1.07462	3.01789	8.24238	5.67858e-15	8.35497e-14	23.3283	protein_coding
PRPF6	1.07481	6.53451	11.2755	9.67738e-25	8.7826e-23	45.4713	protein_coding
COPS9	1.07482	5.32792	9.05749	1.91948e-17	4.27184e-16	28.9181	protein_coding
PPP1CC	1.07483	5.78903	9.21296	6.27045e-18	1.51594e-16	30.0185	protein_coding
BRSK1	1.07489	1.31598	8.76662	1.51383e-16	2.89377e-15	26.8879	protein_coding
STX4	1.07495	5.38842	11.1672	2.28017e-24	1.8871e-22	44.626	protein_coding
ZMYM3	1.07506	3.49998	8.06465	1.88299e-14	2.54785e-13	22.1523	protein_coding
NKIRAS2	1.07514	5.17234	9.89301	4.19118e-20	1.45354e-18	34.9478	protein_coding
BTN2A2	1.07571	2.71689	7.50927	7.17919e-13	7.56946e-12	18.5845	protein_coding
ATP1A1	1.07585	6.45071	5.81842	1.55249e-08	8.91893e-08	8.85508	protein_coding
CCDC86	1.07587	4.51231	7.812	1.00678e-13	1.21953e-12	20.5086	protein_coding
TAF9	1.07614	4.85769	9.07128	1.73889e-17	3.90874e-16	29.0153	protein_coding
HNRNPH1	1.07627	5.50619	7.50513	7.37204e-13	7.75036e-12	18.5586	protein_coding
PSMC3IP	1.07655	1.54004	7.67072	2.53368e-13	2.88232e-12	19.6044	protein_coding
TBX2	1.07681	2.86473	6.0421	4.59998e-09	2.84274e-08	10.035	protein_coding
RIC8A	1.07742	5.46524	10.2306	3.27125e-21	1.43088e-19	37.4602	protein_coding
CDC37	1.07774	7.27425	11.8676	8.45952e-27	1.19632e-24	50.1476	protein_coding
CDK4	1.07814	5.55291	6.28661	1.17147e-09	7.85183e-09	11.3641	protein_coding
NUAK1	1.0787	2.57405	7.1397	7.375e-12	6.69518e-11	16.306	protein_coding
BCL6B	1.07892	2.85035	7.26544	3.36771e-12	3.21035e-11	17.0723	protein_coding
MAP4K4	1.07895	4.92063	7.49023	8.10956e-13	8.46766e-12	18.4653	protein_coding
MEGF8	1.07902	3.0675	7.74446	1.56715e-13	1.83424e-12	20.075	protein_coding
RPS18	1.07946	9.42312	7.71114	1.94773e-13	2.24896e-12	19.862	protein_coding
SRGAP2	1.07956	2.49302	7.84881	7.90219e-14	9.68475e-13	20.746	protein_coding
WASHC2A	1.07957	3.3646	9.45762	1.05655e-18	2.86853e-17	31.7706	protein_coding
DUS1L	1.07965	6.81258	11.573	9.04188e-26	1.00247e-23	47.8099	protein_coding
CCDC170	1.07986	1.52249	4.9133	1.49053e-06	6.51201e-06	4.45142	protein_coding
NUDCD1	1.08003	3.02524	7.99593	2.98054e-14	3.92761e-13	21.7019	protein_coding
DLK1	1.0802	1.31687	2.18614	0.0295947	0.0583797	-4.74561	protein_coding
HLA-A	1.08038	7.29362	6.3495	8.18866e-10	5.5985e-09	11.7125	protein_coding
GTPBP3	1.08048	3.65973	9.53702	5.89728e-19	1.68431e-17	32.3445	protein_coding
CNOT11	1.08053	5.31622	8.38054	2.21252e-15	3.46079e-14	24.2535	protein_coding
RPIA	1.08057	3.73756	9.28237	3.79264e-18	9.48388e-17	30.5131	protein_coding
CELSR3	1.08114	1.06974	7.32496	2.31636e-12	2.25686e-11	17.4383	protein_coding
MED20	1.08118	3.68766	8.67387	2.90153e-16	5.30618e-15	26.2487	protein_coding
CCDC84	1.08173	2.87901	7.91713	5.03168e-14	6.37317e-13	21.1884	protein_coding
ATOX1	1.08178	9.15391	8.20245	7.44378e-15	1.07566e-13	23.0627	protein_coding
RHEB	1.082	5.52913	9.59262	3.91443e-19	1.14839e-17	32.7479	protein_coding
MLLT6	1.0822	3.05743	7.32574	2.30492e-12	2.24797e-11	17.4432	protein_coding
MRAP2	1.08278	1.08099	6.0797	3.73712e-09	2.33777e-08	10.2367	protein_coding
GSDMD	1.08297	5.95517	9.65728	2.42691e-19	7.45787e-18	33.2185	protein_coding
DESI2	1.08309	3.56967	7.82267	9.38611e-14	1.14122e-12	20.5773	protein_coding
IHH	1.08343	2.11579	4.80335	2.49153e-06	1.05392e-05	3.95884	protein_coding
NDUFAF2	1.08345	5.49935	9.83371	6.53234e-20	2.17486e-18	34.5108	protein_coding
ACTA2	1.08357	6.56836	5.11003	5.81216e-07	2.68293e-06	5.35625	protein_coding
TUBGCP6	1.08359	3.572	7.88864	6.07554e-14	7.61259e-13	21.0036	protein_coding
UNC119	1.08362	4.58332	6.54251	2.68568e-10	1.96829e-09	12.7979	protein_coding
RPS7	1.08375	10.2182	9.31038	3.09446e-18	7.81177e-17	30.7132	protein_coding
GMEB2	1.08391	3.27837	10.5009	4.12942e-22	2.15203e-20	39.4997	protein_coding
CLTA	1.08468	7.64727	10.3311	1.52007e-21	7.13087e-20	38.2154	protein_coding
MYH4	1.08469	1.45218	2.52414	0.0121254	0.0264418	-3.96698	protein_coding
FAM110A	1.08471	2.46087	7.32545	2.30914e-12	2.25058e-11	17.4414	protein_coding
EIF3B	1.08473	6.86674	10.3761	1.07686e-21	5.17677e-20	38.5551	protein_coding
NCKIPSD	1.08482	3.90784	10.6723	1.09803e-22	6.27214e-21	40.8055	protein_coding
NDUFB9	1.08574	9.36869	8.73164	1.93568e-16	3.6334e-15	26.6464	protein_coding
TSEN15	1.08595	3.69262	10.733	6.85208e-23	4.11577e-21	41.2704	protein_coding
RTN2	1.0866	2.72555	5.17845	4.16073e-07	1.95817e-06	5.67794	protein_coding
RASSF7	1.08722	4.6736	7.20865	4.80372e-12	4.47671e-11	16.7251	protein_coding
ZWILCH	1.08784	2.39575	8.21332	6.91545e-15	1.00487e-13	23.135	protein_coding
BANF1	1.08814	7.07834	12.1805	6.68498e-28	1.18028e-25	52.6524	protein_coding
BOD1	1.08829	4.79443	10.5021	4.09144e-22	2.13606e-20	39.5088	protein_coding
RCCD1	1.08831	2.65622	10.3563	1.25359e-21	5.9478e-20	38.4053	protein_coding
PRIM2	1.08842	1.81369	9.88185	4.55682e-20	1.56914e-18	34.8654	protein_coding
NDUFS6	1.08871	8.50521	10.0174	1.64593e-20	6.24339e-19	35.8684	protein_coding
STK11IP	1.08874	2.50407	9.17225	8.41302e-18	1.99583e-16	29.7293	protein_coding
LYRM4	1.08876	2.85291	9.87514	4.79149e-20	1.63979e-18	34.816	protein_coding
UQCRB	1.08925	5.8762	9.16729	8.71926e-18	2.06176e-16	29.6942	protein_coding
CLCN2	1.08928	2.12161	8.40212	1.90802e-15	3.02583e-14	24.3989	protein_coding
FAM20B	1.08963	4.4384	8.94623	4.24757e-17	8.915e-16	28.1371	protein_coding
LOX	1.08966	1.83188	5.13622	5.11612e-07	2.38088e-06	5.47898	protein_coding
SNRPD1	1.09015	3.88237	9.02335	2.45064e-17	5.36379e-16	28.6779	protein_coding
TMED9	1.09033	7.77925	11.425	2.94894e-25	2.99332e-23	46.6436	protein_coding
MXD4	1.09046	5.03806	8.53415	7.67443e-16	1.30515e-14	25.2932	protein_coding
CD2BP2	1.09048	4.91872	9.84854	5.84692e-20	1.96916e-18	34.6199	protein_coding
EHD2	1.09086	4.3183	5.91281	9.33028e-09	5.52346e-08	9.34871	protein_coding
ZYX	1.09087	6.01814	7.4385	1.12815e-12	1.15236e-11	18.1422	protein_coding
TUBG2	1.09129	2.35934	8.96671	3.67129e-17	7.81241e-16	28.2805	protein_coding
CBX3	1.09195	6.19595	9.25931	4.48319e-18	1.10775e-16	30.3485	protein_coding
MYPOP	1.09215	2.64532	11.4645	2.15148e-25	2.26271e-23	46.9547	protein_coding
WDR4	1.09252	2.63699	9.70116	1.753e-19	5.45019e-18	33.5388	protein_coding
IQCC	1.09414	1.57149	10.1018	8.6987e-21	3.49532e-19	36.4966	protein_coding
HSPA4	1.09462	5.86048	10.6914	9.4708e-23	5.48515e-21	40.9513	protein_coding
MUS81	1.09493	4.1906	10.5234	3.47349e-22	1.82983e-20	39.6702	protein_coding
CYC1	1.09545	7.77792	9.52348	6.51469e-19	1.83723e-17	32.2465	protein_coding
HEATR1	1.09575	2.81877	6.45575	4.44605e-10	3.16062e-09	12.3069	protein_coding
SHCBP1	1.09627	1.11671	7.13905	7.40474e-12	6.72009e-11	16.3021	protein_coding
LUC7L3	1.09656	4.17696	8.82591	9.9673e-17	1.96554e-15	27.2987	protein_coding
WDR83	1.09674	3.49168	11.2915	8.52196e-25	7.80697e-23	45.5968	protein_coding
CPD	1.0971	5.19447	5.99476	5.96727e-09	3.62844e-08	9.78236	protein_coding
CLDN7	1.0977	4.11218	4.21324	3.35326e-05	0.000119671	1.48033	protein_coding
MTERF3	1.09773	4.55471	9.23948	5.1757e-18	1.26492e-16	30.2072	protein_coding
NIPAL2	1.0982	3.01682	6.05787	4.21666e-09	2.61919e-08	10.1194	protein_coding
GPR107	1.09842	3.96935	7.81206	1.00635e-13	1.21953e-12	20.509	protein_coding
TPR	1.09863	4.31465	7.06807	1.14795e-11	1.01339e-10	15.8737	protein_coding
GNA12	1.09868	4.0172	7.45103	1.04161e-12	1.06921e-11	18.2203	protein_coding
SAMD10	1.09871	2.43526	9.29283	3.51551e-18	8.82877e-17	30.5877	protein_coding
XYLT2	1.09883	4.09749	9.21067	6.3749e-18	1.53482e-16	30.0022	protein_coding
PDXK	1.09926	4.24866	8.97321	3.50512e-17	7.4752e-16	28.326	protein_coding
PTK2	1.09931	4.57111	7.8825	6.32707e-14	7.90057e-13	20.9639	protein_coding
MED24	1.10021	5.30365	8.63446	3.82115e-16	6.80843e-15	25.9782	protein_coding
DNAJB2	1.10084	5.94879	10.4792	4.8819e-22	2.48565e-20	39.3347	protein_coding
CDK5RAP2	1.10094	4.35091	8.91874	5.16456e-17	1.06775e-15	27.945	protein_coding
PMVK	1.10139	7.25396	9.86085	5.33257e-20	1.80428e-18	34.7106	protein_coding
ZNF623	1.10152	2.59752	8.28585	4.2255e-15	6.32891e-14	23.6184	protein_coding
ENSA	1.10179	6.17475	10.7067	8.41128e-23	4.92043e-21	41.0682	protein_coding
C9orf16	1.10211	6.28344	7.73898	1.62424e-13	1.89649e-12	20.04	protein_coding
CHKB	1.10212	2.52104	8.5096	9.09637e-16	1.52823e-14	25.1263	protein_coding
MTX1	1.10329	4.08077	10.0303	1.49353e-20	5.7099e-19	35.9641	protein_coding
YIF1B	1.1035	4.98609	9.81084	7.74852e-20	2.5535e-18	34.3427	protein_coding
DRAP1	1.10357	7.63614	12.5743	2.6618e-29	6.46196e-27	55.8343	protein_coding
TPM3	1.10399	5.37551	8.63724	3.74765e-16	6.6888e-15	25.9973	protein_coding
FHL3	1.10419	3.89092	7.06217	1.19036e-11	1.04988e-10	15.8382	protein_coding
HSPB11	1.10444	5.4553	9.75056	1.2143e-19	3.89165e-18	33.9003	protein_coding
RPS6KL1	1.1046	1.43462	8.4832	1.09168e-15	1.80596e-14	24.9471	protein_coding
PXMP4	1.10472	3.5014	9.48837	8.4319e-19	2.33274e-17	31.9926	protein_coding
UQCRHL	1.10486	3.14226	8.7701	1.47718e-16	2.83114e-15	26.912	protein_coding
PRKD2	1.10498	4.43917	10.3069	1.82893e-21	8.44381e-20	38.0331	protein_coding
STX16	1.10529	4.28144	9.20607	6.59054e-18	1.58412e-16	29.9695	protein_coding
MFSD3	1.10565	5.18468	7.54428	5.73468e-13	6.12625e-12	18.8045	protein_coding
LASP1	1.10657	7.02035	7.99442	3.01062e-14	3.96498e-13	21.692	protein_coding
CENPE	1.10676	1.14217	7.61886	3.54572e-13	3.93351e-12	19.2752	protein_coding
ARHGEF37	1.1073	1.89245	6.01717	5.27678e-09	3.23355e-08	9.90172	protein_coding
RTL8C	1.10741	6.29928	5.60124	4.89461e-08	2.61969e-07	7.74337	protein_coding
FADS3	1.10758	4.24073	7.60429	3.89577e-13	4.28755e-12	19.183	protein_coding
FIBP	1.10759	5.7221	12.3492	1.68673e-28	3.56715e-26	54.0117	protein_coding
TATDN2	1.1076	3.26042	11.666	4.28792e-26	5.18322e-24	48.546	protein_coding
ZNF865	1.10772	2.87132	10.6181	1.67127e-22	9.30926e-21	40.3914	protein_coding
DEF8	1.10797	3.56269	10.0976	8.97884e-21	3.59796e-19	36.4654	protein_coding
DPF2	1.10809	3.74299	9.70183	1.7442e-19	5.42865e-18	33.5437	protein_coding
PGF	1.10889	3.01652	5.5956	5.04056e-08	2.69484e-07	7.71495	protein_coding
RPS20	1.10974	9.72399	8.14319	1.1108e-14	1.56252e-13	22.67	protein_coding
MSC	1.10997	2.51249	3.15897	0.00174835	0.00460514	-2.21783	protein_coding
CCDC124	1.11006	6.77792	10.7084	8.29748e-23	4.87343e-21	41.0817	protein_coding
CDCA7	1.11013	1.15952	4.79033	2.64623e-06	1.11355e-05	3.90113	protein_coding
TMEM80	1.11051	3.59513	9.05867	1.90332e-17	4.2391e-16	28.9264	protein_coding
CBX2	1.11061	1.24514	6.59317	1.99655e-10	1.49175e-09	13.0868	protein_coding
C1QTNF6	1.11094	2.2687	7.31999	2.39004e-12	2.32398e-11	17.4077	protein_coding
G6PC3	1.11104	4.74886	7.80883	1.02795e-13	1.2431e-12	20.4882	protein_coding
GJA5	1.11143	1.74007	6.41772	5.53675e-10	3.87918e-09	12.0933	protein_coding
CPLX1	1.11146	2.79931	4.49582	9.9863e-06	3.8743e-05	2.63199	protein_coding
ZNF703	1.11146	2.99097	4.69329	4.12909e-06	1.69278e-05	3.47529	protein_coding
ASPHD1	1.11258	1.57287	4.13781	4.58436e-05	0.000160326	1.18409	protein_coding
PWWP2B	1.11291	3.12424	6.05544	4.27368e-09	2.65065e-08	10.1064	protein_coding
PPP1R13L	1.11371	3.21831	6.58578	2.08495e-10	1.55502e-09	13.0445	protein_coding
ZNF16	1.11528	2.88043	10.1203	7.56207e-21	3.0725e-19	36.6346	protein_coding
DBP	1.11547	3.82403	6.93075	2.65849e-11	2.22805e-10	15.0535	protein_coding
HAGHL	1.11591	1.3466	5.73714	2.39501e-08	1.34099e-07	8.4351	protein_coding
SH3GLB2	1.11609	4.54309	9.00071	2.88076e-17	6.23494e-16	28.5189	protein_coding
CDAN1	1.11621	2.76323	10.8465	2.83165e-23	1.83723e-21	42.1416	protein_coding
TMCO1	1.11637	6.28647	10.9852	9.55436e-24	6.822e-22	43.213	protein_coding
GRN	1.11684	8.16919	8.5045	9.42311e-16	1.58039e-14	25.0916	protein_coding
MAPKAPK2	1.11788	6.06255	8.67319	2.91548e-16	5.32167e-15	26.244	protein_coding
SREBF2	1.11805	5.52341	6.91793	2.87365e-11	2.39872e-10	14.9775	protein_coding
PLEKHG2	1.11812	2.17638	7.50769	7.25221e-13	7.62988e-12	18.5746	protein_coding
RASSF1	1.11815	3.87077	10.913	1.68375e-23	1.1596e-21	42.6542	protein_coding
MAGEA12	1.11841	1.00461	3.18259	0.0016162	0.00428496	-2.14566	protein_coding
HDAC5	1.11869	4.52133	9.90994	3.6917e-20	1.29887e-18	35.0728	protein_coding
ZNF579	1.11892	2.95131	8.0937	1.54962e-14	2.12941e-13	22.3434	protein_coding
SNX8	1.11901	3.65788	9.06646	1.79996e-17	4.03668e-16	28.9813	protein_coding
PI3	1.11907	1.97257	2.95857	0.00334213	0.00830742	-2.80983	protein_coding
FAM122B	1.11931	3.22324	7.66338	2.6572e-13	3.01439e-12	19.5578	protein_coding
LTBP2	1.12005	2.53474	4.59249	6.50528e-06	2.59356e-05	3.0409	protein_coding
DLGAP4	1.12028	4.44986	8.86076	7.79032e-17	1.56516e-15	27.5409	protein_coding
RBM42	1.12045	6.74515	11.5964	7.49535e-26	8.56292e-24	47.995	protein_coding
KIZ	1.12065	3.38083	8.65978	3.20196e-16	5.79376e-15	26.1519	protein_coding
LAMTOR4	1.12075	6.9681	10.05	1.28643e-20	4.99685e-19	36.1112	protein_coding
ZSWIM1	1.1208	2.73363	10.7079	8.32803e-23	4.88153e-21	41.078	protein_coding
PECAM1	1.12087	4.59247	7.24168	3.90806e-12	3.68446e-11	16.9268	protein_coding
MIF	1.12136	6.30712	5.42892	1.18915e-07	6.02893e-07	6.88555	protein_coding
CSE1L	1.12176	5.3418	9.01587	2.58524e-17	5.64566e-16	28.6253	protein_coding
MSI1	1.12198	1.24157	4.59716	6.37093e-06	2.54348e-05	3.06083	protein_coding
STIL	1.12212	1.29038	7.79072	1.15773e-13	1.3868e-12	20.3717	protein_coding
F2RL3	1.1225	1.46503	5.9422	7.95254e-09	4.76009e-08	9.50369	protein_coding
ABCC5	1.12305	1.96877	9.76787	1.0675e-19	3.44772e-18	34.0272	protein_coding
RCN2	1.12312	3.22359	8.26278	4.94362e-15	7.3366e-14	23.4643	protein_coding
CAMK2N2	1.12358	1.55304	5.19696	3.79887e-07	1.79511e-06	5.76555	protein_coding
RAD21	1.12375	6.3228	7.1289	7.88512e-12	7.12284e-11	16.2407	protein_coding
IFI27L1	1.12441	2.40565	9.80428	8.13751e-20	2.66661e-18	34.2944	protein_coding
SLC17A9	1.12466	5.32855	5.18911	3.94852e-07	1.8622e-06	5.72835	protein_coding
VPS33A	1.12568	3.16217	11.628	5.81972e-26	6.78782e-24	48.2446	protein_coding
TMEM65	1.12606	3.14662	6.07389	3.8592e-09	2.40948e-08	10.2055	protein_coding
PIK3C2B	1.12609	2.47546	7.4776	8.79156e-13	9.14372e-12	18.3862	protein_coding
HAUS1	1.1266	4.13377	8.56093	6.37383e-16	1.09547e-14	25.4756	protein_coding
UQCRH	1.1266	8.1984	9.27142	4.10634e-18	1.02419e-16	30.4349	protein_coding
PLA2G1B	1.12706	1.98943	4.78671	2.69084e-06	1.13149e-05	3.88512	protein_coding
ZSWIM5	1.12741	1.57634	5.85936	1.24574e-08	7.24802e-08	9.06844	protein_coding
NENF	1.12744	7.3188	9.0744	1.70043e-17	3.83413e-16	29.0373	protein_coding
SNF8	1.1277	6.06375	11.7459	2.25597e-26	2.8952e-24	49.1797	protein_coding
ZBTB40	1.12776	2.083	9.58175	4.24155e-19	1.23937e-17	32.6689	protein_coding
KIF18A	1.12814	1.13751	7.45547	1.01256e-12	1.04164e-11	18.248	protein_coding
AP1S1	1.12848	6.4889	11.1995	1.76602e-24	1.49557e-22	44.878	protein_coding
PIEZO2	1.12885	2.49887	5.85358	1.28513e-08	7.45637e-08	9.03826	protein_coding
RPL28	1.12886	7.71865	8.47295	1.17174e-15	1.92528e-14	24.8776	protein_coding
VAT1	1.12939	6.72159	6.84785	4.39003e-11	3.58136e-10	14.5639	protein_coding
PNMA1	1.12939	3.34579	5.82873	1.46888e-08	8.47523e-08	8.90873	protein_coding
ASXL1	1.1299	3.62121	8.74646	1.74432e-16	3.30185e-15	26.7487	protein_coding
RNF43	1.13083	2.83135	4.99717	1.0011e-06	4.47784e-06	4.83355	protein_coding
SLC44A3	1.13086	3.10201	5.05654	7.52945e-07	3.42303e-06	5.1073	protein_coding
POGZ	1.13096	2.83472	8.27338	4.59972e-15	6.84367e-14	23.5351	protein_coding
CCDC163	1.13136	1.63921	8.41442	1.75339e-15	2.79582e-14	24.4818	protein_coding
STRN4	1.13138	4.91347	8.84403	8.76951e-17	1.74623e-15	27.4245	protein_coding
INPPL1	1.13194	4.67173	7.69658	2.14149e-13	2.45807e-12	19.7691	protein_coding
SH2B1	1.13201	3.96857	9.65875	2.40072e-19	7.38518e-18	33.2292	protein_coding
GM2A	1.13205	5.45548	9.1902	7.39103e-18	1.76488e-16	29.8567	protein_coding
TNRC18	1.13222	3.95308	7.8803	6.41974e-14	7.99913e-13	20.9496	protein_coding
RPUSD1	1.13224	3.90601	9.93806	2.98935e-20	1.07117e-18	35.2806	protein_coding
LYPD8	1.13243	1.07776	4.79198	2.62609e-06	1.10602e-05	3.90845	protein_coding
MRPS12	1.13243	5.20217	9.78593	9.33121e-20	3.03051e-18	34.1596	protein_coding
ODAM	1.13286	1.05045	3.23687	0.00134677	0.00362508	-1.9779	protein_coding
DHX57	1.13305	2.84143	10.3346	1.47995e-21	6.96511e-20	38.2417	protein_coding
VSIG10	1.13334	3.49165	8.20327	7.40295e-15	1.07029e-13	23.0681	protein_coding
TOMM20	1.13336	7.07616	9.09677	1.44823e-17	3.3142e-16	29.1951	protein_coding
LYSMD1	1.1335	3.07612	9.45221	1.09925e-18	2.96787e-17	31.7317	protein_coding
LENG8	1.13351	2.66119	7.75305	1.48163e-13	1.74396e-12	20.13	protein_coding
EXOSC5	1.13547	5.66711	9.85516	5.56454e-20	1.88058e-18	34.6687	protein_coding
SLC26A11	1.13622	3.47914	8.95002	4.13464e-17	8.69677e-16	28.1636	protein_coding
RHOC	1.13664	7.71154	9.40521	1.55046e-18	4.05822e-17	31.3932	protein_coding
ZMYND19	1.1368	3.74052	10.3659	1.16496e-21	5.56355e-20	38.4776	protein_coding
TRMT61A	1.13696	4.02609	10.7964	4.18541e-23	2.61651e-21	41.7564	protein_coding
DGKQ	1.13704	3.06621	9.09127	1.50652e-17	3.42874e-16	29.1563	protein_coding
UBE2M	1.13848	6.68817	10.9997	8.53036e-24	6.15115e-22	43.3248	protein_coding
PCGF2	1.13868	2.52698	7.53055	6.26323e-13	6.65428e-12	18.7182	protein_coding
THOC5	1.13873	3.36602	10.1944	4.31042e-21	1.83852e-19	37.1884	protein_coding
ABCF2	1.13909	4.19248	9.66079	2.36465e-19	7.28963e-18	33.2441	protein_coding
COPS7B	1.13948	3.424	10.2917	2.05339e-21	9.36138e-20	37.919	protein_coding
SOGA1	1.14002	1.76957	7.46992	9.23343e-13	9.57935e-12	18.3382	protein_coding
ARPC1A	1.14019	7.19591	11.3777	4.29843e-25	4.21622e-23	46.2719	protein_coding
ORMDL2	1.14027	5.04165	12.0515	1.90762e-27	3.05346e-25	51.6175	protein_coding
MRPL9	1.14043	5.88975	9.26408	4.33067e-18	1.07554e-16	30.3826	protein_coding
CANT1	1.14059	4.69697	8.96282	3.77454e-17	8.00182e-16	28.2532	protein_coding
CCT5	1.14069	5.94186	7.99728	2.95379e-14	3.89718e-13	21.7107	protein_coding
BPIFB2	1.14096	1.55851	2.91512	0.00382924	0.00938923	-2.93338	protein_coding
INTS1	1.14098	5.12236	10.175	4.99217e-21	2.11077e-19	37.0437	protein_coding
SLC6A9	1.14215	1.62019	5.60352	4.83677e-08	2.59016e-07	7.75487	protein_coding
ULK3	1.14227	4.37667	9.11002	1.31679e-17	3.02524e-16	29.2887	protein_coding
CYB5R1	1.1433	6.62678	9.46254	1.0191e-18	2.77462e-17	31.8062	protein_coding
FAM219A	1.14337	3.10402	9.43415	1.25467e-18	3.33801e-17	31.6015	protein_coding
TIMELESS	1.14349	3.96352	7.38709	1.56394e-12	1.56728e-11	17.8226	protein_coding
ZBTB45	1.14374	2.94651	10.5887	2.09698e-22	1.15046e-20	40.1677	protein_coding
PARPBP	1.14386	1.24532	8.34422	2.83723e-15	4.35481e-14	24.0094	protein_coding
ZNF205	1.14429	3.63711	10.3188	1.67031e-21	7.79797e-20	38.1225	protein_coding
FLYWCH2	1.14582	4.26925	6.99637	1.7822e-11	1.53289e-10	15.444	protein_coding
TPCN1	1.14599	3.98679	7.97097	3.51942e-14	4.58532e-13	21.5389	protein_coding
CHD1L	1.14636	4.56591	8.17694	8.84581e-15	1.26198e-13	22.8934	protein_coding
ZNF341	1.14637	2.08973	10.3969	9.18391e-22	4.4815e-20	38.7119	protein_coding
CETN2	1.14677	5.58913	9.93811	2.98828e-20	1.07117e-18	35.281	protein_coding
HNRNPA1	1.14727	7.44575	8.91189	5.42178e-17	1.11624e-15	27.8972	protein_coding
TECPR1	1.14738	3.28935	11.3109	7.30802e-25	6.80183e-23	45.7484	protein_coding
RNASE1	1.14756	6.47064	5.64615	3.87037e-08	2.0981e-07	7.97049	protein_coding
ALKBH2	1.14765	5.1521	9.07949	1.63946e-17	3.70526e-16	29.0732	protein_coding
ZNF335	1.14767	2.78746	11.2554	1.13511e-24	1.00511e-22	45.314	protein_coding
DDX11	1.14769	2.03385	7.3551	1.91501e-12	1.89112e-11	17.6244	protein_coding
BCAT2	1.14777	5.04522	7.19188	5.33294e-12	4.93988e-11	16.6229	protein_coding
NIPSNAP2	1.14777	4.36604	7.38973	1.53804e-12	1.54397e-11	17.8389	protein_coding
MAP2	1.14779	2.00838	5.3904	1.44602e-07	7.24303e-07	6.69675	protein_coding
EZH1	1.14846	3.39916	9.7977	8.54668e-20	2.79441e-18	34.2461	protein_coding
KLHL23	1.14852	3.02409	6.77698	6.71806e-11	5.30812e-10	14.1488	protein_coding
PARP2	1.14884	3.97432	9.90414	3.85584e-20	1.34686e-18	35.0299	protein_coding
INCENP	1.14894	1.96106	7.35035	1.97335e-12	1.94478e-11	17.5951	protein_coding
TRIM47	1.14921	4.50766	5.24909	2.9361e-07	1.40612e-06	6.01372	protein_coding
SNX27	1.1493	3.72674	8.09789	1.50666e-14	2.07724e-13	22.371	protein_coding
USP22	1.15075	5.30786	7.55993	5.18544e-13	5.58249e-12	18.903	protein_coding
AATF	1.15169	4.85848	11.1443	2.73089e-24	2.23052e-22	44.4481	protein_coding
RCC2	1.15198	3.70659	6.95025	2.3613e-11	1.99216e-10	15.1692	protein_coding
CEP250	1.15209	2.10944	10.3092	1.79764e-21	8.3125e-20	38.0501	protein_coding
NFKB2	1.15232	4.86513	8.14812	1.07452e-14	1.51956e-13	22.7025	protein_coding
TUFT1	1.15233	3.1105	6.88748	3.45587e-11	2.86094e-10	14.7974	protein_coding
C17orf58	1.15424	4.52007	10.2298	3.29237e-21	1.43368e-19	37.4538	protein_coding
PLAU	1.1546	2.70015	6.29817	1.09708e-09	7.38621e-09	11.4279	protein_coding
ST6GALNAC4	1.15489	3.0313	6.20726	1.83392e-09	1.19521e-08	10.9283	protein_coding
IPO9	1.15563	3.78136	8.98595	3.20091e-17	6.87694e-16	28.4153	protein_coding
POLR1A	1.15566	2.84197	10.0703	1.10351e-20	4.35602e-19	36.2622	protein_coding
ZSCAN2	1.15596	2.29452	11.4074	3.39275e-25	3.38485e-23	46.5053	protein_coding
BMP4	1.15601	2.60456	4.49409	1.00627e-05	3.90343e-05	2.62472	protein_coding
NPC1	1.15615	3.4964	7.93848	4.36742e-14	5.59506e-13	21.3272	protein_coding
ROMO1	1.15633	8.33854	9.48818	8.444e-19	2.3335e-17	31.9912	protein_coding
B3GNT3	1.15767	2.58864	3.39436	0.000782521	0.00219661	-1.4763	protein_coding
TLDC2	1.15794	1.43505	6.5788	2.17203e-10	1.61418e-09	13.0047	protein_coding
VAMP1	1.15802	2.27118	7.99756	2.94846e-14	3.89191e-13	21.7125	protein_coding
P3H1	1.15849	4.82448	9.74858	1.23229e-19	3.94063e-18	33.8858	protein_coding
RHBDL1	1.15904	1.72145	7.62099	3.49722e-13	3.8828e-12	19.2887	protein_coding
MRPS23	1.15918	3.8942	10.8556	2.63635e-23	1.73368e-21	42.2121	protein_coding
RNPEPL1	1.15919	5.21279	11.3731	4.45817e-25	4.35824e-23	46.2359	protein_coding
BCAM	1.15988	6.50165	5.05869	7.45184e-07	3.38934e-06	5.11726	protein_coding
BRD8	1.15998	3.92731	9.3001	3.3346e-18	8.38892e-17	30.6397	protein_coding
MZT1	1.16012	3.19727	8.62154	4.18113e-16	7.39106e-15	25.8897	protein_coding
SHKBP1	1.16056	5.14283	8.43162	1.55784e-15	2.49906e-14	24.598	protein_coding
RPLP1	1.16082	10.8431	10.0278	1.52183e-20	5.80286e-19	35.9456	protein_coding
C7orf50	1.16099	3.95596	10.2699	2.42531e-21	1.09185e-19	37.755	protein_coding
RNF44	1.16111	3.58817	7.22263	4.40228e-12	4.11973e-11	16.8104	protein_coding
UBE2A	1.16132	5.7404	10.1478	6.141e-21	2.5304e-19	36.8396	protein_coding
SCARA3	1.16206	2.08954	5.38295	1.50158e-07	7.50453e-07	6.66037	protein_coding
ALG3	1.16231	6.27828	13.2793	7.73016e-32	3.31169e-29	61.6018	protein_coding
IP6K2	1.16244	4.08773	10.1612	5.54689e-21	2.31839e-19	36.9399	protein_coding
ZNF563	1.16296	2.67198	8.92299	5.01097e-17	1.03826e-15	27.9746	protein_coding
GIPC1	1.16327	6.33872	8.44313	1.43913e-15	2.32657e-14	24.6758	protein_coding
LOXL4	1.16338	2.95256	3.53344	0.000476284	0.00139406	-1.01508	protein_coding
AKIP1	1.16363	3.30435	12.1672	7.45117e-28	1.2998e-25	52.5454	protein_coding
CHTOP	1.1641	6.06695	10.9551	1.20992e-23	8.53447e-22	42.9801	protein_coding
RAMP1	1.16467	5.68723	4.0513	6.52562e-05	0.000222631	0.850202	protein_coding
PDCD2L	1.16468	3.45352	9.58741	4.06792e-19	1.19102e-17	32.7101	protein_coding
FRZB	1.1648	2.58547	5.525	7.26798e-08	3.79446e-07	7.36114	protein_coding
ZNF213	1.16496	2.36201	7.58003	4.55593e-13	4.95792e-12	19.0298	protein_coding
THAP8	1.16589	3.34925	10.4089	8.37549e-22	4.12851e-20	38.8028	protein_coding
PRKDC	1.16594	4.02341	6.8014	5.80389e-11	4.63738e-10	14.2915	protein_coding
ZNF740	1.1664	2.56315	10.4684	5.30541e-22	2.674e-20	39.2528	protein_coding
ZNF74	1.1669	2.32701	9.63546	2.85227e-19	8.64645e-18	33.0595	protein_coding
MAP2K2	1.16709	6.5444	11.6841	3.70795e-26	4.55781e-24	48.6894	protein_coding
NME3	1.16729	5.95265	9.61642	3.28342e-19	9.84512e-18	32.921	protein_coding
LCMT1	1.16754	4.407	10.4746	5.05797e-22	2.56705e-20	39.2998	protein_coding
HCFC1	1.16813	3.87268	8.94079	4.4152e-17	9.22694e-16	28.0991	protein_coding
UBE2O	1.16852	3.57699	10.1028	8.6328e-21	3.47363e-19	36.5041	protein_coding
GLS	1.16888	2.79346	5.64992	3.79469e-08	2.06129e-07	7.9896	protein_coding
LDLRAD1	1.16924	1.18599	5.10557	5.93931e-07	2.73772e-06	5.33543	protein_coding
IRX3	1.16984	1.6437	4.75665	3.09063e-06	1.28734e-05	3.75248	protein_coding
SNRPA1	1.17048	5.49615	9.26609	4.26825e-18	1.06185e-16	30.3968	protein_coding
LRRC20	1.17147	4.831	8.11237	1.36695e-14	1.89448e-13	22.4664	protein_coding
SPATC1L	1.17189	1.33384	7.21334	4.66504e-12	4.35584e-11	16.7537	protein_coding
TAX1BP3	1.17202	4.11224	6.11313	3.10427e-09	1.96381e-08	10.4169	protein_coding
PRKCD	1.17257	3.80547	7.03324	1.42196e-11	1.24025e-10	15.6645	protein_coding
IQCE	1.1727	2.27291	8.81907	1.04606e-16	2.05488e-15	27.2512	protein_coding
NSD2	1.17325	2.30797	7.88439	6.24865e-14	7.81269e-13	20.9761	protein_coding
FBXO44	1.17412	3.90307	8.7232	2.05387e-16	3.84533e-15	26.5882	protein_coding
CENPQ	1.17432	2.58999	7.50017	7.61003e-13	7.98327e-12	18.5275	protein_coding
GNPDA1	1.17438	4.45221	7.70664	2.00575e-13	2.31138e-12	19.8333	protein_coding
NEDD4L	1.17439	3.48814	8.41539	1.74169e-15	2.77869e-14	24.4884	protein_coding
KLHL21	1.17556	4.20407	6.72582	9.11621e-11	7.09331e-10	13.851	protein_coding
STX6	1.17592	3.15099	9.17384	8.31696e-18	1.97465e-16	29.7406	protein_coding
E2F5	1.17597	2.58501	6.68188	1.18337e-10	9.04594e-10	13.5966	protein_coding
SMPX	1.17611	1.2533	5.1997	3.74805e-07	1.77196e-06	5.77852	protein_coding
HOMER3	1.1766	2.96588	5.93356	8.33537e-09	4.9678e-08	9.45808	protein_coding
RPS10	1.17725	8.30711	8.51776	8.597e-16	1.44684e-14	25.1817	protein_coding
KDELR3	1.17737	4.34396	4.73195	3.46137e-06	1.43241e-05	3.64404	protein_coding
SUB1	1.17798	6.29699	9.84357	6.06811e-20	2.03425e-18	34.5834	protein_coding
PLEC	1.17798	4.84017	7.60071	3.98692e-13	4.3763e-12	19.1604	protein_coding
THEM6	1.17892	5.90612	8.01768	2.57801e-14	3.42934e-13	21.8441	protein_coding
MCRIP1	1.17977	5.85156	8.20549	7.29252e-15	1.05589e-13	23.0829	protein_coding
PSMC4	1.17978	5.82972	12.8721	2.28033e-30	6.99268e-28	58.2602	protein_coding
DUT	1.18017	4.25867	8.91195	5.41961e-17	1.11624e-15	27.8976	protein_coding
MSH2	1.18036	1.99538	9.46972	9.66827e-19	2.64466e-17	31.858	protein_coding
TNNC1	1.18048	1.88855	4.0931	5.50612e-05	0.000190007	1.01076	protein_coding
NAA20	1.18069	6.80609	10.3171	1.69209e-21	7.88701e-20	38.1097	protein_coding
DGKZ	1.18076	3.63142	10.7511	5.9554e-23	3.60692e-21	41.4086	protein_coding
NOL7	1.18085	5.81834	11.3705	4.55146e-25	4.43455e-23	46.2155	protein_coding
PARP1	1.18106	6.26915	8.50123	9.63864e-16	1.61468e-14	25.0694	protein_coding
ANAPC11	1.18107	7.05401	10.4913	4.44593e-22	2.29237e-20	39.427	protein_coding
PHYHIPL	1.1811	1.98612	4.86648	1.85704e-06	8.01828e-06	4.24054	protein_coding
LARP1	1.18169	5.46717	8.76911	1.4876e-16	2.84735e-15	26.9051	protein_coding
LGALS3	1.18177	5.25126	4.1559	4.25484e-05	0.000149592	1.25471	protein_coding
FAM53B	1.18178	2.65337	8.74195	1.80051e-16	3.39497e-15	26.7175	protein_coding
MTFP1	1.18181	3.54222	8.75602	1.63097e-16	3.10141e-15	26.8147	protein_coding
CDC25A	1.18191	1.54681	7.18932	5.41845e-12	5.01112e-11	16.6073	protein_coding
TAOK2	1.18229	3.85126	9.82328	7.06131e-20	2.34027e-18	34.4341	protein_coding
SOX18	1.18268	3.35034	7.76183	1.39894e-13	1.65464e-12	20.1863	protein_coding
ZKSCAN3	1.18269	1.92055	9.21652	6.11091e-18	1.48353e-16	30.0438	protein_coding
NPM1	1.18279	8.1591	8.65314	3.35402e-16	6.04262e-15	26.1063	protein_coding
ARHGEF2	1.18297	2.69078	6.62032	1.7021e-10	1.28294e-09	13.2423	protein_coding
ARRDC2	1.18304	4.95276	5.13679	5.10203e-07	2.37622e-06	5.48163	protein_coding
EDC3	1.18309	3.39898	11.1534	2.54322e-24	2.08702e-22	44.5183	protein_coding
INTS8	1.18325	2.75727	9.5298	6.21913e-19	1.76412e-17	32.2922	protein_coding
SLC22A5	1.18328	3.16483	9.09616	1.45462e-17	3.32622e-16	29.1908	protein_coding
FGFR4	1.18363	6.87181	6.22153	1.69245e-09	1.10797e-08	11.0064	protein_coding
BOLA2B	1.18456	1.77321	9.21269	6.28278e-18	1.51766e-16	30.0165	protein_coding
MESP1	1.18515	1.59119	9.06806	1.77939e-17	3.99363e-16	28.9926	protein_coding
PPP1R14B	1.18578	6.62427	8.53709	7.51957e-16	1.28105e-14	25.3132	protein_coding
RABL6	1.18594	4.14288	8.34934	2.73941e-15	4.22246e-14	24.0438	protein_coding
NOL3	1.18762	4.17789	6.16073	2.38065e-09	1.52996e-08	10.6747	protein_coding
TMEM94	1.18774	4.43413	9.8122	7.67048e-20	2.53352e-18	34.3526	protein_coding
GGA3	1.18794	3.68758	9.44118	1.1917e-18	3.18795e-17	31.6522	protein_coding
ATP13A2	1.18824	3.32198	7.65441	2.81646e-13	3.1716e-12	19.5008	protein_coding
MAF1	1.19054	6.86962	9.41638	1.42882e-18	3.78058e-17	31.4736	protein_coding
LAMA3	1.19059	1.86977	5.11155	5.76938e-07	2.66487e-06	5.36336	protein_coding
UPF3B	1.19119	2.98043	9.47227	9.48954e-19	2.59821e-17	31.8763	protein_coding
SLC38A6	1.19187	2.20464	10.8751	2.26361e-23	1.50732e-21	42.3624	protein_coding
TBC1D31	1.19194	1.9171	10.8524	2.70227e-23	1.76905e-21	42.1878	protein_coding
KIF22	1.19295	5.0092	9.7606	1.12691e-19	3.61954e-18	33.9738	protein_coding
SH3PXD2B	1.1931	2.12442	8.45126	1.36073e-15	2.21581e-14	24.7308	protein_coding
IL32	1.19317	8.89104	4.98045	1.08426e-06	4.82609e-06	4.75691	protein_coding
AGBL5	1.19357	3.73225	8.63708	3.75172e-16	6.6888e-15	25.9962	protein_coding
UFD1	1.19375	6.03945	13.6789	2.72545e-33	1.62036e-30	64.9049	protein_coding
FOXD2	1.19402	1.46375	7.62223	3.46915e-13	3.85591e-12	19.2966	protein_coding
CCDC93	1.19404	2.51192	9.14705	1.00881e-17	2.36434e-16	29.5507	protein_coding
DPH7	1.19439	2.63738	10.8882	2.04295e-23	1.38247e-21	42.4636	protein_coding
DVL3	1.19453	4.67818	8.60018	4.85203e-16	8.46404e-15	25.7436	protein_coding
MESP2	1.19504	1.22487	7.48102	8.60144e-13	8.96199e-12	18.4076	protein_coding
CPNE1	1.19535	5.96395	8.02248	2.49669e-14	3.32572e-13	21.8756	protein_coding
NPM3	1.19545	4.8228	6.1477	2.56039e-09	1.63861e-08	10.604	protein_coding
PRR11	1.19559	1.40501	7.66181	2.68447e-13	3.04268e-12	19.5478	protein_coding
PLPPR1	1.19632	2.51465	5.44833	1.07713e-07	5.49063e-07	6.98108	protein_coding
CIZ1	1.19651	4.61942	9.01198	2.65799e-17	5.78719e-16	28.598	protein_coding
TRIM50	1.19653	1.21179	3.67881	0.000278669	0.000853287	-0.514828	protein_coding
TXN	1.19698	9.5959	7.91858	4.98345e-14	6.31482e-13	21.1979	protein_coding
VRK1	1.1973	3.00327	9.13833	1.07418e-17	2.50546e-16	29.489	protein_coding
FADS1	1.19732	5.23173	4.10925	5.15453e-05	0.000178658	1.07316	protein_coding
SLC12A7	1.19783	4.56481	9.09232	1.49524e-17	3.40839e-16	29.1637	protein_coding
CASP2	1.19813	3.22718	7.8186	9.64043e-14	1.17116e-12	20.5511	protein_coding
ALYREF	1.1984	6.10374	8.21577	6.80171e-15	9.90737e-14	23.1512	protein_coding
RPS5	1.19855	10.2986	8.81774	1.05587e-16	2.07276e-15	27.242	protein_coding
FGD1	1.19887	2.12236	7.63439	3.20669e-13	3.57647e-12	19.3737	protein_coding
KCTD7	1.19918	1.89222	9.4492	1.12377e-18	3.03126e-17	31.7099	protein_coding
YEATS2	1.19978	2.49865	8.36612	2.44225e-15	3.78647e-14	24.1565	protein_coding
RRAGD	1.20053	3.35789	6.71741	9.58398e-11	7.42358e-10	13.8022	protein_coding
PMF1	1.20127	6.03001	10.6932	9.33654e-23	5.41817e-21	40.9653	protein_coding
PSMD10	1.20136	5.35087	9.87613	4.75606e-20	1.63004e-18	34.8233	protein_coding
DDIT3	1.20153	5.66501	7.30982	2.54809e-12	2.46778e-11	17.3451	protein_coding
KCTD17	1.20261	2.70159	4.96946	1.1425e-06	5.07136e-06	4.70666	protein_coding
PHLDA3	1.20271	3.31421	4.22641	3.17349e-05	0.000113659	1.53258	protein_coding
ZNF7	1.20279	2.81945	10.8401	2.97656e-23	1.92696e-21	42.0924	protein_coding
SOX4	1.20286	3.49882	4.1943	3.62862e-05	0.000128976	1.40552	protein_coding
CSTB	1.20353	8.91726	8.65535	3.30256e-16	5.96098e-15	26.1215	protein_coding
CD151	1.20357	8.18774	7.35368	1.93225e-12	1.9075e-11	17.6157	protein_coding
BCL2L12	1.20387	3.88489	9.60473	3.57964e-19	1.06193e-17	32.8359	protein_coding
UBL4A	1.20429	5.41641	10.4808	4.82071e-22	2.4638e-20	39.3472	protein_coding
FAT1	1.20473	3.96471	5.2862	2.44116e-07	1.18507e-06	6.19165	protein_coding
POLR2G	1.20482	6.75023	12.6566	1.35192e-29	3.48531e-27	56.5031	protein_coding
OGG1	1.20492	3.41986	9.97183	2.31928e-20	8.45624e-19	35.5306	protein_coding
GAL3ST1	1.20544	1.90997	4.12645	4.80346e-05	0.000167503	1.1399	protein_coding
DCTN2	1.20572	5.85833	12.0708	1.63143e-27	2.65512e-25	51.7719	protein_coding
TRNP1	1.20625	3.47951	3.53143	0.000479767	0.00140355	-1.02186	protein_coding
REXO5	1.2064	2.11602	7.74447	1.56704e-13	1.83424e-12	20.0751	protein_coding
SEMA3G	1.20679	2.2248	7.24162	3.90935e-12	3.68448e-11	16.9265	protein_coding
TRIM28	1.20758	6.79286	9.21079	6.36963e-18	1.53482e-16	30.003	protein_coding
DYNLL1	1.20832	8.21889	11.7117	2.97179e-26	3.76409e-24	48.9078	protein_coding
ARPC1B	1.20845	6.79404	7.03409	1.41459e-11	1.23457e-10	15.6696	protein_coding
ZBTB7B	1.20973	4.94348	7.94088	4.29853e-14	5.50923e-13	21.3428	protein_coding
PYCR3	1.21002	3.21968	9.88046	4.6046e-20	1.58372e-18	34.8552	protein_coding
RPS19	1.21281	8.95545	8.21363	6.90122e-15	1.00373e-13	23.137	protein_coding
LEMD2	1.21354	3.57826	11.2928	8.43279e-25	7.74965e-23	45.6071	protein_coding
SLC39A13	1.21384	4.4383	11.3174	6.93745e-25	6.49845e-23	45.7997	protein_coding
C1orf131	1.21454	4.30051	8.37095	2.36274e-15	3.67493e-14	24.189	protein_coding
IFT52	1.21458	3.70232	8.5211	8.40058e-16	1.42035e-14	25.2044	protein_coding
SLC29A2	1.21477	2.88935	7.80556	1.05029e-13	1.26695e-12	20.4671	protein_coding
FAM220A	1.2151	3.65833	10.4705	5.21813e-22	2.63457e-20	39.2691	protein_coding
SPTAN1	1.21531	5.89013	9.79568	8.67697e-20	2.83383e-18	34.2312	protein_coding
TLX1	1.21585	1.45358	6.14653	2.57722e-09	1.64901e-08	10.5976	protein_coding
FBXO32	1.21677	2.0211	6.45303	4.51636e-10	3.20825e-09	12.2916	protein_coding
METTL18	1.21689	2.9368	10.8816	2.15228e-23	1.44804e-21	42.4121	protein_coding
WASF2	1.21754	4.50275	8.37056	2.36908e-15	3.68283e-14	24.1864	protein_coding
LPL	1.21785	1.53522	7.38935	1.54178e-12	1.54719e-11	17.8365	protein_coding
GPATCH4	1.21792	5.13608	9.00769	2.74074e-17	5.94071e-16	28.5679	protein_coding
GPRIN1	1.21851	1.42191	7.52878	6.33485e-13	6.72792e-12	18.707	protein_coding
CSNK1E	1.21898	5.14911	8.3034	3.74915e-15	5.65323e-14	23.7358	protein_coding
CD200	1.21911	1.55514	8.07149	1.79859e-14	2.44067e-13	22.1972	protein_coding
ZSCAN9	1.21949	2.60009	9.97636	2.24158e-20	8.19167e-19	35.5642	protein_coding
SMARCD1	1.21981	4.57404	8.94194	4.37916e-17	9.1582e-16	28.1071	protein_coding
TIGD5	1.21992	1.80332	11.0723	4.81796e-24	3.68013e-22	43.8882	protein_coding
SNAPIN	1.22017	5.94552	11.7854	1.64136e-26	2.14421e-24	49.4936	protein_coding
MAZ	1.22041	4.66033	6.5972	1.94993e-10	1.45879e-09	13.1098	protein_coding
RPL38	1.22089	9.1961	9.44413	1.16625e-18	3.13135e-17	31.6734	protein_coding
SOX9	1.22108	3.64432	3.86464	0.000136973	0.000442627	0.151333	protein_coding
ZNF696	1.22113	2.15543	10.4538	5.93466e-22	2.97059e-20	39.1423	protein_coding
CRELD2	1.22134	5.19349	9.74469	1.2685e-19	4.04752e-18	33.8573	protein_coding
WNK4	1.22152	1.31983	5.09606	6.21982e-07	2.85617e-06	5.29104	protein_coding
DYNLRB1	1.22176	6.49565	11.5929	7.7103e-26	8.70607e-24	47.9671	protein_coding
HSPA1A	1.22241	4.47455	6.57864	2.17419e-10	1.61536e-09	13.0037	protein_coding
TM4SF20	1.22273	1.10923	3.46092	0.000618257	0.00177222	-1.25771	protein_coding
CCDC107	1.22283	4.0191	11.1092	3.60442e-24	2.84563e-22	44.1744	protein_coding
ARFRP1	1.22298	5.10724	11.9897	3.15053e-27	4.90809e-25	51.1224	protein_coding
ANKRD27	1.22496	3.19743	8.42886	1.58764e-15	2.54406e-14	24.5793	protein_coding
DARS2	1.22566	4.29675	8.23383	6.01785e-15	8.83183e-14	23.2714	protein_coding
CBX4	1.22635	4.11933	8.47466	1.15798e-15	1.90482e-14	24.8892	protein_coding
FBL	1.22642	6.50754	8.65318	3.35292e-16	6.04262e-15	26.1066	protein_coding
INO80E	1.22658	4.05955	10.875	2.26626e-23	1.50732e-21	42.3613	protein_coding
CAPN2	1.22664	5.10391	7.27265	3.21873e-12	3.07739e-11	17.1166	protein_coding
BRMS1	1.22667	5.63993	12.6053	2.06306e-29	5.13685e-27	56.0859	protein_coding
EXOSC4	1.22762	6.08545	8.43999	1.47058e-15	2.36743e-14	24.6546	protein_coding
CLASRP	1.22842	4.82629	10.9468	1.29204e-23	9.06979e-22	42.9153	protein_coding
ZMIZ2	1.22858	4.27172	9.16209	9.05251e-18	2.1371e-16	29.6573	protein_coding
ZNF282	1.22902	4.14058	10.9273	1.50515e-23	1.0471e-21	42.7648	protein_coding
NUP210	1.22996	3.58605	7.46485	9.53715e-13	9.85235e-12	18.3066	protein_coding
TCF19	1.23006	1.33128	8.37001	2.37802e-15	3.69475e-14	24.1827	protein_coding
FOXK1	1.23055	2.26281	8.71264	2.21177e-16	4.12777e-15	26.5154	protein_coding
AARS2	1.2307	3.26514	10.2256	3.39814e-21	1.46876e-19	37.4227	protein_coding
CDPF1	1.23107	3.1066	11.4209	3.04572e-25	3.08083e-23	46.6118	protein_coding
GTF2IRD1	1.23113	2.64704	7.94162	4.27753e-14	5.48715e-13	21.3476	protein_coding
PLXND1	1.23123	4.54578	7.67071	2.53385e-13	2.88232e-12	19.6043	protein_coding
SETDB1	1.2313	3.97297	8.80307	1.17104e-16	2.28499e-15	27.1403	protein_coding
AKR1B15	1.23173	1.30723	4.47038	1.11656e-05	4.30032e-05	2.52561	protein_coding
E4F1	1.23227	4.24053	10.7094	8.23154e-23	4.8552e-21	41.0895	protein_coding
AIFM2	1.23322	4.90088	8.64028	3.66908e-16	6.56156e-15	26.0181	protein_coding
HSF1	1.23324	5.43473	9.37443	1.94114e-18	5.03108e-17	31.1721	protein_coding
PIGT	1.23358	7.08827	11.2074	1.65945e-24	1.41354e-22	44.9394	protein_coding
TJAP1	1.23359	4.21463	9.91332	3.5993e-20	1.26943e-18	35.0978	protein_coding
ELOC	1.23392	5.45952	11.0519	5.65876e-24	4.20539e-22	43.7295	protein_coding
ITGB1BP1	1.23417	3.23739	11.0543	5.55251e-24	4.16846e-22	43.7482	protein_coding
NME2	1.23438	6.57933	7.38357	1.59924e-12	1.601e-11	17.8007	protein_coding
RPS21	1.23516	8.36487	8.37532	2.29304e-15	3.57929e-14	24.2184	protein_coding
CST1	1.23601	1.14327	3.21137	0.00146769	0.00392119	-2.05703	protein_coding
TBC1D7	1.23604	3.46727	11.6985	3.30454e-26	4.13166e-24	48.8031	protein_coding
PRKAB2	1.23652	4.53933	7.49888	7.67315e-13	8.04659e-12	18.5194	protein_coding
CCDC97	1.23655	3.66152	10.2326	3.22379e-21	1.41439e-19	37.4746	protein_coding
CLGN	1.23662	2.70829	4.10659	5.2109e-05	0.00018044	1.06288	protein_coding
SMO	1.23679	4.70003	6.48587	3.7343e-10	2.6795e-09	12.4768	protein_coding
MLEC	1.23686	5.48439	9.78375	9.48406e-20	3.06988e-18	34.1436	protein_coding
GIGYF1	1.23708	4.02836	10.3857	1.00102e-21	4.82014e-20	38.627	protein_coding
C20orf27	1.2376	4.87589	9.87093	4.94493e-20	1.6857e-18	34.7849	protein_coding
HDGFL2	1.23767	5.40872	12.3366	1.86931e-28	3.91776e-26	53.9102	protein_coding
RRP9	1.23786	4.80595	10.8953	1.93326e-23	1.32206e-21	42.518	protein_coding
ARPC5	1.23802	5.56608	11.0373	6.34844e-24	4.6821e-22	43.6161	protein_coding
TDGF1	1.23828	2.26082	3.89894	0.000119775	0.000390475	0.277548	protein_coding
SLC39A1	1.2383	6.70928	9.25631	4.58185e-18	1.13117e-16	30.3271	protein_coding
FBLN1	1.23887	3.54741	3.90357	0.00011762	0.000384093	0.29464	protein_coding
OSBPL3	1.23913	1.6827	7.8915	5.96173e-14	7.48285e-13	21.0222	protein_coding
AQP8	1.23945	1.46325	4.41034	1.4501e-05	5.48912e-05	2.2767	protein_coding
RNF187	1.23948	5.81458	10.1106	8.13979e-21	3.28888e-19	36.562	protein_coding
B4GALNT1	1.23987	1.2182	6.00444	5.65882e-09	3.45025e-08	9.83387	protein_coding
NUP37	1.2399	3.37933	10.0725	1.08533e-20	4.29588e-19	36.2786	protein_coding
TMEM104	1.24094	3.24733	11.1357	2.92423e-24	2.3598e-22	44.3806	protein_coding
B4GALT3	1.24106	4.66641	10.4402	6.58965e-22	3.28153e-20	39.0391	protein_coding
ABHD4	1.24129	4.81021	8.33661	2.98864e-15	4.56795e-14	23.9583	protein_coding
POC1A	1.2415	2.84767	9.08588	1.566e-17	3.5475e-16	29.1183	protein_coding
DTNA	1.24267	1.7531	7.10617	9.07546e-12	8.11998e-11	16.1033	protein_coding
FBXL19	1.24275	2.50791	8.84023	9.00828e-17	1.78888e-15	27.3981	protein_coding
MCM10	1.24386	1.32742	7.31032	2.5401e-12	2.46087e-11	17.3481	protein_coding
C15orf39	1.2449	3.39245	7.54133	5.84437e-13	6.23428e-12	18.7859	protein_coding
PDZD11	1.24604	5.62006	11.7571	2.0616e-26	2.66927e-24	49.2686	protein_coding
RPL36A	1.24691	6.97904	7.91537	5.09054e-14	6.44493e-13	21.177	protein_coding
SMC4	1.24725	2.74546	5.65125	3.76838e-08	2.04852e-07	7.99634	protein_coding
FUS	1.24796	6.02887	9.00824	2.73012e-17	5.92211e-16	28.5717	protein_coding
ABCD1	1.24828	4.18152	8.07841	1.71714e-14	2.34522e-13	22.2427	protein_coding
COL1A2	1.24881	5.84177	3.72361	0.000235417	0.000729891	-0.35695	protein_coding
DNAJC5	1.249	4.25558	9.9211	3.39528e-20	1.20623e-18	35.1552	protein_coding
ATXN7L3	1.25051	4.74306	8.7044	2.34316e-16	4.35616e-15	26.4587	protein_coding
ZNF83	1.25074	2.73017	4.86132	1.90242e-06	8.19721e-06	4.21739	protein_coding
ATP6V1F	1.25108	7.36475	10.8079	3.82579e-23	2.40719e-21	41.845	protein_coding
KISS1	1.2513	2.3592	5.99576	5.93464e-09	3.61161e-08	9.78768	protein_coding
RPL39L	1.25192	3.42068	3.90477	0.000117068	0.000382421	0.299064	protein_coding
SPHK1	1.25235	2.78847	3.63364	0.000329775	0.000994617	-0.672233	protein_coding
NEIL3	1.25284	1.20585	7.52075	6.66959e-13	7.0613e-12	18.6566	protein_coding
RABIF	1.2535	3.56419	12.3174	2.18792e-28	4.48862e-26	53.7549	protein_coding
C11orf80	1.25426	2.42744	7.80361	1.06383e-13	1.2817e-12	20.4546	protein_coding
ZNF706	1.25463	5.05786	10.0294	1.50271e-20	5.73748e-19	35.9581	protein_coding
FASTK	1.25472	6.36892	12.349	1.68978e-28	3.56715e-26	54.0099	protein_coding
MAPK3	1.2565	5.23851	10.668	1.1355e-22	6.47343e-21	40.7724	protein_coding
PLCB1	1.2566	2.28765	6.08282	3.673e-09	2.30112e-08	10.2535	protein_coding
CUEDC1	1.25762	3.21881	7.85178	7.74885e-14	9.51283e-13	20.7652	protein_coding
PACS2	1.25801	3.52929	10.978	1.01096e-23	7.18322e-22	43.1573	protein_coding
PLXNA1	1.2583	2.40121	6.78194	6.52142e-11	5.16396e-10	14.1777	protein_coding
RAC3	1.25892	4.73742	6.11342	3.09922e-09	1.96104e-08	10.4185	protein_coding
GTSE1	1.25988	1.26028	7.74255	1.58689e-13	1.85586e-12	20.0627	protein_coding
CXCL10	1.26009	4.79758	3.67285	0.000284957	0.000871169	-0.5357	protein_coding
RNPC3	1.26018	2.80109	8.13366	1.18449e-14	1.65499e-13	22.607	protein_coding
TMEM81	1.26046	2.65177	12.0064	2.75079e-27	4.30838e-25	51.2563	protein_coding
BGLAP	1.26203	1.73266	8.84347	8.80412e-17	1.75192e-15	27.4206	protein_coding
CPSF4	1.26213	3.57748	12.4621	6.68702e-29	1.49574e-26	54.925	protein_coding
ERICH5	1.26237	4.75247	3.14568	0.00182701	0.00479198	-2.25822	protein_coding
SLC25A29	1.2626	2.79759	9.28272	3.78325e-18	9.48388e-17	30.5155	protein_coding
CD248	1.26278	3.26685	6.40243	6.0461e-10	4.21174e-09	12.0077	protein_coding
STXBP6	1.26303	1.87223	8.44028	1.46766e-15	2.36481e-14	24.6565	protein_coding
NHP2	1.26318	6.72874	11.4363	2.69413e-25	2.77334e-23	46.7328	protein_coding
ARFGAP1	1.26322	4.89938	12.0572	1.82277e-27	2.95005e-25	51.6624	protein_coding
TTLL4	1.26353	2.57763	6.6948	1.09613e-10	8.42543e-10	13.6713	protein_coding
RPSA	1.26487	9.41883	9.33174	2.64929e-18	6.74644e-17	30.8661	protein_coding
TFRC	1.26494	4.41713	6.89665	3.2694e-11	2.71505e-10	14.8516	protein_coding
GALNT10	1.26555	2.98476	9.04855	2.04637e-17	4.53345e-16	28.8552	protein_coding
RTL10	1.26565	2.45526	10.4888	4.53204e-22	2.32853e-20	39.408	protein_coding
NAT14	1.26599	3.27121	6.69998	1.06293e-10	8.18319e-10	13.7013	protein_coding
CPXM1	1.26606	1.529	6.23907	1.53311e-09	1.01001e-08	11.1025	protein_coding
ALS2CL	1.26611	2.4662	6.84091	4.57742e-11	3.72693e-10	14.5231	protein_coding
PDGFB	1.26655	3.1435	8.05057	2.06917e-14	2.78554e-13	22.0598	protein_coding
GPR35	1.26708	1.61573	4.72496	3.57382e-06	1.4751e-05	3.61345	protein_coding
ANXA2R	1.2672	2.05835	8.61639	4.33403e-16	7.63817e-15	25.8545	protein_coding
DNMT3A	1.2679	2.35098	8.38164	2.19584e-15	3.43736e-14	24.2609	protein_coding
BCAP31	1.26913	7.65082	10.9853	9.54731e-24	6.822e-22	43.2137	protein_coding
NAXE	1.2698	5.97187	12.2529	3.70352e-28	7.1451e-26	53.2354	protein_coding
LZTS2	1.26987	4.23773	8.07148	1.79875e-14	2.44067e-13	22.1971	protein_coding
MEP1A	1.2706	1.17733	3.96038	9.39704e-05	0.000312398	0.506086	protein_coding
GRK6	1.27082	3.88238	11.3283	6.36137e-25	6.03646e-23	45.8852	protein_coding
BAK1	1.27098	3.8198	7.32769	2.27677e-12	2.222e-11	17.4552	protein_coding
RAP2A	1.27155	3.68487	7.47439	8.97368e-13	9.32315e-12	18.3662	protein_coding
TBCC	1.27263	4.59953	10.2875	2.12098e-21	9.62437e-20	37.8871	protein_coding
MANBAL	1.2731	5.16966	12.6409	1.53862e-29	3.89766e-27	56.3754	protein_coding
ASNS	1.27351	2.34124	4.87715	1.76659e-06	7.64928e-06	4.28842	protein_coding
CCNL2	1.27357	4.81305	8.07348	1.77476e-14	2.41486e-13	22.2103	protein_coding
RALY	1.27472	5.17482	11.0533	5.59476e-24	4.16846e-22	43.7407	protein_coding
PKDCC	1.27494	3.74466	5.23087	3.21345e-07	1.53065e-06	5.92675	protein_coding
TAF6	1.27494	3.52045	7.34681	2.01804e-12	1.98479e-11	17.5732	protein_coding
RASL12	1.2753	1.52674	9.86808	5.05149e-20	1.71715e-18	34.7639	protein_coding
STC1	1.2756	2.73637	5.89663	1.01856e-08	5.99446e-08	9.26366	protein_coding
NAGPA	1.2758	4.33041	11.5813	8.45638e-26	9.47505e-24	47.876	protein_coding
IL3RA	1.27662	2.26625	11.169	2.24747e-24	1.87067e-22	44.6402	protein_coding
TMEM9	1.27671	6.56267	10.7626	5.4429e-23	3.32416e-21	41.4974	protein_coding
SLC2A5	1.277	1.27824	4.85918	1.92157e-06	8.2736e-06	4.20779	protein_coding
UBE2Q1	1.27713	5.9959	11.0974	3.95446e-24	3.09681e-22	44.083	protein_coding
ALPK3	1.27797	1.87974	5.86118	1.2336e-08	7.18302e-08	9.07793	protein_coding
CD109	1.27841	1.66507	6.06002	4.16692e-09	2.5905e-08	10.131	protein_coding
CLIC1	1.27878	4.87275	7.62431	3.42286e-13	3.80736e-12	19.3098	protein_coding
ARHGAP4	1.27894	3.94585	6.14084	2.66025e-09	1.69729e-08	10.5668	protein_coding
MAGED2	1.279	6.83418	10.0097	1.74362e-20	6.55422e-19	35.8116	protein_coding
POLM	1.2793	3.72707	11.4591	2.24642e-25	2.35405e-23	46.9121	protein_coding
GABRD	1.2795	1.19675	10.449	6.15597e-22	3.07608e-20	39.1062	protein_coding
SUV39H1	1.27977	3.54349	10.5877	2.1146e-22	1.15789e-20	40.1594	protein_coding
LYPD1	1.28073	1.36448	5.23329	3.17516e-07	1.51389e-06	5.9383	protein_coding
EFNA1	1.28237	8.60873	7.98359	3.23605e-14	4.23697e-13	21.6212	protein_coding
PLXNC1	1.28329	1.84562	6.80185	5.78843e-11	4.62713e-10	14.2941	protein_coding
PDRG1	1.284	4.42938	11.0862	4.31819e-24	3.3546e-22	43.9962	protein_coding
CCDC167	1.28518	6.4846	9.84661	5.93199e-20	1.99551e-18	34.6057	protein_coding
MAPK8IP3	1.28566	2.72453	8.12162	1.28444e-14	1.78692e-13	22.5275	protein_coding
PSMB4	1.28586	9.42716	13.2351	1.11799e-31	4.65276e-29	61.2374	protein_coding
TTYH3	1.28657	4.81704	5.99543	5.94535e-09	3.61738e-08	9.78593	protein_coding
SPARC	1.28729	7.75234	6.2284	1.62816e-09	1.06804e-08	11.044	protein_coding
ANKRD65	1.28745	1.82019	5.02851	8.61636e-07	3.88864e-06	4.9777	protein_coding
GOLM1	1.28858	5.31494	4.53795	8.29221e-06	3.25784e-05	2.80927	protein_coding
PIF1	1.28898	1.41041	7.86418	7.14063e-14	8.79953e-13	20.8453	protein_coding
AGRN	1.28969	5.25409	6.24687	1.46708e-09	9.68699e-09	11.1453	protein_coding
ERBB3	1.29113	6.2036	8.18951	8.12488e-15	1.16771e-13	22.9768	protein_coding
CHAF1B	1.29113	1.49365	7.45882	9.91113e-13	1.02061e-11	18.2689	protein_coding
ESPL1	1.29126	1.92868	6.7684	7.07187e-11	5.56955e-10	14.0987	protein_coding
KLHL12	1.29169	4.42929	10.2884	2.10687e-21	9.57524e-20	37.8937	protein_coding
DEPDC1B	1.29173	1.36343	6.8514	4.29694e-11	3.51033e-10	14.5848	protein_coding
C1QTNF3	1.29197	1.77966	4.5477	7.94151e-06	3.12976e-05	2.85049	protein_coding
MAST3	1.29231	3.03934	10.1422	6.4029e-21	2.62348e-19	36.7985	protein_coding
MEA1	1.29374	5.40119	12.732	7.26259e-30	1.95902e-27	57.1166	protein_coding
EME1	1.29455	1.3217	8.44646	1.40647e-15	2.28517e-14	24.6983	protein_coding
PI4KB	1.29499	4.89248	9.98427	2.11206e-20	7.73944e-19	35.6228	protein_coding
UBQLN4	1.29499	4.59869	9.33501	2.58692e-18	6.59914e-17	30.8895	protein_coding
CCHCR1	1.29508	2.16181	11.1083	3.62887e-24	2.8572e-22	44.1677	protein_coding
REEP4	1.29581	4.19927	8.57794	5.66345e-16	9.79155e-15	25.5917	protein_coding
PABPC1	1.29662	9.17998	7.57242	4.78491e-13	5.18771e-12	18.9817	protein_coding
PDCD5	1.29765	5.769	12.3265	2.03138e-28	4.19704e-26	53.8282	protein_coding
HEY1	1.29813	2.41044	8.05739	1.97689e-14	2.66871e-13	22.1045	protein_coding
NDST1	1.29833	4.99802	8.88948	6.3565e-17	1.29224e-15	27.7408	protein_coding
MYRF	1.29869	4.1047	6.17609	2.18446e-09	1.41072e-08	10.7583	protein_coding
PUF60	1.30045	6.11721	11.2578	1.11338e-24	9.8887e-23	45.3331	protein_coding
NARF	1.30073	4.1042	10.4568	5.80059e-22	2.9135e-20	39.1648	protein_coding
RNF213	1.30079	3.98022	8.32414	3.25443e-15	4.94564e-14	23.8747	protein_coding
UCHL1	1.30137	1.94885	3.75	0.000212988	0.000664963	-0.263134	protein_coding
KLF13	1.30144	2.76047	8.19677	7.73585e-15	1.11454e-13	23.0249	protein_coding
SPAG4	1.3025	2.82382	6.54505	2.64617e-10	1.94226e-09	12.8123	protein_coding
TMEM101	1.30371	4.04724	11.5011	1.6064e-25	1.73921e-23	47.2429	protein_coding
CDKN2B	1.30372	2.31389	7.41628	1.29943e-12	1.3167e-11	18.0039	protein_coding
SLC16A3	1.30435	3.33931	4.83486	2.1524e-06	9.18465e-06	4.09904	protein_coding
C20orf96	1.30522	2.94532	10.2659	2.50049e-21	1.12241e-19	37.7249	protein_coding
YKT6	1.30524	5.17014	10.7039	8.59318e-23	5.01676e-21	41.0471	protein_coding
C8orf76	1.30533	4.00446	11.5614	9.91828e-26	1.09447e-23	47.7186	protein_coding
COMMD4	1.30587	5.5761	13.4787	1.46073e-32	7.43228e-30	63.247	protein_coding
REPIN1	1.30611	5.78458	10.6243	1.59321e-22	8.96012e-21	40.4385	protein_coding
NOP56	1.30661	5.97569	9.21638	6.11722e-18	1.48382e-16	30.0428	protein_coding
BOLA1	1.30714	5.25507	11.0344	6.49527e-24	4.76625e-22	43.5936	protein_coding
XRCC1	1.30782	4.80561	11.0077	8.00843e-24	5.80352e-22	43.387	protein_coding
SIPA1L3	1.30813	2.68323	7.96844	3.57933e-14	4.65297e-13	21.5224	protein_coding
GOLPH3L	1.3096	3.72337	9.34921	2.33282e-18	5.98236e-17	30.9912	protein_coding
SHC1	1.30991	6.22026	8.98776	3.15982e-17	6.80353e-16	28.428	protein_coding
ARL2	1.31049	5.27633	7.58312	4.46609e-13	4.86742e-12	19.0493	protein_coding
LRRC45	1.31058	4.64325	8.44624	1.40865e-15	2.28744e-14	24.6968	protein_coding
CDK5RAP3	1.31064	6.15184	12.2647	3.36462e-28	6.57839e-26	53.3301	protein_coding
TOMM40	1.31079	6.18029	10.5467	2.90112e-22	1.53944e-20	39.8477	protein_coding
BOLA3	1.31097	5.86192	11.3388	5.85516e-25	5.57427e-23	45.967	protein_coding
CHEK2	1.31268	2.97296	7.73751	1.63996e-13	1.91101e-12	20.0305	protein_coding
B4GALT7	1.31307	5.11233	13.6907	2.46867e-33	1.49828e-30	65.0026	protein_coding
SNRPA	1.31328	6.19319	12.1394	9.33978e-28	1.59283e-25	52.3224	protein_coding
NCAPH2	1.31331	4.58605	10.7945	4.24689e-23	2.64926e-21	41.742	protein_coding
SLC39A7	1.31407	4.89313	10.5729	2.37059e-22	1.28603e-20	40.0468	protein_coding
SDF2L1	1.31504	6.99782	9.82823	6.80496e-20	2.25788e-18	34.4705	protein_coding
MAPK11	1.31504	2.80336	8.12063	1.29306e-14	1.79635e-13	22.5209	protein_coding
UBXN11	1.31523	3.87628	8.33121	3.10091e-15	4.73209e-14	23.9221	protein_coding
CBX1	1.31635	4.71372	8.55484	6.64878e-16	1.13937e-14	25.4341	protein_coding
TMEM147	1.31695	6.95238	9.94477	2.8425e-20	1.02485e-18	35.3302	protein_coding
TRIM65	1.31734	3.10115	10.1336	6.83891e-21	2.79427e-19	36.7336	protein_coding
SELENOM	1.31885	5.90677	4.33297	2.02242e-05	7.48821e-05	1.9603	protein_coding
VPS28	1.32009	7.10801	10.7194	7.61662e-23	4.52831e-21	41.1661	protein_coding
EDIL3	1.32009	1.55411	6.78431	6.42975e-11	5.09969e-10	14.1916	protein_coding
PHF19	1.32038	2.29684	8.21612	6.78551e-15	9.88872e-14	23.1536	protein_coding
ATP6AP1	1.32054	6.94714	12.4776	5.88867e-29	1.35078e-26	55.0505	protein_coding
CDC7	1.32125	1.72681	8.147	1.08266e-14	1.52884e-13	22.6951	protein_coding
SP5	1.32178	2.07393	5.02767	8.65103e-07	3.90308e-06	4.97384	protein_coding
RRS1	1.32194	4.99722	7.53113	6.23997e-13	6.63198e-12	18.7218	protein_coding
PSKH1	1.32213	4.07627	10.0921	9.35984e-21	3.73011e-19	36.4244	protein_coding
TPD52L2	1.32365	5.82439	10.6416	1.39277e-22	7.87846e-21	40.5711	protein_coding
RAD51	1.32433	1.62281	8.24667	5.51579e-15	8.13188e-14	23.3569	protein_coding
DDX49	1.32434	5.81746	13.3191	5.54889e-32	2.52579e-29	61.9291	protein_coding
TMEM198	1.32562	2.46929	7.70121	2.07799e-13	2.388e-12	19.7986	protein_coding
CHML	1.3258	2.18415	7.14798	7.00573e-12	6.38183e-11	16.3562	protein_coding
XPO5	1.3264	3.92331	9.73495	1.36385e-19	4.31866e-18	33.7859	protein_coding
CKAP4	1.32678	6.20967	7.92234	4.86082e-14	6.1793e-13	21.2223	protein_coding
HGS	1.32795	5.3326	7.03649	1.39388e-11	1.21795e-10	15.684	protein_coding
CEBPA	1.3286	6.88869	6.04026	4.64696e-09	2.87055e-08	10.0251	protein_coding
MRGBP	1.32885	3.89974	12.1143	1.14534e-27	1.91758e-25	52.121	protein_coding
MARK4	1.32926	4.22155	11.2224	1.4731e-24	1.27342e-22	45.0569	protein_coding
E2F8	1.33047	1.3291	7.78497	1.2022e-13	1.4377e-12	20.3348	protein_coding
RBM24	1.33195	1.7499	6.29189	1.13691e-09	7.62968e-09	11.3932	protein_coding
SAMD1	1.33269	3.93069	11.2152	1.56026e-24	1.34081e-22	45.0002	protein_coding
ATP1B3	1.3328	4.86717	6.32264	9.54482e-10	6.47705e-09	11.5634	protein_coding
ANAPC7	1.33349	3.90128	12.6507	1.41919e-29	3.62665e-27	56.4552	protein_coding
RAB3B	1.33364	1.34154	6.83	4.88794e-11	3.95983e-10	14.4591	protein_coding
RBCK1	1.33384	5.55637	11.1436	2.7475e-24	2.23052e-22	44.4421	protein_coding
TEAD2	1.33446	3.55842	5.78778	1.82905e-08	1.0405e-07	8.69623	protein_coding
AACS	1.33466	3.31518	7.61032	3.74695e-13	4.13626e-12	19.2212	protein_coding
TSPAN17	1.33613	4.97206	11.3477	5.4557e-25	5.211e-23	46.0367	protein_coding
MFSD10	1.33672	4.36376	6.90508	3.10662e-11	2.58651e-10	14.9014	protein_coding
ENTPD6	1.33717	4.73747	10.6326	1.49362e-22	8.43257e-21	40.5022	protein_coding
SLC25A39	1.33731	6.80855	13.3614	3.89588e-32	1.86057e-29	62.2784	protein_coding
ZNF687	1.33894	3.69433	8.3466	2.7913e-15	4.29336e-14	24.0254	protein_coding
APOBEC3B	1.33913	2.15478	5.42047	1.24139e-07	6.27633e-07	6.84404	protein_coding
NUPR1	1.33949	6.41692	6.57124	2.2704e-10	1.68085e-09	12.9615	protein_coding
MCRS1	1.33999	5.22577	12.5975	2.19998e-29	5.3857e-27	56.0224	protein_coding
KRT23	1.34135	2.27904	3.25533	0.00126509	0.00342388	-1.92026	protein_coding
ASPSCR1	1.34173	5.78984	7.77399	1.29185e-13	1.53986e-12	20.2643	protein_coding
CAPS	1.34224	3.98291	8.18466	8.39596e-15	1.2031e-13	22.9446	protein_coding
CDH13	1.34234	1.58387	11.0207	7.23008e-24	5.26567e-22	43.4879	protein_coding
HMGXB3	1.34276	3.88556	11.5471	1.11264e-25	1.21855e-23	47.6052	protein_coding
MYO19	1.34376	2.77315	9.36868	2.02417e-18	5.23697e-17	31.1309	protein_coding
HOXD9	1.34417	1.26159	6.70439	1.03549e-10	7.98463e-10	13.7268	protein_coding
BLOC1S3	1.34451	3.31251	12.231	4.42921e-28	8.1152e-26	53.0587	protein_coding
C19orf25	1.34486	4.54175	11.9027	6.37249e-27	9.32882e-25	50.4272	protein_coding
STC2	1.34514	1.88578	6.31197	1.01429e-09	6.85101e-09	11.5042	protein_coding
SMIM29	1.34575	4.97559	10.301	1.91276e-21	8.80295e-20	37.9889	protein_coding
SNRPD2	1.34643	7.86208	9.90532	3.82194e-20	1.33984e-18	35.0386	protein_coding
SPDL1	1.34727	1.83578	9.94118	2.92018e-20	1.05025e-18	35.3037	protein_coding
ALG1L	1.34736	1.42487	7.21857	4.51526e-12	4.22139e-11	16.7856	protein_coding
TMEM98	1.34833	4.16938	5.65968	3.60518e-08	1.96678e-07	8.03918	protein_coding
SAE1	1.35084	5.81638	10.5165	3.66205e-22	1.92568e-20	39.6181	protein_coding
TMEM184B	1.35176	4.27428	8.96218	3.79161e-17	8.02741e-16	28.2488	protein_coding
NAA10	1.35346	5.60196	12.2487	3.83323e-28	7.29867e-26	53.2014	protein_coding
ATP6V1C1	1.35386	4.78183	9.31395	3.01528e-18	7.63172e-17	30.7387	protein_coding
NPLOC4	1.3544	4.98969	11.9218	5.45998e-27	8.14666e-25	50.5797	protein_coding
SPON2	1.35474	7.15954	7.16264	6.39663e-12	5.85076e-11	16.4451	protein_coding
IP6K1	1.35532	4.24467	11.9213	5.48107e-27	8.14666e-25	50.5759	protein_coding
TOR3A	1.35634	5.62834	8.41962	1.69178e-15	2.70351e-14	24.517	protein_coding
ENGASE	1.35635	3.18119	10.5919	2.04716e-22	1.12524e-20	40.1914	protein_coding
TBC1D13	1.35757	4.18183	10.2304	3.27841e-21	1.43088e-19	37.458	protein_coding
MYL6B	1.35767	5.72957	8.81087	1.10833e-16	2.16843e-15	27.1944	protein_coding
TUBA1B	1.35881	6.70924	5.72639	2.53561e-08	1.41238e-07	8.37986	protein_coding
FAM193B	1.35892	3.7052	10.9918	9.07594e-24	6.51232e-22	43.2636	protein_coding
PKN1	1.35934	6.01928	7.64748	2.94601e-13	3.3098e-12	19.4567	protein_coding
PKN3	1.3597	2.33173	8.70223	2.37922e-16	4.42037e-15	26.4437	protein_coding
RSRP1	1.36005	2.99822	9.36319	2.10695e-18	5.42789e-17	31.0914	protein_coding
ZNF512B	1.36125	3.44312	9.13439	1.10506e-17	2.57336e-16	29.4611	protein_coding
NCAPH	1.36182	1.47053	8.30954	3.59537e-15	5.43541e-14	23.7769	protein_coding
PCED1A	1.36183	4.75069	10.5718	2.39084e-22	1.29461e-20	40.0384	protein_coding
EFNA3	1.362	1.9221	7.77748	1.26267e-13	1.50693e-12	20.2867	protein_coding
CLN6	1.3628	5.51512	11.6297	5.7421e-26	6.74511e-24	48.2579	protein_coding
USF1	1.36285	5.92057	14.7133	4.32809e-37	4.50307e-34	73.5436	protein_coding
AKAP8L	1.36319	5.10375	12.2953	2.61964e-28	5.22708e-26	53.5771	protein_coding
SLC41A3	1.36345	4.62981	12.0519	1.90197e-27	3.05346e-25	51.6205	protein_coding
BEX2	1.36362	2.61774	3.65272	0.000307198	0.000931635	-0.605966	protein_coding
SCGN	1.36413	3.0174	3.70376	0.000253741	0.000782138	-0.427138	protein_coding
PLXDC1	1.36502	1.50216	9.0067	2.76025e-17	5.97855e-16	28.5609	protein_coding
CKAP2	1.36692	2.65018	8.26036	5.02583e-15	7.44723e-14	23.4482	protein_coding
ABCC10	1.36859	2.38266	10.1701	5.18171e-21	2.18141e-19	37.007	protein_coding
PRPF3	1.36881	3.58401	10.1624	5.49575e-21	2.30032e-19	36.949	protein_coding
WFS1	1.37005	4.51027	10.5152	3.70061e-22	1.94245e-20	39.6078	protein_coding
CCT6A	1.37178	6.85513	10.8718	2.32315e-23	1.54164e-21	42.3368	protein_coding
NDRG1	1.37185	6.17063	5.75311	2.20031e-08	1.23768e-07	8.51721	protein_coding
CBX8	1.37222	2.80051	11.1432	2.75638e-24	2.23052e-22	44.4389	protein_coding
PPM1F	1.37283	3.43349	11.9176	5.64735e-27	8.3512e-25	50.5464	protein_coding
TUBB4A	1.37289	1.8567	3.90116	0.000118738	0.000387442	0.28573	protein_coding
RPL22L1	1.37314	5.0481	6.83322	4.79429e-11	3.8872e-10	14.4779	protein_coding
CHKA	1.37365	3.32864	8.91468	5.31555e-17	1.09669e-15	27.9166	protein_coding
KLC2	1.37418	3.09269	8.85064	8.36885e-17	1.67331e-15	27.4705	protein_coding
LIMK1	1.37525	3.331	7.17969	5.75341e-12	5.29568e-11	16.5487	protein_coding
PLA2G4C	1.37583	3.4124	7.48143	8.5788e-13	8.94159e-12	18.4102	protein_coding
POLG2	1.37667	3.3122	10.8881	2.04532e-23	1.38247e-21	42.4624	protein_coding
PLCG1	1.37673	3.48369	8.54278	7.22886e-16	1.23369e-14	25.352	protein_coding
NSUN5	1.37687	4.54173	13.3156	5.71171e-32	2.5599e-29	61.9006	protein_coding
PYCR2	1.37694	6.02525	11.7118	2.969e-26	3.76409e-24	48.9087	protein_coding
JAG2	1.37741	2.19184	7.93507	4.46751e-14	5.71323e-13	21.305	protein_coding
BRICD5	1.37944	2.24877	8.80468	1.15783e-16	2.26223e-15	27.1514	protein_coding
NDRG3	1.37982	3.87302	9.74064	1.30735e-19	4.15329e-18	33.8276	protein_coding
ACYP1	1.38024	2.79688	10.4914	4.44369e-22	2.29237e-20	39.4274	protein_coding
CDK5	1.38057	5.09211	12.0222	2.4211e-27	3.81252e-25	51.3823	protein_coding
SFRP4	1.38196	1.60395	5.52534	7.25505e-08	3.78907e-07	7.36286	protein_coding
PDGFRB	1.38321	4.06202	6.7083	1.01172e-10	7.81164e-10	13.7494	protein_coding
CSAG1	1.38332	1.43733	3.39886	0.000770244	0.00216611	-1.46164	protein_coding
IDUA	1.38425	3.23501	9.82846	6.79359e-20	2.25668e-18	34.4722	protein_coding
DVL2	1.38463	3.75291	9.60141	3.66852e-19	1.08389e-17	32.8118	protein_coding
CDKN2AIPNL	1.38601	4.26595	12.4977	4.9939e-29	1.16386e-26	55.2132	protein_coding
SMARCA4	1.38742	4.70278	9.98366	2.12166e-20	7.76484e-19	35.6183	protein_coding
CRYGS	1.38944	2.32423	10.9043	1.80185e-23	1.238e-21	42.5874	protein_coding
SMG9	1.38949	3.10825	11.2473	1.20949e-24	1.0581e-22	45.2514	protein_coding
CENPX	1.39504	6.5076	8.75881	1.59929e-16	3.04314e-15	26.834	protein_coding
ZBED6CL	1.39588	3.81154	7.32326	2.34131e-12	2.27889e-11	17.4278	protein_coding
TAGLN2	1.39588	8.77657	9.2657	4.28039e-18	1.06396e-16	30.3941	protein_coding
SKA1	1.39709	1.33284	8.69685	2.47046e-16	4.57239e-15	26.4067	protein_coding
CLN3	1.39852	4.19641	12.1001	1.28586e-27	2.11637e-25	52.0068	protein_coding
MAFG	1.39893	3.06361	8.39172	2.04909e-15	3.23195e-14	24.3288	protein_coding
KIAA0100	1.40058	4.27002	10.1424	6.39694e-21	2.62348e-19	36.7994	protein_coding
MAVS	1.4013	3.82115	10.8784	2.2066e-23	1.47776e-21	42.3876	protein_coding
GNPAT	1.40229	5.8243	11.4044	3.47443e-25	3.45451e-23	46.4818	protein_coding
SNRPC	1.40246	7.1848	12.7828	4.77285e-30	1.35852e-27	57.531	protein_coding
MAPK8IP2	1.40318	1.61997	6.51806	3.09702e-10	2.24713e-09	12.659	protein_coding
SHARPIN	1.40455	6.42817	11.6992	3.28577e-26	4.12591e-24	48.8087	protein_coding
NPEPL1	1.40854	3.18133	11.079	4.57204e-24	3.52362e-22	43.9398	protein_coding
TMEM45B	1.40879	5.18246	4.34218	1.94443e-05	7.21595e-05	1.99768	protein_coding
POLA2	1.4092	2.68347	10.7201	7.57491e-23	4.51272e-21	41.1715	protein_coding
JCAD	1.40948	2.30571	8.53996	7.3719e-16	1.25663e-14	25.3327	protein_coding
DCAF13	1.41006	5.24748	9.78073	9.69998e-20	3.13629e-18	34.1215	protein_coding
TTC13	1.41132	2.48478	11.8191	1.25075e-26	1.67141e-24	49.7618	protein_coding
CNIH4	1.41159	4.13088	11.8507	9.69334e-27	1.33832e-24	50.0133	protein_coding
CCDC137	1.41256	4.16498	11.8419	1.04063e-26	1.41662e-24	49.9432	protein_coding
IGF2BP2	1.41314	2.13694	5.3329	1.93237e-07	9.52033e-07	6.41702	protein_coding
GIT1	1.41446	4.08469	10.5685	2.45245e-22	1.32061e-20	40.0133	protein_coding
DNAJB11	1.41464	7.11717	14.0272	1.45153e-34	1.10556e-31	67.8008	protein_coding
PCNX3	1.41481	3.71793	12.4527	7.22773e-29	1.58314e-26	54.8482	protein_coding
STIP1	1.41853	6.39543	10.7925	4.31238e-23	2.68437e-21	41.7269	protein_coding
OXLD1	1.4198	4.68775	12.2403	4.10733e-28	7.71966e-26	53.1332	protein_coding
FANCD2	1.42228	1.78107	8.48006	1.11565e-15	1.83934e-14	24.9258	protein_coding
NABP2	1.42348	5.08698	12.5558	3.09931e-29	7.46191e-27	55.6841	protein_coding
HGH1	1.42457	5.19803	9.96664	2.41147e-20	8.77041e-19	35.4922	protein_coding
DEPDC1	1.42503	1.41666	7.80017	1.08813e-13	1.30935e-12	20.4325	protein_coding
MRPS21	1.42757	6.70501	12.502	4.82335e-29	1.13318e-26	55.2475	protein_coding
DHX34	1.42833	3.24773	11.6692	4.18205e-26	5.07632e-24	48.5707	protein_coding
TMSB10	1.42855	10.6113	6.19924	1.91852e-09	1.247e-08	10.8845	protein_coding
POLR2K	1.42888	6.81645	13.042	5.57272e-31	1.88773e-28	59.6514	protein_coding
ZNF580	1.42951	3.77369	10.495	4.32061e-22	2.23567e-20	39.4551	protein_coding
CPE	1.43081	5.0324	5.65025	3.78823e-08	2.05855e-07	7.99125	protein_coding
MRPL53	1.4358	3.73447	12.8125	3.73366e-30	1.08769e-27	57.7734	protein_coding
UNC119B	1.43814	2.88742	8.60678	4.63407e-16	8.12763e-15	25.7887	protein_coding
MAGEA3	1.43826	1.33269	3.76976	0.000197537	0.000620946	-0.192523	protein_coding
SERPINI1	1.4394	2.63949	6.97003	2.09313e-11	1.78296e-10	15.2869	protein_coding
BCL9	1.43959	2.85423	8.09661	1.51963e-14	2.09214e-13	22.3625	protein_coding
PGP	1.44033	3.8732	11.5526	1.06415e-25	1.16985e-23	47.6492	protein_coding
TXNRD1	1.44035	6.05646	6.195	1.96474e-09	1.27561e-08	10.8613	protein_coding
AP1M2	1.44077	2.6043	3.55143	0.000446132	0.00131333	-0.954167	protein_coding
CSPG4	1.4449	1.81869	9.55963	4.9927e-19	1.44293e-17	32.5084	protein_coding
CKAP2L	1.44616	1.53069	8.32267	3.28722e-15	4.99287e-14	23.8649	protein_coding
ZC3H3	1.44628	3.52654	10.8189	3.51192e-23	2.23871e-21	41.9294	protein_coding
CTAG2	1.44846	1.28189	3.70052	0.000256853	0.000790895	-0.43855	protein_coding
BSG	1.45348	8.58315	10.7094	8.23311e-23	4.8552e-21	41.0893	protein_coding
SUCO	1.45439	3.7164	9.53103	6.16316e-19	1.751e-17	32.3011	protein_coding
P3H4	1.45448	3.07683	7.33013	2.24207e-12	2.19034e-11	17.4702	protein_coding
PFDN6	1.45452	5.02674	12.2514	3.74951e-28	7.18624e-26	53.2232	protein_coding
CDCA4	1.45457	2.65624	9.24273	5.05547e-18	1.24074e-16	30.2303	protein_coding
IGSF3	1.45511	1.85054	6.3866	6.62152e-10	4.58954e-09	11.9192	protein_coding
ARHGEF11	1.45649	3.60348	8.77959	1.38174e-16	2.67105e-15	26.9777	protein_coding
CKB	1.45692	5.03155	3.99928	8.04596e-05	0.000270476	0.652475	protein_coding
TCOF1	1.45698	3.84511	11.3877	3.96969e-25	3.92017e-23	46.3504	protein_coding
PSMG3	1.45726	5.16302	12.0813	1.49779e-27	2.45133e-25	51.8562	protein_coding
ILF2	1.45805	7.1273	11.3683	4.63203e-25	4.49801e-23	46.1982	protein_coding
BLVRA	1.4593	4.67246	6.69936	1.06686e-10	8.21131e-10	13.6977	protein_coding
GPSM1	1.46108	2.25143	7.13624	7.53459e-12	6.83368e-11	16.2851	protein_coding
SBF1	1.46203	3.7221	9.04293	2.13032e-17	4.70869e-16	28.8156	protein_coding
MANF	1.46411	7.72144	11.1984	1.7822e-24	1.50055e-22	44.869	protein_coding
SERPINH1	1.46415	6.15872	7.96885	3.56943e-14	4.64217e-13	21.5251	protein_coding
HSP90AB1	1.46443	9.42621	9.81615	7.44775e-20	2.46274e-18	34.3816	protein_coding
SF3A2	1.46655	6.04515	10.387	9.90569e-22	4.78561e-20	38.6374	protein_coding
CACYBP	1.4675	5.02273	10.621	1.63437e-22	9.13869e-21	40.4134	protein_coding
DCAF4L2	1.47009	1.30301	4.00365	7.90631e-05	0.000266089	0.668996	protein_coding
CABYR	1.47055	1.58242	5.25334	2.87475e-07	1.37833e-06	6.03407	protein_coding
LAGE3	1.47144	5.56583	10.054	1.24835e-20	4.86189e-19	36.1408	protein_coding
PSRC1	1.47358	2.22869	8.39615	1.98783e-15	3.14043e-14	24.3586	protein_coding
FAM50A	1.47521	6.95672	10.0698	1.10783e-20	4.36715e-19	36.2584	protein_coding
COL1A1	1.47601	6.14701	3.89183	0.000123166	0.0004009	0.251279	protein_coding
PLP2	1.47628	5.58437	5.68524	3.15145e-08	1.73419e-07	8.16936	protein_coding
LEF1	1.47707	1.69186	6.7435	8.20522e-11	6.41187e-10	13.9537	protein_coding
COCH	1.47722	1.50457	5.92621	8.67547e-09	5.1631e-08	9.41929	protein_coding
CIART	1.47873	2.82618	6.83595	4.71594e-11	3.83008e-10	14.494	protein_coding
PPOX	1.48123	3.43259	13.7235	1.8732e-33	1.18631e-30	65.2752	protein_coding
RNF157	1.48182	1.89652	6.82652	4.99123e-11	4.03341e-10	14.4386	protein_coding
CA12	1.48523	1.876	4.64786	5.07276e-06	2.05335e-05	3.27851	protein_coding
C8orf33	1.48788	3.7597	11.3111	7.29607e-25	6.80183e-23	45.75	protein_coding
ADRA2C	1.49032	1.79673	5.35587	1.72148e-07	8.53037e-07	6.5285	protein_coding
UHRF1	1.49128	1.57848	7.64588	2.97659e-13	3.34029e-12	19.4466	protein_coding
MAGEA6	1.49181	1.34861	3.69443	0.000262802	0.00080776	-0.459979	protein_coding
PRIM1	1.49532	3.62964	8.52276	8.3043e-16	1.40652e-14	25.2157	protein_coding
TTC9	1.49824	2.74873	5.90776	9.58953e-09	5.66543e-08	9.32213	protein_coding
FASN	1.49922	7.02816	6.09196	3.49164e-09	2.19268e-08	10.3027	protein_coding
CCDC28B	1.49945	2.03417	7.82322	9.35214e-14	1.13756e-12	20.5809	protein_coding
SEMA6C	1.50134	2.61745	8.75369	1.65796e-16	3.1486e-15	26.7986	protein_coding
LSM4	1.50151	6.90731	13.2517	9.73589e-32	4.11052e-29	61.374	protein_coding
WDR76	1.50166	1.96044	8.44488	1.4219e-15	2.30254e-14	24.6876	protein_coding
MAD2L1	1.50258	1.96069	8.60066	4.83575e-16	8.44069e-15	25.7469	protein_coding
PLOD3	1.50267	6.54728	12.1393	9.34966e-28	1.59283e-25	52.3213	protein_coding
DSCC1	1.50567	2.08662	10.5544	2.73458e-22	1.46172e-20	39.906	protein_coding
ORC1	1.50675	1.65083	8.4956	1.00212e-15	1.67491e-14	25.0312	protein_coding
RFXANK	1.50702	5.06513	13.0899	3.74282e-31	1.3297e-28	60.0444	protein_coding
PYCR1	1.50832	3.19216	4.12216	4.8888e-05	0.000170136	1.12324	protein_coding
NES	1.51165	3.71339	8.50698	9.26266e-16	1.55438e-14	25.1085	protein_coding
SEMA3F	1.51278	3.3075	12.6009	2.13863e-29	5.27988e-27	56.0503	protein_coding
KIF11	1.51425	2.00339	8.52999	7.89873e-16	1.33938e-14	25.2649	protein_coding
CLK2	1.51468	4.02666	10.9447	1.31259e-23	9.19193e-22	42.8998	protein_coding
FDPS	1.51519	7.81881	8.62394	4.1119e-16	7.28193e-15	25.9061	protein_coding
ZFP41	1.51539	2.09918	11.4961	1.67263e-25	1.78487e-23	47.203	protein_coding
TSEN54	1.51855	4.87172	11.4377	2.66377e-25	2.7518e-23	46.7439	protein_coding
PSMD4	1.51949	8.5967	13.1064	3.26383e-31	1.18852e-28	60.1796	protein_coding
SLC22A11	1.52061	1.83446	4.35396	1.8488e-05	6.87858e-05	2.04563	protein_coding
DBN1	1.52219	3.20937	6.03235	4.85392e-09	2.98826e-08	9.9828	protein_coding
UBAP2L	1.52584	5.40466	10.2303	3.28103e-21	1.43088e-19	37.4572	protein_coding
TUBG1	1.52668	5.10788	10.3536	1.27978e-21	6.04256e-20	38.3849	protein_coding
PCBP4	1.52689	4.16031	11.2481	1.20248e-24	1.05514e-22	45.2571	protein_coding
NME1	1.52766	6.63551	10.7289	7.07788e-23	4.24265e-21	41.2384	protein_coding
S100A1	1.52897	3.69031	5.25552	2.84381e-07	1.3655e-06	6.0445	protein_coding
PAQR4	1.53328	2.44112	7.29075	2.87282e-12	2.76481e-11	17.2278	protein_coding
LIG1	1.53483	3.81658	10.3125	1.75272e-21	8.15657e-20	38.075	protein_coding
JPT1	1.53767	4.93612	9.71348	1.59974e-19	5.02195e-18	33.6289	protein_coding
PLPPR2	1.53868	4.37995	11.593	7.70476e-26	8.70607e-24	47.9678	protein_coding
EME2	1.53893	3.29167	9.72329	1.48726e-19	4.68907e-18	33.7006	protein_coding
TRAF2	1.54325	4.09241	11.7697	1.86325e-26	2.42322e-24	49.3684	protein_coding
LAMA4	1.54441	2.85896	9.32466	2.78928e-18	7.09672e-17	30.8154	protein_coding
CENPW	1.54936	1.84712	9.37785	1.89317e-18	4.91112e-17	31.1967	protein_coding
ACLY	1.5514	5.48257	9.4777	9.11884e-19	2.50377e-17	31.9156	protein_coding
TRIM11	1.5526	4.09761	12.1652	7.56932e-28	1.31256e-25	52.5298	protein_coding
CEP55	1.55676	1.7493	7.93004	4.61888e-14	5.89646e-13	21.2724	protein_coding
SLC52A2	1.55692	3.66648	9.53319	6.06561e-19	1.7262e-17	32.3168	protein_coding
THEM5	1.56468	2.61136	9.62074	3.1804e-19	9.56155e-18	32.9524	protein_coding
PITX1	1.5651	1.4741	5.13093	5.24989e-07	2.44001e-06	5.45414	protein_coding
COL5A3	1.56739	3.78731	5.72847	2.50781e-08	1.39877e-07	8.39053	protein_coding
CUL7	1.56902	3.92732	11.2762	9.61909e-25	8.75698e-23	45.4773	protein_coding
VPS72	1.56912	5.73315	12.4779	5.87645e-29	1.35078e-26	55.0525	protein_coding
SOX12	1.57008	3.50279	8.24746	5.48609e-15	8.09629e-14	23.3622	protein_coding
CYP7A1	1.57094	4.32122	3.43641	0.000674577	0.00191594	-1.33865	protein_coding
MAGEC2	1.57188	1.4118	4.13099	4.71467e-05	0.000164685	1.15756	protein_coding
RUSC1	1.57409	3.21791	10.5053	3.99262e-22	2.08821e-20	39.5329	protein_coding
USP21	1.57423	3.69244	11.5007	1.61192e-25	1.73921e-23	47.2395	protein_coding
ARL16	1.57476	4.52774	12.1076	1.20958e-27	2.00213e-25	52.0672	protein_coding
HES6	1.57497	3.49354	10.1562	5.76198e-21	2.39114e-19	36.9024	protein_coding
ZNF581	1.57539	4.1774	11.4355	2.71113e-25	2.78101e-23	46.7266	protein_coding
SOWAHA	1.57596	2.75772	7.49707	7.7623e-13	8.13422e-12	18.5081	protein_coding
PDLIM7	1.57895	4.18007	9.17127	8.47242e-18	2.00665e-16	29.7224	protein_coding
NSMCE2	1.58107	3.37034	13.0846	3.91381e-31	1.35735e-28	60.0003	protein_coding
PLA2G6	1.58132	3.19679	9.84899	5.82711e-20	1.96476e-18	34.6233	protein_coding
OIP5	1.58173	2.04046	8.62652	4.0386e-16	7.16519e-15	25.9238	protein_coding
C15orf48	1.5819	2.83621	4.67895	4.40703e-06	1.80013e-05	3.41299	protein_coding
OLFML2A	1.58266	1.89546	9.70315	1.72732e-19	5.3876e-18	33.5533	protein_coding
VPS45	1.5895	4.38436	13.5827	6.11167e-33	3.35934e-30	64.1074	protein_coding
RFX5	1.58963	4.2037	9.86444	5.19101e-20	1.76047e-18	34.7371	protein_coding
PIGU	1.5917	4.44475	13.2925	6.92804e-32	3.01235e-29	61.71	protein_coding
C1orf198	1.59256	4.61632	9.15685	9.40052e-18	2.21387e-16	29.6202	protein_coding
PCNA	1.59286	6.59939	10.4055	8.60069e-22	4.23235e-20	38.7766	protein_coding
FAM222A	1.59475	2.81752	9.29597	3.43626e-18	8.63721e-17	30.6102	protein_coding
IGF2BP1	1.59961	1.4422	5.90128	9.93238e-09	5.85137e-08	9.28807	protein_coding
CENPL	1.6022	1.9898	10.1529	5.90561e-21	2.44031e-19	36.8781	protein_coding
SNRPE	1.6042	6.04196	13.143	2.40833e-31	9.35459e-29	60.4797	protein_coding
DSN1	1.60422	3.90767	10.8215	3.44185e-23	2.19886e-21	41.9492	protein_coding
SF3B4	1.60424	6.70634	11.2054	1.68636e-24	1.43228e-22	44.9235	protein_coding
LAPTM4B	1.60734	6.21552	6.19507	1.96397e-09	1.2754e-08	10.8617	protein_coding
CKS1B	1.61153	5.73245	11.1644	2.33046e-24	1.92326e-22	44.6045	protein_coding
CHAF1A	1.61519	2.95779	10.8097	3.77317e-23	2.38438e-21	41.8586	protein_coding
COA6	1.61718	4.86076	12.8376	3.03424e-30	9.01975e-28	57.9782	protein_coding
FOXS1	1.61814	1.83591	8.70819	2.28177e-16	4.24473e-15	26.4848	protein_coding
EXO1	1.62007	1.65615	9.30183	3.29289e-18	8.2983e-17	30.6521	protein_coding
TLCD1	1.62063	3.09891	11.1133	3.48859e-24	2.7692e-22	44.2066	protein_coding
PHPT1	1.62324	7.14722	11.4984	1.64232e-25	1.75897e-23	47.2211	protein_coding
ISX	1.62516	1.47849	5.52463	7.282e-08	3.80109e-07	7.35928	protein_coding
TSPAN8	1.62574	6.26523	4.05437	6.44495e-05	0.000220059	0.861955	protein_coding
CCT3	1.62673	8.21709	13.5314	9.3963e-33	5.06913e-30	63.6827	protein_coding
CD24	1.62897	5.05286	3.79932	0.000176377	0.000558867	-0.0862148	protein_coding
ENAH	1.63401	3.34549	9.04623	2.08071e-17	4.60602e-16	28.8388	protein_coding
SNRPB	1.63877	8.03105	11.9145	5.79125e-27	8.52074e-25	50.5216	protein_coding
NAT9	1.63998	4.22483	13.4254	2.28229e-32	1.12691e-29	62.8064	protein_coding
KIF18B	1.64243	1.61136	8.3718	2.34896e-15	3.65544e-14	24.1948	protein_coding
GRAMD1A	1.64407	4.31512	8.74487	1.76402e-16	3.33264e-15	26.7376	protein_coding
SSR2	1.64516	8.92206	13.1502	2.2665e-31	8.92265e-29	60.5397	protein_coding
SAC3D1	1.6472	4.27011	12.9433	1.26428e-30	4.18536e-28	58.8425	protein_coding
BICDL1	1.64927	2.22135	7.82237	9.40435e-14	1.14296e-12	20.5754	protein_coding
P4HA2	1.64962	3.72208	9.53881	5.82023e-19	1.66557e-17	32.3575	protein_coding
GOLGA8B	1.65122	2.66639	9.8398	6.24136e-20	2.08274e-18	34.5557	protein_coding
NXPH4	1.65203	1.61634	5.62603	4.30053e-08	2.31754e-07	7.86853	protein_coding
XRCC3	1.65622	2.70468	11.1859	1.96704e-24	1.64195e-22	44.7717	protein_coding
FAM83H	1.65897	4.13739	10.2331	3.2106e-21	1.41073e-19	37.4786	protein_coding
DKK1	1.65967	1.81543	3.95857	9.46475e-05	0.000314434	0.499319	protein_coding
TTC39A	1.6608	2.02502	6.40525	5.94879e-10	4.14792e-09	12.0235	protein_coding
LOXL2	1.66278	3.07015	9.55511	5.1617e-19	1.48882e-17	32.4757	protein_coding
SCRIB	1.6649	4.17069	10.882	2.14533e-23	1.44671e-21	42.4153	protein_coding
PEA15	1.66685	6.43769	11.8582	9.12566e-27	1.27812e-24	50.0728	protein_coding
TARBP1	1.66859	2.75546	10.7796	4.7693e-23	2.93741e-21	41.6276	protein_coding
NELFE	1.67217	4.07735	12.1715	7.19066e-28	1.26192e-25	52.5805	protein_coding
TREM2	1.67649	3.08128	6.34587	8.36028e-10	5.71315e-09	11.6923	protein_coding
C1QL1	1.67696	2.10325	4.98306	1.07083e-06	4.76996e-06	4.76888	protein_coding
ITGA6	1.67854	4.35552	9.37223	1.97255e-18	5.10793e-17	31.1563	protein_coding
LAMC1	1.67969	5.09934	8.36973	2.38266e-15	3.69999e-14	24.1808	protein_coding
SPATS2	1.68269	2.9364	11.2123	1.59598e-24	1.36748e-22	44.9779	protein_coding
ADM2	1.68621	2.7926	7.23023	4.19798e-12	3.93613e-11	16.8568	protein_coding
TKT	1.68641	7.22163	7.94506	4.1808e-14	5.36542e-13	21.3701	protein_coding
NMB	1.68998	2.61136	9.38056	1.85616e-18	4.8194e-17	31.2161	protein_coding
ANXA2	1.70262	6.81131	8.93189	4.70381e-17	9.77399e-16	28.0368	protein_coding
TTK	1.7033	1.73698	8.62047	4.21247e-16	7.44195e-15	25.8824	protein_coding
IRAK1	1.70446	5.90062	10.8581	2.58506e-23	1.7038e-21	42.2315	protein_coding
LRRC14	1.70731	3.43081	14.1906	3.64989e-35	3.22208e-32	69.1641	protein_coding
SLC50A1	1.70845	6.53752	11.2452	1.23012e-24	1.07293e-22	45.2347	protein_coding
CCL25	1.70913	1.83162	4.27991	2.53395e-05	9.23085e-05	1.74612	protein_coding
ZNF219	1.71109	3.9446	11.9666	3.79903e-27	5.79441e-25	50.9377	protein_coding
TBC1D16	1.71768	2.87821	11.7498	2.18675e-26	2.81878e-24	49.2105	protein_coding
S100A10	1.72203	8.53673	8.76187	1.56529e-16	2.98625e-15	26.8551	protein_coding
GABRE	1.72388	2.07934	7.33832	2.12911e-12	2.08559e-11	17.5208	protein_coding
CKS2	1.72457	5.69054	9.32023	2.8806e-18	7.32265e-17	30.7837	protein_coding
GBA	1.72538	5.05002	11.4295	2.84507e-25	2.89799e-23	46.679	protein_coding
SKA3	1.73003	1.79048	9.40734	1.5265e-18	4.00992e-17	31.4085	protein_coding
GINS2	1.73187	2.73117	9.481	8.90082e-19	2.44621e-17	31.9394	protein_coding
CLDN15	1.73358	4.93429	6.62217	1.68367e-10	1.27003e-09	13.2529	protein_coding
PYGB	1.7346	4.90631	9.98491	2.10177e-20	7.72114e-19	35.6276	protein_coding
MCAM	1.74781	4.09808	8.95597	3.96318e-17	8.3724e-16	28.2053	protein_coding
PYGO2	1.74846	5.13024	12.8678	2.36271e-30	7.09592e-28	58.2252	protein_coding
ECT2	1.74988	2.32921	8.36731	2.42244e-15	3.75975e-14	24.1645	protein_coding
KIF23	1.75306	1.89369	8.48738	1.06064e-15	1.76272e-14	24.9754	protein_coding
SCNM1	1.75351	4.72323	13.7474	1.53306e-33	9.92468e-31	65.473	protein_coding
MMP9	1.7575	3.00263	5.31652	2.09777e-07	1.02744e-06	6.33782	protein_coding
TRAIP	1.75888	2.01492	10.6218	1.62358e-22	9.11334e-21	40.4199	protein_coding
NR2C2AP	1.75954	4.72719	14.0326	1.38619e-34	1.09142e-31	67.8463	protein_coding
KIFC2	1.76785	2.68924	9.23057	5.5204e-18	1.34803e-16	30.1438	protein_coding
TRIP13	1.76961	1.89491	8.95627	3.9548e-17	8.36076e-16	28.2073	protein_coding
MND1	1.7704	1.94661	11.1437	2.74543e-24	2.23052e-22	44.4429	protein_coding
DTYMK	1.77349	5.44935	12.395	1.15965e-28	2.48403e-26	54.3815	protein_coding
BOP1	1.77369	5.5577	10.5648	2.52408e-22	1.35365e-20	39.985	protein_coding
CDCA3	1.7746	1.87722	9.95077	2.71704e-20	9.85713e-19	35.3747	protein_coding
FABP4	1.77556	3.41569	5.28734	2.42725e-07	1.17851e-06	6.19716	protein_coding
ALDH3A1	1.78467	2.60324	3.56835	0.000419415	0.00124146	-0.896616	protein_coding
CENPH	1.78518	2.81977	10.6824	1.01538e-22	5.84584e-21	40.8826	protein_coding
FLVCR1	1.78766	2.46126	11.4546	2.32848e-25	2.4313e-23	46.8767	protein_coding
CAPG	1.78868	4.53052	6.3737	7.13001e-10	4.91392e-09	11.8472	protein_coding
FAM189B	1.79264	3.26192	12.6356	1.60753e-29	4.03711e-27	56.3322	protein_coding
CEP131	1.79909	3.06653	12.4625	6.66748e-29	1.49574e-26	54.9279	protein_coding
HMGB2	1.79921	5.78094	9.38204	1.83619e-18	4.7718e-17	31.2268	protein_coding
RAB11FIP4	1.80177	3.12154	9.52952	6.23203e-19	1.76606e-17	32.2902	protein_coding
PAFAH1B3	1.80577	4.40866	7.66091	2.70016e-13	3.05598e-12	19.5421	protein_coding
SPSB2	1.817	3.81783	12.5194	4.17989e-29	9.89988e-27	55.3888	protein_coding
MCM5	1.81922	4.77592	10.0666	1.13526e-20	4.46321e-19	36.2343	protein_coding
FAM111B	1.8193	2.13594	8.93713	4.53156e-17	9.46333e-16	28.0735	protein_coding
UCK2	1.82294	3.70161	11.8436	1.02721e-26	1.41154e-24	49.9561	protein_coding
SORT1	1.82346	3.67678	9.26718	4.23459e-18	1.05528e-16	30.4046	protein_coding
BAIAP2L2	1.82412	2.33063	7.16343	6.36526e-12	5.82572e-11	16.4499	protein_coding
SLC51B	1.83003	2.75995	6.4851	3.75092e-10	2.69076e-09	12.4725	protein_coding
EFNA4	1.83253	3.97587	11.6139	6.51669e-26	7.5335e-24	48.133	protein_coding
UPK3A	1.83329	1.86212	4.45665	1.18561e-05	4.54884e-05	2.46844	protein_coding
SLC6A8	1.83436	2.86799	5.77104	2.00002e-08	1.13033e-07	8.60966	protein_coding
TRIM16	1.83767	2.69354	6.89367	3.32889e-11	2.7621e-10	14.834	protein_coding
UBE2S	1.83773	3.1572	11.055	5.52194e-24	4.15673e-22	43.7537	protein_coding
LYZ	1.83888	7.13587	4.26016	2.75421e-05	9.95725e-05	1.66701	protein_coding
PTP4A3	1.84403	2.73733	7.92987	4.62414e-14	5.90058e-13	21.2712	protein_coding
CCNE1	1.84612	2.12312	7.73861	1.62817e-13	1.90031e-12	20.0376	protein_coding
HDAC11	1.85168	3.34276	12.9045	1.74462e-30	5.52437e-28	58.5246	protein_coding
FABP5	1.85367	4.01205	8.48666	1.06591e-15	1.76936e-14	24.9706	protein_coding
FANCI	1.8548	2.51814	9.80668	7.99315e-20	2.62818e-18	34.312	protein_coding
KIAA1522	1.85781	4.58249	10.1737	5.04207e-21	2.12823e-19	37.0339	protein_coding
SMG5	1.86094	5.80467	12.9389	1.31164e-30	4.24562e-28	58.8062	protein_coding
CPLX2	1.86885	1.69547	4.41491	1.42166e-05	5.38847e-05	2.29555	protein_coding
COX4I2	1.87098	2.18073	12.2173	4.95367e-28	8.96337e-26	52.9483	protein_coding
VWF	1.87109	3.93416	8.91865	5.16795e-17	1.06775e-15	27.9443	protein_coding
GINS1	1.88275	2.23819	9.05937	1.89373e-17	4.22421e-16	28.9314	protein_coding
HKDC1	1.88745	3.66118	6.00274	5.71173e-09	3.48178e-08	9.82484	protein_coding
MCM4	1.89037	4.41771	9.43915	1.2096e-18	3.2299e-17	31.6375	protein_coding
ETV4	1.89294	2.95988	5.39476	1.41439e-07	7.09069e-07	6.7181	protein_coding
ZIC2	1.89659	1.71368	7.5943	4.15532e-13	4.54061e-12	19.1199	protein_coding
ZNF775	1.90778	3.86707	12.2028	5.57599e-28	1.00271e-25	52.8315	protein_coding
PABPC1L	1.91	3.27369	9.7265	1.4522e-19	4.58348e-18	33.7241	protein_coding
DLGAP5	1.91193	1.99961	9.34696	2.37148e-18	6.07617e-17	30.975	protein_coding
DBNDD1	1.91313	4.2074	7.80581	1.04856e-13	1.26539e-12	20.4688	protein_coding
ASPM	1.91426	1.9766	9.68026	2.047e-19	6.34397e-18	33.3861	protein_coding
PAGE4	1.91839	1.86312	3.8635	0.000137585	0.000444377	0.147137	protein_coding
TP53I3	1.91852	4.30116	9.84314	6.08769e-20	2.03847e-18	34.5802	protein_coding
MCM3	1.92313	5.29391	10.2213	3.51148e-21	1.51078e-19	37.3903	protein_coding
COL4A2	1.9267	5.92219	8.34007	2.91888e-15	4.4707e-14	23.9815	protein_coding
ITPKA	1.9296	2.72548	8.2531	5.28003e-15	7.81197e-14	23.3997	protein_coding
NUDT1	1.94047	3.88235	12.1638	7.65786e-28	1.32005e-25	52.5183	protein_coding
CRIP3	1.944	3.57353	8.59823	4.91833e-16	8.57456e-15	25.7302	protein_coding
COX7B2	1.94472	1.72338	4.67484	4.48983e-06	1.83139e-05	3.3952	protein_coding
PDGFA	1.95505	3.57683	8.61005	4.52962e-16	7.96361e-15	25.8111	protein_coding
COL4A1	1.95908	4.55552	8.74006	1.8246e-16	3.43818e-15	26.7045	protein_coding
KAT2A	1.95975	5.03054	13.1119	3.11946e-31	1.15033e-28	60.2243	protein_coding
HMGA1	1.96628	5.87085	8.84729	8.56954e-17	1.70875e-15	27.4472	protein_coding
KIFC1	1.96983	2.02846	9.78863	9.14499e-20	2.97667e-18	34.1795	protein_coding
FEN1	1.97666	4.8262	11.4707	2.04857e-25	2.16228e-23	47.003	protein_coding
MCM6	1.98414	3.9993	10.2407	3.02933e-21	1.33713e-19	37.5359	protein_coding
NOTCH3	1.99453	3.22429	8.93504	4.59965e-17	9.59864e-16	28.0588	protein_coding
RFC4	1.99483	4.27352	11.4132	3.23839e-25	3.25313e-23	46.5512	protein_coding
CENPU	1.99563	2.87	9.63131	2.94129e-19	8.88856e-18	33.0293	protein_coding
PGC	2.00025	1.85285	3.93989	0.000101925	0.000336616	0.429508	protein_coding
SSX1	2.00704	1.79348	4.51728	9.08558e-06	3.54943e-05	2.72212	protein_coding
CDC25C	2.00706	1.96304	10.5112	3.81562e-22	1.99922e-20	39.5776	protein_coding
SPARCL1	2.01	5.30061	6.40916	5.81638e-10	4.06435e-09	12.0454	protein_coding
BUB1	2.02157	2.15922	9.74066	1.30711e-19	4.15329e-18	33.8278	protein_coding
ASF1B	2.03198	2.41976	9.53315	6.06766e-19	1.7262e-17	32.3165	protein_coding
CYP17A1	2.03625	3.71811	4.17804	3.88218e-05	0.000137185	1.34152	protein_coding
MKI67	2.04022	2.24914	9.48513	8.63485e-19	2.38211e-17	31.9692	protein_coding
NCAPG	2.04583	2.12142	9.94757	2.78332e-20	1.006e-18	35.351	protein_coding
DTL	2.05316	2.28212	9.87171	4.91611e-20	1.67897e-18	34.7907	protein_coding
CDC45	2.05496	2.33168	10.1802	4.80245e-21	2.03943e-19	37.0819	protein_coding
UGT2B11	2.05507	3.33354	5.80234	1.69215e-08	9.66772e-08	8.7716	protein_coding
TOMM40L	2.06131	4.53433	16.6	4.17355e-44	7.59899e-41	89.4945	protein_coding
RACGAP1	2.07129	2.86888	11.2329	1.35645e-24	1.17607e-22	45.1383	protein_coding
SEZ6L2	2.08836	2.98061	5.18687	3.99224e-07	1.88191e-06	5.71775	protein_coding
PCLAF	2.09008	2.87958	10.0086	1.75847e-20	6.60153e-19	35.8033	protein_coding
MAGEA1	2.0935	1.86485	5.18653	3.9988e-07	1.8847e-06	5.71616	protein_coding
TYMS	2.09363	4.24626	9.22426	5.77849e-18	1.40634e-16	30.0988	protein_coding
MELK	2.10421	2.20918	10.0004	1.871e-20	6.99692e-19	35.7422	protein_coding
APLN	2.10545	2.20938	9.60355	3.61101e-19	1.06906e-17	32.8274	protein_coding
ANLN	2.10719	2.24767	9.33475	2.59184e-18	6.60591e-17	30.8876	protein_coding
TPM2	2.10953	4.95099	10.1426	6.38356e-21	2.62293e-19	36.8015	protein_coding
TPX2	2.10997	3.82869	8.67923	2.79474e-16	5.1302e-15	26.2855	protein_coding
CCL20	2.11087	5.11518	4.7227	3.61091e-06	1.48978e-05	3.60357	protein_coding
RNASEH2A	2.13645	4.61264	12.3003	2.5148e-28	5.05249e-26	53.6174	protein_coding
CDC6	2.15009	2.44976	9.8163	7.43924e-20	2.46273e-18	34.3828	protein_coding
CD34	2.15263	3.38834	14.1764	4.11307e-35	3.42349e-32	69.0461	protein_coding
PEG10	2.1626	3.13723	4.07283	5.97992e-05	0.00020526	0.932721	protein_coding
CTHRC1	2.16465	2.53212	6.9713	2.07704e-11	1.76977e-10	15.2945	protein_coding
FAM83D	2.17058	3.02049	10.5536	2.75126e-22	1.46794e-20	39.9	protein_coding
NUSAP1	2.1865	3.56798	9.84284	6.10148e-20	2.04074e-18	34.578	protein_coding
KIF4A	2.19381	2.30551	9.99647	1.92662e-20	7.19566e-19	35.7133	protein_coding
TACC3	2.20116	3.93567	10.8793	2.19076e-23	1.47054e-21	42.3947	protein_coding
IQGAP3	2.2062	2.35827	10.9815	9.83581e-24	7.00579e-22	43.1843	protein_coding
NEK2	2.21397	2.27966	10.2488	2.84857e-21	1.26116e-19	37.5965	protein_coding
HRCT1	2.23055	3.31906	7.60956	3.76543e-13	4.15509e-12	19.2164	protein_coding
GMNN	2.23397	4.0667	11.5945	7.6111e-26	8.66119e-24	47.9799	protein_coding
HMMR	2.24055	2.52542	10.7278	7.13881e-23	4.27039e-21	41.2299	protein_coding
KIF2C	2.24094	2.37222	9.88275	4.5262e-20	1.56044e-18	34.8721	protein_coding
RECQL4	2.24873	3.1235	11.6584	4.55966e-26	5.48892e-24	48.4854	protein_coding
ROBO1	2.2547	3.49874	7.8792	6.46673e-14	8.04737e-13	20.9425	protein_coding
CAP2	2.26313	4.08361	10.3942	9.37667e-22	4.56029e-20	38.6915	protein_coding
G6PD	2.26893	4.45759	8.50302	9.51953e-16	1.59564e-14	25.0816	protein_coding
PBK	2.2751	2.522	10.4285	7.20701e-22	3.57066e-20	38.9508	protein_coding
CDKN2C	2.29982	3.81129	11.0256	6.96116e-24	5.08252e-22	43.5252	protein_coding
CDCA5	2.30868	2.59118	11.2687	1.02157e-24	9.24238e-23	45.4179	protein_coding
CENPM	2.31043	2.53241	10.4983	4.21348e-22	2.19191e-20	39.4799	protein_coding
NT5DC2	2.31206	3.69735	9.44594	1.15091e-18	3.09588e-17	31.6865	protein_coding
PDZK1IP1	2.33398	5.07844	4.37767	1.66978e-05	6.25487e-05	2.14248	protein_coding
CDCA8	2.33649	2.72611	10.6752	1.07348e-22	6.15605e-21	40.8278	protein_coding
CDKN2A	2.33831	2.48529	9.63589	2.84327e-19	8.62815e-18	33.0627	protein_coding
NUF2	2.35885	2.41906	10.3107	1.77703e-21	8.2434e-20	38.0615	protein_coding
TROAP	2.36834	2.40898	10.4668	5.36789e-22	2.70082e-20	39.2412	protein_coding
NDC80	2.39281	2.76116	11.5431	1.14809e-25	1.25267e-23	47.5743	protein_coding
KIF20A	2.40134	2.58725	10.3589	1.2292e-21	5.84159e-20	38.4247	protein_coding
STMN1	2.40393	5.25291	11.8512	9.65412e-27	1.33832e-24	50.0173	protein_coding
AURKA	2.42884	3.46587	12.2174	4.95041e-28	8.96337e-26	52.9489	protein_coding
SQLE	2.4293	5.50459	9.63153	2.93654e-19	8.88341e-18	33.0309	protein_coding
ZWINT	2.44998	3.74707	11.0753	4.7057e-24	3.61705e-22	43.9114	protein_coding
SPP1	2.45477	6.73668	4.15185	4.32649e-05	0.000151946	1.23889	protein_coding
CCNA2	2.45997	2.87268	10.4044	8.67071e-22	4.25961e-20	38.7686	protein_coding
TGM3	2.4666	2.53126	7.29173	2.85529e-12	2.74889e-11	17.2337	protein_coding
MCM2	2.48183	3.97041	10.3306	1.52571e-21	7.14583e-20	38.2117	protein_coding
AURKB	2.51056	2.89899	11.0742	4.74762e-24	3.63968e-22	43.9027	protein_coding
TK1	2.51742	5.02652	11.45	2.41488e-25	2.51251e-23	46.8407	protein_coding
SPC24	2.54257	2.85819	12.4074	1.04748e-28	2.26038e-26	54.4819	protein_coding
CDK1	2.54361	2.9146	11.0908	4.16609e-24	3.2451e-22	44.0315	protein_coding
SULT1C2	2.56602	2.85458	7.42248	1.24924e-12	1.26937e-11	18.0424	protein_coding
CDT1	2.57925	2.95596	11.3277	6.39355e-25	6.0473e-23	45.8802	protein_coding
S100P	2.63948	4.35321	4.68787	4.23201e-06	1.73156e-05	3.45175	protein_coding
SLC26A6	2.64369	3.89828	15.7676	5.29768e-41	7.7166e-38	82.439	protein_coding
UBD	2.67394	3.9827	9.12487	1.1834e-17	2.74263e-16	29.3938	protein_coding
THY1	2.67541	3.90158	13.4825	1.41484e-32	7.36019e-30	63.2785	protein_coding
PRC1	2.67914	3.35707	11.6479	4.95906e-26	5.92079e-24	48.4025	protein_coding
NDUFA4L2	2.68456	4.91364	11.3543	5.174e-25	4.95819e-23	46.089	protein_coding
RRM2	2.73885	3.43423	11.6899	3.53925e-26	4.40622e-24	48.7354	protein_coding
ESM1	2.74022	2.873	10.4968	4.26311e-22	2.21378e-20	39.4683	protein_coding
EPS8L3	2.74266	2.75967	7.90555	5.43268e-14	6.85426e-13	21.1133	protein_coding
LCN2	2.77356	6.13569	5.26914	2.6576e-07	1.28202e-06	6.10976	protein_coding
REG3A	2.77599	2.64986	3.99592	8.15503e-05	0.000273859	0.63977	protein_coding
CCNB2	2.94314	3.41918	11.8904	7.03808e-27	1.02517e-24	50.3292	protein_coding
CCNB1	2.95416	3.96859	12.456	7.03308e-29	1.55218e-26	54.8752	protein_coding
MYBL2	2.96745	3.27341	9.73635	1.34964e-19	4.27833e-18	33.7962	protein_coding
E2F1	2.98648	3.4814	11.8429	1.03259e-26	1.41228e-24	49.9509	protein_coding
TOP2A	3.01506	3.46528	10.8954	1.93215e-23	1.32206e-21	42.5185	protein_coding
SPINK1	3.01549	7.06792	4.46394	1.14843e-05	4.41432e-05	2.49879	protein_coding
SFN	3.05305	4.07639	7.34377	2.05707e-12	2.01841e-11	17.5544	protein_coding
UBE2T	3.06833	4.00916	14.8394	1.4787e-37	1.65683e-34	74.6041	protein_coding
NQO1	3.07024	4.54804	6.13426	2.75978e-09	1.75541e-08	10.5312	protein_coding
BIRC5	3.1201	3.55738	12.1908	6.1462e-28	1.09847e-25	52.7354	protein_coding
MUC13	3.20202	3.93503	6.36226	7.61239e-10	5.22044e-09	11.7835	protein_coding
PTTG1	3.22244	4.03338	12.9402	1.29779e-30	4.24562e-28	58.8167	protein_coding
UBE2C	3.33809	3.91373	11.9768	3.4964e-27	5.36089e-25	51.0196	protein_coding
PLVAP	3.38452	6.13452	19.2821	4.25894e-54	1.55089e-50	112.193	protein_coding
MDK	3.74067	6.54966	11.9771	3.48952e-27	5.36089e-25	51.0215	protein_coding
AKR1B10	3.8379	6.28473	6.45067	4.57847e-10	3.24842e-09	12.2783	protein_coding
