# Supplementary material for: Identification of m6A methyltransferase-related lncRNA signature for predicting immunotherapy and prognosis in patients with hepatocellular carcinoma
Source: Biosci Rep. 2021 Jun 8;41(6):BSR20210760. doi: 10.1042/BSR20210760 (PMC8188173; doi:10.1042/BSR20210760)
Supplement: Supplementary Tables S1-S14 [file BSR-2021-0760_supp1.zip › BSR-2021-0760_suppST3.xlsx]

## Sheet: LIHC DEGs lnc sig 
Differentially expressed lncRNAs in hepatocellular carcinoma
	logFC	AveExpr	t	PValue	adj.P.Val	B	group
LINC01093	-3.59091	2.03603	-13.1367	2.53738e-31	9.72617e-29	60.4282	lncRNA
LINC00844	-2.58326	3.59982	-5.85156	1.29922e-08	7.53211e-08	9.02769	lncRNA
LINC02027	-2.31278	1.85232	-8.45314	1.3432e-15	2.19094e-14	24.7435	lncRNA
LINC02428	-2.27308	3.74895	-6.62813	1.62556e-10	1.22843e-09	13.2871	lncRNA
FAM99A	-2.19879	2.12771	-7.13262	7.70585e-12	6.97164e-11	16.2631	lncRNA
LINC01018	-2.14982	3.80637	-5.21933	3.40201e-07	1.61413e-06	5.87182	lncRNA
LINC01554	-1.86878	3.53919	-3.73521	0.000225301	0.000700701	-0.315804	lncRNA
LINC01702	-1.55393	2.46715	-5.57055	5.7419e-08	3.04854e-07	7.58898	lncRNA
LINC01831	-1.4877	2.26086	-4.99913	9.91812e-07	4.44173e-06	4.84251	lncRNA
LINC01370	-1.44327	2.31442	-3.90028	0.00011915	0.000388606	0.282474	lncRNA
LINC01767	-1.37735	4.10986	-5.68457	3.1626e-08	1.73967e-07	8.16594	lncRNA
LINC02362	-1.2892	3.66298	-4.49896	9.84938e-06	3.82729e-05	2.64515	lncRNA
PCDH9-AS2	-1.25039	0.342128	-12.5346	3.69008e-29	8.81143e-27	55.5118	lncRNA
H19	-1.247	4.89588	-2.34396	0.0197471	0.0407996	-4.39546	lncRNA
HNF4A-AS1	-1.24049	3.88974	-4.28957	2.43243e-05	8.88436e-05	1.78494	lncRNA
MAGI2-AS3	-1.154	1.51981	-5.90003	9.99945e-09	5.88612e-08	9.28154	lncRNA
LINC02037	-1.1151	1.79909	-5.45576	1.03704e-07	5.30021e-07	7.01771	lncRNA
FAM83A-AS1	-1.06952	2.00941	-2.70607	0.00720674	0.0165966	-3.50361	lncRNA
FAM99B	-1.02594	1.01914	-6.04017	4.64913e-09	2.87128e-08	10.0247	lncRNA
LINC01612	-1.01672	0.392386	-8.39772	1.96647e-15	3.11175e-14	24.3692	lncRNA
PTOV1-AS1	1.00101	2.57156	8.12261	1.27596e-14	1.77598e-13	22.534	lncRNA
LINC01426	1.00633	1.10963	5.73384	2.43739e-08	1.36209e-07	8.41811	lncRNA
LINC01194	1.01159	0.8937	4.28259	2.5054e-05	9.13256e-05	1.75688	lncRNA
LINC02241	1.03079	0.910978	4.40511	1.48327e-05	5.60449e-05	2.25517	lncRNA
ELFN2	1.04307	1.04805	5.65873	3.62318e-08	1.97586e-07	8.03436	lncRNA
LINC02384	1.05286	2.42109	2.7349	0.00661935	0.0153911	-3.42736	lncRNA
PRR34-AS1	1.05484	2.17457	6.12527	2.90145e-09	1.8407e-08	10.4825	lncRNA
SOX9-AS1	1.05536	1.68678	5.44617	1.08905e-07	5.5485e-07	6.97045	lncRNA
GAPLINC	1.0558	1.38895	4.72891	3.50976e-06	1.45133e-05	3.63076	lncRNA
ARRDC1-AS1	1.06016	3.64883	9.52037	6.66553e-19	1.87614e-17	32.224	lncRNA
DSCR8	1.06896	0.95478	3.43577	0.000676118	0.00191957	-1.34077	lncRNA
LINC01719	1.07138	1.66349	6.57511	2.21958e-10	1.64699e-09	12.9836	lncRNA
HNF1A-AS1	1.07378	3.36339	6.83409	4.76922e-11	3.86903e-10	14.483	lncRNA
MYLK-AS1	1.07858	1.32731	9.48325	8.75488e-19	2.41065e-17	31.9556	lncRNA
LINC01703	1.0936	1.34222	7.52535	6.47575e-13	6.86755e-12	18.6855	lncRNA
LINC02055	1.09513	1.20132	4.19837	3.56774e-05	0.000126967	1.42156	lncRNA
RALY-AS1	1.09912	2.90819	9.64208	2.716e-19	8.26775e-18	33.1077	lncRNA
LINC01451	1.10546	1.23327	5.50002	8.26583e-08	4.28089e-07	7.23682	lncRNA
ZNF213-AS1	1.11435	3.09004	8.38489	2.14738e-15	3.37431e-14	24.2828	lncRNA
DUXAP8	1.13044	1.1711	6.48014	3.86039e-10	2.76521e-09	12.4445	lncRNA
LINC01341	1.13062	1.98675	6.21083	1.79745e-09	1.17328e-08	10.9478	lncRNA
SNHG9	1.1417	5.12968	5.70745	2.80288e-08	1.55205e-07	8.28283	lncRNA
PTOV1-AS2	1.15091	1.91523	8.11138	1.37602e-14	1.90615e-13	22.4599	lncRNA
RAD51-AS1	1.15105	2.03104	8.61919	4.25029e-16	7.49967e-15	25.8736	lncRNA
TMEM161B-AS1	1.15299	2.98825	8.43299	1.54319e-15	2.4783e-14	24.6072	lncRNA
NALT1	1.15423	1.93204	6.85106	4.30598e-11	3.51673e-10	14.5828	lncRNA
LUCAT1	1.1569	1.19676	4.45229	1.20839e-05	4.6301e-05	2.45032	lncRNA
CH17-340M24.3	1.16073	4.15677	8.20369	7.38151e-15	1.06825e-13	23.071	lncRNA
CCDC18-AS1	1.16605	1.76134	9.06531	1.81483e-17	4.06064e-16	28.9732	lncRNA
NEAT1	1.16615	4.57905	5.58928	5.20922e-08	2.78092e-07	7.68312	lncRNA
MELTF-AS1	1.1665	1.41502	6.8321	4.82656e-11	3.91119e-10	14.4714	lncRNA
UBR5-AS1	1.16917	3.6899	9.04209	2.14327e-17	4.73371e-16	28.8097	lncRNA
PXN-AS1	1.17475	3.6665	9.93674	3.0191e-20	1.0805e-18	35.2709	lncRNA
MHENCR	1.17717	3.22587	8.48737	1.0607e-15	1.76272e-14	24.9754	lncRNA
SNHG20	1.18067	2.19538	9.8113	7.72199e-20	2.54765e-18	34.346	lncRNA
PITPNA-AS1	1.1815	3.17243	7.88144	6.37152e-14	7.94926e-13	20.957	lncRNA
TMPO-AS1	1.18374	1.69172	8.57445	5.80241e-16	1.00199e-14	25.5679	lncRNA
LINC02506	1.19497	1.38678	3.74238	0.000219247	0.000682748	-0.290281	lncRNA
LINC00106	1.19535	1.71462	7.23027	4.19696e-12	3.93613e-11	16.8571	lncRNA
HAGLR	1.19764	1.09643	4.82009	2.30535e-06	9.79428e-06	4.03325	lncRNA
HEIH	1.20141	4.8106	10.4897	4.50229e-22	2.31733e-20	39.4145	lncRNA
SNHG17	1.20199	4.3694	8.11503	1.34267e-14	1.8626e-13	22.484	lncRNA
LINC01151	1.20881	1.98823	4.38792	1.59759e-05	5.99911e-05	2.18452	lncRNA
LINC00482	1.22433	1.74267	7.9895	3.11105e-14	4.08432e-13	21.6598	lncRNA
MAPKAPK5-AS1	1.23361	3.12115	11.8852	7.33605e-27	1.06325e-24	50.2883	lncRNA
GSEC	1.25665	2.41909	7.55222	5.44914e-13	5.83834e-12	18.8545	lncRNA
LINC02377	1.25806	1.12681	4.33347	2.01819e-05	7.47349e-05	1.9623	lncRNA
TMEM147-AS1	1.25919	2.25855	8.78553	1.32518e-16	2.56684e-15	27.0187	lncRNA
ASB16-AS1	1.29125	2.76503	10.2587	2.64164e-21	1.1767e-19	37.6708	lncRNA
SNHG11	1.2972	4.63291	8.76147	1.56965e-16	2.99261e-15	26.8524	lncRNA
CRNDE	1.30992	1.41292	6.93662	2.56543e-11	2.15564e-10	15.0883	lncRNA
HULC	1.31683	8.42004	3.62748	0.000337392	0.00101559	-0.693561	lncRNA
CASC9	1.32456	1.47213	4.36849	1.73698e-05	6.48824e-05	2.10495	lncRNA
ZFAS1	1.33397	6.20917	7.87521	6.63943e-14	8.23413e-13	20.9166	lncRNA
MALAT1	1.3367	3.62373	7.65329	2.83699e-13	3.19225e-12	19.4936	lncRNA
PP7080	1.33766	3.48945	7.89306	5.90052e-14	7.41561e-13	21.0323	lncRNA
LINC00511	1.37299	1.57398	5.81146	1.61147e-08	9.24118e-08	8.81895	lncRNA
ELF3-AS1	1.37879	2.458	8.09045	1.58384e-14	2.17336e-13	22.3219	lncRNA
THUMPD3-AS1	1.3913	2.90487	10.709	8.26237e-23	4.86261e-21	41.0858	lncRNA
FOXD2-AS1	1.4098	1.82709	8.1421	1.11897e-14	1.5725e-13	22.6628	lncRNA
ZFPM2-AS1	1.42376	1.60674	4.70719	3.87577e-06	1.59319e-05	3.53585	lncRNA
TYMSOS	1.42702	2.75345	7.65551	2.79645e-13	3.15028e-12	19.5077	lncRNA
PCAT6	1.47396	2.34872	8.39717	1.97385e-15	3.12173e-14	24.3656	lncRNA
LINC01980	1.47404	1.31976	4.76469	2.97833e-06	1.24519e-05	3.78791	lncRNA
TSPEAR-AS2	1.48663	1.91043	5.66861	3.43993e-08	1.88227e-07	8.08458	lncRNA
SNHG6	1.52542	6.97268	8.51788	8.5898e-16	1.44684e-14	25.1825	lncRNA
RUSC1-AS1	1.54774	2.02614	10.7001	8.84871e-23	5.15561e-21	41.0182	lncRNA
LINC02365	1.56992	1.53192	5.31906	2.07125e-07	1.01531e-06	6.35008	lncRNA
MINCR	1.5776	3.42341	9.24739	4.88778e-18	1.20262e-16	30.2635	lncRNA
SLC9A3-AS1	1.59453	3.10791	6.1725	2.22894e-09	1.43754e-08	10.7387	lncRNA
PVT1	1.6218	2.23281	7.85918	7.3801e-14	9.08694e-13	20.813	lncRNA
LINC00853	1.63974	2.12172	8.77864	1.39101e-16	2.68707e-15	26.9711	lncRNA
MIR4435-2HG	1.67583	2.62241	10.5672	2.47663e-22	1.33117e-20	40.0037	lncRNA
LINC02163	1.71597	1.52375	6.25603	1.39306e-09	9.23172e-09	11.1956	lncRNA
LINC00665	1.72734	2.49152	5.67324	3.35703e-08	1.83967e-07	8.10819	lncRNA
LINC01089	1.75009	2.80968	12.3321	1.94033e-28	4.03754e-26	53.8734	lncRNA
SNHG7	1.82001	4.16608	10.6	1.92282e-22	1.0589e-20	40.2532	lncRNA
LINC01287	1.87387	1.68316	3.97259	8.95127e-05	0.00029843	0.551904	lncRNA
LINC01419	2.053	1.80942	4.84569	2.04646e-06	8.76984e-06	4.14742	lncRNA
SNHG25	2.10144	3.96968	10.0391	1.39698e-20	5.37605e-19	36.03	lncRNA
GAS5	2.15265	7.76515	11.2649	1.0526e-24	9.46433e-23	45.3884	lncRNA
CYTOR	2.16736	4.15511	10.8011	4.03421e-23	2.52741e-21	41.7927	lncRNA
ST8SIA6-AS1	2.60114	2.56796	6.39066	6.46896e-10	4.49555e-09	11.9419	lncRNA
