# Supplementary material for: Identification of m6A methyltransferase-related lncRNA signature for predicting immunotherapy and prognosis in patients with hepatocellular carcinoma
Source: Biosci Rep. 2021 Jun 8;41(6):BSR20210760. doi: 10.1042/BSR20210760 (PMC8188173; doi:10.1042/BSR20210760)
Supplement: Supplementary Tables S1-S14 [file BSR-2021-0760_supp1.zip › BSR-2021-0760_suppST4.xlsx]

## Sheet: DEGs pc top10
Expression patterns of the top 10 differentially expressed protein-coding genes in hepatocellular carcinoma
	logFC	AveExpr	t	PValue	adj.P.Val	B	group
AKR1B10	3.8379	6.28473	6.45067	4.57847e-10	3.24842e-09	12.2783	protein_coding
MDK	3.74067	6.54966	11.9771	3.48952e-27	5.36089e-25	51.0215	protein_coding
PLVAP	3.38452	6.13452	19.2821	4.25894e-54	1.55089e-50	112.193	protein_coding
UBE2C	3.33809	3.91373	11.9768	3.4964e-27	5.36089e-25	51.0196	protein_coding
PTTG1	3.22244	4.03338	12.9402	1.29779e-30	4.24562e-28	58.8167	protein_coding
HAMP	-5.90148	5.62247	-10.8359	3.07559e-23	1.98226e-21	42.0602	protein_coding
MT1H	-5.61087	3.69298	-11.6433	5.14572e-26	6.09371e-24	48.3661	protein_coding
MT1G	-5.51051	7.03066	-9.91018	3.68505e-20	1.2981e-18	35.0746	protein_coding
CYP1A2	-5.5032	3.2647	-11.4151	3.19013e-25	3.21574e-23	46.5661	protein_coding
CLEC4G	-5.39651	1.52034	-22.7259	1.14289e-66	6.65895e-63	140.701	protein_coding
