# Supplementary material for: Identification of m6A methyltransferase-related lncRNA signature for predicting immunotherapy and prognosis in patients with hepatocellular carcinoma
Source: Biosci Rep. 2021 Jun 8;41(6):BSR20210760. doi: 10.1042/BSR20210760 (PMC8188173; doi:10.1042/BSR20210760)
Supplement: Supplementary Tables S1-S14 [file BSR-2021-0760_supp1.zip › BSR-2021-0760_suppST5.xlsx]

## Sheet: DEGs lnc top10
Expression patterns of the top 10 differentially expressed lncRNAs in hepatocellular carcinoma
	logFC	AveExpr	t	PValue	adj.P.Val	B	group
ST8SIA6-AS1	2.60114	2.56796	6.39066	6.46896e-10	4.49555e-09	11.9419	lncRNA
CYTOR	2.16736	4.15511	10.8011	4.03421e-23	2.52741e-21	41.7927	lncRNA
GAS5	2.15265	7.76515	11.2649	1.0526e-24	9.46433e-23	45.3884	lncRNA
SNHG25	2.10144	3.96968	10.0391	1.39698e-20	5.37605e-19	36.03	lncRNA
LINC01419	2.053	1.80942	4.84569	2.04646e-06	8.76984e-06	4.14742	lncRNA
LINC01093	-3.59091	2.03603	-13.1367	2.53738e-31	9.72617e-29	60.4282	lncRNA
LINC00844	-2.58326	3.59982	-5.85156	1.29922e-08	7.53211e-08	9.02769	lncRNA
LINC02027	-2.31278	1.85232	-8.45314	1.3432e-15	2.19094e-14	24.7435	lncRNA
LINC02428	-2.27308	3.74895	-6.62813	1.62556e-10	1.22843e-09	13.2871	lncRNA
FAM99A	-2.19879	2.12771	-7.13262	7.70585e-12	6.97164e-11	16.2631	lncRNA
