# Supplementary material for: Identification of m6A methyltransferase-related lncRNA signature for predicting immunotherapy and prognosis in patients with hepatocellular carcinoma
Source: Biosci Rep. 2021 Jun 8;41(6):BSR20210760. doi: 10.1042/BSR20210760 (PMC8188173; doi:10.1042/BSR20210760)
Supplement: Supplementary Tables S1-S14 [file BSR-2021-0760_supp1.zip › BSR-2021-0760_suppST6.xlsx]

## Sheet: LIHC result of multi cox
The HR values of the three candidate lncRNAs
	Coefficient	HR	z	p.value
LINC02362	-0.11	0.9 (0.78-1)	-1.5	0.13
SNHG20	0.32	1.4 (0.99-1.9)	1.9	0.058
SNHG6	0.11	1.1 (0.88-1.4)	0.93	0.35
