# Supplementary material for: Identification of m6A methyltransferase-related lncRNA signature for predicting immunotherapy and prognosis in patients with hepatocellular carcinoma
Source: Biosci Rep. 2021 Jun 8;41(6):BSR20210760. doi: 10.1042/BSR20210760 (PMC8188173; doi:10.1042/BSR20210760)
Supplement: Supplementary Tables S1-S14 [file BSR-2021-0760_supp1.zip › BSR-2021-0760_suppST7.xlsx]

## Sheet: univariate cox analysis
Univariate Cox regression analysis of the association between clinicopathological factors (including the risk scores）and OS
	Coefficient	HR (95% CI for HR)	wald.test	z	p.value
riskScore	0.73	2.1 (1.4-3.1)	12	3.5	0.00049
Age	0.16	1.2 (0.78-1.8)	0.59	0.77	0.44
Gender	0.24	1.3 (0.83-1.9)	1.2	1.1	0.27
M	-0.32	0.72 (0.46-1.1)	2	-1.4	0.16
N	-0.23	0.8 (0.51-1.2)	1	-1	0.31
PathologicStage	0.44	1.6 (1.2-2)	12	3.5	0.00052
T	0.43	1.5 (1.2-1.9)	14	3.8	0.00015
prior_malignancy	0.33	1.4 (0.72-2.7)	0.94	0.97	0.33
treatment_or_therapy	0.49	1.6 (0.88-3)	2.5	1.6	0.12
treatment_type	-0.26	0.77 (0.51-1.2)	1.5	-1.2	0.21
BMI	0.018	1 (0.99-1)	1.6	1.3	0.21
