# Supplementary material for: Identification of m6A methyltransferase-related lncRNA signature for predicting immunotherapy and prognosis in patients with hepatocellular carcinoma
Source: Biosci Rep. 2021 Jun 8;41(6):BSR20210760. doi: 10.1042/BSR20210760 (PMC8188173; doi:10.1042/BSR20210760)
Supplement: Supplementary Tables S1-S14 [file BSR-2021-0760_supp1.zip › BSR-2021-0760_suppST8.xlsx]

## Sheet: multivariate cox analysis
Multivariate Cox regression analysis of the association between clinicopathological factors (including the risk scores）and OS
	Coefficient	HR	z	p.value
riskScore	0.68	2 (1.2-3.1)	2.9	0.0037
M	-0.41	0.67 (0.4-1.1)	-1.6	0.12
PathologicStage	0.17	1.2 (0.43-3.3)	0.33	0.74
T	0.28	1.3 (0.51-3.5)	0.57	0.57
treatment_or_therapy	0.44	1.6 (0.81-3)	1.3	0.19
