# Supplementary material for: Identification of m6A methyltransferase-related lncRNA signature for predicting immunotherapy and prognosis in patients with hepatocellular carcinoma
Source: Biosci Rep. 2021 Jun 8;41(6):BSR20210760. doi: 10.1042/BSR20210760 (PMC8188173; doi:10.1042/BSR20210760)
Supplement: Supplementary Tables S1-S14 [file BSR-2021-0760_supp1.zip › BSR-2021-0760_suppST9.xlsx]

## Sheet: GSEA
Gene set enrichment analyses （cellular component）
GO:0000139	Golgi membrane	726	0.44265	1.25577	0.000999001	0.0147036	0.0113058	9592	tags=53%, list=33%, signal=36%	9514/23423/5768/54972/10331/79888/10053/5909/120071/283987/338707/7039/6513/9245/2348/8549/22883/9486/401647/54503/9088/192683/8906/347734/440270/9179/1075/29108/3460/124583/955/90161/10228/56937/26056/11237/51542/8703/9266/80146/27090/1211/51399/64132/2526/55625/2131/10067/51560/3265/80142/55627/1453/261729/5584/64285/10494/4249/10652/55738/9382/9619/11320/51435/9334/8704/5298/56913/374907/17038…	GO_CC	GAL3ST1/TMED3/QSOX1/TMEM132A/B3GNT3/LPCAT1/AP1M2/RAP1GAP/LARGE2/HID1/B4GALNT4/TGFA/SLC2A1/GCNT3/FOLR1/LGR5/CLSTN1/CHST10/GOLGA7B/ZDHHC13/PKMYT1/SCAMP5/AP1G2/SLC35B2/GOLGA8B/AP4M1/CTSC/PYCARD/IFNGR2/CANT1/ENTPD6/HS6ST2/STX6/PMEPA1/RAB11FIP5/RNF24/VPS54/B4GALT3/CYTH2/UXS1/ST6GALNAC4/CLTA/TRAPPC4/XYLT2/FUT4/ZDHHC7/EXT1/SCAMP3/RAB6B/HRAS/PTGES2/SMPD4/CSNK1D/STEAP2/PRKCI/RHBDF1/STK25/MGAT5/YKT6/ARFGAP…
GO:0000228	nuclear chromosome	535	0.603126	1.70508	0.000999001	0.0147036	0.0113058	7990	tags=65%, list=27%, signal=48%	388610/332/9212/891/5347/7153/1058/983/83540/10609/4609/701/113130/2648/4582/4751/23594/10403/699/4172/4173/4171/9837/4796/23212/55723/1788/9918/79172/8318/6929/4175/1869/1111/10155/1107/23397/120/4176/10951/2146/80119/10189/6604/11335/54108/5888/57673/10919/55388/146956/5885/8861/8208/7703/25946/5424/84365/8091/6599/6602/5591/1663/3066/10635/4174/4998/1457/29128/171023/4088/2237/6597/6741/8563/1…	GO_CC	TRNP1/BIRC5/AURKB/CCNB1/PLK1/TOP2A/CENPA/CDK1/NUF2/P3H4/MYC/BUB1B/CDCA5/KAT2A/MUC1/NEK2/ORC6/NDC80/BUB1/MCM3/MCM4/MCM2/GINS1/TONSL/RRS1/ASF1B/DNMT3A/NCAPD2/CENPO/CDC45/TCF3/MCM6/E2F1/CHEK1/TRIM28/CHD3/NCAPH/ADD3/MCM7/CBX1/EZH2/PIF1/ALYREF/SMARCD3/CBX3/CHRAC1/RAD51/BEND3/EHMT2/MCM10/EME1/RAD21/LDB1/CHAF1B/PCGF2/ZNF385A/POLD1/NIFK/HMGA2/SMARCC1/SMARCD1/PRKDC/DDX11/HDAC2/RAD51AP1/MCM5/ORC1/CSNK2A1/U…
GO:0005694	chromosome	959	0.613153	1.74084	0.000999001	0.0147036	0.0113058	8021	tags=67%, list=28%, signal=50%	4605/388610/3159/332/9212/891/5347/7153/11004/81620/9401/1058/79019/9319/983/55355/83540/10609/4609/3646/701/1063/113130/2648/23466/4288/4582/64151/4751/23594/10403/11130/699/55143/4172/4173/3297/4171/9837/4796/23212/2091/55723/1788/9918/24137/79172/7272/8318/221150/55920/6929/4175/1869/51203/79075/1111/10155/1107/116447/23397/339230/120/5984/4176/10951/1019/2146/2177/80119/10189/6604/5905/9500/1…	GO_CC	MYBL2/TRNP1/HMGA1/BIRC5/AURKB/CCNB1/PLK1/TOP2A/KIF2C/CDT1/RECQL4/CENPA/CENPM/TRIP13/CDK1/HJURP/NUF2/P3H4/MYC/EIF3E/BUB1B/CENPF/CDCA5/KAT2A/CBX6/MKI67/MUC1/NCAPG/NEK2/ORC6/NDC80/ZWINT/BUB1/CDCA8/MCM3/MCM4/HSF1/MCM2/GINS1/TONSL/RRS1/FBL/ASF1B/DNMT3A/NCAPD2/KIF4A/CENPO/TTK/CDC45/SKA3/RCC2/TCF3/MCM6/E2F1/NUSAP1/DSCC1/CHEK1/TRIM28/CHD3/TOP1MT/NCAPH/CCDC137/ADD3/RFC4/MCM7/CBX1/CDK4/EZH2/FANCD2/PIF1/ALY…
GO:0005815	microtubule organizing center	713	0.561689	1.593	0.000999001	0.0147036	0.0113058	8113	tags=59%, list=28%, signal=44%	51473/991/126353/9212/891/5347/9133/10397/7153/11004/4082/55165/983/22974/84445/3833/701/1063/2648/10460/9493/79101/1400/9768/4751/10403/4172/822/4830/9787/3297/4869/402/84221/8318/6201/79848/25879/1869/1111/284403/1107/9814/23564/6623/653784/6509/22919/22948/55684/5888/22994/8195/1021/259266/6525/5901/468/898/150468/23108/5747/899/81930/1075/7020/51514/1663/2121/994/23636/26056/7188/89891/29789/…	GO_CC	DCDC2/CDC20/MISP/AURKB/CCNB1/PLK1/CCNB2/NDRG1/TOP2A/KIF2C/MARCKS/CEP55/CDK1/TPX2/LZTS2/KIFC1/BUB1B/CENPF/KAT2A/TACC3/KIF23/TAF1D/CRMP1/PCLAF/NEK2/NDC80/MCM3/CAPG/NME1/DLGAP5/HSF1/NPM1/ARL2/SPATC1L/CDC45/RPS7/CSPP1/DCAF13/E2F1/CHEK1/WDR62/CHD3/SFI1/DDAH2/SNCG/MZT2A/SLC1A4/MAPRE1/CCT5/RABL6/RAD51/CEP131/MKKS/CDK6/ASPM/SMTN/RAN/ATF4/CCNE1/CKAP2L/RAP1GAP2/PTK2/CCNF/KIF18A/CTSC/TFAP2A/DTL/DDX11/EVC/CD…
GO:0005912	adherens junction	539	0.521139	1.47417	0.000999001	0.0147036	0.0113058	7795	tags=53%, list=27%, signal=40%	3159/126353/10397/6132/1501/1535/4082/26986/2261/6129/7534/2886/5754/23616/9493/6222/3984/9181/2275/3691/6188/4869/83461/9349/402/6282/302/6204/6187/2318/6201/23513/6168/6175/3673/3315/55612/6193/6223/6169/6133/8754/6130/976/6124/3675/6155/6156/6141/7408/6136/23521/22919/9260/6181/84687/6143/7171/6160/8936/6191/79983/6125/11135/26136/4323/10518/6218/6217/9019/11187/1004/4736/6208/6128/6176/5747/6…	GO_CC	HMGA1/MISP/NDRG1/RPL8/CTNND2/CYBA/MARCKS/PABPC1/FGFR3/RPL7/YWHAZ/GRB7/PTK7/SH3BP1/KIF23/RPS18/LIMK1/ARHGEF2/FHL3/ITGB4/RPS3/NPM1/CDCA3/RPL23/ARL2/S100A11/ANXA2/RPS10/RPS2/FLNC/RPS7/SCRIB/RPL37A/RPLP0/ITGA2/HSPB1/FERMT1/RPS5/RPS19/RPL38/RPL9/ADAM9/RPL7A/ADGRE5/RPL4/ITGA3/RPL27/RPL30/RPL18/VASP/RPL12/RPL13A/MAPRE1/PDLIM7/RPLP2/PPP1R9B/RPL19/TPM4/RPL31/WASF1/RPS4X/POF1B/RPL5/CDC42EP1/TES/MMP14/CIB2/…
GO:0005929	cilium	578	0.463407	1.31203	0.000999001	0.0147036	0.0113058	9648	tags=47%, list=33%, signal=32%	51473/5315/83871/9654/1063/203286/10083/26256/8842/3623/84747/2947/22994/8195/10518/65010/79867/2121/3797/55646/10382/7289/89891/376267/132884/7283/65062/10694/51259/7430/6790/10126/83658/26140/147700/22897/1460/51174/84902/80776/8655/6903/3799/8636/8481/374654/112/107080638/25930/26160/11190/51626/9231/23288/84662/9657/611/150696/867/55081/25776/4134/57560/85302/10890/91147/11064/5082/4291/56623…	GO_CC	DCDC2/PKM/RAB34/TTLL4/CENPF/ANKS6/USH1C/CABYR/PROM1/INHA/UNC119B/GSTM3/CEP131/MKKS/CIB2/SLC26A6/TCTN2/EVC/KIF3C/LYAR/TUBB4A/TULP3/WDR34/RAB15/EVC2/TUBG1/TMEM237/CCT8/TMEM216/EZR/AURKA/DNAL4/DYNLRB1/TTLL3/KLC3/CEP164/CSNK2B/TUBD1/CEP89/B9D2/DYNLL1/TBCC/KIF5B/SSNA1/OFD1/KIF7/ADCY6/TBC1D7/PTPN23/IFT172/CEP250/DYNC2LI1/DLG5/IQCE/GLIS2/IQCB1/OPN1SW/PROM2/CBL/IFT57/CBY1/MAP4/IFT80/FBF1/RAB10/TMEM67/CNT…
GO:0016604	nuclear body	755	0.553449	1.56972	0.000999001	0.0147036	0.0113058	9065	tags=68%, list=31%, signal=48%	6286/8926/81620/57402/5563/3646/54845/4288/3984/146909/10212/11130/3297/7086/4796/2091/9641/6929/7546/10970/2177/10189/5888/7936/1856/10919/6627/7703/995/9156/26354/57128/51602/116028/8175/1736/51747/9263/23326/26993/286053/6944/29107/10926/57602/151246/11052/9343/11339/6613/79760/25962/23236/63893/3304/7469/22794/6631/2000/84271/190/6421/6835/641/57109/5501/23468/9984/7329/7919/6625/140901/8161/…	GO_CC	S100P/SNRPN/CDT1/S100A14/PRKAA2/EIF3E/ESRP1/MKI67/LIMK1/KIF18B/DDX39A/ZWINT/HSF1/TKT/TONSL/FBL/IKBKE/TCF3/ZIC2/CKAP4/FANCD2/ALYREF/RAD51/NELFE/DVL2/EHMT2/SNRPA1/PCGF2/CDC25C/EXO1/GNL3/LYRM4/NOP58/RMI2/SF3A2/DKC1/LUC7L3/STK17A/USP22/AKAP8L/NSMCE2/VPS72/NXT1/DBF4/USP36/SGO2/CPSF6/EFTUD2/OIP5/SUMO2/GEMIN7/VIRMA/PLCB1/UBE2O/HSPA1B/NELFA/CASC3/SNRPC/ELF4/POLDIP3/NR0B1/SFPQ/SURF2/BLM/REXO4/PPP1CC/CBX5/…
GO:0030425	dendrite	608	0.449167	1.2715	0.000999001	0.0147036	0.0113058	9000	tags=44%, list=31%, signal=31%	5649/1627/10642/1152/1501/1535/1759/9454/5563/5967/23466/9181/11130/6188/1728/50807/84232/6809/8910/10814/5621/10399/6194/22883/58489/4885/6509/3326/26507/27161/23762/6158/84687/5905/8936/3352/134/84062/3706/24141/1410/25946/10008/5025/468/8898/6001/5747/81858/23413/2049/23154/632/5818/5064/10152/490/55607/1741/51399/5538/27124/4504/5058/23394/5518/22794/10445/6421/2048/5501/50488/23613/9775/2781…	GO_CC	RELN/DBN1/IGF2BP1/CKB/CTNND2/CYBA/DNM1/HOMER3/PRKAA2/REG1A/CBX6/ARHGEF2/ZWINT/RPS3/NQO1/ASAP1/MAF1/STX3/SGCE/CPLX2/PRNP/RACK1/RPS6/CLSTN1/ABHD17C/NPTX2/SLC1A4/HSP90AB1/CNNM1/AGO2/OSBP2/RPL28/PPP1R9B/RANGAP1/WASF1/HTR1D/ADORA1/DTNBP1/ITPKA/LAMP5/CRYAB/ZNF385A/KCNE3/P2RX4/ATF4/MTMR2/RGS10/PTK2/SHARPIN/NCS1/EPHB3/NCDN/BGLAP/NECTIN1/PALM/ABI2/ATP2B1/PPP1R9A/DLG3/TRAPPC4/PPT1/INPP5J/MT3/PAK1/ADNP/PPP2…
GO:0044427	chromosomal part	838	0.613041	1.74032	0.000999001	0.0147036	0.0113058	8021	tags=66%, list=28%, signal=50%	4605/388610/3159/332/9212/891/5347/11004/81620/9401/1058/79019/983/55355/83540/10609/4609/3646/701/1063/113130/2648/23466/4582/64151/4751/23594/10403/11130/699/55143/4172/4173/3297/4171/9837/4796/55723/1788/9918/79172/7272/8318/221150/55920/6929/4175/1869/79075/1111/10155/1107/23397/5984/4176/10951/1019/2146/80119/10189/6604/5905/9500/11335/54108/220134/5888/387103/57405/57673/10919/55388/64946/1…	GO_CC	MYBL2/TRNP1/HMGA1/BIRC5/AURKB/CCNB1/PLK1/KIF2C/CDT1/RECQL4/CENPA/CENPM/CDK1/HJURP/NUF2/P3H4/MYC/EIF3E/BUB1B/CENPF/CDCA5/KAT2A/CBX6/MUC1/NCAPG/NEK2/ORC6/NDC80/ZWINT/BUB1/CDCA8/MCM3/MCM4/HSF1/MCM2/GINS1/TONSL/ASF1B/DNMT3A/NCAPD2/CENPO/TTK/CDC45/SKA3/RCC2/TCF3/MCM6/E2F1/DSCC1/CHEK1/TRIM28/CHD3/NCAPH/RFC4/MCM7/CBX1/CDK4/EZH2/PIF1/ALYREF/SMARCD3/RANGAP1/MAGED1/CBX3/CHRAC1/SKA1/RAD51/CENPW/SPC25/BEND3/…
GO:0044454	nuclear chromosome part	501	0.598851	1.69128	0.000999001	0.0147036	0.0113058	7990	tags=65%, list=27%, signal=48%	388610/9212/891/5347/1058/983/83540/10609/4609/701/113130/2648/4582/23594/10403/699/4172/4173/4171/9837/4796/55723/1788/9918/79172/8318/6929/4175/1869/10155/1107/23397/4176/10951/2146/80119/10189/6604/11335/54108/5888/57673/10919/55388/146956/8861/8208/7703/25946/5424/6599/6602/5591/1663/3066/10635/4174/4998/1457/29128/171023/4088/2237/6597/6741/8563/11052/6598/3148/57504/1104/27316/23236/5557/51…	GO_CC	TRNP1/AURKB/CCNB1/PLK1/CENPA/CDK1/NUF2/P3H4/MYC/BUB1B/CDCA5/KAT2A/MUC1/ORC6/NDC80/BUB1/MCM3/MCM4/MCM2/GINS1/TONSL/ASF1B/DNMT3A/NCAPD2/CENPO/CDC45/TCF3/MCM6/E2F1/TRIM28/CHD3/NCAPH/MCM7/CBX1/EZH2/PIF1/ALYREF/SMARCD3/CBX3/CHRAC1/RAD51/BEND3/EHMT2/MCM10/EME1/LDB1/CHAF1B/PCGF2/ZNF385A/POLD1/SMARCC1/SMARCD1/PRKDC/DDX11/HDAC2/RAD51AP1/MCM5/ORC1/CSNK2A1/UHRF1/ASXL1/SMAD3/FEN1/SMARCA4/SSB/THOC5/CPSF6/SMAR…
GO:0048471	perinuclear region of cytoplasm	689	0.460716	1.30621	0.000999001	0.0147036	0.0113058	8106	tags=51%, list=28%, signal=37%	6696/6714/991/6616/10642/5152/10397/81618/83871/1192/1535/57402/5967/701/1063/140606/6277/9768/1033/4172/4830/3297/8531/7039/302/5580/3673/29098/333/84232/114569/9322/54836/3675/10970/6623/10399/6194/3326/1019/79153/23762/827/5905/5888/4831/338692/10293/51366/23607/6284/9536/995/3912/4794/5025/8898/23108/26031/4085/23560/23413/114881/5468/340719/10228/4212/2288/55662/1022/51542/84440/376267/50626…	GO_CC	SPP1/SRC/CDC20/SNAP25/IGF2BP1/PDE9A/NDRG1/ITM2C/RAB34/CLIC1/CYBA/S100A14/REG1A/BUB1B/CENPF/SELENOM/S100A6/PCLAF/CDKN3/MCM3/NME1/HSF1/YBX3/TGFA/ANXA2/PRKCD/ITGA2/RANGRF/APLP1/MAF1/MAL2/TRIP10/BSPRY/ITGA3/CKAP4/SNCG/RACK1/RPS6/HSP90AB1/CDK4/GDPD3/OSBP2/CAPN6/RANGAP1/RAD51/NME2/ANKRD13D/TRAIP/UBR5/CD2AP/S100A13/PTGES/CDC25C/LAMB1/NFKBIE/P2RX4/MTMR2/RAP1GAP2/OSBPL3/MAD2L1/GTPBP4/NCS1/OSBPL7/PPARG/NAN…
GO:0070161	anchoring junction	555	0.519051	1.46922	0.000999001	0.0147036	0.0113058	7027	tags=49%, list=24%, signal=38%	3159/126353/10397/6132/1501/1535/4082/26986/2261/6129/7534/2886/5754/23616/9493/6222/3984/9181/2275/3691/6188/4869/83461/9349/402/6282/302/6204/6187/2318/6201/23513/6168/6175/3673/3315/55612/6193/6223/6169/6133/8754/6130/976/6124/3675/6155/6156/6141/7408/6136/23521/22919/9260/6181/84687/6143/7171/6160/8936/6191/79983/6125/11135/26136/4323/10518/6218/6217/9019/11187/1004/4736/6208/6128/6176/5747/6…	GO_CC	HMGA1/MISP/NDRG1/RPL8/CTNND2/CYBA/MARCKS/PABPC1/FGFR3/RPL7/YWHAZ/GRB7/PTK7/SH3BP1/KIF23/RPS18/LIMK1/ARHGEF2/FHL3/ITGB4/RPS3/NPM1/CDCA3/RPL23/ARL2/S100A11/ANXA2/RPS10/RPS2/FLNC/RPS7/SCRIB/RPL37A/RPLP0/ITGA2/HSPB1/FERMT1/RPS5/RPS19/RPL38/RPL9/ADAM9/RPL7A/ADGRE5/RPL4/ITGA3/RPL27/RPL30/RPL18/VASP/RPL12/RPL13A/MAPRE1/PDLIM7/RPLP2/PPP1R9B/RPL19/TPM4/RPL31/WASF1/RPS4X/POF1B/RPL5/CDC42EP1/TES/MMP14/CIB2/…
GO:0097447	dendritic tree	610	0.448493	1.26976	0.000999001	0.0147036	0.0113058	9000	tags=44%, list=31%, signal=31%	5649/1627/10642/1152/1501/1535/1759/9454/5563/5967/23466/9181/11130/6188/1728/50807/84232/6809/8910/10814/5621/10399/6194/22883/58489/4885/6509/3326/26507/27161/23762/6158/84687/5905/8936/3352/134/84062/3706/24141/1410/25946/10008/5025/468/8898/6001/5747/81858/23413/2049/23154/632/5818/5064/10152/490/55607/1741/51399/5538/27124/4504/5058/23394/5518/22794/10445/6421/2048/5501/50488/23613/9775/2781…	GO_CC	RELN/DBN1/IGF2BP1/CKB/CTNND2/CYBA/DNM1/HOMER3/PRKAA2/REG1A/CBX6/ARHGEF2/ZWINT/RPS3/NQO1/ASAP1/MAF1/STX3/SGCE/CPLX2/PRNP/RACK1/RPS6/CLSTN1/ABHD17C/NPTX2/SLC1A4/HSP90AB1/CNNM1/AGO2/OSBP2/RPL28/PPP1R9B/RANGAP1/WASF1/HTR1D/ADORA1/DTNBP1/ITPKA/LAMP5/CRYAB/ZNF385A/KCNE3/P2RX4/ATF4/MTMR2/RGS10/PTK2/SHARPIN/NCS1/EPHB3/NCDN/BGLAP/NECTIN1/PALM/ABI2/ATP2B1/PPP1R9A/DLG3/TRAPPC4/PPT1/INPP5J/MT3/PAK1/ADNP/PPP2…
GO:0098791	Golgi subcompartment	825	0.451467	1.28174	0.000999001	0.0147036	0.0113058	9592	tags=55%, list=33%, signal=38%	27344/9514/6616/23423/5768/54972/10331/79888/10053/83871/5909/120071/283987/338707/7039/6513/9245/2348/8549/22883/9486/401647/25825/54503/9088/192683/8906/347734/440270/9179/1075/29108/3460/124583/955/90161/10228/56937/26056/11237/51542/8703/9266/80146/27090/1211/51399/23163/64132/10079/2526/55625/2131/10067/51560/3265/80142/55111/55627/93643/1453/261729/5584/64285/10494/4249/10652/55738/9382/961…	GO_CC	PCSK1N/GAL3ST1/SNAP25/TMED3/QSOX1/TMEM132A/B3GNT3/LPCAT1/AP1M2/RAB34/RAP1GAP/LARGE2/HID1/B4GALNT4/TGFA/SLC2A1/GCNT3/FOLR1/LGR5/CLSTN1/CHST10/GOLGA7B/BACE2/ZDHHC13/PKMYT1/SCAMP5/AP1G2/SLC35B2/GOLGA8B/AP4M1/CTSC/PYCARD/IFNGR2/CANT1/ENTPD6/HS6ST2/STX6/PMEPA1/RAB11FIP5/RNF24/VPS54/B4GALT3/CYTH2/UXS1/ST6GALNAC4/CLTA/TRAPPC4/GGA3/XYLT2/ATP9A/FUT4/ZDHHC7/EXT1/SCAMP3/RAB6B/HRAS/PTGES2/PLEKHJ1/SMPD4/TJAP1…
GO:0098794	postsynapse	601	0.453086	1.28273	0.000999001	0.0147036	0.0113058	9000	tags=43%, list=31%, signal=31%	152/6714/1627/6616/10642/6132/1501/1759/9123/9454/6129/8440/6222/2171/9181/6188/9349/3838/50807/6536/23513/6175/6809/6223/10814/27092/5621/6169/6156/120/9045/22883/58489/6136/5802/84687/8936/134/747/8537/23542/84062/3706/1410/4736/6208/476/5025/8898/6128/6001/5747/81858/5217/6232/23413/57622/6230/5064/22839/10152/490/55607/6804/1211/1741/163/4504/23236/6538/2048/5501/50488/29102/23613/23623/2039/…	GO_CC	ADRA2C/SRC/DBN1/SNAP25/IGF2BP1/RPL8/CTNND2/DNM1/SLC16A3/HOMER3/RPL7/NCK2/RPS18/FABP5/ARHGEF2/RPS3/RPL23/KPNA2/ASAP1/SLC6A9/SCRIB/RPLP0/STX3/RPS19/CPLX2/CACNG4/PRNP/RPL38/RPL30/ADD3/RPL14/CLSTN1/ABHD17C/RPL12/PTPRS/PPP1R9B/WASF1/ADORA1/DAGLA/BCAS1/MAPK8IP2/DTNBP1/ITPKA/CRYAB/RPL10A/RPS14/ATP1A1/P2RX4/MTMR2/RPL6/RGS10/PTK2/SHARPIN/PFN2/RPS27/NCS1/LRFN1/RPS25/PALM/DLGAP4/ABI2/ATP2B1/PPP1R9A/STX1A/CL…
GO:0099080	supramolecular complex	942	0.46501	1.31978	0.000999001	0.0147036	0.0113058	8022	tags=41%, list=28%, signal=30%	3880/51473/6714/126353/332/1627/9212/113220/5347/10112/10397/25984/11004/7134/9654/983/1759/22974/6271/84445/9055/3833/9493/283987/4751/29127/146909/9181/4830/2275/7461/3832/9545/7138/24137/84823/140465/2318/221150/4001/55920/79848/3315/6513/4237/51203/144501/51512/1280/3925/226/84722/255743/6509/827/22919/9260/22948/2192/7171/220134/4831/79983/259266/203068/4640/6525/10576/1410/908/23607/64780/2…	GO_CC	KRT19/DCDC2/SRC/MISP/BIRC5/DBN1/AURKB/KIF12/PLK1/KIF20A/NDRG1/KRT23/KIF2C/TNNC1/TTLL4/CDK1/DNM1/TPX2/S100A1/LZTS2/PRC1/KIFC1/KIF23/HID1/NEK2/RACGAP1/KIF18B/ARHGEF2/NME1/FHL3/CLIP2/KIF11/RAB3D/TNNT1/KIF4A/LMNB2/MYL6B/FLNC/SKA3/LMNB1/RCC2/CSPP1/HSPB1/SLC2A1/MFAP2/NUSAP1/KRT80/GTSE1/COL2A1/STMN1/ALDOA/PSRC1/NPNT/SLC1A4/CAPN6/MAPRE1/PDLIM7/CCT5/FBLN1/TPM4/SKA1/NME2/POF1B/ASPM/TUBB/MYO1A/SMTN/CCT2/CRY…
GO:0099081	supramolecular polymer	941	0.464576	1.31863	0.000999001	0.0147036	0.0113058	8022	tags=41%, list=28%, signal=30%	3880/51473/6714/126353/332/1627/9212/113220/5347/10112/10397/25984/11004/7134/9654/983/1759/22974/6271/84445/9055/3833/9493/283987/4751/29127/146909/9181/4830/2275/7461/3832/9545/7138/24137/84823/140465/2318/221150/4001/55920/79848/3315/6513/4237/51203/144501/51512/1280/3925/226/84722/255743/6509/827/22919/9260/22948/2192/7171/220134/4831/79983/259266/203068/4640/6525/10576/1410/908/23607/64780/2…	GO_CC	KRT19/DCDC2/SRC/MISP/BIRC5/DBN1/AURKB/KIF12/PLK1/KIF20A/NDRG1/KRT23/KIF2C/TNNC1/TTLL4/CDK1/DNM1/TPX2/S100A1/LZTS2/PRC1/KIFC1/KIF23/HID1/NEK2/RACGAP1/KIF18B/ARHGEF2/NME1/FHL3/CLIP2/KIF11/RAB3D/TNNT1/KIF4A/LMNB2/MYL6B/FLNC/SKA3/LMNB1/RCC2/CSPP1/HSPB1/SLC2A1/MFAP2/NUSAP1/KRT80/GTSE1/COL2A1/STMN1/ALDOA/PSRC1/NPNT/SLC1A4/CAPN6/MAPRE1/PDLIM7/CCT5/FBLN1/TPM4/SKA1/NME2/POF1B/ASPM/TUBB/MYO1A/SMTN/CCT2/CRY…
GO:0099512	supramolecular fiber	934	0.466413	1.32391	0.000999001	0.0147036	0.0113058	8022	tags=41%, list=28%, signal=31%	3880/51473/6714/126353/332/1627/9212/113220/5347/10112/10397/25984/11004/7134/9654/983/1759/22974/6271/84445/9055/3833/9493/283987/4751/29127/146909/9181/4830/2275/7461/3832/9545/7138/24137/84823/140465/2318/221150/4001/55920/79848/3315/6513/4237/51203/144501/51512/1280/3925/226/84722/255743/6509/827/22919/9260/22948/2192/7171/220134/4831/79983/259266/203068/4640/6525/10576/1410/908/23607/64780/2…	GO_CC	KRT19/DCDC2/SRC/MISP/BIRC5/DBN1/AURKB/KIF12/PLK1/KIF20A/NDRG1/KRT23/KIF2C/TNNC1/TTLL4/CDK1/DNM1/TPX2/S100A1/LZTS2/PRC1/KIFC1/KIF23/HID1/NEK2/RACGAP1/KIF18B/ARHGEF2/NME1/FHL3/CLIP2/KIF11/RAB3D/TNNT1/KIF4A/LMNB2/MYL6B/FLNC/SKA3/LMNB1/RCC2/CSPP1/HSPB1/SLC2A1/MFAP2/NUSAP1/KRT80/GTSE1/COL2A1/STMN1/ALDOA/PSRC1/NPNT/SLC1A4/CAPN6/MAPRE1/PDLIM7/CCT5/FBLN1/TPM4/SKA1/NME2/POF1B/ASPM/TUBB/MYO1A/SMTN/CCT2/CRY…
GO:0099513	polymeric cytoskeletal fiber	717	0.502365	1.42486	0.000999001	0.0147036	0.0113058	7411	tags=41%, list=25%, signal=32%	3880/51473/6714/126353/332/1627/9212/113220/5347/10112/10397/25984/11004/9654/983/1759/22974/84445/9055/3833/9493/283987/4751/29127/146909/9181/4830/7461/3832/9545/24137/84823/221150/4001/55920/79848/51203/144501/51512/3925/84722/6509/827/22919/9260/22948/7171/220134/4831/79983/259266/203068/4640/6525/10576/908/23607/64780/283431/7203/81930/9735/71/7169/58526/126917/51308/3797/2125/2288/10382/849…	GO_CC	KRT19/DCDC2/SRC/MISP/BIRC5/DBN1/AURKB/KIF12/PLK1/KIF20A/NDRG1/KRT23/KIF2C/TTLL4/CDK1/DNM1/TPX2/LZTS2/PRC1/KIFC1/KIF23/HID1/NEK2/RACGAP1/KIF18B/ARHGEF2/NME1/CLIP2/KIF11/RAB3D/KIF4A/LMNB2/SKA3/LMNB1/RCC2/CSPP1/NUSAP1/KRT80/GTSE1/STMN1/PSRC1/SLC1A4/CAPN6/MAPRE1/PDLIM7/CCT5/TPM4/SKA1/NME2/POF1B/ASPM/TUBB/MYO1A/SMTN/CCT2/CCT6A/CD2AP/MICAL1/GAS2L3/CCT3/KIF18A/KNTC1/ACTG1/TPM2/MID1IP1/IFFO2/REEP2/KIF3C/…
GO:0099568	cytoplasmic region	483	0.481315	1.35747	0.000999001	0.0147036	0.0113058	7881	tags=48%, list=27%, signal=36%	3880/51473/126353/1627/7345/4082/54443/89958/1063/23616/9833/302/24137/171177/3315/6513/9322/120/22919/5905/7171/8936/10518/84062/84501/4640/5747/54874/10382/84948/7289/4691/89891/91663/10947/55607/7186/1211/55330/3927/3918/56288/7430/23603/388552/6421/10211/9847/80306/2039/26140/1488/4739/7402/29959/2037/8655/147179/1915/10755/3799/7248/3192/100/10539/3993/1778/54536/26160/2023/66008/391/89848/5…	GO_CC	KRT19/DCDC2/MISP/DBN1/UCHL1/MARCKS/ANLN/SAPCD2/CENPF/SH3BP1/MELK/ANXA2/KIF4A/RHOV/HSPB1/SLC2A1/TRIP10/ADD3/MAPRE1/RANGAP1/TPM4/WASF1/CIB2/DTNBP1/SPIRE2/MYO1A/PTK2/FNBP1L/TUBB4A/TIGD5/TULP3/NCL/WDR34/MYADM/AP3M2/PPP1R9A/TRAF2/CLTA/BLOC1S4/LASP1/LAMC2/PARD3/EZR/CORO1C/BLOC1S3/SFPQ/FLOT1/C2CD5/MED28/DMTN/TTLL3/CTBP2/NEDD9/UTRN/NRBP1/EPB41L2/DYNLL1/WIPF2/EEF1A1/GIPC1/KIF5B/TSC1/HNRNPU/ADA/GLRX3/LLGL2…
GO:1990234	transferase complex	759	0.54533	1.5466	0.000999001	0.0147036	0.0113058	9242	tags=66%, list=32%, signal=46%	5315/991/11065/79734/891/9133/983/5563/5214/701/2648/1164/4172/57643/6628/25879/8507/3276/1019/401647/2146/27338/54108/890/83732/6633/54876/1021/6632/10785/7703/9898/55257/5424/898/27101/899/55689/64210/81858/29108/51514/3066/26147/27043/54620/5437/23510/23326/51665/23338/1022/286053/10849/3720/84733/5213/6635/56970/30834/51605/7186/26233/6502/51434/84246/8818/25962/5279/1163/10765/5557/9533/1044…	GO_CC	PKM/CDC20/UBE2C/KCTD17/CCNB1/CCNB2/CDK1/PRKAA2/PFKP/BUB1B/KAT2A/CKS2/MCM3/ZSWIM5/SNRPB/DCAF13/ENC1/PRMT1/CDK4/GOLGA7B/EZH2/UBE2S/CHRAC1/CCNA2/RIOK1/SNRPD2/DCAF16/CDK6/SNRPD1/WDR4/PCGF2/UBAP2L/MRGBP/POLD1/CCNE1/CACYBP/CCNF/YEATS2/MMS19/SHARPIN/PYCARD/DTL/HDAC2/PHF19/PELP1/FBXL19/POLR2H/KCTD2/USP22/ASB1/JADE2/CDK7/NSMCE2/CD3EAP/JARID2/CBX2/PFKM/SNRPE/ATXN7L3/ZNRD1/TRMT6/TRAF2/FBXL6/SKP2/ANAPC7/MED1…
GO:0005635	nuclear envelope	452	0.496943	1.40053	0.001	0.0147036	0.0113058	8185	tags=53%, list=28%, signal=39%	54498/1192/9123/7301/1063/6277/11322/51155/84823/23223/4001/3710/123920/5621/1019/8904/5905/4521/11335/203068/9536/9805/5901/5025/3837/27101/56648/54894/23108/26031/3930/54863/4085/51514/23560/51649/581/23636/51096/11270/4088/199953/79188/29107/23225/91012/3767/6804/1434/1104/221496/10204/23236/5058/79023/2597/79902/27000/22794/1760/3843/23511/23468/10527/1047/4864/307/7329/64222/240/2781/3177/10…	GO_CC	SMOX/CLIC1/SLC16A3/TYRO3/CENPF/S100A6/TMC6/JPT1/LMNB2/RRP12/LMNB1/ITPR3/CMTM3/PRNP/CDK4/CPNE1/RANGAP1/NUDT1/CBX3/TUBB/PTGES/SCRN1/RAN/P2RX4/KPNB1/CACYBP/EIF5A2/RNF43/RAP1GAP2/OSBPL3/LBR/TOR4A/MAD2L1/DTL/GTPBP4/MRPS23/BAX/NUP62/UTP18/NRM/SMAD3/TMEM201/TMEM43/NXT1/NUP210/CERS5/KCNJ11/STX1A/CSE1L/RCC1/LEMD2/NUTF2/PLCB1/PAK1/NUP37/GAPDH/NUP85/DNAJC2/CASC3/DMPK/IPO5/NUP188/CBX5/IPO7/CLGN/NPC1/ANXA4/UB…
GO:0005813	centrosome	498	0.595149	1.67939	0.001	0.0147036	0.0113058	8113	tags=66%, list=28%, signal=49%	991/126353/9212/891/5347/9133/10397/11004/4082/55165/983/84445/1063/2648/9493/1400/9768/4751/10403/4172/4830/9787/3297/4869/402/84221/8318/6201/79848/25879/1869/1111/284403/1107/9814/653784/6509/22919/22948/55684/22994/8195/1021/259266/468/898/150468/23108/899/1075/7020/51514/1663/994/23636/7188/29789/84440/57701/90799/8313/23271/3161/29901/7283/7516/9585/91272/3304/10575/10694/6790/10211/80097/8…	GO_CC	CDC20/MISP/AURKB/CCNB1/PLK1/CCNB2/NDRG1/KIF2C/MARCKS/CEP55/CDK1/LZTS2/CENPF/KAT2A/KIF23/CRMP1/PCLAF/NEK2/NDC80/MCM3/NME1/DLGAP5/HSF1/NPM1/ARL2/SPATC1L/CDC45/RPS7/CSPP1/DCAF13/E2F1/CHEK1/WDR62/CHD3/SFI1/MZT2A/SLC1A4/MAPRE1/CCT5/RABL6/CEP131/MKKS/CDK6/ASPM/ATF4/CCNE1/CKAP2L/RAP1GAP2/CCNF/CTSC/TFAP2A/DTL/DDX11/CDC25B/NUP62/TRAF5/OLA1/RAB11FIP4/NCKAP5L/CEP95/AXIN2/CAMSAP2/HMMR/SAC3D1/TUBG1/XRCC2/KIF2…
GO:0015629	actin cytoskeleton	493	0.473738	1.33626	0.001	0.0147036	0.0113058	7606	tags=47%, list=26%, signal=35%	3880/51473/6714/126353/1627/7429/10360/90427/7134/1535/4082/80115/54443/9181/822/2275/50807/7138/140465/3898/30851/6513/226/7408/9260/84687/7171/8936/79983/10518/4640/6525/1410/23607/64780/283431/5747/9735/71/7169/10095/54751/80179/84948/91663/7625/57727/55607/6804/6624/7136/3927/5058/10603/92521/7430/56940/23603/10211/29780/31/80306/2039/5782/285590/54934/79778/57216/7402/2037/23363/147179/1915/…	GO_CC	KRT19/DCDC2/SRC/MISP/DBN1/VIL1/NPM3/BMF/TNNC1/CYBA/MARCKS/BAIAP2L2/ANLN/ARHGEF2/CAPG/FHL3/ASAP1/TNNT1/MYL6B/LAD1/TAX1BP3/SLC2A1/ALDOA/VASP/PDLIM7/PPP1R9B/TPM4/WASF1/POF1B/CIB2/MYO1A/SMTN/CRYAB/CD2AP/MICAL1/GAS2L3/PTK2/KNTC1/ACTG1/TPM2/ARPC1B/FBLIM1/MYO19/TIGD5/MYADM/ZNF74/NCOA5/PPP1R9A/STX1A/FSCN1/TNNI2/LASP1/PAK1/SH2B2/SPECC1/EZR/DUSP22/CORO1C/FLOT1/PARVB/ACACA/MED28/DMTN/PTPN12/SH3PXD2B/KANSL2/…
GO:0016607	nuclear speck	390	0.549978	1.5442	0.001	0.0147036	0.0113058	9497	tags=72%, list=33%, signal=49%	8926/5563/3984/10212/7086/6929/10970/10189/10919/6627/995/116028/8175/51747/9263/23326/26993/6944/29107/57602/11052/9343/11339/25962/23236/3304/22794/84271/190/6421/6835/57109/5501/9984/7919/6625/9775/1196/93663/9129/11176/64750/9907/11338/8535/22985/4841/3651/10465/3299/26097/3192/23360/8106/10921/6428/6629/661/8525/56478/580/51322/5546/56339/135295/84844/8899/55604/10051/79228/11325/6427/9797/9…	GO_CC	SNRPN/PRKAA2/LIMK1/DDX39A/TKT/TCF3/CKAP4/ALYREF/EHMT2/SNRPA1/CDC25C/RMI2/SF3A2/LUC7L3/STK17A/USP22/AKAP8L/VPS72/NXT1/USP36/CPSF6/EFTUD2/OIP5/VIRMA/PLCB1/HSPA1B/CASC3/POLDIP3/NR0B1/SFPQ/SURF2/REXO4/PPP1CC/THOC1/DDX39B/SNRNP70/EIF4A3/CLK2/ARHGAP18/PRPF3/BAZ2A/SMURF2/AP5Z1/U2AF2/CBX4/ACIN1/NONO/PDX1/PPIH/HSF4/CHTOP/HNRNPU/FNBP4/PABPN1/RNPS1/SRSF3/SNRPB2/POLR3D/DGKZ/EIF4ENIF1/BARD1/WAC/PRCC/METTL3/SR…
GO:0044441	ciliary part	438	0.487915	1.37339	0.001	0.0147036	0.0113058	9648	tags=49%, list=33%, signal=33%	51473/1063/10083/26256/8842/3623/84747/2947/22994/8195/10518/65010/79867/2121/3797/55646/10382/7289/89891/132884/7283/65062/51259/7430/83658/26140/147700/22897/84902/80776/8655/6903/3799/8636/8481/374654/107080638/25930/26160/11190/51626/9231/23288/9657/611/150696/55081/25776/4134/57560/85302/91147/11064/4291/56623/51098/4957/112942/5575/353116/57787/55835/90060/10938/80184/3796/79874/283232/2707…	GO_CC	DCDC2/CENPF/USH1C/CABYR/PROM1/INHA/UNC119B/GSTM3/CEP131/MKKS/CIB2/SLC26A6/TCTN2/EVC/KIF3C/LYAR/TUBB4A/TULP3/WDR34/EVC2/TUBG1/TMEM237/TMEM216/EZR/DYNLRB1/TTLL3/KLC3/CEP164/CEP89/B9D2/DYNLL1/TBCC/KIF5B/SSNA1/OFD1/KIF7/TBC1D7/PTPN23/IFT172/CEP250/DYNC2LI1/DLG5/IQCE/IQCB1/OPN1SW/PROM2/IFT57/CBY1/MAP4/IFT80/FBF1/TMEM67/CNTRL/MLF1/INPP5E/IFT52/ODF2/CFAP36/PRKAR1B/RILPL1/MARK4/CENPJ/CCDC120/EHD1/CEP290/…
GO:0000785	chromatin	465	0.59292	1.67145	0.001001	0.0147036	0.0113058	8734	tags=70%, list=30%, signal=50%	388610/3159/5347/1058/4609/3646/1063/113130/2648/23466/4582/3297/4171/55723/1788/6929/1869/79075/1111/10155/1107/4176/10951/1019/2146/6604/9500/11335/54108/5888/57673/10919/146956/5885/8861/8208/7703/54512/25946/5901/8091/64940/6599/6602/1663/3066/27043/10635/1457/29128/171023/26993/4088/84733/6597/7468/11052/6598/3150/11339/3148/55010/57504/1104/221496/27316/23236/27085/55719/51547/10445/3070/56…	GO_CC	TRNP1/HMGA1/PLK1/CENPA/MYC/EIF3E/CENPF/CDCA5/KAT2A/CBX6/MUC1/HSF1/MCM2/ASF1B/DNMT3A/TCF3/E2F1/DSCC1/CHEK1/TRIM28/CHD3/MCM7/CBX1/CDK4/EZH2/SMARCD3/MAGED1/CBX3/CHRAC1/RAD51/BEND3/EHMT2/EME1/RAD21/LDB1/CHAF1B/PCGF2/EXOSC4/ZNF385A/RAN/HMGA2/STAG3L4/SMARCC1/SMARCD1/DDX11/HDAC2/PELP1/RAD51AP1/CSNK2A1/UHRF1/ASXL1/AKAP8L/SMAD3/CBX2/SMARCA4/NSD2/CPSF6/SMARCB1/HMGN1/OIP5/HMGB2/PARPBP/MTA3/RCC1/LEMD2/RBMX/P…
GO:0005874	microtubule	408	0.511568	1.43829	0.001001	0.0147036	0.0113058	8021	tags=54%, list=28%, signal=40%	51473/126353/332/9212/113220/5347/10112/10397/11004/9654/983/1759/22974/84445/9055/3833/9493/283987/4751/29127/146909/9181/7461/3832/9545/24137/221150/55920/79848/51203/51512/3925/84722/827/22919/22948/220134/259266/203068/10576/908/283431/7203/81930/9735/58526/51308/3797/2288/10382/57701/393/23271/57159/80346/10376/4504/56271/7283/9585/91272/10575/10694/7756/6790/1155/90990/10126/23623/25809/836…	GO_CC	DCDC2/MISP/BIRC5/AURKB/KIF12/PLK1/KIF20A/NDRG1/KIF2C/TTLL4/CDK1/DNM1/TPX2/LZTS2/PRC1/KIFC1/KIF23/HID1/NEK2/RACGAP1/KIF18B/ARHGEF2/CLIP2/KIF11/RAB3D/KIF4A/SKA3/RCC2/CSPP1/NUSAP1/GTSE1/STMN1/PSRC1/CAPN6/MAPRE1/CCT5/SKA1/ASPM/TUBB/CCT2/CCT6A/GAS2L3/CCT3/KIF18A/KNTC1/MID1IP1/REEP2/KIF3C/FKBP4/TUBB4A/NCKAP5L/ARHGAP4/CAMSAP2/TRIM54/REEP4/TUBA1B/MT3/BEX4/TUBG1/KIF20B/BOD1/CCT4/CCT8/ZNF207/AURKA/TBCB/KIF…
GO:0005924	cell-substrate adherens junction	403	0.541846	1.52408	0.001001	0.0147036	0.0113058	6774	tags=53%, list=23%, signal=41%	3159/126353/6132/1535/4082/26986/2261/6129/7534/2886/5754/9493/6222/3984/9181/2275/3691/6188/4869/9349/402/6204/6187/2318/6201/6168/6175/3673/3315/55612/6193/6223/6169/6133/8754/6130/976/6124/3675/6155/6156/6141/7408/6136/23521/22919/9260/6181/6143/7171/6160/8936/6191/6125/11135/26136/4323/10518/6218/6217/9019/4736/6208/6128/6176/5747/6189/6205/71/10095/28964/54751/10971/5329/6122/3927/55740/5058…	GO_CC	HMGA1/MISP/RPL8/CYBA/MARCKS/PABPC1/FGFR3/RPL7/YWHAZ/GRB7/PTK7/KIF23/RPS18/LIMK1/ARHGEF2/FHL3/ITGB4/RPS3/NPM1/RPL23/ARL2/RPS10/RPS2/FLNC/RPS7/RPL37A/RPLP0/ITGA2/HSPB1/FERMT1/RPS5/RPS19/RPL38/RPL9/ADAM9/RPL7A/ADGRE5/RPL4/ITGA3/RPL27/RPL30/RPL18/VASP/RPL12/RPL13A/MAPRE1/PDLIM7/RPLP2/RPL19/TPM4/RPL31/WASF1/RPS4X/RPL5/CDC42EP1/TES/MMP14/CIB2/RPS17/RPS16/MPZL1/RPL10A/RPS14/RPL6/RPLP1/PTK2/RPS3A/RPS11/A…
GO:0005925	focal adhesion	400	0.541913	1.52442	0.001001	0.0147036	0.0113058	6774	tags=53%, list=23%, signal=41%	3159/126353/6132/1535/4082/26986/2261/6129/7534/2886/5754/9493/6222/3984/9181/2275/3691/6188/4869/9349/402/6204/6187/2318/6201/6168/6175/3673/3315/55612/6193/6223/6169/6133/8754/6130/976/6124/3675/6155/6156/6141/7408/6136/23521/22919/9260/6181/6143/7171/6160/8936/6191/6125/11135/26136/4323/6218/6217/9019/4736/6208/6128/6176/5747/6189/6205/71/10095/28964/54751/10971/5329/6122/3927/55740/5058/3304/…	GO_CC	HMGA1/MISP/RPL8/CYBA/MARCKS/PABPC1/FGFR3/RPL7/YWHAZ/GRB7/PTK7/KIF23/RPS18/LIMK1/ARHGEF2/FHL3/ITGB4/RPS3/NPM1/RPL23/ARL2/RPS10/RPS2/FLNC/RPS7/RPL37A/RPLP0/ITGA2/HSPB1/FERMT1/RPS5/RPS19/RPL38/RPL9/ADAM9/RPL7A/ADGRE5/RPL4/ITGA3/RPL27/RPL30/RPL18/VASP/RPL12/RPL13A/MAPRE1/PDLIM7/RPLP2/RPL19/TPM4/RPL31/WASF1/RPS4X/RPL5/CDC42EP1/TES/MMP14/RPS17/RPS16/MPZL1/RPL10A/RPS14/RPL6/RPLP1/PTK2/RPS3A/RPS11/ACTG1/…
GO:0030055	cell-substrate junction	407	0.540646	1.52018	0.001001	0.0147036	0.0113058	6774	tags=53%, list=23%, signal=41%	3159/126353/6132/1535/4082/26986/2261/6129/7534/2886/5754/9493/6222/3984/9181/2275/3691/6188/4869/9349/402/6204/6187/2318/6201/6168/6175/3673/3315/55612/6193/6223/6169/6133/8754/6130/976/6124/3675/6155/6156/6141/7408/6136/23521/22919/9260/6181/6143/7171/6160/8936/6191/6125/11135/26136/4323/10518/6218/6217/9019/4736/6208/6128/6176/5747/6189/6205/71/10095/28964/54751/10971/5329/6122/3927/55740/5058…	GO_CC	HMGA1/MISP/RPL8/CYBA/MARCKS/PABPC1/FGFR3/RPL7/YWHAZ/GRB7/PTK7/KIF23/RPS18/LIMK1/ARHGEF2/FHL3/ITGB4/RPS3/NPM1/RPL23/ARL2/RPS10/RPS2/FLNC/RPS7/RPL37A/RPLP0/ITGA2/HSPB1/FERMT1/RPS5/RPS19/RPL38/RPL9/ADAM9/RPL7A/ADGRE5/RPL4/ITGA3/RPL27/RPL30/RPL18/VASP/RPL12/RPL13A/MAPRE1/PDLIM7/RPLP2/RPL19/TPM4/RPL31/WASF1/RPS4X/RPL5/CDC42EP1/TES/MMP14/CIB2/RPS17/RPS16/MPZL1/RPL10A/RPS14/RPL6/RPLP1/PTK2/RPS3A/RPS11/A…
GO:0031252	cell leading edge	396	0.510432	1.43427	0.001001	0.0147036	0.0113058	9205	tags=59%, list=32%, signal=41%	79574/54997/6714/1627/7429/10642/5152/5967/23616/6277/3984/9181/822/4830/3691/6188/6282/302/23513/6809/8910/55612/54836/7408/9260/84687/8936/4831/25800/134/1021/8861/24141/23607/468/5747/81930/51330/91663/5064/10152/490/27131/3767/26751/55607/6624/55740/27124/7283/23129/5058/10603/7430/56940/29993/23603/10211/9847/55561/29780/53905/51177/9270/4739/5584/29959/1915/7852/89846/5141/7248/5880/10163/5…	GO_CC	EPS8L3/TESC/SRC/DBN1/VIL1/IGF2BP1/PDE9A/REG1A/SH3BP1/S100A6/LIMK1/ARHGEF2/CAPG/NME1/ITGB4/RPS3/S100A11/ANXA2/SCRIB/STX3/SGCE/FERMT1/BSPRY/VASP/PDLIM7/PPP1R9B/WASF1/NME2/SLC39A6/ADORA1/CDK6/LDB1/LAMP5/CD2AP/ATF4/PTK2/KIF18A/TNFRSF12A/MYADM/PALM/ABI2/ATP2B1/SNX5/KCNJ11/SH3YL1/PPP1R9A/FSCN1/ENAH/INPP5J/TUBG1/PLXND1/PAK1/SH2B2/EZR/DUSP22/PACSIN1/CORO1C/FLOT1/C2CD5/CDC42BPG/PARVB/DUOX1/PLEKHO1/ITGB1BP…
GO:0005667	transcription factor complex	360	0.515327	1.44393	0.00100301	0.0147036	0.0113058	8078	tags=53%, list=28%, signal=39%	6659/6662/5307/3159/8463/6666/2648/1875/79101/6929/6928/7004/51176/1869/9915/10155/90780/3326/1019/4800/10736/83463/607/8861/468/64210/5591/1871/5468/1649/1022/10849/4088/2976/5089/10522/865/23028/6421/642658/283248/5933/7005/3065/1876/11267/10625/1874/2547/7157/4841/6880/55859/10413/3192/55502/112495/283149/6932/1017/9328/3516/4090/9440/430/4773/2071/25937/142/5451/53635/6878/23054/2649/10923/93…	GO_CC	SOX4/SOX9/PITX1/HMGA1/TEAD2/SOX12/KAT2A/E2F5/TAF1D/TCF3/HNF1B/TEAD4/LEF1/E2F1/ARNT2/TRIM28/PYGO2/HSP90AB1/CDK4/NFYA/SIX2/MXD3/BCL9/LDB1/ATF4/MMS19/PRKDC/E2F3/PPARG/DDIT3/CDK7/CD3EAP/SMAD3/GTF3C2/PBX2/DEAF1/CBFB/KDM1A/SFPQ/SCX/RCOR2/RBL1/TEAD3/HDAC1/E2F6/SNF8/IVNS1ABP/E2F4/XRCC6/TP53/NONO/TAF9/BEX1/YAP1/HNRNPU/HES6/GTF3C6/BCL9L/TCF7/CDK2/GTF3C5/RBPJ/SMAD5/MED17/ASCL2/NFATC2/ERCC3/WWTR1/PARP1/POU2F…
GO:0005819	spindle	336	0.631846	1.77001	0.00100301	0.0147036	0.0113058	8113	tags=69%, list=28%, signal=50%	51473/991/126353/332/9212/891/5347/10112/983/22974/9055/3833/701/1063/2648/10460/9493/1400/4751/29127/146909/9181/55143/822/990/9787/3297/6188/4869/3832/24137/1894/7272/221150/55920/79848/3315/51203/284403/6623/653784/84722/10951/827/22919/5905/11335/220134/259266/5885/150468/55689/64210/81930/9735/4085/1663/994/23636/23255/199953/84440/90799/1211/60509/29901/79801/56271/7283/9585/91272/26271/549…	GO_CC	DCDC2/CDC20/MISP/BIRC5/AURKB/CCNB1/PLK1/KIF20A/CDK1/TPX2/PRC1/KIFC1/BUB1B/CENPF/KAT2A/TACC3/KIF23/CRMP1/NEK2/RACGAP1/KIF18B/ARHGEF2/CDCA8/CAPG/CDC6/DLGAP5/HSF1/RPS3/NPM1/KIF11/KIF4A/ECT2/TTK/SKA3/RCC2/CSPP1/HSPB1/NUSAP1/WDR62/SNCG/MZT2A/PSRC1/CBX1/CAPN6/MAPRE1/RANGAP1/CBX3/SKA1/ASPM/RAD21/CKAP2L/YEATS2/MMS19/KIF18A/KNTC1/MAD2L1/DDX11/CDC25B/NUP62/MTCL1/TMEM201/RAB11FIP4/CEP95/CLTA/AGBL5/SAC3D1/SH…
GO:0099572	postsynaptic specialization	340	0.515604	1.44493	0.00100301	0.0147036	0.0113058	9000	tags=47%, list=31%, signal=33%	152/6714/1627/6132/1501/1759/9123/9454/6129/8440/6222/2171/9181/6188/9349/3838/6536/23513/6175/6223/27092/5621/6169/6156/120/9045/22883/58489/6136/5802/84687/134/8537/23542/84062/1410/4736/6208/476/5025/8898/6128/81858/6232/23413/57622/6230/5064/22839/55607/6804/1741/4504/50488/29102/23623/2039/4897/55738/7248/57479/8525/220988/8851/80758/9231/54910/9912/409/8087/408/7804/78999/4134/22859/55737/5…	GO_CC	ADRA2C/SRC/DBN1/RPL8/CTNND2/DNM1/SLC16A3/HOMER3/RPL7/NCK2/RPS18/FABP5/ARHGEF2/RPS3/RPL23/KPNA2/SLC6A9/SCRIB/RPLP0/RPS19/CACNG4/PRNP/RPL38/RPL30/ADD3/RPL14/CLSTN1/ABHD17C/RPL12/PTPRS/PPP1R9B/ADORA1/BCAS1/MAPK8IP2/DTNBP1/CRYAB/RPL10A/RPS14/ATP1A1/P2RX4/MTMR2/RPL6/SHARPIN/RPS27/NCS1/LRFN1/RPS25/PALM/DLGAP4/PPP1R9A/STX1A/DLG3/MT3/MINK1/DROSHA/RUSC1/DMTN/NRCAM/ARFGAP1/TSC1/PRR12/DGKZ/HNRNPA3/CDK5R1/PR…
GO:0098984	neuron to neuron synapse	342	0.503755	1.41094	0.00100402	0.0147036	0.0113058	8581	tags=46%, list=29%, signal=33%	152/6714/1627/6132/1501/1759/9123/9454/6129/8440/7534/6222/2171/9181/6188/9349/6536/23513/6175/6223/27092/5621/6169/6156/120/9045/22883/58489/6136/5802/84687/134/8537/23542/84062/1410/4736/6208/476/5025/8898/6128/81858/6232/23413/57622/6230/5818/5064/55607/6804/1741/4504/50488/29102/23623/2039/4897/55738/7248/57479/8525/220988/8851/80758/9231/54910/9912/409/8087/7781/408/7804/78999/4134/22859/557…	GO_CC	ADRA2C/SRC/DBN1/RPL8/CTNND2/DNM1/SLC16A3/HOMER3/RPL7/NCK2/YWHAZ/RPS18/FABP5/ARHGEF2/RPS3/RPL23/SLC6A9/SCRIB/RPLP0/RPS19/CACNG4/PRNP/RPL38/RPL30/ADD3/RPL14/CLSTN1/ABHD17C/RPL12/PTPRS/PPP1R9B/ADORA1/BCAS1/MAPK8IP2/DTNBP1/CRYAB/RPL10A/RPS14/ATP1A1/P2RX4/MTMR2/RPL6/SHARPIN/RPS27/NCS1/LRFN1/RPS25/NECTIN1/PALM/PPP1R9A/STX1A/DLG3/MT3/MINK1/DROSHA/RUSC1/DMTN/NRCAM/ARFGAP1/TSC1/PRR12/DGKZ/HNRNPA3/CDK5R1/P…
GO:0014069	postsynaptic density	317	0.525775	1.46969	0.00100503	0.0147036	0.0113058	8345	tags=46%, list=29%, signal=33%	152/6714/1627/6132/1501/1759/9123/9454/6129/8440/6222/2171/9181/6188/9349/6536/23513/6175/6223/27092/5621/6169/6156/120/9045/22883/58489/6136/5802/84687/134/8537/23542/84062/1410/4736/6208/476/5025/8898/6128/81858/6232/23413/57622/6230/5064/55607/6804/1741/4504/50488/29102/23623/2039/4897/55738/7248/57479/8525/220988/8851/80758/9231/54910/9912/409/8087/408/7804/78999/4134/22859/55737/5094/613/945…	GO_CC	ADRA2C/SRC/DBN1/RPL8/CTNND2/DNM1/SLC16A3/HOMER3/RPL7/NCK2/RPS18/FABP5/ARHGEF2/RPS3/RPL23/SLC6A9/SCRIB/RPLP0/RPS19/CACNG4/PRNP/RPL38/RPL30/ADD3/RPL14/CLSTN1/ABHD17C/RPL12/PTPRS/PPP1R9B/ADORA1/BCAS1/MAPK8IP2/DTNBP1/CRYAB/RPL10A/RPS14/ATP1A1/P2RX4/MTMR2/RPL6/SHARPIN/RPS27/NCS1/LRFN1/RPS25/PALM/PPP1R9A/STX1A/DLG3/MT3/MINK1/DROSHA/RUSC1/DMTN/NRCAM/ARFGAP1/TSC1/PRR12/DGKZ/HNRNPA3/CDK5R1/PRR7/DLG5/SEMA4…
GO:0032279	asymmetric synapse	321	0.523624	1.46489	0.00100503	0.0147036	0.0113058	8345	tags=45%, list=29%, signal=33%	152/6714/1627/6132/1501/1759/9123/9454/6129/8440/6222/2171/9181/6188/9349/6536/23513/6175/6223/27092/5621/6169/6156/120/9045/22883/58489/6136/5802/84687/134/8537/23542/84062/1410/4736/6208/476/5025/8898/6128/81858/6232/23413/57622/6230/5064/55607/6804/1741/4504/50488/29102/23623/2039/4897/55738/7248/57479/8525/220988/8851/80758/9231/54910/9912/409/8087/408/7804/78999/4134/22859/55737/5094/613/945…	GO_CC	ADRA2C/SRC/DBN1/RPL8/CTNND2/DNM1/SLC16A3/HOMER3/RPL7/NCK2/RPS18/FABP5/ARHGEF2/RPS3/RPL23/SLC6A9/SCRIB/RPLP0/RPS19/CACNG4/PRNP/RPL38/RPL30/ADD3/RPL14/CLSTN1/ABHD17C/RPL12/PTPRS/PPP1R9B/ADORA1/BCAS1/MAPK8IP2/DTNBP1/CRYAB/RPL10A/RPS14/ATP1A1/P2RX4/MTMR2/RPL6/SHARPIN/RPS27/NCS1/LRFN1/RPS25/PALM/PPP1R9A/STX1A/DLG3/MT3/MINK1/DROSHA/RUSC1/DMTN/NRCAM/ARFGAP1/TSC1/PRR12/DGKZ/HNRNPA3/CDK5R1/PRR7/DLG5/SEMA4…
GO:0098687	chromosomal region	320	0.645635	1.80633	0.00100503	0.0147036	0.0113058	7836	tags=71%, list=27%, signal=53%	332/9212/891/5347/11004/81620/9401/1058/79019/983/55355/83540/701/1063/113130/64151/4751/10403/11130/699/55143/4172/4173/3297/4171/1788/9918/79172/7272/221150/55920/4175/79075/1111/4176/10951/2146/80119/10189/5905/11335/220134/5888/387103/57405/64946/147841/5885/5424/81930/9735/4085/5591/4174/4998/286053/2237/6741/8563/151246/11339/91272/79023/91687/27085/54908/5518/79902/51547/7756/3070/6790/229…	GO_CC	BIRC5/AURKB/CCNB1/PLK1/KIF2C/CDT1/RECQL4/CENPA/CENPM/CDK1/HJURP/NUF2/BUB1B/CENPF/CDCA5/NCAPG/NEK2/NDC80/ZWINT/BUB1/CDCA8/MCM3/MCM4/HSF1/MCM2/DNMT3A/NCAPD2/CENPO/TTK/SKA3/RCC2/MCM6/DSCC1/CHEK1/MCM7/CBX1/EZH2/PIF1/ALYREF/RANGAP1/CBX3/SKA1/RAD51/CENPW/SPC25/CENPH/SPC24/RAD21/POLD1/KIF18A/KNTC1/MAD2L1/PRKDC/MCM5/ORC1/NSMCE2/FEN1/SSB/THOC5/SGO2/OIP5/BOD1/NUP37/CENPL/MTBP/SPDL1/PPP2R1A/NUP85/SIRT7/ZNF2…
GO:0000151	ubiquitin ligase complex	276	0.518643	1.44312	0.00100806	0.0147036	0.0113058	9563	tags=62%, list=33%, signal=42%	991/11065/79734/701/1164/57643/25879/8507/27338/54876/7703/27101/899/81858/51514/54620/23510/51665/84733/7186/26233/6502/51434/84246/1163/57332/10616/90390/10238/7324/64750/7321/8535/10336/9978/672/9820/9477/57542/580/83892/55101/8445/29945/114907/65249/1912/9968/7332/9781/996/79016/10016/56852/550/64682/7322/84259/90379/26267/8945/7428/25897/8216/9443/9616/51529/6468/11146/8697/54467/9025/5469/2…	GO_CC	CDC20/UBE2C/KCTD17/BUB1B/CKS2/ZSWIM5/DCAF13/ENC1/UBE2S/DCAF16/PCGF2/CACYBP/CCNF/SHARPIN/DTL/FBXL19/KCTD2/ASB1/CBX2/TRAF2/FBXL6/SKP2/ANAPC7/MED10/CKS1B/CBX8/RBCK1/MED30/DCAF7/UBE2E1/SMURF2/UBE2D1/CBX4/PCGF3/RBX1/BRCA1/CUL7/MED20/KLHL42/BARD1/KCTD10/DMAC2/DYRK2/ANAPC4/FBXO32/ZSWIM4/PHC2/MED12/UBE2L3/RNF144A/CDC27/DDA1/PDCD6/RAD18/AUP1/ANAPC1/UBE2D2/DCUN1D5/DCAF15/FBXO10/BTRC/VHL/RNF19A/LZTR1/MED7/R…
GO:0000790	nuclear chromatin	310	0.578807	1.61454	0.00100806	0.0147036	0.0113058	8613	tags=68%, list=30%, signal=48%	388610/1058/4609/113130/2648/4582/55723/1788/6929/1869/10155/1107/10951/2146/6604/11335/54108/5888/57673/10919/146956/8861/8208/7703/25946/6599/6602/1663/3066/10635/1457/29128/171023/4088/6597/11052/6598/3148/57504/1104/27316/23236/51547/10445/6749/23028/8805/57332/23468/65980/86/84787/3065/1857/8202/1874/7157/8607/5977/6932/6722/661/1660/90993/150678/119392/6605/79711/6950/4773/4678/125476/19734…	GO_CC	TRNP1/CENPA/MYC/CDCA5/KAT2A/MUC1/ASF1B/DNMT3A/TCF3/E2F1/TRIM28/CHD3/CBX1/EZH2/SMARCD3/CBX3/CHRAC1/RAD51/BEND3/EHMT2/EME1/LDB1/CHAF1B/PCGF2/ZNF385A/SMARCC1/SMARCD1/DDX11/HDAC2/RAD51AP1/CSNK2A1/UHRF1/ASXL1/SMAD3/SMARCA4/CPSF6/SMARCB1/HMGB2/MTA3/RCC1/RBMX/PLCB1/SIRT7/MCRS1/SSRP1/KDM1A/TRIM24/CBX8/CBX5/BRD9/ACTL6A/KMT5C/HDAC1/DVL3/NCOA3/E2F4/TP53/RUVBL1/DPF2/TCF7/SRF/POLR3D/DHX9/CREB3L1/COPS9/SFR1/SM…
GO:0005840	ribosome	242	0.678953	1.87753	0.00101317	0.0147036	0.0113058	5718	tags=59%, list=20%, signal=48%	6132/6129/6173/3921/6222/6229/6147/6188/6206/9349/200916/6204/6187/6201/6233/6168/6175/6227/8667/6139/6193/6223/6169/6133/6142/6130/116832/6124/6161/10399/6155/6157/6156/6194/9045/6141/6136/23521/6224/6181/6158/6143/6228/6160/6191/6125/6165/6167/6218/6217/6154/11224/4736/6208/6128/6176/6189/6205/6152/6232/6137/51649/116540/6230/6170/25873/6159/6122/4504/6209/6171/6144/28998/124995/63875/190/6138/…	GO_CC	RPL8/RPL7/RPL36A/RPSA/RPS18/RPS24/RPL23A/RPS3/RPS12/RPL23/RPL22L1/RPS10/RPS2/RPS7/RPS27A/RPL37A/RPLP0/RPS21/EIF3H/RPL17/RPS5/RPS19/RPL38/RPL9/RPL18A/RPL7A/RPL39L/RPL4/RPL32/RACK1/RPL27/RPL27A/RPL30/RPS6/RPL14/RPL18/RPL12/RPL13A/RPS20/RPLP2/RPL28/RPL19/RPS23/RPL31/RPS4X/RPL5/RPL35A/RPL37/RPS17/RPS16/RPL26/RPL35/RPL10A/RPS14/RPL6/RPLP1/RPS3A/RPS11/RPL24/RPS27/RPL13/MRPS23/MRPL53/RPS25/RPL39/RPL36/R…
GO:0044445	cytosolic part	235	0.650221	1.79244	0.0010142	0.0147036	0.0113058	5059	tags=57%, list=17%, signal=48%	1627/6616/6132/2026/55653/6129/5214/6173/3921/6222/6229/6147/6188/6206/9349/6241/200916/6204/6187/6201/6233/6168/6175/6227/6139/6193/6223/6169/6133/6142/6130/116832/6124/6161/10399/6155/6157/6156/6194/9045/6141/6136/23521/6224/6181/22948/6158/6143/6228/6160/6191/6125/6165/6167/6218/84062/6217/10576/908/6154/11224/4736/6208/7203/6128/6176/6189/64210/29108/6205/6152/6232/23413/6137/6230/5213/6170/2…	GO_CC	DBN1/SNAP25/RPL8/ENO2/BCAS4/RPL7/PFKP/RPL36A/RPSA/RPS18/RPS24/RPL23A/RPS3/RPS12/RPL23/RRM2/RPL22L1/RPS10/RPS2/RPS7/RPS27A/RPL37A/RPLP0/RPS21/RPL17/RPS5/RPS19/RPL38/RPL9/RPL18A/RPL7A/RPL39L/RPL4/RPL32/RACK1/RPL27/RPL27A/RPL30/RPS6/RPL14/RPL18/RPL12/RPL13A/RPS20/RPLP2/CCT5/RPL28/RPL19/RPS23/RPL31/RPS4X/RPL5/RPL35A/RPL37/RPS17/DTNBP1/RPS16/CCT2/CCT6A/RPL26/RPL35/RPL10A/RPS14/CCT3/RPL6/RPLP1/RPS3A/MM…
GO:0061695	transferase complex, transferring phosphorus-containing groups	248	0.541319	1.4956	0.0010142	0.0147036	0.0113058	9029	tags=65%, list=31%, signal=45%	5315/891/9133/983/5563/5214/2648/1164/4172/1019/54108/890/1021/5424/898/899/64210/29108/5437/1022/10849/5213/30834/1163/5557/9533/10623/3480/7157/6880/90/11128/661/1017/5111/5558/8851/1763/2071/30837/9400/5433/54619/5436/6878/901/51082/23649/55209/2965/896/5422/55197/83860/6874/5440/6908/2068/10621/6879/9134/8295/2067/9655/129685/6882/6873/56647/5439/81488/5296/93/8464/10714/56655/23248/84172/355…	GO_CC	PKM/CCNB1/CCNB2/CDK1/PRKAA2/PFKP/KAT2A/CKS2/MCM3/CDK4/CHRAC1/CCNA2/CDK6/POLD1/CCNE1/CCNF/MMS19/PYCARD/POLR2H/CDK7/CD3EAP/PFKM/ZNRD1/CKS1B/PRIM1/POLR1C/POLR3C/IGF1R/TP53/TAF9/ACVR1/POLR3A/POLR3D/CDK2/PCNA/PRIM2/CDK5R1/DNA2/ERCC3/SOCS7/RECQL5/POLR2D/CCNJ/POLR2G/TAF6/CCNG2/POLR1D/POLA2/SETD5/GTF2H1/CCND3/POLA1/RPRD1A/TAF3/TAF4/POLR2K/TBP/ERCC2/POLR3F/TAF7/CCNE2/TRRAP/ERCC1/SOCS5/TAF8/TAF11/TAF2/BCCI…
GO:0035770	ribonucleoprotein granule	218	0.570643	1.56538	0.00102041	0.0147036	0.0113058	9247	tags=65%, list=32%, signal=44%	10642/131405/26986/5563/2886/92312/3297/80336/6175/10970/6194/27161/57819/6158/6191/203068/3837/348262/6128/4691/25804/8761/79752/22794/84271/7072/80153/6637/9125/26097/3192/23367/4904/143689/11030/1660/56478/220988/580/23185/1974/3191/57532/8087/5433/8570/5436/8189/5879/8826/55643/9475/4076/1653/84324/11273/26065/7846/167227/55095/4848/4849/4137/26019/22927/55802/84206/9960/6607/255967/60/27350/…	GO_CC	IGF2BP1/TRIM71/PABPC1/PRKAA2/GRB7/MEX3A/HSF1/PABPC1L/RPLP0/CKAP4/RPS6/AGO2/LSM2/RPL28/RPS4X/TUBB/KPNB1/MCRIP1/RPL6/NCL/LSM4/PABPC4/ZFAND1/CASC3/POLDIP3/TIA1/EDC3/SNRPG/CNOT9/CHTOP/HNRNPU/LARP1/YBX1/PIWIL4/RBPMS/DHX9/EIF4ENIF1/HNRNPA3/BARD1/LARP4B/EIF4A2/HNRNPL/NUFIP2/FXR1/POLR2D/KHSRP/POLR2G/SYMPK/RAC1/IQGAP1/BTBD2/ROCK2/CAPRIN1/DDX1/SARNP/ATXN2L/LSM14A/TUBA1A/DCP2/SAMD4B/CNOT2/CNOT3/MAPT/UPF2/HA…
GO:0036464	cytoplasmic ribonucleoprotein granule	207	0.569198	1.55521	0.00102354	0.0147036	0.0113058	9247	tags=64%, list=32%, signal=44%	10642/131405/26986/5563/2886/92312/80336/6175/10970/6194/27161/57819/6158/6191/203068/3837/348262/6128/4691/25804/8761/79752/22794/84271/7072/80153/6637/9125/26097/3192/23367/4904/143689/11030/1660/56478/580/23185/1974/57532/8087/5433/8570/5436/5879/8826/55643/9475/4076/1653/84324/11273/26065/7846/167227/55095/4848/4849/4137/26019/22927/55802/84206/9960/6607/255967/60/27350/6311/8878/126374/26058…	GO_CC	IGF2BP1/TRIM71/PABPC1/PRKAA2/GRB7/MEX3A/PABPC1L/RPLP0/CKAP4/RPS6/AGO2/LSM2/RPL28/RPS4X/TUBB/KPNB1/MCRIP1/RPL6/NCL/LSM4/PABPC4/ZFAND1/CASC3/POLDIP3/TIA1/EDC3/SNRPG/CNOT9/CHTOP/HNRNPU/LARP1/YBX1/PIWIL4/RBPMS/DHX9/EIF4ENIF1/BARD1/LARP4B/EIF4A2/NUFIP2/FXR1/POLR2D/KHSRP/POLR2G/RAC1/IQGAP1/BTBD2/ROCK2/CAPRIN1/DDX1/SARNP/ATXN2L/LSM14A/TUBA1A/DCP2/SAMD4B/CNOT2/CNOT3/MAPT/UPF2/HABP4/DCP1A/MEX3B/USP3/SMN2/…
GO:0044798	nuclear transcription factor complex	198	0.551197	1.50446	0.00102354	0.0147036	0.0113058	7811	tags=59%, list=27%, signal=44%	6659/6662/3159/8463/6666/2648/1875/79101/6929/51176/1869/10155/90780/4800/83463/607/8861/468/64210/1871/5468/1649/1022/10849/4088/2976/865/6421/1876/1874/7157/4841/6880/10413/3192/112495/283149/9328/9440/430/4773/2071/5451/53635/6878/9330/7067/2965/9329/79733/7090/83860/6874/6908/81857/2068/7421/6879/8295/4776/2067/5467/129685/6882/25929/5916/6873/8464/3219/3091/10498/1388/6917/6877/6621/10474/29…	GO_CC	SOX4/SOX9/HMGA1/TEAD2/SOX12/KAT2A/E2F5/TAF1D/TCF3/LEF1/E2F1/TRIM28/PYGO2/NFYA/MXD3/BCL9/LDB1/ATF4/MMS19/E2F3/PPARG/DDIT3/CDK7/CD3EAP/SMAD3/GTF3C2/CBFB/SFPQ/E2F6/E2F4/TP53/NONO/TAF9/YAP1/HNRNPU/GTF3C6/BCL9L/GTF3C5/MED17/ASCL2/NFATC2/ERCC3/POU2F1/PTOV1/TAF6/GTF3C3/THRA/GTF2H1/GTF3C4/E2F8/TLE3/TAF3/TAF4/TBP/MED25/ERCC2/VDR/TAF7/TRRAP/NFATC4/ERCC1/PPARD/TAF8/TAF11/GEMIN5/RARG/TAF2/SUPT3H/HOXB9/HIF1A/…
GO:0000793	condensed chromosome	213	0.636758	1.74308	0.00102459	0.0147036	0.0113058	6848	tags=61%, list=24%, signal=47%	332/9212/891/5347/7153/11004/81620/1058/79019/55355/83540/10609/701/1063/113130/4288/64151/4751/10403/11130/699/3297/23212/9918/79172/221150/1111/23397/120/2177/5905/11335/220134/5888/387103/57405/64946/147841/5885/84365/64940/9735/4085/286053/151246/23481/3148/29781/1104/7283/91272/79023/54908/79902/7756/6790/641/5501/9126/84787/7329/1062/10128/348235/348995/57122/84516/3619/3192/4999/672/1017/7…	GO_CC	BIRC5/AURKB/CCNB1/PLK1/TOP2A/KIF2C/CDT1/CENPA/CENPM/HJURP/NUF2/P3H4/BUB1B/CENPF/CDCA5/MKI67/NCAPG/NEK2/NDC80/ZWINT/BUB1/HSF1/RRS1/NCAPD2/CENPO/SKA3/CHEK1/NCAPH/ADD3/FANCD2/RANGAP1/CBX3/SKA1/RAD51/CENPW/SPC25/CENPH/SPC24/RAD21/NIFK/STAG3L4/KNTC1/MAD2L1/NSMCE2/SGO2/PES1/HMGB2/NCAPH2/RCC1/TUBG1/BOD1/NUP37/SPDL1/NUP85/ZNF207/AURKA/BLM/PPP1CC/SMC3/KMT5C/UBE2I/CENPE/LRPPRC/SKA2/NUP43/NUP107/DCTN5/INCEN…
GO:0000775	chromosome, centromeric region	189	0.648602	1.76843	0.00102564	0.0147036	0.0113058	6848	tags=66%, list=24%, signal=51%	332/9212/891/5347/11004/81620/1058/79019/55355/83540/701/1063/113130/64151/4751/10403/11130/699/55143/3297/1788/9918/79172/7272/221150/55920/79075/10951/5905/11335/220134/387103/57405/64946/147841/5885/81930/9735/4085/151246/11339/91272/79023/91687/27085/54908/5518/79902/7756/3070/6790/5501/23468/9126/84787/1062/79723/1786/348235/8655/348995/55166/57122/84516/3619/7175/3192/4999/10540/54069/79980…	GO_CC	BIRC5/AURKB/CCNB1/PLK1/KIF2C/CDT1/CENPA/CENPM/HJURP/NUF2/BUB1B/CENPF/CDCA5/NCAPG/NEK2/NDC80/ZWINT/BUB1/CDCA8/HSF1/DNMT3A/NCAPD2/CENPO/TTK/SKA3/RCC2/DSCC1/CBX1/RANGAP1/CBX3/SKA1/CENPW/SPC25/CENPH/SPC24/RAD21/KIF18A/KNTC1/MAD2L1/SGO2/OIP5/BOD1/NUP37/CENPL/MTBP/SPDL1/PPP2R1A/NUP85/ZNF207/HELLS/AURKA/PPP1CC/CBX5/SMC3/KMT5C/CENPE/SUV39H2/DNMT1/SKA2/DYNLL1/NUP43/CENPQ/NUP107/DCTN5/INCENP/TPR/HNRNPU/ORC…
GO:0005681	spliceosomal complex	179	0.678391	1.84546	0.00102564	0.0147036	0.0113058	7180	tags=80%, list=25%, signal=61%	26986/6628/57819/10189/6633/3178/6627/6632/22913/6626/8175/51645/51747/4809/6635/25804/10262/9343/27316/22794/6631/50804/55015/3187/7919/6625/9775/6636/9129/5935/84991/6637/11338/79706/10625/51691/10465/57461/3192/4904/6629/3189/55692/220988/51322/55280/51690/10713/84844/8899/6427/9128/10907/10081/1665/55954/8896/55131/84811/6426/10285/24148/55696/8458/51340/55119/57703/4670/23398/10283/9410/6634…	GO_CC	PABPC1/SNRPB/LSM2/ALYREF/SNRPD2/HNRNPA1/SNRPA1/SNRPD1/RALY/SNRPA/SF3A2/PPIL1/LUC7L3/SNU13/SNRPE/LSM4/SF3B4/EFTUD2/RBMX/CASC3/SNRPC/MYEF2/PRPF39/HNRNPH1/DDX39B/SNRNP70/EIF4A3/SNRPF/PRPF3/RBM3/RBM17/SNRPG/U2AF2/PRKRIP1/IVNS1ABP/LSM8/PPIH/ISY1/HNRNPU/YBX1/SNRPB2/HNRNPH3/LUC7L/HNRNPA3/WAC/CWF19L1/LSM7/USP39/PHF5A/PRPF4B/SRSF2/PRPF4/TXNL4A/PDCD7/DHX15/ZMAT5/BUD31/RBM28/BUD13/SRSF1/SMNDC1/PRPF6/RBM22/T…
GO:0044391	ribosomal subunit	183	0.696887	1.89755	0.00102669	0.0147036	0.0113058	5718	tags=67%, list=20%, signal=54%	6132/6129/6173/3921/6222/6229/6147/6188/6206/9349/200916/6204/6187/6201/6233/6168/6175/6227/6139/6193/6223/6169/6133/6142/6130/116832/6124/6161/10399/6155/6157/6156/6194/9045/6141/6136/23521/6224/6181/6158/6143/6228/6160/6191/6125/6165/6167/6218/6217/6154/11224/4736/6208/6128/6176/6189/6205/6152/6232/6137/116540/6230/6170/25873/6159/6122/6209/6171/6144/28998/124995/63875/6138/54534/6235/5935/6234…	GO_CC	RPL8/RPL7/RPL36A/RPSA/RPS18/RPS24/RPL23A/RPS3/RPS12/RPL23/RPL22L1/RPS10/RPS2/RPS7/RPS27A/RPL37A/RPLP0/RPS21/RPL17/RPS5/RPS19/RPL38/RPL9/RPL18A/RPL7A/RPL39L/RPL4/RPL32/RACK1/RPL27/RPL27A/RPL30/RPS6/RPL14/RPL18/RPL12/RPL13A/RPS20/RPLP2/RPL28/RPL19/RPS23/RPL31/RPS4X/RPL5/RPL35A/RPL37/RPS17/RPS16/RPL26/RPL35/RPL10A/RPS14/RPL6/RPLP1/RPS3A/RPS11/RPL24/RPS27/RPL13/MRPL53/RPS25/RPL39/RPL36/RPL29/RPL3/RPS…
GO:0044452	nucleolar part	170	0.601884	1.63296	0.00102881	0.0147036	0.0113058	8298	tags=74%, list=28%, signal=53%	23246/10528/1875/79101/23594/23212/2091/6949/30851/339230/10537/1936/4794/55536/51602/1663/1736/54751/5437/4809/51096/91695/10849/30834/23481/6598/55127/27341/25926/7430/51547/9533/10522/31/9136/23160/8161/29997/9221/8480/84916/6629/55759/51447/5049/55578/10940/79980/55813/10556/1601/54433/125476/8731/55651/51082/9807/84261/55249/10421/5440/114785/8945/6838/55269/84268/27063/10892/84280/7296/5136…	GO_CC	BOP1/NOP56/E2F5/TAF1D/ORC6/RRS1/FBL/TCOF1/TAX1BP3/CCDC137/UBD/EEF1D/NFKBIE/CDCA7L/NOP58/DDX11/DKC1/FBLIM1/POLR2H/SNU13/UTP18/RRP7BP/CD3EAP/ZNRD1/PES1/SMARCB1/HEATR1/RRP7A/NOL11/EZR/SIRT7/POLR1C/DEAF1/ACACA/RRP9/WDR43/COIL/NOP53/NOLC1/RAE1/UTP4/SNRPB2/WDR12/IP6K2/PAFAH1B2/SUPT20H/POP1/DSN1/UTP6/RPP30/DAB2/GAR1/INO80C/RNMT/NHP2/POLR1D/IP6K1/FBXW9/YY1AP1/CD2BP2/POLR2K/MBD6/BTRC/SURF6/PSPC1/RPAIN/ANK…
GO:0000922	spindle pole	161	0.622089	1.67959	0.00103306	0.0147036	0.0113058	8947	tags=75%, list=31%, signal=52%	991/126353/9212/891/5347/22974/9055/1063/10460/4751/990/9787/3297/4869/3832/79848/284403/84722/259266/5885/150468/9735/4085/1663/994/23636/23255/199953/90799/56271/7283/9585/91272/54908/6790/9126/83541/93323/9094/26586/4739/8480/84902/81610/11186/3192/115106/808/79980/11073/151648/8766/51143/29899/85302/4957/805/8086/9793/90417/85378/56647/3796/1639/114327/255758/10783/51115/1432/10844/121441/552…	GO_CC	CDC20/MISP/AURKB/CCNB1/PLK1/TPX2/PRC1/CENPF/TACC3/NEK2/CDC6/DLGAP5/HSF1/NPM1/KIF11/CSPP1/WDR62/PSRC1/ASPM/RAD21/CKAP2L/KNTC1/MAD2L1/DDX11/CDC25B/NUP62/MTCL1/TMEM201/CEP95/BEX4/TUBG1/KIF20B/BOD1/SPDL1/AURKA/SMC3/FAM110A/HAUS8/UNC119/CKAP2/NEDD9/RAE1/CEP89/FAM83D/RASSF1/HNRNPU/HAUS1/CALM3/DSN1/TOPBP1/SGO1/RAB11A/DYNC1LI1/GPSM2/FBF1/ODF2/CALM2/AAAS/CKAP5/KNSTRN/TUBGCP6/BCCIP/KIF2A/DCTN1/EFHC1/TCTEX1…
GO:0030496	midbody	166	0.600144	1.62496	0.00103413	0.0147036	0.0113058	5921	tags=52%, list=20%, signal=42%	332/9212/5347/10112/55165/983/54443/84445/9055/1063/9493/1400/4751/29127/55143/822/5585/302/24137/1894/55920/6513/10399/84722/92421/259266/84062/64780/5901/200942/1663/23636/23255/84440/60509/79801/9585/129531/6790/5501/1062/55226/5898/6867/311/3619/3192/54536/9928/129138/11113/79720/9798/128866/11064/8826/5911/11336/57787/9025/10190/115098/6683/11078/9960/9816/201163/29082/11104/7251/23265/10615…	GO_CC	BIRC5/AURKB/PLK1/KIF20A/CEP55/CDK1/ANLN/LZTS2/PRC1/CENPF/KIF23/CRMP1/NEK2/RACGAP1/CDCA8/CAPG/PKN1/ANXA2/KIF4A/ECT2/RCC2/SLC2A1/RACK1/PSRC1/CHMP4C/ASPM/DTNBP1/MICAL1/RAN/KLHDC8B/DDX11/NUP62/MTCL1/RAB11FIP4/AGBL5/SHCBP1/KIF20B/MITD1/AURKA/PPP1CC/CENPE/NAT10/RALA/TACC1/ANXA11/INCENP/HNRNPU/EXOC6/KIF14/ANKRD54/CIT/VPS37B/IST1/CHMP4B/CNTRL/IQGAP1/RAP2A/EXOC3/MARK4/RNF8/TXNDC9/CCDC124/SPAST/TRIOBP/USP3…
GO:0000781	chromosome, telomeric region	135	0.651071	1.73715	0.00103842	0.0147036	0.0113058	7750	tags=73%, list=27%, signal=54%	9401/983/4172/4173/4171/4175/1111/4176/10951/2146/80119/10189/11335/5888/5424/5591/4174/4998/286053/2237/6741/8563/51547/4436/23028/641/5501/23468/9984/55226/4361/2547/4999/55135/79035/1017/5111/6117/5892/7517/1763/79228/54433/142/65057/10728/55651/56897/328/4683/51548/55183/2067/84444/64421/9025/84321/64859/11200/64858/3181/7158/2145/7520/80145/9894/5000/5431/545/5371/23347/8520/57187/5976/80351…	GO_CC	RECQL4/CDK1/MCM3/MCM4/MCM2/MCM6/CHEK1/MCM7/CBX1/EZH2/PIF1/ALYREF/CBX3/RAD51/POLD1/PRKDC/MCM5/ORC1/NSMCE2/FEN1/SSB/THOC5/SIRT7/MSH2/KDM1A/BLM/PPP1CC/CBX5/THOC1/NAT10/MRE11/XRCC6/ORC2/WRAP53/NABP2/CDK2/PCNA/RPA1/RAD51D/XRCC3/DNA2/THOC6/GAR1/PARP1/ACD/PTGES3/NHP2/WRNIP1/APEX1/NBN/SIRT6/RIF1/ERCC1/DOT1L/DCLRE1C/RNF8/THOC3/NABP1/CHEK2/DCLRE1B/HNRNPA2B1/TP53BP1/EZH1/XRCC5/THOC7/TELO2/ORC4/POLR2B/ATR/PM…
GO:0034399	nuclear periphery	130	0.630489	1.67478	0.00104058	0.0147036	0.0113058	8224	tags=70%, list=28%, signal=50%	80139/1063/1788/24137/84823/790/5580/4001/8507/387103/5885/468/29128/26993/6732/6421/641/9126/9984/7919/240/22880/1460/10238/3856/26502/23165/7157/4841/57122/8607/7175/3192/1822/5111/9688/84844/10565/11260/29945/30827/64395/4000/5422/10856/1072/4670/129401/55269/10270/4137/3181/10296/55660/9972/11016/22976/78994/9894/4968/8089/6839/3692/51588/5371/2672/8520/59348/4152/9612/26012/4221/25909/22944/…	GO_CC	ZNF703/CENPF/DNMT3A/KIF4A/LMNB2/CAD/PRKCD/LMNB1/ENC1/CENPW/RAD21/ATF4/UHRF1/AKAP8L/SRPK1/SFPQ/BLM/SMC3/THOC1/DDX39B/ALOX5/MORC2/CSNK2B/DCAF7/KRT8/NARF/NUP205/TP53/NONO/NUP107/RUVBL1/TPR/HNRNPU/ATN1/PCNA/NUP93/PHF5A/ARFGEF1/XPOT/ANAPC4/CXXC1/GMCL1/LMNA/POLA1/RUVBL2/CFL1/HNRNPM/NUP35/PSPC1/AKAP8/MAPT/HNRNPA2B1/MAEA/PRPF40A/NUP153/ATF7/PAXIP1/PRR14/TELO2/OGG1/YEATS4/SUV39H1/EIF6/PIAS4/PML/GFI1/HAT1/…
GO:0005875	microtubule associated complex	151	0.592102	1.58832	0.00104275	0.0147036	0.0113058	8021	tags=58%, list=28%, signal=42%	332/9212/113220/10112/11004/3833/9493/146909/55143/7461/3832/24137/81930/3797/89891/57159/9585/2339/6790/8682/90990/10126/83658/1062/93323/147700/64837/8655/3799/56992/374654/7175/10540/23354/115106/1778/55201/9928/51626/1781/51143/54801/7804/4134/4281/7531/3801/6993/79441/3796/1639/23637/255758/81569/55083/55559/3831/85478/5829/10121/127602/63971/2342/23046/55112/55142/3835/4130/54820/24139/6414…	GO_CC	BIRC5/AURKB/KIF12/KIF20A/KIF2C/KIFC1/KIF23/KIF18B/CDCA8/CLIP2/KIF11/KIF4A/KIF18A/KIF3C/WDR34/TRIM54/KIF20B/FNTA/AURKA/PEA15/KIFC2/DNAL4/DYNLRB1/CENPE/HAUS8/KLC3/KLC2/DYNLL1/KIF5B/KIF15/KIF7/TPR/DCTN2/HAUS5/HAUS1/DYNC1H1/MAP1S/KIF14/DYNC2LI1/DYNC1I2/DYNC1LI1/HAUS6/LRP8/MAP4/MID1/YWHAE/KIFC3/DYNLT1/HAUS3/KIF2A/DCTN1/RABGAP1/TCTEX1D2/ACTL8/KIF26B/HAUS7/KLC1/CCDC65/PXN/ACTR1A/DNAH14/KIF13A/FNTB/KIF21…
GO:0000776	kinetochore	132	0.663887	1.76386	0.00104493	0.0147036	0.0113058	8021	tags=77%, list=28%, signal=56%	332/9212/891/5347/11004/81620/1058/79019/55355/83540/701/1063/4751/10403/11130/699/3297/79172/7272/221150/5905/220134/387103/57405/64946/147841/81930/9735/4085/151246/91272/79023/27085/54908/79902/7756/5501/23468/1062/348235/8655/348995/55166/57122/84516/3619/7175/3192/4999/10540/79980/151648/201161/51143/64105/55055/9184/80152/23421/54821/284058/81929/9793/90417/11243/1639/7514/7158/6612/4659/23…	GO_CC	BIRC5/AURKB/CCNB1/PLK1/KIF2C/CDT1/CENPA/CENPM/HJURP/NUF2/BUB1B/CENPF/NEK2/NDC80/ZWINT/BUB1/HSF1/CENPO/TTK/SKA3/RANGAP1/SKA1/CENPW/SPC25/CENPH/SPC24/KIF18A/KNTC1/MAD2L1/SGO2/BOD1/NUP37/MTBP/SPDL1/NUP85/ZNF207/PPP1CC/CBX5/CENPE/SKA2/DYNLL1/NUP43/CENPQ/NUP107/DCTN5/INCENP/TPR/HNRNPU/ORC2/DCTN2/DSN1/SGO1/CENPV/DYNC1LI1/CENPK/ZWILCH/BUB3/CENPT/ITGB3BP/ERCC6L/KANSL1/SEH1L/CKAP5/KNSTRN/PMF1/DCTN1/XPO1/T…
GO:0000779	condensed chromosome, centromeric region	115	0.675763	1.76708	0.0010661	0.0147036	0.0113058	4093	tags=57%, list=14%, signal=49%	332/9212/891/5347/11004/81620/1058/79019/55355/83540/701/1063/64151/4751/10403/11130/699/3297/9918/79172/221150/5905/11335/220134/387103/57405/64946/147841/9735/4085/151246/91272/79023/54908/79902/7756/6790/5501/84787/1062/348235/348995/57122/84516/3619/3192/4999/79980/151648/201161/51143/64105/55055/9184/80152/23421/54821/284058/81929/9793/90417/23310/11243/1059/7158	GO_CC	BIRC5/AURKB/CCNB1/PLK1/KIF2C/CDT1/CENPA/CENPM/HJURP/NUF2/BUB1B/CENPF/NCAPG/NEK2/NDC80/ZWINT/BUB1/HSF1/NCAPD2/CENPO/SKA3/RANGAP1/CBX3/SKA1/CENPW/SPC25/CENPH/SPC24/KNTC1/MAD2L1/SGO2/BOD1/NUP37/SPDL1/NUP85/ZNF207/AURKA/PPP1CC/KMT5C/CENPE/SKA2/NUP43/NUP107/DCTN5/INCENP/HNRNPU/ORC2/DSN1/SGO1/CENPV/DYNC1LI1/CENPK/ZWILCH/BUB3/CENPT/ITGB3BP/ERCC6L/KANSL1/SEH1L/CKAP5/KNSTRN/NCAPD3/PMF1/CENPB/TP53BP1
GO:0016363	nuclear matrix	108	0.613776	1.59851	0.00106952	0.0147036	0.0113058	8224	tags=67%, list=28%, signal=48%	80139/1063/1788/24137/790/5580/4001/8507/387103/5885/29128/26993/6732/6421/641/9126/9984/7919/240/22880/1460/10238/3856/7157/4841/8607/3192/1822/84844/10565/11260/30827/64395/5422/10856/1072/4670/55269/10270/3181/10296/55660/22976/4968/8089/51588/5371/2672/8520/59348/4152/9612/26012/4221/25909/22944/22938/5119/22828/7528/9360/7011/26747/1609/4926/55137/7431/4602/6310/56916/11331/8243	GO_CC	ZNF703/CENPF/DNMT3A/KIF4A/CAD/PRKCD/LMNB1/ENC1/CENPW/RAD21/UHRF1/AKAP8L/SRPK1/SFPQ/BLM/SMC3/THOC1/DDX39B/ALOX5/MORC2/CSNK2B/DCAF7/KRT8/TP53/NONO/RUVBL1/HNRNPU/ATN1/PHF5A/ARFGEF1/XPOT/CXXC1/GMCL1/POLA1/RUVBL2/CFL1/HNRNPM/PSPC1/AKAP8/HNRNPA2B1/MAEA/PRPF40A/PAXIP1/OGG1/YEATS4/PIAS4/PML/GFI1/HAT1/ZNF350/MBD1/NCOR2/NSMF/MEN1/AHCTF1/KIN/SNW1/CHMP1A/SCAF8/YY1/PPIG/TEP1/NUFIP1/DGKQ/NUMA1/FIGN/VIM/MYB/ATX…
GO:0034708	methyltransferase complex	112	0.645851	1.68455	0.00106952	0.0147036	0.0113058	6595	tags=71%, list=23%, signal=55%	6628/3276/2146/83732/6633/6632/10785/3066/26147/27043/3720/6635/51605/25962/10765/10445/23468/5252/54881/6636/1876/9757/6637/22823/6880/8607/79084/115708/56339/11091/100170841/26168/11108/121536/125476/30827/8731/23126/4297/29890/8242/6878/23054/23512/3054/10856/6874/284058/6879/63925/5928/8726/6634/23269/51230/26036/9589/2145/6045/26121/22976/84661/1207/22847/57680/84332/124944/8085/80335/5931/4…	GO_CC	SNRPB/PRMT1/EZH2/RIOK1/SNRPD2/SNRPD1/WDR4/HDAC2/PHF19/PELP1/JARID2/SNRPE/TRMT6/VIRMA/KDM5B/MCRS1/CBX5/PHF1/TEX10/SNRPF/E2F6/KMT2B/SNRPG/MTF2/TAF9/RUVBL1/WDR77/TRMT61A/METTL3/WDR5/EPOP/SENP3/PRDM4/AEBP2/INO80C/CXXC1/RNMT/POGZ/KMT2A/RBM15B/KDM5C/TAF6/NCOA6/SUZ12/HCFC1/RUVBL2/TAF4/KANSL1/TAF7/ZNF335/RBBP4/EED/SNRPD3/MGA/PHF20/ZNF451/WTAP/EZH1/RNF2/PRPF31/PAXIP1/DPY30/CLNS1A/ZNF507/CHD8/DYDC2/C17orf4…
GO:0055029	nuclear DNA-directed RNA polymerase complex	100	0.643152	1.66448	0.00107296	0.0147036	0.0113058	8435	tags=75%, list=29%, signal=53%	2648/4172/64210/5437/1022/10849/30834/5557/9533/10623/7157/6880/11128/661/5558/2071/9400/5433/5436/6878/51082/23649/55209/2965/5422/55197/83860/6874/5440/6908/2068/10621/6879/8295/2067/129685/6882/6873/5439/81488/8464/23248/84172/6917/6877/5431/10474/2963/6881/2962/5438/221830/2961/9519/51728/5828/548644/171568/2960/6883/6875/54623/4646/2958/123169/2967/79577/4331/23168/6872/80349/5441/79724/2966…	GO_CC	KAT2A/MCM3/MMS19/POLR2H/CDK7/CD3EAP/ZNRD1/PRIM1/POLR1C/POLR3C/TP53/TAF9/POLR3A/POLR3D/PRIM2/ERCC3/RECQL5/POLR2D/POLR2G/TAF6/POLR1D/POLA2/SETD5/GTF2H1/POLA1/RPRD1A/TAF3/TAF4/POLR2K/TBP/ERCC2/POLR3F/TAF7/TRRAP/ERCC1/TAF8/TAF11/TAF2/POLR2J/POLR2M/SUPT3H/RPRD2/POLR1B/TCEA1/TAF5/POLR2B/TADA3/GTF2F2/TAF10/GTF2F1/POLR2I/TWISTNB/GTF2E2/TBPL1/POLR3K/PEX2/POLR2J3/POLR3H/GTF2E1/TAF12/TAF4B/PAF1/MYO6/GTF2A2/…
GO:0015934	large ribosomal subunit	118	0.703749	1.83913	0.00107411	0.0147036	0.0113058	6010	tags=69%, list=21%, signal=55%	6132/6129/6173/6147/9349/200916/6168/6175/6139/6169/6133/6142/6130/116832/6124/6161/6155/6157/6156/9045/6141/6136/23521/6181/6158/6143/6160/6125/6165/6167/6154/11224/4736/6128/6176/6152/6137/116540/6170/25873/6159/6122/6171/6144/28998/124995/63875/6138/54534/5935/84311/51187/6134/7311/6164/6135/9553/65005/57129/6146/285855/122704/25929/6838/84545/387338/51263/29088/91574/28977/64928/65003/10884/5…	GO_CC	RPL8/RPL7/RPL36A/RPL23A/RPL23/RPL22L1/RPL37A/RPLP0/RPL17/RPL38/RPL9/RPL18A/RPL7A/RPL39L/RPL4/RPL32/RPL27/RPL27A/RPL30/RPL14/RPL18/RPL12/RPL13A/RPLP2/RPL28/RPL19/RPL31/RPL5/RPL35A/RPL37/RPL26/RPL35/RPL10A/RPL6/RPLP1/RPL24/RPL13/MRPL53/RPL39/RPL36/RPL29/RPL3/RPL41/RPL21/MRPL13/MRPL10/MRPL17/RPL15/MRPL50/RBM3/MRPL45/RSL24D1/RPL10/UBA52/RPL34/RPL11/MRPL33/MRPL9/MRPL47/RPL22/RPL7L1/MRPL52/GEMIN5/SURF6…
GO:0120114	Sm-like protein family complex	107	0.675411	1.75578	0.00107411	0.0147036	0.0113058	7777	tags=67%, list=27%, signal=50%	6628/101954278/57819/6633/6627/6632/6626/8175/51747/4809/6635/25804/9343/79760/6631/55015/7919/6625/6636/9129/6637/96764/51691/10465/6629/55692/51690/10713/84844/10565/9128/10907/101954272/134353/10421/24148/50628/9410/6634/25929/23451/9733/55660/10946/23020/6607/51634/26121/8487/79833/9416/51639/1207/9092/83443/51631/11218/6606/10594/10992/26834/25766/11171/103625684/10569/54960/100151683/10291/…	GO_CC	SNRPB/RNU6-8/LSM2/SNRPD2/SNRPA1/SNRPD1/SNRPA/SF3A2/LUC7L3/SNU13/SNRPE/LSM4/EFTUD2/GEMIN7/SNRPC/PRPF39/DDX39B/SNRNP70/SNRPF/PRPF3/SNRPG/TGS1/LSM8/PPIH/SNRPB2/LUC7L/LSM7/USP39/PHF5A/ARFGEF1/PRPF4/TXNL4A/RNVU1-3/LSM11/CD2BP2/PRPF6/GEMIN4/SNRNP40/SNRPD3/GEMIN5/SF3B1/SART3/PRPF40A/SF3A3/SNRNP200/SMN2/RBMX2/PRPF31/GEMIN2/GEMIN6/DDX23/SF3B6/CLNS1A/SART1/SF3B5/LUC7L2/DDX20/SMN1/PRPF8/SF3B2/RNU4-2/PRPF40B…
GO:0000428	DNA-directed RNA polymerase complex	101	0.643655	1.66587	0.00107527	0.0147036	0.0113058	8435	tags=75%, list=29%, signal=54%	2648/4172/64210/5437/1022/10849/30834/5557/9533/10623/7157/6880/11128/661/5558/2071/9400/5433/5436/6878/51082/23649/55209/2965/5422/55197/83860/6874/5440/6908/2068/10621/6879/8295/2067/129685/6882/6873/5439/81488/8464/23248/84172/6917/6877/5431/10474/2963/6881/2962/5438/221830/2961/9519/51728/5828/548644/171568/2960/6883/6875/54623/4646/2958/123169/2967/79577/4331/23168/6872/80349/5441/5442/79724…	GO_CC	KAT2A/MCM3/MMS19/POLR2H/CDK7/CD3EAP/ZNRD1/PRIM1/POLR1C/POLR3C/TP53/TAF9/POLR3A/POLR3D/PRIM2/ERCC3/RECQL5/POLR2D/POLR2G/TAF6/POLR1D/POLA2/SETD5/GTF2H1/POLA1/RPRD1A/TAF3/TAF4/POLR2K/TBP/ERCC2/POLR3F/TAF7/TRRAP/ERCC1/TAF8/TAF11/TAF2/POLR2J/POLR2M/SUPT3H/RPRD2/POLR1B/TCEA1/TAF5/POLR2B/TADA3/GTF2F2/TAF10/GTF2F1/POLR2I/TWISTNB/GTF2E2/TBPL1/POLR3K/PEX2/POLR2J3/POLR3H/GTF2E1/TAF12/TAF4B/PAF1/MYO6/GTF2A2/…
GO:0000777	condensed chromosome kinetochore	102	0.675392	1.75112	0.00107527	0.0147036	0.0113058	6848	tags=71%, list=24%, signal=54%	332/891/5347/11004/81620/1058/79019/55355/83540/701/1063/4751/10403/11130/699/3297/79172/221150/5905/220134/387103/57405/64946/147841/9735/4085/151246/91272/79023/54908/79902/7756/5501/1062/348235/348995/57122/84516/3619/3192/4999/79980/151648/201161/51143/64105/55055/9184/80152/23421/54821/284058/81929/9793/90417/11243/7158/55746/79682/10615/55839/25909/201254/5253/55320/79003/259282/54820/23332…	GO_CC	BIRC5/CCNB1/PLK1/KIF2C/CDT1/CENPA/CENPM/HJURP/NUF2/BUB1B/CENPF/NEK2/NDC80/ZWINT/BUB1/HSF1/CENPO/SKA3/RANGAP1/SKA1/CENPW/SPC25/CENPH/SPC24/KNTC1/MAD2L1/SGO2/BOD1/NUP37/SPDL1/NUP85/ZNF207/PPP1CC/CENPE/SKA2/NUP43/NUP107/DCTN5/INCENP/HNRNPU/ORC2/DSN1/SGO1/CENPV/DYNC1LI1/CENPK/ZWILCH/BUB3/CENPT/ITGB3BP/ERCC6L/KANSL1/SEH1L/CKAP5/KNSTRN/PMF1/TP53BP1/NUP133/CENPU/SPAG5/CENPN/AHCTF1/CENPX/PHF2/MIS18BP1/MI…
GO:0000784	nuclear chromosome, telomeric region	102	0.673089	1.74515	0.00107527	0.0147036	0.0113058	6057	tags=70%, list=21%, signal=55%	983/4172/4173/4171/4175/4176/10951/80119/10189/11335/5888/5424/5591/4174/4998/2237/6741/8563/51547/4436/23028/5501/23468/9984/55226/4361/2547/4999/79035/5111/6117/5892/7517/1763/79228/54433/142/65057/55651/56897/328/4683/51548/2067/64421/84321/64859/64858/7158/7520/80145/9894/5000/5431/545/5371/23347/8520/57187/5976/80351/472/80335/5499/79991/6118/1642/4221/546/10111/7013	GO_CC	CDK1/MCM3/MCM4/MCM2/MCM6/MCM7/CBX1/PIF1/ALYREF/CBX3/RAD51/POLD1/PRKDC/MCM5/ORC1/FEN1/SSB/THOC5/SIRT7/MSH2/KDM1A/PPP1CC/CBX5/THOC1/NAT10/MRE11/XRCC6/ORC2/NABP2/PCNA/RPA1/RAD51D/XRCC3/DNA2/THOC6/GAR1/PARP1/ACD/NHP2/WRNIP1/APEX1/NBN/SIRT6/ERCC1/DCLRE1C/THOC3/NABP1/DCLRE1B/TP53BP1/XRCC5/THOC7/TELO2/ORC4/POLR2B/ATR/PML/SMCHD1/HAT1/THOC2/UPF1/TNKS2/ATM/WDR82/PPP1CA/STN1/RPA2/DDB1/MEN1/ATRX/RAD50/TERF1
GO:0022626	cytosolic ribosome	106	0.808732	2.1013	0.00107527	0.0147036	0.0113058	2685	tags=74%, list=9%, signal=67%	6132/6129/6173/3921/6222/6229/6147/6188/6206/9349/200916/6204/6187/6201/6233/6168/6175/6227/6139/6193/6223/6169/6133/6142/6130/116832/6124/6161/10399/6155/6157/6156/6194/9045/6141/6136/23521/6224/6181/6158/6143/6228/6160/6191/6125/6165/6167/6218/6217/6154/11224/4736/6208/6128/6176/6189/6205/6152/6232/6137/6230/6170/25873/6159/6122/6209/6171/6144/6138/6235/6234/6203/51187/6134/7311/6210/6164/6135	GO_CC	RPL8/RPL7/RPL36A/RPSA/RPS18/RPS24/RPL23A/RPS3/RPS12/RPL23/RPL22L1/RPS10/RPS2/RPS7/RPS27A/RPL37A/RPLP0/RPS21/RPL17/RPS5/RPS19/RPL38/RPL9/RPL18A/RPL7A/RPL39L/RPL4/RPL32/RACK1/RPL27/RPL27A/RPL30/RPS6/RPL14/RPL18/RPL12/RPL13A/RPS20/RPLP2/RPL28/RPL19/RPS23/RPL31/RPS4X/RPL5/RPL35A/RPL37/RPS17/RPS16/RPL26/RPL35/RPL10A/RPS14/RPL6/RPLP1/RPS3A/RPS11/RPL24/RPS27/RPL13/RPS25/RPL39/RPL36/RPL29/RPL3/RPS15/RPL4…
GO:0030532	small nuclear ribonucleoprotein complex	96	0.67225	1.73271	0.00107527	0.0147036	0.0113058	6421	tags=58%, list=22%, signal=46%	6628/101954278/57819/6633/6627/6632/6626/8175/51747/4809/6635/25804/9343/6631/55015/7919/6625/6636/9129/6637/96764/51691/10465/6629/55692/51690/10713/84844/10565/9128/10907/101954272/134353/10421/24148/50628/9410/6634/23451/9733/55660/10946/23020/51634/26121/9416/51639/9092/83443/51631/10594/10992/26834/25766/103625684/10569	GO_CC	SNRPB/RNU6-8/LSM2/SNRPD2/SNRPA1/SNRPD1/SNRPA/SF3A2/LUC7L3/SNU13/SNRPE/LSM4/EFTUD2/SNRPC/PRPF39/DDX39B/SNRNP70/SNRPF/PRPF3/SNRPG/TGS1/LSM8/PPIH/SNRPB2/LUC7L/LSM7/USP39/PHF5A/ARFGEF1/PRPF4/TXNL4A/RNVU1-3/LSM11/CD2BP2/PRPF6/GEMIN4/SNRNP40/SNRPD3/SF3B1/SART3/PRPF40A/SF3A3/SNRNP200/RBMX2/PRPF31/DDX23/SF3B6/SART1/SF3B5/LUC7L2/PRPF8/SF3B2/RNU4-2/PRPF40B/RNU6-2/SLU7
GO:0072686	mitotic spindle	106	0.648333	1.68454	0.00107527	0.0147036	0.0113058	8557	tags=78%, list=29%, signal=56%	51473/126353/9212/983/22974/3833/2648/10460/9493/29127/146909/822/3297/6188/3832/1894/55920/51203/22919/5905/220134/259266/150468/55689/81930/4085/23636/60509/9585/6790/9126/1062/8480/81610/8655/7175/3192/9700/8317/9657/27436/29899/4134/2017/8086/90417/5594/79441/56647/79718/114327/8841/85459/10474/5314/11104/3550/10615/84861/1213/8502/2801/55755/79969/126731/51199/3835/23005/24139/126695/79768/9…	GO_CC	DCDC2/MISP/AURKB/CDK1/TPX2/KIFC1/KAT2A/TACC3/KIF23/RACGAP1/KIF18B/CAPG/HSF1/RPS3/KIF11/ECT2/RCC2/NUSAP1/MAPRE1/RANGAP1/SKA1/ASPM/CKAP2L/YEATS2/KIF18A/MAD2L1/NUP62/AGBL5/KIF20B/AURKA/SMC3/CENPE/RAE1/FAM83D/DYNLL1/TPR/HNRNPU/ESPL1/CDC7/IQCB1/EML4/GPSM2/MAP4/CTTN/AAAS/KNSTRN/MAPK1/HAUS3/BCCIP/TBL1XR1/EFHC1/HDAC3/CEP295/TADA3/PKHD1/KATNA1/IK/SPAG5/KLHL22/CLTC/PKP4/GOLGA2/CDK5RAP2/ATAT1/CCSAP/NIN/KIF2…
GO:0030880	RNA polymerase complex	104	0.639547	1.6587	0.00107875	0.0147036	0.0113058	8435	tags=73%, list=29%, signal=52%	2648/4172/64210/5437/1022/10849/30834/5557/9533/10623/7157/6880/11128/661/5558/2071/9400/5433/5436/6878/51082/23649/55209/2965/5422/55197/83860/6874/5440/6908/2068/10621/6879/8295/2067/129685/6882/6873/5439/81488/8464/23248/84172/6917/6877/5431/10474/2963/6881/2962/5438/221830/2961/9519/51728/5828/548644/171568/2960/6883/6875/54623/4646/2958/123169/2967/79577/4331/23168/6872/80349/5441/5442/79724…	GO_CC	KAT2A/MCM3/MMS19/POLR2H/CDK7/CD3EAP/ZNRD1/PRIM1/POLR1C/POLR3C/TP53/TAF9/POLR3A/POLR3D/PRIM2/ERCC3/RECQL5/POLR2D/POLR2G/TAF6/POLR1D/POLA2/SETD5/GTF2H1/POLA1/RPRD1A/TAF3/TAF4/POLR2K/TBP/ERCC2/POLR3F/TAF7/TRRAP/ERCC1/TAF8/TAF11/TAF2/POLR2J/POLR2M/SUPT3H/RPRD2/POLR1B/TCEA1/TAF5/POLR2B/TADA3/GTF2F2/TAF10/GTF2F1/POLR2I/TWISTNB/GTF2E2/TBPL1/POLR3K/PEX2/POLR2J3/POLR3H/GTF2E1/TAF12/TAF4B/PAF1/MYO6/GTF2A2/…
GO:0097525	spliceosomal snRNP complex	90	0.676362	1.73584	0.00108108	0.0147036	0.0113058	6288	tags=57%, list=22%, signal=45%	6628/101954278/57819/6633/6627/6632/6626/8175/51747/4809/6635/25804/9343/6631/55015/7919/6625/6636/9129/6637/51691/10465/6629/55692/51690/10713/84844/9128/10907/101954272/10421/24148/9410/6634/23451/9733/55660/10946/23020/51634/26121/9416/51639/9092/83443/51631/10594/10992/26834/25766/103625684	GO_CC	SNRPB/RNU6-8/LSM2/SNRPD2/SNRPA1/SNRPD1/SNRPA/SF3A2/LUC7L3/SNU13/SNRPE/LSM4/EFTUD2/SNRPC/PRPF39/DDX39B/SNRNP70/SNRPF/PRPF3/SNRPG/LSM8/PPIH/SNRPB2/LUC7L/LSM7/USP39/PHF5A/PRPF4/TXNL4A/RNVU1-3/CD2BP2/PRPF6/SNRNP40/SNRPD3/SF3B1/SART3/PRPF40A/SF3A3/SNRNP200/RBMX2/PRPF31/DDX23/SF3B6/SART1/SF3B5/LUC7L2/PRPF8/SF3B2/RNU4-2/PRPF40B/RNU6-2
GO:0005643	nuclear pore	86	0.648	1.65334	0.00108578	0.0147036	0.0113058	8930	tags=73%, list=31%, signal=51%	5905/5901/3837/56648/4085/23636/29107/23225/10204/79023/79902/3843/23511/10527/8480/5902/23165/348995/57122/7175/55706/9688/9631/23299/56943/11260/23039/100101267/1984/55795/4641/8086/81929/129401/10482/8498/9972/23279/55746/4600/8888/8021/4927/10762/25909/3267/1069/1070/6396/9883/5903/10073/4928/9961/9818/3841/2733/7341/53371/55308/64901/8658/64328	GO_CC	RANGAP1/RAN/KPNB1/EIF5A2/MAD2L1/NUP62/NXT1/NUP210/NUTF2/NUP37/NUP85/IPO5/NUP188/IPO7/RAE1/RANBP1/NUP205/NUP43/NUP107/TPR/NDC1/NUP93/NUP155/BICD2/ENY2/XPOT/XPO7/POM121C/EIF5A/PCID2/MYO1C/AAAS/SEH1L/NUP35/NXF1/RANBP3/NUP153/NUP160/NUP133/MX2/MCM3AP/NUP214/NUP88/NUP50/AHCTF1/AGFG1/CETN2/CETN3/SEC13/POM121/RANBP2/SNUPN/NUP98/MVP/NUP58/KPNA5/GLE1/SUMO1/NUP54/DDX19A/RANBP17/TNKS/XPO4
GO:0005684	U2-type spliceosomal complex	87	0.681215	1.74	0.00108578	0.0147036	0.0113058	7096	tags=80%, list=24%, signal=61%	6628/57819/6633/6627/6632/8175/51645/51747/4809/6635/25804/10262/9343/22794/6631/55015/9775/6636/9129/6637/11338/51691/57461/6629/55692/51690/84844/9128/10907/1665/8896/84811/24148/55696/51340/57703/10283/9410/6634/23451/55660/10946/23020/51634/84950/26121/9939/151903/27339/23450/1659/4236/9092/3550/83443/51631/10450/10594/10992/22938/25766/51503/7737/25949/55110/6936/54883/23524/8449/10291	GO_CC	SNRPB/LSM2/SNRPD2/SNRPA1/SNRPD1/SF3A2/PPIL1/LUC7L3/SNU13/SNRPE/LSM4/SF3B4/EFTUD2/CASC3/SNRPC/PRPF39/EIF4A3/SNRPF/PRPF3/SNRPG/U2AF2/LSM8/ISY1/SNRPB2/LUC7L/LSM7/PHF5A/PRPF4/TXNL4A/DHX15/BUD31/BUD13/PRPF6/RBM22/CRNKL1/CWC22/CWC27/SNRNP40/SNRPD3/SF3B1/PRPF40A/SF3A3/SNRNP200/RBMX2/PRPF38A/PRPF31/RBM8A/CCDC12/PRPF19/SF3B3/DHX8/MFAP1/SART1/IK/SF3B5/LUC7L2/PPIE/PRPF8/SF3B2/SNW1/PRPF40B/CWC15/RNF113A/SYF2…
GO:0071013	catalytic step 2 spliceosome	84	0.698905	1.77405	0.0010929	0.0147036	0.0113058	7180	tags=86%, list=25%, signal=65%	26986/6628/57819/10189/6633/3178/6627/6632/22913/8175/51645/6635/9343/27316/3187/9775/6636/6637/57461/3192/6629/220988/51690/8899/8896/6426/24148/55696/51340/57703/4670/23398/10283/9410/6634/23451/3181/3183/10946/23020/55094/9939/27339/23450/9416/1659/51639/3190/9092/51428/55596/10492/60625/5411/8220/10450/10594/84292/10992/10236/22938/51503/4116/10569/25949/55110/3185/23524/9785/1655/10291/53938	GO_CC	PABPC1/SNRPB/LSM2/ALYREF/SNRPD2/HNRNPA1/SNRPA1/SNRPD1/RALY/SF3A2/PPIL1/SNRPE/EFTUD2/RBMX/HNRNPH1/EIF4A3/SNRPF/SNRPG/ISY1/HNRNPU/SNRPB2/HNRNPA3/LSM7/PRPF4B/BUD31/SRSF1/PRPF6/RBM22/CRNKL1/CWC22/HNRNPM/PPWD1/CWC27/SNRNP40/SNRPD3/SF3B1/HNRNPA2B1/HNRNPC/SF3A3/SNRNP200/GPATCH1/RBM8A/PRPF19/SF3B3/DDX23/DHX8/SF3B6/HNRNPK/SART1/DDX41/ZCCHC8/SYNCRIP/DHX35/PNN/ESS2/PPIE/PRPF8/WDR83/SF3B2/HNRNPR/SNW1/CWC15/M…
GO:0000123	histone acetyltransferase complex	83	0.650844	1.6487	0.00109409	0.0147036	0.0113058	6681	tags=72%, list=23%, signal=56%	2648/9898/55257/55689/23326/23338/56970/10445/86/54934/55683/8473/6880/8607/5977/55578/11091/339287/84289/56943/11143/6878/10933/3054/9913/27154/10856/6874/57634/284058/6879/8295/10902/51230/6873/8464/7862/56655/60/54107/6877/6885/57325/55274/8089/10474/23774/7994/80314/26122/6871/6881/1810/151507/51147/2033/55167/26009/151050/55929	GO_CC	KAT2A/UBAP2L/MRGBP/YEATS2/USP22/JADE2/ATXN7L3/MCRS1/ACTL6A/KANSL2/KANSL3/OGT/TAF9/RUVBL1/DPF2/SUPT20H/WDR5/MSL1/ING5/ENY2/KAT7/TAF6/MORF4L1/HCFC1/SUPT7L/BRPF3/RUVBL2/TAF4/EP400/KANSL1/TAF7/TRRAP/BRD8/PHF20/TAF2/SUPT3H/BRPF1/POLE4/ACTB/POLE3/TAF5/MAP3K7/KAT14/PHF10/YEATS4/TADA3/BRD1/KAT6A/EPC1/EPC2/TADA2A/TAF10/DR1/MSL3P1/ING4/EP300/MSL2/ZZZ3/KANSL1L/DMAP1
GO:0016591	RNA polymerase II, holoenzyme	78	0.644857	1.62488	0.00110132	0.0147036	0.0113058	8435	tags=74%, list=29%, signal=53%	2648/64210/5437/1022/7157/6880/2071/9400/5433/5436/6878/55209/2965/55197/83860/6874/5440/6908/2068/6879/8295/2067/129685/6882/6873/5439/81488/8464/23248/6917/6877/5431/10474/2963/6881/2962/5438/2961/9519/5828/548644/2960/6883/6875/54623/4646/2958/123169/2967/79577/4331/23168/6872/80349/5441/79724/2966/728340	GO_CC	KAT2A/MMS19/POLR2H/CDK7/TP53/TAF9/ERCC3/RECQL5/POLR2D/POLR2G/TAF6/SETD5/GTF2H1/RPRD1A/TAF3/TAF4/POLR2K/TBP/ERCC2/TAF7/TRRAP/ERCC1/TAF8/TAF11/TAF2/POLR2J/POLR2M/SUPT3H/RPRD2/TCEA1/TAF5/POLR2B/TADA3/GTF2F2/TAF10/GTF2F1/POLR2I/GTF2E2/TBPL1/PEX2/POLR2J3/GTF2E1/TAF12/TAF4B/PAF1/MYO6/GTF2A2/LEO1/GTF2H3/CDC73/MNAT1/RTF1/TAF1/WDR61/POLR2L/ZNF768/GTF2H2/GTF2H2C
GO:0070603	SWI/SNF superfamily-type complex	76	0.624795	1.56888	0.00110619	0.0147036	0.0113058	8384	tags=79%, list=29%, signal=56%	1107/6604/54108/6599/6602/3066/1457/6597/6598/57504/10445/65980/86/3065/8607/5977/6605/125476/23512/2186/55249/10856/1108/81611/57634/8295/10902/5928/4798/9219/10042/54815/9112/57459/10847/55274/29844/79913/124944/93973/5931/53615/64431/83444/283899/8467/54617/57492/55929/5925/6601/11177/7528/55193/8289/29998/51773/6603/2020/23506	GO_CC	CHD3/SMARCD3/CHRAC1/SMARCC1/SMARCD1/HDAC2/CSNK2A1/SMARCA4/SMARCB1/MTA3/MCRS1/BRD9/ACTL6A/HDAC1/RUVBL1/DPF2/SMARCE1/INO80C/SUZ12/BPTF/YY1AP1/RUVBL2/CHD4/ANP32E/EP400/TRRAP/BRD8/RBBP4/NFRKB/MTA2/HMGXB4/GATAD2A/MTA1/GATAD2B/SRCAP/PHF10/TFPT/ACTR5/C17orf49/ACTR8/RBBP7/MBD3/ACTR6/INO80B/INO80E/SMARCA5/INO80/ARID1B/DMAP1/RB1/SMARCC2/BAZ1A/YY1/PBRM1/ARID1A/BICRA/RSF1/SMARCD2/EN2/BICRAL
GO:0000792	heterochromatin	73	0.67023	1.67176	0.00111732	0.0147036	0.0113058	6028	tags=68%, list=21%, signal=54%	3159/1058/23466/3297/1788/10155/10951/11335/57673/146956/7703/8091/29128/84733/51547/3070/57332/23468/84787/3065/29997/1786/22880/11176/3619/4999/79968/6950/57167/1912/23512/115426/51548/8726/23310/9031/4204/1059/6045/23076/7155/6839/5371/1029/1656/8932/157570/53615/546/56254	GO_CC	HMGA1/CENPA/CBX6/HSF1/DNMT3A/TRIM28/CBX1/CBX3/BEND3/EME1/PCGF2/HMGA2/UHRF1/CBX2/SIRT7/HELLS/CBX8/CBX5/KMT5C/HDAC1/NOP53/DNMT1/MORC2/BAZ2A/INCENP/ORC2/WDR76/TCP1/SALL4/PHC2/SUZ12/UHRF2/SIRT6/EED/NCAPD3/BAZ1B/MECP2/CENPB/RNF2/RRP1B/TOP2B/SUV39H1/PML/CDKN2A/DDX6/MBD2/ESCO2/MBD3/ATRX/RNF20
GO:0005657	replication fork	67	0.671123	1.65618	0.00112233	0.0147036	0.0113058	6905	tags=75%, list=24%, signal=57%	4172/4796/8318/5984/80119/55388/5424/29128/7516/5557/641/1786/11169/4361/7157/50485/5111/6117/5558/5892/7517/29980/51659/84296/23649/56852/5422/5982/83637/4683/5981/9031/5814/7158/10714/8914/27339/54962/5985/5889/253714/6118/7507/5983/8467/604/54465/55929/7150/7486	GO_CC	MCM3/TONSL/CDC45/RFC4/PIF1/MCM10/POLD1/UHRF1/XRCC2/PRIM1/BLM/DNMT1/WDHD1/MRE11/TP53/SMARCAL1/PCNA/RPA1/PRIM2/RAD51D/XRCC3/DONSON/GINS2/GINS4/POLA2/RAD18/POLA1/RFC2/ZMIZ2/NBN/RFC1/BAZ1B/PURB/TP53BP1/POLD3/TIMELESS/PRPF19/TIPIN/RFC5/RAD51C/MMS22L/RPA2/XPA/RFC3/SMARCA5/BCL6/ETAA1/DMAP1/TOP1/WRN
GO:0090734	site of DNA damage	67	0.616363	1.52104	0.00112233	0.0147036	0.0113058	9011	tags=75%, list=31%, signal=52%	10951/11335/5888/55719/23468/5252/4361/56893/55159/7157/10552/10093/55135/50485/6117/79968/286257/10109/142/10094/56852/4683/55183/9025/55100/7158/7520/8914/10096/27339/23347/5932/157570/1386/6118/10097/10111/79000/10092/221443/23137/6419/79677/92797/51444/56916/7415/7454/254225/5429	GO_CC	CBX1/CBX3/RAD51/SLF2/CBX5/PHF1/MRE11/UBQLN4/RFWD3/TP53/ARPC1A/ARPC4/WRAP53/SMARCAL1/RPA1/WDR76/PAXX/ARPC2/PARP1/ARPC3/RAD18/NBN/RIF1/RNF8/WDR70/TP53BP1/XRCC5/TIMELESS/ACTR3/PRPF19/SMCHD1/RBBP8/ESCO2/ATF2/RPA2/ACTR2/RAD50/AUNIP/ARPC5/OARD1/SMC5/SETMAR/SMC6/HELB/RNF138/SMARCAD1/VCP/WAS/RNF169/POLH
GO:0015935	small ribosomal subunit	68	0.68966	1.70405	0.0011236	0.0147036	0.0113058	5674	tags=66%, list=19%, signal=53%	3921/6222/6229/6188/6206/6204/6187/6201/6233/6227/6193/6223/10399/6194/6224/6228/6191/6218/6217/6208/6189/6205/6232/6230/6209/6235/6234/6203/7311/6210/64949/1939/54460/6183/83939/51081/55173/28977/23107/64965/51021/7818/60488/55168/51373	GO_CC	RPSA/RPS18/RPS24/RPS3/RPS12/RPS10/RPS2/RPS7/RPS27A/RPS21/RPS5/RPS19/RACK1/RPS6/RPS20/RPS23/RPS4X/RPS17/RPS16/RPS14/RPS3A/RPS11/RPS27/RPS25/RPS15/RPS29/RPS28/RPS9/UBA52/RPS15A/MRPS26/EIF2D/MRPS21/MRPS12/EIF2A/MRPS7/MRPS10/MRPL42/MRPS27/MRPS9/MRPS16/DAP3/MRPS35/MRPS18A/MRPS17
GO:0030684	preribosome	72	0.700566	1.74283	0.0011236	0.0147036	0.0113058	6577	tags=81%, list=23%, signal=63%	23246/10528/23212/2091/6201/25879/83732/705/51602/84294/4809/51096/22984/91695/23481/55127/27341/8568/51154/9277/9136/10436/84916/28987/55759/9790/88745/26156/117246/55813/55720/84946/10813/84261/56342/27340/8945/65095/51018/84549/10885/10199/51388/92856/23076/79954/22884/85395/79050/3692/54663/51118/65083/90441/10412/8602/55272/25983	GO_CC	BOP1/NOP56/RRS1/FBL/RPS7/DCAF13/RIOK1/BYSL/NOP58/UTP23/SNU13/UTP18/PDCD11/RRP7BP/PES1/HEATR1/RRP7A/RRP1/MRTO4/WDR46/RRP9/EMG1/UTP4/NOB1/WDR12/BMS1/RRP36/RSL1D1/FTSJ3/UTP6/TSR1/LTV1/UTP14A/FBXW9/PPAN/UTP20/BTRC/KRI1/RRP15/MAK16/WDR3/MPHOSPH10/NIP7/IMP4/RRP1B/NOL10/WDR37/FAM207A/NOC4L/EIF6/WDR74/UTP11/NOL6/ZNF622/NSA2/NOP14/IMP3/NGDN
GO:0005844	polysome	71	0.742472	1.84447	0.00112486	0.0147036	0.0113058	2923	tags=61%, list=10%, signal=55%	6132/6173/6188/6227/8667/4440/6169/6142/6130/6161/6156/6194/6141/27161/6143/6228/6160/6191/4736/6128/6152/6170/25873/124540/6171/10445/190/1975/6235/6234/4733/23367/10985/1660/689/2521/23185/85451/57532/6135/55323/51182/8087	GO_CC	RPL8/RPL36A/RPS3/RPS21/EIF3H/MSI1/RPL38/RPL18A/RPL7A/RPL32/RPL30/RPS6/RPL18/AGO2/RPL19/RPS23/RPL31/RPS4X/RPL10A/RPL6/RPL24/RPL39/RPL36/MSI2/RPL41/MCRS1/NR0B1/EIF4B/RPS29/RPS28/DRG1/LARP1/GCN1/DHX9/BTF3/FUS/LARP4B/UNK/NUFIP2/RPL11/LARP6/HSPA14/FXR1
GO:0022625	cytosolic large ribosomal subunit	61	0.838573	2.04697	0.00112486	0.0147036	0.0113058	3722	tags=87%, list=13%, signal=76%	6132/6129/6173/6147/9349/200916/6168/6175/6139/6169/6133/6142/6130/116832/6124/6161/6155/6157/6156/9045/6141/6136/23521/6181/6158/6143/6160/6125/6165/6167/6154/11224/4736/6128/6176/6152/6137/6170/25873/6159/6122/6171/6144/6138/51187/6134/7311/6164/6135/6146/285855/25929/6838	GO_CC	RPL8/RPL7/RPL36A/RPL23A/RPL23/RPL22L1/RPL37A/RPLP0/RPL17/RPL38/RPL9/RPL18A/RPL7A/RPL39L/RPL4/RPL32/RPL27/RPL27A/RPL30/RPL14/RPL18/RPL12/RPL13A/RPLP2/RPL28/RPL19/RPL31/RPL5/RPL35A/RPL37/RPL26/RPL35/RPL10A/RPL6/RPLP1/RPL24/RPL13/RPL39/RPL36/RPL29/RPL3/RPL41/RPL21/RPL15/RSL24D1/RPL10/UBA52/RPL34/RPL11/RPL22/RPL7L1/GEMIN5/SURF6
GO:0010494	cytoplasmic stress granule	65	0.633228	1.55408	0.00112867	0.0147036	0.0113058	7189	tags=62%, list=25%, signal=46%	10642/26986/5563/2886/80336/3837/348262/8761/79752/22794/7072/23367/4904/11030/23185/1974/57532/8570/4076/1653/11273/26065/22927/6311/26058/7073/5936/3190/57521/1656/9698/4343/23369/10146/23435/55239/4154/5042/6780/1994	GO_CC	IGF2BP1/PABPC1/PRKAA2/GRB7/PABPC1L/KPNB1/MCRIP1/PABPC4/ZFAND1/CASC3/TIA1/LARP1/YBX1/RBPMS/LARP4B/EIF4A2/NUFIP2/KHSRP/CAPRIN1/DDX1/ATXN2L/LSM14A/HABP4/ATXN2/GIGYF2/TIAL1/RBM4/HNRNPK/RPTOR/DDX6/PUM1/MOV10/PUM2/G3BP1/TARDBP/OGFOD1/MBNL1/PABPC3/STAU1/ELAVL1
GO:0005876	spindle microtubule	58	0.676081	1.63249	0.00114025	0.0147036	0.0113058	8594	tags=85%, list=30%, signal=60%	126353/332/9212/5347/983/9055/146909/3832/24137/221150/51203/84722/827/22919/220134/81930/9735/7283/91272/6790/1062/1453/348235/27175/3192/808/8766/996/805/3796/8881/85459/84861/1213/55142/126731/259282/23332/5048/403/11127/9903/4926/23122/84140/252969/8452/79884/10426/6795	GO_CC	MISP/BIRC5/AURKB/PLK1/CDK1/PRC1/KIF18B/KIF11/KIF4A/SKA3/NUSAP1/PSRC1/CAPN6/MAPRE1/SKA1/KIF18A/KNTC1/TUBG1/BOD1/AURKA/CENPE/CSNK1D/SKA2/TUBG2/HNRNPU/CALM3/RAB11A/CDC27/CALM2/KIF2A/CDC16/CEP295/KLHL22/CLTC/HAUS2/CCSAP/BOD1L1/CLASP1/PAFAH1B1/ARL3/KIF3A/KLHL21/NUMA1/CLASP2/FAM161A/NEIL2/CUL3/MAP9/TUBGCP3/AURKC
GO:0005871	kinesin complex	54	0.636255	1.53124	0.00114286	0.0147036	0.0113058	7912	tags=65%, list=27%, signal=47%	113220/10112/11004/3833/9493/146909/3832/24137/81930/3797/9585/90990/1062/147700/64837/3799/56992/374654/9928/7531/3801/3796/55083/3831/63971/23046/3835/54820/64147/55605/5048/547/11127/347240/23303	GO_CC	KIF12/KIF20A/KIF2C/KIFC1/KIF23/KIF18B/KIF11/KIF4A/KIF18A/KIF3C/KIF20B/KIFC2/CENPE/KLC3/KLC2/KIF5B/KIF15/KIF7/KIF14/YWHAE/KIFC3/KIF2A/KIF26B/KLC1/KIF13A/KIF21B/KIF22/NDE1/KIF9/KIF21A/PAFAH1B1/KIF1A/KIF3A/KIF24/KIF13B
GO:0022627	cytosolic small ribosomal subunit	40	0.8425	1.94162	0.00116686	0.0147036	0.0113058	2525	tags=75%, list=9%, signal=69%	3921/6222/6229/6188/6206/6204/6187/6201/6233/6227/6193/6223/10399/6194/6224/6228/6191/6218/6217/6208/6189/6205/6232/6230/6209/6235/6234/6203/7311/6210	GO_CC	RPSA/RPS18/RPS24/RPS3/RPS12/RPS10/RPS2/RPS7/RPS27A/RPS21/RPS5/RPS19/RACK1/RPS6/RPS20/RPS23/RPS4X/RPS17/RPS16/RPS14/RPS3A/RPS11/RPS27/RPS25/RPS15/RPS29/RPS28/RPS9/UBA52/RPS15A
GO:0005685	U1 snRNP	32	0.747258	1.66164	0.00118064	0.0147036	0.0113058	4025	tags=50%, list=14%, signal=43%	6628/6633/6632/6626/51747/6635/6631/55015/6625/6636/6637/6629/55692/101954272/6634/55660	GO_CC	SNRPB/SNRPD2/SNRPD1/SNRPA/LUC7L3/SNRPE/SNRPC/PRPF39/SNRNP70/SNRPF/SNRPG/SNRPB2/LUC7L/RNVU1-3/SNRPD3/PRPF40A
GO:0005720	nuclear heterochromatin	31	0.726006	1.60063	0.00118765	0.0147036	0.0113058	4154	tags=65%, list=14%, signal=55%	1058/1788/10155/10951/11335/57673/146956/7703/29128/51547/23468/84787/6950/23512/115426/51548/8726/23310/1059/6045	GO_CC	CENPA/DNMT3A/TRIM28/CBX1/CBX3/BEND3/EME1/PCGF2/UHRF1/SIRT7/CBX5/KMT5C/TCP1/SUZ12/UHRF2/SIRT6/EED/NCAPD3/CENPB/RNF2
GO:0042788	polysomal ribosome	31	0.876104	1.93156	0.00118765	0.0147036	0.0113058	2685	tags=90%, list=9%, signal=82%	6132/6173/6227/8667/6169/6142/6130/6161/6156/6141/6143/6228/6160/4736/6128/6152/6170/25873/6171/190/6235/6234/23367/1660/689/23185/57532/6135	GO_CC	RPL8/RPL36A/RPS21/EIF3H/RPL38/RPL18A/RPL7A/RPL32/RPL30/RPL18/RPL19/RPS23/RPL31/RPL10A/RPL6/RPL24/RPL39/RPL36/RPL41/NR0B1/RPS29/RPS28/LARP1/DHX9/BTF3/LARP4B/NUFIP2/RPL11
GO:0005732	small nucleolar ribonucleoprotein complex	22	0.80659	1.69107	0.00123762	0.0151576	0.0116548	4473	tags=82%, list=15%, signal=69%	10528/2091/51602/1736/4809/54913/9136/6636/9221/10940/10556/54433/55651/10248/9410/51367/10199/55505	GO_CC	NOP56/FBL/NOP58/DKC1/SNU13/RPP25/RRP9/SNRPF/NOLC1/POP1/RPP30/GAR1/NHP2/POP7/SNRNP40/POP5/MPHOSPH10/NOP10
GO:0030424	axon	593	0.437029	1.23694	0.001998	0.0227928	0.0175256	9104	tags=46%, list=31%, signal=32%	152/27242/1627/6616/10642/7345/1759/22974/4922/5563/5967/23466/6091/90019/114787/24137/790/7040/3673/3315/84232/6809/57556/10814/3675/6623/4885/3326/5802/5905/134/747/84062/24141/1410/64780/5025/8898/7077/6001/71/50861/28964/23413/2288/10382/10947/5818/5064/9266/393/3767/55607/6804/1741/6624/5538/55330/27124/4504/9585/56288/5058/23394/6790/29993/388552/2048/50488/8829/4897/7402/6855/30818/8655/34…	GO_CC	ADRA2C/TNFRSF21/DBN1/SNAP25/IGF2BP1/UCHL1/DNM1/TPX2/NTS/PRKAA2/REG1A/CBX6/ROBO1/SYT8/GPRIN1/KIF4A/CAD/TGFB1/ITGA2/HSPB1/MAF1/STX3/SEMA6A/CPLX2/ITGA3/SNCG/NPTX2/HSP90AB1/PTPRS/RANGAP1/ADORA1/DAGLA/DTNBP1/LAMP5/CRYAB/MICAL1/P2RX4/MTMR2/TIMP2/RGS10/ACTG1/STMN3/GIT1/NCS1/FKBP4/TUBB4A/AP3M2/NECTIN1/PALM/CYTH2/ARHGAP4/KCNJ11/PPP1R9A/STX1A/DLG3/FSCN1/PPT1/BLOC1S4/INPP5J/MT3/KIF20B/PARD3/PAK1/ADNP/AURKA/…
GO:0044456	synapse part	916	0.432708	1.22795	0.001998	0.0227928	0.0175256	9103	tags=43%, list=31%, signal=30%	8877/152/6714/1627/6616/10642/9145/6132/1501/1759/9123/9454/4922/6129/8440/6222/2171/9181/90019/6188/9349/3838/9545/50807/790/6536/23513/6175/3673/6809/6223/10814/27092/5621/6169/3675/6156/120/9045/22883/58489/6136/5802/84687/192683/8936/134/747/8537/23542/84062/3706/24141/1410/3911/64780/4736/6208/476/5025/8898/6128/6001/5747/81858/71/5217/6232/28964/23413/57622/5127/10228/6230/9144/5818/5064/37…	GO_CC	SPHK1/ADRA2C/SRC/DBN1/SNAP25/IGF2BP1/SYNGR1/RPL8/CTNND2/DNM1/SLC16A3/HOMER3/NTS/RPL7/NCK2/RPS18/FABP5/ARHGEF2/SYT8/RPS3/RPL23/KPNA2/RAB3D/ASAP1/CAD/SLC6A9/SCRIB/RPLP0/ITGA2/STX3/RPS19/CPLX2/CACNG4/PRNP/RPL38/ITGA3/RPL30/ADD3/RPL14/CLSTN1/ABHD17C/RPL12/PTPRS/PPP1R9B/SCAMP5/WASF1/ADORA1/DAGLA/BCAS1/MAPK8IP2/DTNBP1/ITPKA/LAMP5/CRYAB/LAMA5/MICAL1/RPL10A/RPS14/ATP1A1/P2RX4/MTMR2/RPL6/RGS10/PTK2/SHARPI…
GO:0044450	microtubule organizing center part	177	0.530179	1.44283	0.00204918	0.0227928	0.0175256	8947	tags=66%, list=31%, signal=46%	5347/7153/55165/822/284403/9814/653784/22994/5901/899/89891/3310/7283/3304/6790/10211/80097/22897/51174/84902/27175/116840/8481/440145/672/3875/11190/6950/9657/10733/6491/25776/85302/54535/51098/4957/3303/64770/57787/9793/55835/90060/80184/85378/9851/56647/3796/163786/1639/54903/11158/26005/55722/5108/55704/9696/10844/85459/121441/134359/25886/10121/90410/124093/55125/84376/80351/23265/10615/2256…	GO_CC	PLK1/TOP2A/CEP55/CAPG/WDR62/SFI1/MZT2A/CEP131/RAN/CCNF/WDR34/HSPA6/TUBG1/HSPA1B/AURKA/FLOT1/MZT2B/CEP164/TUBD1/CEP89/TUBG2/CNTROB/OFD1/MZT1/BRCA1/KRT18/CEP250/TCP1/IQCB1/PLK4/STIL/CBY1/FBF1/CCHCR1/IFT52/ODF2/HSPA1A/CCDC14/MARK4/CKAP5/CENPJ/CCDC120/CEP290/TUBGCP6/KIAA0753/BCCIP/KIF2A/SASS6/DCTN1/MKS1/RABL2B/C2CD3/CEP72/PCM1/CCDC88A/CROCC/TUBGCP2/CEP295/NEDD1/POC5/POC1A/ACTR1A/IFT20/CCDC78/CEP192/H…
GO:0030427	site of polarized growth	175	0.524048	1.42493	0.00205128	0.0227928	0.0175256	6887	tags=48%, list=24%, signal=37%	1627/6616/10642/5967/23466/114787/6809/3675/4885/3326/84062/24141/7077/50861/2288/5818/9266/393/55607/1741/6624/27124/9585/56288/8829/7402/80228/3799/7248/10540/808/54536/8851/66008/116983/10094/867/8826/2017/51393/23162/11336/22859/7531/10409/90060/118813/6993/8882/4137/3320/26230/28988/58155/10381/85440/22853/3831/81544/23265/5727/1525/322/1785/11344/60412/23046/10006/23307/10236/23767/23467/51…	GO_CC	DBN1/SNAP25/IGF2BP1/REG1A/CBX6/GPRIN1/STX3/ITGA3/NPTX2/HSP90AB1/DTNBP1/LAMP5/TIMP2/STMN3/FKBP4/NECTIN1/CYTH2/ARHGAP4/PPP1R9A/DLG3/FSCN1/INPP5J/KIF20B/PARD3/NRP1/UTRN/ORAI2/KIF5B/TSC1/DCTN2/CALM3/EXOC6/CDK5R1/TRAK2/ACAP3/ARPC3/CBL/IQGAP1/CTTN/TRPV2/MAPK8IP3/EXOC3/ADGRL1/YWHAE/BASP1/CCDC120/ZFYVE27/DYNLT1/ZPR1/MAPT/HSP90AA1/TIAM2/DBNL/PTBP2/TUBB3/DOCK7/LMTK2/KLC1/GDPD5/EXOC7/PTCH1/CXADR/APBB1/DNM2/…
GO:0030426	growth cone	170	0.528977	1.43516	0.00205761	0.0227928	0.0175256	6887	tags=49%, list=24%, signal=37%	1627/6616/10642/5967/23466/114787/6809/3675/4885/3326/84062/24141/7077/50861/2288/5818/9266/393/55607/1741/6624/27124/9585/56288/8829/7402/80228/3799/7248/10540/808/54536/8851/66008/116983/10094/867/8826/2017/51393/23162/11336/22859/7531/10409/90060/118813/6993/8882/4137/3320/26230/58155/10381/85440/22853/3831/81544/23265/5727/1525/322/1785/11344/60412/23046/10006/23307/10236/23767/23467/51199/15…	GO_CC	DBN1/SNAP25/IGF2BP1/REG1A/CBX6/GPRIN1/STX3/ITGA3/NPTX2/HSP90AB1/DTNBP1/LAMP5/TIMP2/STMN3/FKBP4/NECTIN1/CYTH2/ARHGAP4/PPP1R9A/DLG3/FSCN1/INPP5J/KIF20B/PARD3/NRP1/UTRN/ORAI2/KIF5B/TSC1/DCTN2/CALM3/EXOC6/CDK5R1/TRAK2/ACAP3/ARPC3/CBL/IQGAP1/CTTN/TRPV2/MAPK8IP3/EXOC3/ADGRL1/YWHAE/BASP1/CCDC120/ZFYVE27/DYNLT1/ZPR1/MAPT/HSP90AA1/TIAM2/PTBP2/TUBB3/DOCK7/LMTK2/KLC1/GDPD5/EXOC7/PTCH1/CXADR/APBB1/DNM2/TWF2/…
GO:0001726	ruffle	169	0.559098	1.51599	0.00206186	0.0227928	0.0175256	9205	tags=65%, list=32%, signal=45%	79574/54997/6714/7429/5152/6277/9181/822/4830/6188/6282/302/55612/9260/84687/4831/1021/23607/81930/51330/91663/27131/26751/6624/27124/5058/10603/7430/29993/23603/9847/51177/9270/1915/89846/5141/10163/3685/5335/87/54869/55785/126432/11252/23647/4771/5879/8826/2017/56623/4641/6285/1072/8844/6868/10787/117145/8394/9026/28988/23396/3678/199/7456/221178/1785/51474/9368/57608/23286/23526/9564/81848/644…	GO_CC	EPS8L3/TESC/SRC/VIL1/PDE9A/S100A6/ARHGEF2/CAPG/NME1/RPS3/S100A11/ANXA2/FERMT1/PDLIM7/PPP1R9B/NME2/CDK6/CD2AP/KIF18A/TNFRSF12A/MYADM/SNX5/SH3YL1/FSCN1/INPP5J/PAK1/SH2B2/EZR/PACSIN1/CORO1C/C2CD5/PLEKHO1/ITGB1BP1/EEF1A1/FGD3/PDE4A/WASF2/ITGAV/PLCG1/ACTN1/EPS8L1/FGD6/RINL/PACSIN2/ARFIP2/NF2/RAC1/IQGAP1/CTTN/INPP5E/MYO1C/S100B/CFL1/KSR1/ADAM17/NCKAP1/THEM4/PIP5K1A/HIP1R/DBNL/PIP5K1C/ITGA5/AIF1/WIPF1/S…
GO:0005814	centriole	132	0.567402	1.50752	0.00208986	0.0227928	0.0175256	9582	tags=70%, list=33%, signal=47%	5347/7153/55165/822/284403/9814/5901/899/89891/3310/7283/3304/6790/22897/51174/84902/116840/8481/11190/9657/10733/6491/25776/85302/54535/51098/4957/3303/55835/90060/80184/9851/56647/3796/163786/1639/54903/11158/26005/5108/55704/9696/85459/121441/134359/25886/10121/90410/124093/55125/225689/84461/199221/22873/1069/95681/152185/126731/51199/10806/100287171/1070/9662/3064/84131/5116/9738/22832/19733…	GO_CC	PLK1/TOP2A/CEP55/CAPG/WDR62/SFI1/RAN/CCNF/WDR34/HSPA6/TUBG1/HSPA1B/AURKA/CEP164/TUBD1/CEP89/CNTROB/OFD1/CEP250/IQCB1/PLK4/STIL/CBY1/FBF1/CCHCR1/IFT52/ODF2/HSPA1A/CENPJ/CCDC120/CEP290/KIAA0753/BCCIP/KIF2A/SASS6/DCTN1/MKS1/RABL2B/C2CD3/PCM1/CCDC88A/CROCC/CEP295/NEDD1/POC5/POC1A/ACTR1A/IFT20/CCDC78/CEP192/MAPK15/NEURL4/DZIP1L/DZIP1/CETN2/CEP41/SPICE1/CCSAP/NIN/SDCCAG8/WASHC1/CETN3/CEP135/HTT/CEP78/P…
GO:0001650	fibrillar center	128	0.581656	1.54105	0.00209864	0.0227928	0.0175256	9650	tags=77%, list=33%, signal=52%	10528/1875/23594/23212/2091/6949/30851/339230/10537/1936/4794/55536/51602/1663/1736/54751/10849/6598/55127/7430/10522/31/23160/8161/29997/9221/8480/84916/6629/51447/5049/55578/79980/1601/54433/125476/8731/9807/55249/10421/114785/55269/84268/27063/10892/84280/7296/9879/118487/92856/7334/7343/8446/51755/26517/10557/84752/5987/55339/92140/55786/9875/79991/9013/7013/8467/9825/3215/29842/7150/4092/687…	GO_CC	NOP56/E2F5/ORC6/RRS1/FBL/TCOF1/TAX1BP3/CCDC137/UBD/EEF1D/NFKBIE/CDCA7L/NOP58/DDX11/DKC1/FBLIM1/CD3EAP/SMARCB1/HEATR1/EZR/DEAF1/ACACA/WDR43/COIL/NOP53/NOLC1/RAE1/UTP4/SNRPB2/IP6K2/PAFAH1B2/SUPT20H/DSN1/DAB2/GAR1/INO80C/RNMT/IP6K1/YY1AP1/CD2BP2/MBD6/PSPC1/RPAIN/ANKRD1/MALT1/BTBD10/TXNRD1/DDX46/CHCHD1/IMP4/UBE2N/UBTF/DUSP11/CDK12/TIMM13/RPP38/B3GNT9/TRIM27/WDR33/MTDH/ZNF415/URB1/STN1/TAF1C/TERF1/SMA…
GO:0032993	protein-DNA complex	113	0.58629	1.52944	0.00214362	0.0227928	0.0175256	7990	tags=59%, list=27%, signal=43%	6666/1058/4172/4869/9837/4796/8318/51176/4800/5424/8091/5591/5437/1649/5557/30818/2547/50485/5111/6117/5558/29980/2071/142/65057/221656/51659/84296/23512/23649/5422/6908/6667/5469/5814/10714/7520/1388/27339/3087/3728/2963/5893/7994/6934/6670/79991/6118/3727/7507/7013/2033/7709/7150/2960/6654/4802/4778/4149/80169/2967/54386/7014/1499/5927/92797/54737	GO_CC	SOX12/CENPA/MCM3/NPM1/GINS1/TONSL/CDC45/LEF1/NFYA/POLD1/HMGA2/PRKDC/POLR2H/DDIT3/PRIM1/KCNIP3/XRCC6/SMARCAL1/PCNA/RPA1/PRIM2/DONSON/ERCC3/PARP1/ACD/KDM1B/GINS2/GINS4/SUZ12/POLA2/POLA1/TBP/SP1/MED1/PURB/POLD3/XRCC5/ATF6B/PRPF19/HHEX/JUP/GTF2F2/RAD52/KAT6A/TCF7L2/SP3/STN1/RPA2/JUND/XPA/TERF1/EP300/ZBTB17/TOP1/GTF2E1/SOS1/NFYC/NFE2/MAX/CTC1/GTF2H3/TERF2IP/TERF2/CTNNB1/KDM5A/HELB/MPHOSPH8
GO:0000794	condensed nuclear chromosome	96	0.629903	1.62356	0.00215054	0.0227928	0.0175256	6342	tags=52%, list=22%, signal=41%	9212/891/5347/1058/83540/10609/701/4751/10403/699/23212/9918/79172/1111/23397/120/5888/5885/84365/1104/7283/6790/641/9126/84787/7329/10128/3619/672/79980/11073/151648/5810/64105/5883/23310/11243/100130958/23063/1059/57820/27030/23476/6839/65083/546/10111/89765/55320/79003	GO_CC	AURKB/CCNB1/PLK1/CENPA/NUF2/P3H4/BUB1B/NEK2/NDC80/BUB1/RRS1/NCAPD2/CENPO/CHEK1/NCAPH/ADD3/RAD51/RAD21/NIFK/RCC1/TUBG1/AURKA/BLM/SMC3/KMT5C/UBE2I/LRPPRC/INCENP/BRCA1/DSN1/TOPBP1/SGO1/RAD1/CENPK/RAD9A/NCAPD3/PMF1/SYCE1L/WAPL/CENPB/CCNB1IP1/MLH3/BRD4/SUV39H1/NOL6/ATRX/RAD50/RSPH1/MIS18BP1/MIS12
GO:0031248	protein acetyltransferase complex	93	0.6433	1.65669	0.00215054	0.0227928	0.0175256	6681	tags=71%, list=23%, signal=55%	2648/9898/55257/55689/23326/23338/56970/10445/86/54934/55683/8473/6880/8607/5977/55578/11091/339287/84289/56943/80018/11143/6878/10933/3054/9913/27154/10856/6874/57634/284058/6879/8295/10902/8260/51230/6873/8464/7862/56655/60/54107/6877/6885/57325/55274/80155/8089/10474/23774/7994/80314/26122/80218/6871/6881/1810/151507/84316/51147/2033/55167/26009/151050/60560/55929	GO_CC	KAT2A/UBAP2L/MRGBP/YEATS2/USP22/JADE2/ATXN7L3/MCRS1/ACTL6A/KANSL2/KANSL3/OGT/TAF9/RUVBL1/DPF2/SUPT20H/WDR5/MSL1/ING5/ENY2/NAA25/KAT7/TAF6/MORF4L1/HCFC1/SUPT7L/BRPF3/RUVBL2/TAF4/EP400/KANSL1/TAF7/TRRAP/BRD8/NAA10/PHF20/TAF2/SUPT3H/BRPF1/POLE4/ACTB/POLE3/TAF5/MAP3K7/KAT14/PHF10/NAA15/YEATS4/TADA3/BRD1/KAT6A/EPC1/EPC2/NAA50/TADA2A/TAF10/DR1/MSL3P1/NAA38/ING4/EP300/MSL2/ZZZ3/KANSL1L/NAA35/DMAP1
GO:1902493	acetyltransferase complex	93	0.6433	1.65669	0.00215054	0.0227928	0.0175256	6681	tags=71%, list=23%, signal=55%	2648/9898/55257/55689/23326/23338/56970/10445/86/54934/55683/8473/6880/8607/5977/55578/11091/339287/84289/56943/80018/11143/6878/10933/3054/9913/27154/10856/6874/57634/284058/6879/8295/10902/8260/51230/6873/8464/7862/56655/60/54107/6877/6885/57325/55274/80155/8089/10474/23774/7994/80314/26122/80218/6871/6881/1810/151507/84316/51147/2033/55167/26009/151050/60560/55929	GO_CC	KAT2A/UBAP2L/MRGBP/YEATS2/USP22/JADE2/ATXN7L3/MCRS1/ACTL6A/KANSL2/KANSL3/OGT/TAF9/RUVBL1/DPF2/SUPT20H/WDR5/MSL1/ING5/ENY2/NAA25/KAT7/TAF6/MORF4L1/HCFC1/SUPT7L/BRPF3/RUVBL2/TAF4/EP400/KANSL1/TAF7/TRRAP/BRD8/NAA10/PHF20/TAF2/SUPT3H/BRPF1/POLE4/ACTB/POLE3/TAF5/MAP3K7/KAT14/PHF10/NAA15/YEATS4/TADA3/BRD1/KAT6A/EPC1/EPC2/NAA50/TADA2A/TAF10/DR1/MSL3P1/NAA38/ING4/EP300/MSL2/ZZZ3/KANSL1L/NAA35/DMAP1
GO:0035097	histone methyltransferase complex	86	0.628934	1.60469	0.00217155	0.0227928	0.0175256	8993	tags=81%, list=31%, signal=56%	2146/3066/26147/27043/3720/10765/10445/23468/5252/54881/1876/9757/22823/6880/8607/11091/100170841/26168/11108/121536/125476/30827/23126/4297/8242/6878/23054/23512/3054/10856/6874/284058/6879/63925/5928/8726/23269/51230/26036/2145/6045/26121/22976/84661/22847/57680/84332/124944/8085/80335/5931/4591/130557/4221/23135/9739/23067/56980/10419/7403/54554/4149/5978/5927/6872/81887/23081/5929/152485/9734	GO_CC	EZH2/HDAC2/PHF19/PELP1/JARID2/KDM5B/MCRS1/CBX5/PHF1/TEX10/E2F6/KMT2B/MTF2/TAF9/RUVBL1/WDR5/EPOP/SENP3/PRDM4/AEBP2/INO80C/CXXC1/POGZ/KMT2A/KDM5C/TAF6/NCOA6/SUZ12/HCFC1/RUVBL2/TAF4/KANSL1/TAF7/ZNF335/RBBP4/EED/MGA/PHF20/ZNF451/EZH1/RNF2/PRPF31/PAXIP1/DPY30/ZNF507/CHD8/DYDC2/C17orf49/KMT2D/WDR82/RBBP7/TRIM37/ZNF513/MEN1/KDM6B/SETD1A/SETD1B/PRDM10/PRMT5/KDM6A/WDR5B/MAX/REST/KDM5A/TAF1/LAS1L/KDM4C/RBB…
GO:1902554	serine/threonine protein kinase complex	86	0.595613	1.51968	0.00217155	0.0227928	0.0175256	8435	tags=66%, list=29%, signal=47%	891/9133/983/1164/1019/890/1021/898/899/64210/29108/1022/1163/90/1017/5111/8851/2071/54619/901/2965/896/2068/9134/56647/93/3551/894/51755/6885/140775/9821/1032/55255/905/79616/9776/904/22938/8621/595/10983/5925/92/5256/2967/51719/8408/4331/10309/1020/9779/91/1147/5218/2966/728340	GO_CC	CCNB1/CCNB2/CDK1/CKS2/CDK4/CCNA2/CDK6/CCNE1/CCNF/MMS19/PYCARD/CDK7/CKS1B/ACVR1/CDK2/PCNA/CDK5R1/ERCC3/CCNJ/CCNG2/GTF2H1/CCND3/ERCC2/CCNE2/BCCIP/ACVR2B/IKBKB/CCND2/CDK12/MAP3K7/SMCR8/RB1CC1/CDKN2D/WDR41/CCNT2/CCNJL/ATG13/CCNT1/SNW1/CDK13/CCND1/CCNI/RB1/ACVR2A/PHKA2/GTF2H3/CAB39/ULK1/MNAT1/CCNO/CDK5/TBC1D5/ACVR1B/CHUK/CDK14/GTF2H2/GTF2H2C
GO:0015030	Cajal body	68	0.604755	1.49426	0.00224719	0.0227928	0.0175256	7529	tags=63%, list=26%, signal=47%	2091/51602/1736/9343/11339/6631/8161/9221/9129/25888/96764/25988/55135/1017/11325/9128/54433/55651/10285/8882/79607/22927/9733/3181/7514/9879/6607/26121/55505/9092/84524/6606/677768/23379/51808/79664/8178/114034/23524/90806/84967/55341/4863	GO_CC	FBL/NOP58/DKC1/EFTUD2/OIP5/SNRPC/COIL/NOLC1/PRPF3/ZNF473/TGS1/HINFP/WRAP53/CDK2/DDX42/PRPF4/GAR1/NHP2/SMNDC1/ZPR1/FAM118B/HABP4/SART3/HNRNPA2B1/XPO1/DDX46/SMN2/PRPF31/NOP10/SART1/ZC3H8/SMN1/SCARNA13/ICE1/PHAX/ICE2/ELL/TOE1/SRRM2/ANGEL2/LSM10/LSG1/NPAT
GO:0008023	transcription elongation factor complex	55	0.617882	1.49096	0.0022779	0.0227928	0.0175256	9119	tags=80%, list=31%, signal=55%	4796/7936/6921/7469/6749/8518/25920/100170841/6829/4300/55209/11198/8458/51497/6827/6830/51755/3899/84524/905/253714/23379/904/22938/79664/8621/8178/5828/5925/54623/26747/123169/79577/84337/55250/4298/23168/80349/55840/55140/85403/6923/80237/26610	GO_CC	TONSL/NELFE/ELOC/NELFA/SSRP1/ELP1/NELFB/EPOP/SUPT5H/MLLT3/SETD5/SUPT16H/TTF2/NELFCD/SUPT4H1/SUPT6H/CDK12/AFF3/ZC3H8/CCNT2/MMS22L/ICE1/CCNT1/SNW1/ICE2/CDK13/ELL/PEX2/RB1/PAF1/NUFIP1/LEO1/CDC73/ELOF1/ELP2/MLLT1/RTF1/WDR61/EAF2/ELP3/EAF1/ELOB/ELL3/ELP4
GO:0071005	U2-type precatalytic spliceosome	50	0.699791	1.66686	0.00229358	0.0227928	0.0175256	8353	tags=94%, list=29%, signal=67%	6628/57819/6633/6627/6632/8175/4809/6635/25804/10262/9343/6636/9129/6637/51691/6629/51690/84844/9128/10907/84811/24148/57703/10283/6634/23451/10946/23020/51634/84950/26121/23450/4236/9092/3550/83443/10594/10992/7737/55110/23524/8449/10291/27258/55234/153527/23658	GO_CC	SNRPB/LSM2/SNRPD2/SNRPA1/SNRPD1/SF3A2/SNU13/SNRPE/LSM4/SF3B4/EFTUD2/SNRPF/PRPF3/SNRPG/LSM8/SNRPB2/LSM7/PHF5A/PRPF4/TXNL4A/BUD13/PRPF6/CWC22/CWC27/SNRPD3/SF3B1/SF3A3/SNRNP200/RBMX2/PRPF38A/PRPF31/SF3B3/MFAP1/SART1/IK/SF3B5/PRPF8/SF3B2/RNF113A/MAGOHB/SRRM2/DHX16/SF3A1/LSM3/SMU1/ZMAT2/LSM5
GO:0071011	precatalytic spliceosome	51	0.700854	1.6736	0.00229621	0.0227928	0.0175256	7096	tags=86%, list=24%, signal=65%	6628/57819/6633/6627/6632/8175/4809/6635/25804/10262/9343/6636/9129/6637/51691/6629/51690/84844/9128/10907/84811/24148/55119/57703/10283/6634/23451/10946/23020/51634/84950/26121/23450/4236/9092/3550/83443/10594/10992/7737/55110/23524/8449/10291	GO_CC	SNRPB/LSM2/SNRPD2/SNRPA1/SNRPD1/SF3A2/SNU13/SNRPE/LSM4/SF3B4/EFTUD2/SNRPF/PRPF3/SNRPG/LSM8/SNRPB2/LSM7/PHF5A/PRPF4/TXNL4A/BUD13/PRPF6/PRPF38B/CWC22/CWC27/SNRPD3/SF3B1/SF3A3/SNRNP200/RBMX2/PRPF38A/PRPF31/SF3B3/MFAP1/SART1/IK/SF3B5/PRPF8/SF3B2/RNF113A/MAGOHB/SRRM2/DHX16/SF3A1
GO:0031519	PcG protein complex	46	0.67401	1.58308	0.00231214	0.0227928	0.0175256	5463	tags=70%, list=19%, signal=57%	23466/2146/7703/9898/3066/26147/1457/171023/3720/84733/57332/5252/1460/22823/8535/10336/100170841/121536/1912/23512/5928/8726/2145/6045/55252/1459/10389/84759/84678/1911/5931/4591	GO_CC	CBX6/EZH2/PCGF2/UBAP2L/HDAC2/PHF19/CSNK2A1/ASXL1/JARID2/CBX2/CBX8/PHF1/CSNK2B/MTF2/CBX4/PCGF3/EPOP/AEBP2/PHC2/SUZ12/RBBP4/EED/EZH1/RNF2/ASXL2/CSNK2A2/SCML2/PCGF1/KDM2B/PHC1/RBBP7/TRIM37
GO:1902562	H4 histone acetyltransferase complex	43	0.677376	1.5776	0.00232019	0.0227928	0.0175256	6681	tags=77%, list=23%, signal=59%	2648/9898/55257/55689/10445/86/54934/55683/8607/11091/339287/10933/3054/10856/57634/284058/8295/10902/56655/60/54107/6885/57325/8089/10474/80314/26122/1810/151507/55167/26009/151050/55929	GO_CC	KAT2A/UBAP2L/MRGBP/YEATS2/MCRS1/ACTL6A/KANSL2/KANSL3/RUVBL1/WDR5/MSL1/MORF4L1/HCFC1/RUVBL2/EP400/KANSL1/TRRAP/BRD8/POLE4/ACTB/POLE3/MAP3K7/KAT14/YEATS4/TADA3/EPC1/EPC2/DR1/MSL3P1/MSL2/ZZZ3/KANSL1L/DMAP1
GO:0046540	U4/U6 x U5 tri-snRNP complex	40	0.678971	1.56475	0.00233372	0.0227928	0.0175256	6288	tags=65%, list=22%, signal=51%	6628/101954278/57819/6633/6632/4809/6635/25804/9343/6636/9129/6637/51691/10465/51690/10713/9128/10907/24148/6634/23020/26121/9092/10594/26834/103625684	GO_CC	SNRPB/RNU6-8/LSM2/SNRPD2/SNRPD1/SNU13/SNRPE/LSM4/EFTUD2/SNRPF/PRPF3/SNRPG/LSM8/PPIH/LSM7/USP39/PRPF4/TXNL4A/PRPF6/SNRPD3/SNRNP200/PRPF31/SART1/PRPF8/RNU4-2/RNU6-2
GO:0097526	spliceosomal tri-snRNP complex	40	0.678971	1.56475	0.00233372	0.0227928	0.0175256	6288	tags=65%, list=22%, signal=51%	6628/101954278/57819/6633/6632/4809/6635/25804/9343/6636/9129/6637/51691/10465/51690/10713/9128/10907/24148/6634/23020/26121/9092/10594/26834/103625684	GO_CC	SNRPB/RNU6-8/LSM2/SNRPD2/SNRPD1/SNU13/SNRPE/LSM4/EFTUD2/SNRPF/PRPF3/SNRPG/LSM8/PPIH/LSM7/USP39/PRPF4/TXNL4A/PRPF6/SNRPD3/SNRNP200/PRPF31/SART1/PRPF8/RNU4-2/RNU6-2
GO:0032040	small-subunit processome	34	0.710939	1.59408	0.00236407	0.0227928	0.0175256	6577	tags=82%, list=23%, signal=64%	10528/2091/6201/25879/51602/84294/4809/51096/22984/55127/9277/9136/10436/84916/55813/10813/27340/8945/10885/10199/92856/79954/79050/51118/65083/8602/55272/25983	GO_CC	NOP56/FBL/RPS7/DCAF13/NOP58/UTP23/SNU13/UTP18/PDCD11/HEATR1/WDR46/RRP9/EMG1/UTP4/UTP6/UTP14A/UTP20/BTRC/WDR3/MPHOSPH10/IMP4/NOL10/NOC4L/UTP11/NOL6/NOP14/IMP3/NGDN
GO:0030686	90S preribosome	29	0.713135	1.55535	0.00238663	0.0227928	0.0175256	8045	tags=97%, list=28%, signal=70%	23246/51096/91695/23481/55127/27341/84916/55759/9790/88745/26156/55813/84261/27340/8945/65095/10885/10199/92856/22884/85395/79050/65083/8602/55272/26155/134430/153443	GO_CC	BOP1/UTP18/RRP7BP/PES1/HEATR1/RRP7A/UTP4/WDR12/BMS1/RRP36/RSL1D1/UTP6/FBXW9/UTP20/BTRC/KRI1/WDR3/MPHOSPH10/IMP4/WDR37/FAM207A/NOC4L/NOL6/NOP14/IMP3/NOC2L/WDR36/SRFBP1
GO:0000780	condensed nuclear chromosome, centromeric region	26	0.734772	1.57906	0.00240964	0.0227928	0.0175256	4048	tags=62%, list=14%, signal=53%	9212/891/5347/1058/83540/701/10403/699/79172/6790/84787/79980/151648/64105/11243/1059	GO_CC	AURKB/CCNB1/PLK1/CENPA/NUF2/BUB1B/NDC80/BUB1/CENPO/AURKA/KMT5C/DSN1/SGO1/CENPK/PMF1/CENPB
GO:0005689	U12-type spliceosomal complex	26	0.74154	1.59361	0.00240964	0.0227928	0.0175256	5887	tags=85%, list=20%, signal=68%	6628/6633/6632/6635/10262/6636/6637/4904/51690/84844/10081/1665/55954/6634/23451/23450/154007/51639/83443/8233/10992/11066	GO_CC	SNRPB/SNRPD2/SNRPD1/SNRPE/SF3B4/SNRPF/SNRPG/YBX1/LSM7/PHF5A/PDCD7/DHX15/ZMAT5/SNRPD3/SF3B1/SF3B3/SNRNP48/SF3B6/SF3B5/ZRSR2/SF3B2/SNRNP35
GO:0101031	chaperone complex	21	0.825024	1.71528	0.00246609	0.0227928	0.0175256	2973	tags=76%, list=10%, signal=68%	26353/3326/10963/22948/10576/908/7203/10575/10694/10574/7248/9531/6950/9532/5536/10728	GO_CC	HSPB8/HSP90AB1/STIP1/CCT5/CCT2/CCT6A/CCT3/CCT4/CCT8/CCT7/TSC1/BAG3/TCP1/BAG2/PPP5C/PTGES3
GO:0005686	U2 snRNP	22	0.749937	1.57229	0.00247525	0.0227928	0.0175256	5697	tags=73%, list=20%, signal=59%	6628/6633/6627/6632/8175/6635/6637/6629/84844/6634/23451/10946/51634/51639/83443/10992	GO_CC	SNRPB/SNRPD2/SNRPA1/SNRPD1/SF3A2/SNRPE/SNRPG/SNRPB2/PHF5A/SNRPD3/SF3B1/SF3A3/RBMX2/SF3B6/SF3B5/SF3B2
GO:0000346	transcription export complex	14	0.824344	1.60298	0.00248139	0.0227928	0.0175256	5113	tags=93%, list=18%, signal=77%	10212/10189/8563/9984/7919/26097/79228/84324/10482/84321/9877/80145/57187	GO_CC	DDX39A/ALYREF/THOC5/THOC1/DDX39B/CHTOP/THOC6/SARNP/NXF1/THOC3/ZC3H11A/THOC7/THOC2
GO:0000940	condensed chromosome outer kinetochore	14	0.863714	1.67954	0.00248139	0.0227928	0.0175256	2005	tags=79%, list=7%, signal=73%	891/5347/701/1063/10403/699/221150/220134/91272/54908/348235	GO_CC	CCNB1/PLK1/BUB1B/CENPF/NDC80/BUB1/SKA3/SKA1/BOD1/SPDL1/SKA2
GO:0045120	pronucleus	15	0.860752	1.6968	0.00248139	0.0227928	0.0175256	3874	tags=80%, list=13%, signal=69%	1063/3297/6513/10951/2146/890/6790/200424/6908/55183/8726/10270	GO_CC	CENPF/HSF1/SLC2A1/CBX1/EZH2/CCNA2/AURKA/TET3/TBP/RIF1/EED/AKAP8
GO:0036477	somatodendritic compartment	827	0.423204	1.20157	0.002997	0.0269865	0.0207502	8349	tags=40%, list=29%, signal=30%	5649/152/1627/6616/10642/5152/1152/7345/1501/1535/80023/1759/22974/9454/2026/5563/5967/5274/23466/9181/11130/1515/6188/1728/50807/790/7040/3710/84232/6809/8910/10814/27092/5621/6623/10399/6194/22883/58489/4885/6509/3623/2182/3326/26507/27161/23762/5802/6158/84687/5905/8936/3352/134/23542/84062/3706/24141/1410/25946/10008/5025/468/8898/7077/6001/5747/81858/29108/23413/2049/23154/632/2288/10382/581…	GO_CC	RELN/ADRA2C/DBN1/SNAP25/IGF2BP1/PDE9A/CKB/UCHL1/CTNND2/CYBA/NRSN2/DNM1/TPX2/HOMER3/ENO2/PRKAA2/REG1A/SERPINI1/CBX6/ARHGEF2/ZWINT/CTSV/RPS3/NQO1/ASAP1/CAD/TGFB1/ITPR3/MAF1/STX3/SGCE/CPLX2/CACNG4/PRNP/SNCG/RACK1/RPS6/CLSTN1/ABHD17C/NPTX2/SLC1A4/INHA/ACSL4/HSP90AB1/CNNM1/AGO2/OSBP2/PTPRS/RPL28/PPP1R9B/RANGAP1/WASF1/HTR1D/ADORA1/MAPK8IP2/DTNBP1/ITPKA/LAMP5/CRYAB/ZNF385A/KCNE3/P2RX4/ATF4/MTMR2/TIMP2/R…
GO:0033267	axon part	377	0.476067	1.3349	0.003003	0.0269865	0.0207502	7932	tags=43%, list=27%, signal=32%	152/1627/6616/10642/7345/1759/22974/4922/5967/23466/114787/24137/790/3673/3315/6809/10814/3675/4885/3326/5905/134/747/84062/24141/64780/5025/7077/6001/71/50861/28964/23413/2288/10382/10947/5818/9266/393/3767/55607/1741/6624/55330/27124/9585/56288/6790/29993/388552/8829/4897/7402/6855/30818/8655/80228/3799/7248/10540/808/1778/54536/8506/8851/66008/10815/116983/10094/867/26047/8826/2017/51393/23162…	GO_CC	ADRA2C/DBN1/SNAP25/IGF2BP1/UCHL1/DNM1/TPX2/NTS/REG1A/CBX6/GPRIN1/KIF4A/CAD/ITGA2/HSPB1/STX3/CPLX2/ITGA3/NPTX2/HSP90AB1/RANGAP1/ADORA1/DAGLA/DTNBP1/LAMP5/MICAL1/P2RX4/TIMP2/RGS10/ACTG1/STMN3/GIT1/NCS1/FKBP4/TUBB4A/AP3M2/NECTIN1/CYTH2/ARHGAP4/KCNJ11/PPP1R9A/DLG3/FSCN1/BLOC1S4/INPP5J/KIF20B/PARD3/AURKA/PACSIN1/BLOC1S3/NRP1/NRCAM/UTRN/SYP/KCNIP3/DYNLL1/ORAI2/KIF5B/TSC1/DCTN2/CALM3/DYNC1H1/EXOC6/CNTNA…
GO:0031253	cell projection membrane	336	0.477197	1.33678	0.00300903	0.0269865	0.0207502	9355	tags=51%, list=32%, signal=35%	768/79574/54997/6286/6714/5152/10227/5967/10568/54825/9181/4830/57111/6188/50807/8910/55612/3675/8842/2348/3326/7408/22919/84687/25800/134/24141/29881/65010/23657/79867/468/2121/5064/490/132884/3767/26751/5329/6624/23129/5058/7430/29993/23603/9847/2039/57348/51177/7402/8326/1915/5141/3685/6584/23288/54869/611/10109/150696/11252/26047/1836/91147/4771/5879/84958/4641/1072/8844/6868/11021/10938/4137…	GO_CC	CA9/EPS8L3/TESC/S100P/SRC/PDE9A/MFSD10/REG1A/SLC34A2/CDHR2/ARHGEF2/NME1/RAB25/RPS3/ASAP1/SGCE/FERMT1/ITGA3/PROM1/FOLR1/HSP90AB1/VASP/MAPRE1/PPP1R9B/SLC39A6/ADORA1/LAMP5/NPC1L1/SLC26A6/SLC7A11/TCTN2/ATF4/EVC/PALM/ATP2B1/EVC2/KCNJ11/SH3YL1/PLAUR/FSCN1/PLXND1/PAK1/EZR/PACSIN1/CORO1C/C2CD5/DMTN/TTYH1/PLEKHO1/UTRN/FZD9/EEF1A1/PDE4A/ITGAV/SLC22A5/IQCE/EPS8L1/OPN1SW/ARPC2/PROM2/PACSIN2/CNTNAP2/SLC26A2/T…
GO:0090575	RNA polymerase II transcription factor complex	160	0.534013	1.44084	0.00310238	0.0273991	0.0210675	7775	tags=59%, list=27%, signal=43%	3159/8463/2648/1875/6929/51176/1869/10155/90780/4800/83463/607/8861/468/64210/1871/5468/1649/1022/4088/865/6421/1876/1874/7157/4841/6880/10413/3192/283149/9440/430/2071/5451/6878/7067/2965/79733/7090/83860/6874/6908/2068/7421/6879/8295/2067/5467/129685/6882/25929/5916/6873/8464/3219/3091/10498/1388/6917/6877/10474/2963/4087/6934/6881/1385/6257/2962/3727/466/5450/6938/5087/2961/7027/1870/51003/951…	GO_CC	HMGA1/TEAD2/KAT2A/E2F5/TCF3/LEF1/E2F1/TRIM28/PYGO2/NFYA/MXD3/BCL9/LDB1/ATF4/MMS19/E2F3/PPARG/DDIT3/CDK7/SMAD3/CBFB/SFPQ/E2F6/E2F4/TP53/NONO/TAF9/YAP1/HNRNPU/BCL9L/MED17/ASCL2/ERCC3/POU2F1/TAF6/THRA/GTF2H1/E2F8/TLE3/TAF3/TAF4/TBP/ERCC2/VDR/TAF7/TRRAP/ERCC1/PPARD/TAF8/TAF11/GEMIN5/RARG/TAF2/SUPT3H/HOXB9/HIF1A/CARM1/ATF6B/TCEA1/TAF5/TADA3/GTF2F2/SMAD2/TCF7L2/TAF10/CREB1/RXRB/GTF2F1/JUND/ATF1/POU2AF1…
GO:0005795	Golgi stack	139	0.525085	1.40101	0.00313152	0.0273991	0.0210675	8690	tags=52%, list=30%, signal=37%	23423/83871/283987/338707/440270/124583/8703/80146/51399/2526/9334/8704/170384/22796/54947/11113/6272/6484/116985/8702/56623/283358/10134/2524/3996/8675/2802/79690/4905/2523/8729/2591/25843/55204/2525/25963/11285/7443/51272/55851/55790/54480/51172/11070/2801/80124/25999/126792/55968/4952/5874/55959/2650/84750/1263/57531/653519/11313/1201/2530/9527/23015/78992/51463/8853/63941/27314/9331/22856/258…	GO_CC	TMED3/RAB34/HID1/B4GALNT4/GOLGA8B/CANT1/B4GALT3/UXS1/TRAPPC4/FUT4/B4GALT5/B4GALT2/FUT11/COG2/LPCAT2/CIT/SORT1/ST3GAL4/ARAP1/B4GALT4/INPP5E/B4GALNT3/BCAP31/FUT2/LLGL1/STX16/GOLGA3/GAL3ST4/NSF/FUT1/GBF1/GALNT3/MOB4/GOLPH3L/FUT3/TMEM87A/B4GALT7/VRK1/BET1L/PSENEN/CSGALNACT1/CHPF2/NAGPA/TMEM115/GOLGA2/VCPIP1/CLIP3/B3GALT6/NSFL1C/OCRL/RAB27B/SULF2/GCNT1/FUT10/PLK3/HACE1/GPR89A/LYPLA2/CLN3/FUT8/GOSR1/GO…
GO:0031461	cullin-RING ubiquitin ligase complex	154	0.526571	1.41399	0.00313152	0.0273991	0.0210675	9242	tags=58%, list=32%, signal=40%	991/11065/79734/701/1164/57643/25879/8507/27338/54876/27101/899/51514/54620/23510/26233/6502/51434/1163/10238/9978/9820/57542/83892/55101/29945/114907/65249/996/79016/10016/64682/90379/8945/8216/9616/51529/6468/11146/8697/8881/51433/59349/26133/55832/10444/8450/26094/200933/10425/84861/8453/1642/54850/25827/8405/84961/339745/25853/26268/6500/57688/246184/23291/54442/23113/26235/55070/79176/80067/…	GO_CC	CDC20/UBE2C/KCTD17/BUB1B/CKS2/ZSWIM5/DCAF13/ENC1/UBE2S/DCAF16/CACYBP/CCNF/DTL/FBXL19/KCTD2/FBXL6/SKP2/ANAPC7/CKS1B/DCAF7/RBX1/CUL7/KLHL42/KCTD10/DMAC2/ANAPC4/FBXO32/ZSWIM4/CDC27/DDA1/PDCD6/ANAPC1/DCAF15/BTRC/LZTR1/RNF7/ANAPC11/FBXW4/GLMN/CDC23/CDC16/ANAPC5/KLHL12/TRPC4AP/CAND1/ZER1/CUL4B/DCAF4/FBXO45/ARIH2/KLHL22/CUL2/DDB1/FBXL12/FBXL2/SPOP/FBXL20/SPOPL/DCAF12/FBXO9/SKP1/ZSWIM6/CDC26/FBXW11/KCTD5…
GO:0036064	ciliary basal body	126	0.562874	1.48908	0.00315126	0.0273991	0.0210675	10180	tags=73%, list=35%, signal=48%	1063/22994/8195/2121/89891/7283/7430/80776/8636/8481/374654/107080638/25930/26160/11190/51626/9231/55081/25776/85302/4291/51098/353116/57787/55835/80184/79874/27077/54903/11158/26005/5108/55704/128344/23329/121441/28981/25886/90410/5314/225689/57539/199221/150737/285331/22873/9742/1069/95681/126731/79989/25861/129880/9364/261734/10806/6103/1452/55764/84131/80210/5311/8558/6787/197335/282809/92104…	GO_CC	CENPF/CEP131/MKKS/EVC/WDR34/TUBG1/EZR/B9D2/SSNA1/OFD1/KIF7/TBC1D7/PTPN23/IFT172/CEP250/DYNC2LI1/DLG5/IFT57/CBY1/FBF1/MLF1/IFT52/RILPL1/MARK4/CENPJ/CEP290/RABEP2/B9D1/MKS1/RABL2B/C2CD3/PCM1/CCDC88A/PIFO/TBC1D30/NEDD1/IFT81/POC1A/IFT20/PKHD1/MAPK15/WDR35/DZIP1L/TTC30B/CCDC66/DZIP1/IFT140/CETN2/CEP41/CCSAP/TTC26/WHRN/BBS5/RAB28/NPHP4/SDCCAG8/RPGR/CSNK1A1/IFT122/CEP78/ARMC9/PKD2/CDK10/NEK4/WDR90/POC1…
GO:0032587	ruffle membrane	92	0.55939	1.43918	0.00323974	0.0274891	0.0211366	8746	tags=62%, list=30%, signal=43%	79574/54997/6714/5152/9181/4830/6188/55612/84687/26751/5058/7430/29993/23603/9847/51177/1915/5141/3685/54869/11252/4771/5879/4641/1072/8844/6868/117145/8394/9026/23396/3678/199/221178/1785/57608/23286/23526/81848/5341/51763/59338/59341/387/3688/55198/7168/64787/4646/6792/23122/10519/1969/114609/5756/2268/10253	GO_CC	EPS8L3/TESC/SRC/PDE9A/ARHGEF2/NME1/RPS3/FERMT1/PPP1R9B/SH3YL1/PAK1/EZR/PACSIN1/CORO1C/C2CD5/PLEKHO1/EEF1A1/PDE4A/ITGAV/EPS8L1/PACSIN2/NF2/RAC1/MYO1C/CFL1/KSR1/ADAM17/THEM4/PIP5K1A/HIP1R/PIP5K1C/ITGA5/AIF1/SPATA13/DNM2/JCAD/WWC1/ARHGAP45/SPRY4/PLEK/INPP5K/PLEKHA1/TRPV4/RHOA/ITGB1/APPL2/TPM1/EPS8L2/MYO6/CDKL5/CLASP2/CIB1/EPHA2/TIRAP/TWF1/FGR/SPRY2
GO:0000313	organellar ribosome	86	0.574194	1.46503	0.00325733	0.0274891	0.0211366	9279	tags=67%, list=32%, signal=46%	116540/28998/124995/63875/54534/84311/9553/65005/57129/64949/54460/122704/92170/84545/387338/51263/6183/118487/29088/51081/55173/91574/28977/64928/65003/10884/23107/64965/51642/11222/51264/51021/51258/7818/60488/55168/51373/29074/6182/64978/29093/79590/28973/65993/51116/130916/64969/64951/3396/63931/51069/219927/64979/51650/65080/64968/64963/51318	GO_CC	MRPL53/MRPL13/MRPL10/MRPL17/MRPL50/MRPL45/MRPL33/MRPL9/MRPL47/MRPS26/MRPS21/MRPL52/MTG1/MRPL43/NSUN4/MRPL30/MRPS12/CHCHD1/MRPL15/MRPS7/MRPS10/C12orf65/MRPL42/MRPL14/MRPL11/MRPS30/MRPS27/MRPS9/MRPL48/MRPL3/MRPL27/MRPS16/MRPL51/DAP3/MRPS35/MRPS18A/MRPS17/MRPL18/MRPL12/MRPL38/MRPL22/MRPL24/MRPS18B/MRPS34/MRPS2/MTERF4/MRPS5/MRPS24/MRPL58/MRPS14/MRPL2/MRPL21/MRPL36/MRPS33/MRPL44/MRPS6/MRPS11/MRPL35
GO:0005761	mitochondrial ribosome	86	0.574194	1.46503	0.00325733	0.0274891	0.0211366	9279	tags=67%, list=32%, signal=46%	116540/28998/124995/63875/54534/84311/9553/65005/57129/64949/54460/122704/92170/84545/387338/51263/6183/118487/29088/51081/55173/91574/28977/64928/65003/10884/23107/64965/51642/11222/51264/51021/51258/7818/60488/55168/51373/29074/6182/64978/29093/79590/28973/65993/51116/130916/64969/64951/3396/63931/51069/219927/64979/51650/65080/64968/64963/51318	GO_CC	MRPL53/MRPL13/MRPL10/MRPL17/MRPL50/MRPL45/MRPL33/MRPL9/MRPL47/MRPS26/MRPS21/MRPL52/MTG1/MRPL43/NSUN4/MRPL30/MRPS12/CHCHD1/MRPL15/MRPS7/MRPS10/C12orf65/MRPL42/MRPL14/MRPL11/MRPS30/MRPS27/MRPS9/MRPL48/MRPL3/MRPL27/MRPS16/MRPL51/DAP3/MRPS35/MRPS18A/MRPS17/MRPL18/MRPL12/MRPL38/MRPL22/MRPL24/MRPS18B/MRPS34/MRPS2/MTERF4/MRPS5/MRPS24/MRPL58/MRPS14/MRPL2/MRPL21/MRPL36/MRPS33/MRPL44/MRPS6/MRPS11/MRPL35
GO:0000932	P-body	84	0.561182	1.42446	0.00327869	0.0274891	0.0211366	9695	tags=67%, list=33%, signal=45%	131405/92312/27161/57819/25804/80153/9125/11030/56478/5433/5436/55643/4076/26065/167227/55095/4848/4849/55802/84206/255967/27350/8878/126374/1656/5976/9698/5685/4343/26523/29883/9337/55629/140564/53339/129563/7150/23644/84962/23019/51441/10456/27258/27257/200316/550643/80149/219988/54542/23112/1977/60489/192670/57690/64506/149041	GO_CC	TRIM71/MEX3A/AGO2/LSM2/LSM4/EDC3/CNOT9/RBPMS/EIF4ENIF1/POLR2D/POLR2G/BTBD2/CAPRIN1/LSM14A/DCP2/SAMD4B/CNOT2/CNOT3/DCP1A/MEX3B/PAN3/APOBEC3C/SQSTM1/WTIP/DDX6/UPF1/PUM1/PSMA4/MOV10/AGO1/CNOT7/CNOT8/PNRC2/APOBEC3D/BTBD1/DIS3L2/TOP1/EDC4/AJUBA/CNOT1/YTHDF2/HAX1/LSM3/LSM1/APOBEC3F/NBDY/ZC3H12A/PATL1/RC3H2/TNRC6B/EIF4E/APOBEC3G/AGO4/TNRC6C/CPEB1/RC3H1
GO:0017053	transcriptional repressor complex	83	0.569257	1.44203	0.00328228	0.0274891	0.0211366	7218	tags=63%, list=25%, signal=47%	1107/3066/1457/7023/57504/23468/283248/3065/1488/11176/286826/7464/55635/3516/2874/5971/1108/63976/6667/55758/3068/5928/1487/79718/57649/9219/54815/8841/9112/57459/6839/2672/7767/11218/59348/5932/5931/9612/6670/1810/53615/9759/55957/22893/25942/595/8467/7529/23378/2117/9611/10443	GO_CC	CHD3/HDAC2/CSNK2A1/TFAP4/MTA3/CBX5/RCOR2/HDAC1/CTBP2/BAZ2A/LIN9/CORO2A/DEPDC1/RBPJ/GPS2/RELB/CHD4/PRDM16/SP1/RCOR3/HDGF/RBBP4/CTBP1/TBL1XR1/PHF12/MTA2/GATAD2A/HDAC3/MTA1/GATAD2B/SUV39H1/GFI1/ZNF224/DDX20/ZNF350/RBBP8/RBBP7/NCOR2/SP3/DR1/MBD3/HDAC4/LIN37/BAHD1/SIN3A/CCND1/SMARCA5/YWHAB/RRP8/ETV3/NCOR1/N4BP2L2
GO:0035861	site of double-strand break	53	0.620769	1.49188	0.00342857	0.0285047	0.0219176	9011	tags=77%, list=31%, signal=54%	5888/55719/5252/4361/55159/7157/10552/10093/55135/50485/286257/10109/142/10094/56852/4683/55183/9025/55100/7158/8914/10096/27339/23347/5932/157570/1386/6118/10097/10111/10092/23137/6419/79677/92797/51444/56916/7415/7454/254225/5429	GO_CC	RAD51/SLF2/PHF1/MRE11/RFWD3/TP53/ARPC1A/ARPC4/WRAP53/SMARCAL1/PAXX/ARPC2/PARP1/ARPC3/RAD18/NBN/RIF1/RNF8/WDR70/TP53BP1/TIMELESS/ACTR3/PRPF19/SMCHD1/RBBP8/ESCO2/ATF2/RPA2/ACTR2/RAD50/ARPC5/SMC5/SETMAR/SMC6/HELB/RNF138/SMARCAD1/VCP/WAS/RNF169/POLH
GO:0000152	nuclear ubiquitin ligase complex	43	0.658567	1.5338	0.00348028	0.0286179	0.0220046	9071	tags=86%, list=31%, signal=59%	991/11065/701/27338/7703/84733/51434/57332/8535/10336/9978/672/9820/580/29945/1912/996/64682/9616/51529/8697/54880/6045/8881/51433/84759/1911/9577/246184/84108/6015/80012/51343/25847/648/25906/119504	GO_CC	CDC20/UBE2C/BUB1B/UBE2S/PCGF2/CBX2/ANAPC7/CBX8/CBX4/PCGF3/RBX1/BRCA1/CUL7/BARD1/ANAPC4/PHC2/CDC27/ANAPC1/RNF7/ANAPC11/CDC23/BCOR/RNF2/CDC16/ANAPC5/PCGF1/PHC1/BABAM2/CDC26/PCGF6/RING1/PHC3/FZR1/ANAPC13/BMI1/ANAPC15/ANAPC16
GO:0043596	nuclear replication fork	41	0.652682	1.5091	0.00349243	0.0286179	0.0220046	6740	tags=68%, list=23%, signal=53%	4172/4796/8318/55388/5424/5557/11169/50485/5111/6117/5558/51659/84296/23649/5422/83637/9031/5814/10714/8914/27339/54962/253714/6118/7507/8467/54465/7150	GO_CC	MCM3/TONSL/CDC45/MCM10/POLD1/PRIM1/WDHD1/SMARCAL1/PCNA/RPA1/PRIM2/GINS2/GINS4/POLA2/POLA1/ZMIZ2/BAZ1B/PURB/POLD3/TIMELESS/PRPF19/TIPIN/MMS22L/RPA2/XPA/SMARCA5/ETAA1/TOP1
GO:0051233	spindle midzone	34	0.700363	1.57037	0.0035461	0.0287153	0.0220795	3554	tags=53%, list=12%, signal=47%	9212/5347/29127/146909/55143/990/55920/22919/81930/9585/6790/1062/9094/3192/9928/201161/2017/55183	GO_CC	AURKB/PLK1/RACGAP1/KIF18B/CDCA8/CDC6/RCC2/MAPRE1/KIF18A/KIF20B/AURKA/CENPE/UNC119/HNRNPU/KIF14/CENPV/CTTN/RIF1
GO:0044665	MLL1/2 complex	29	0.705085	1.53779	0.00357995	0.0287153	0.0220795	5355	tags=76%, list=18%, signal=62%	27043/10445/54881/1876/6880/8607/11091/26168/125476/4297/6878/3054/10856/6874/284058/6879/23269/51230/6045/26121/57680/124944	GO_CC	PELP1/MCRS1/TEX10/E2F6/TAF9/RUVBL1/WDR5/SENP3/INO80C/KMT2A/TAF6/HCFC1/RUVBL2/TAF4/KANSL1/TAF7/MGA/PHF20/RNF2/PRPF31/CHD8/C17orf49
GO:0071339	MLL1 complex	29	0.705085	1.53779	0.00357995	0.0287153	0.0220795	5355	tags=76%, list=18%, signal=62%	27043/10445/54881/1876/6880/8607/11091/26168/125476/4297/6878/3054/10856/6874/284058/6879/23269/51230/6045/26121/57680/124944	GO_CC	PELP1/MCRS1/TEX10/E2F6/TAF9/RUVBL1/WDR5/SENP3/INO80C/KMT2A/TAF6/HCFC1/RUVBL2/TAF4/KANSL1/TAF7/MGA/PHF20/RNF2/PRPF31/CHD8/C17orf49
GO:0005832	chaperonin-containing T-complex	10	0.883038	1.59417	0.00371747	0.0294407	0.0226372	2656	tags=80%, list=9%, signal=73%	22948/10576/908/7203/10575/10694/10574/6950	GO_CC	CCT5/CCT2/CCT6A/CCT3/CCT4/CCT8/CCT7/TCP1
GO:0005697	telomerase holoenzyme complex	20	0.766099	1.57163	0.00372208	0.0294407	0.0226372	4849	tags=80%, list=17%, signal=67%	6628/23381/1736/6635/55226/3192/55135/54433/10728/55651/134353/4931/6634/3183/55505/9887	GO_CC	SNRPB/SMG5/DKC1/SNRPE/NAT10/HNRNPU/WRAP53/GAR1/PTGES3/NHP2/LSM11/NVL/SNRPD3/HNRNPC/NOP10/SMG7
GO:0005938	cell cortex	289	0.487274	1.35801	0.00403633	0.0314889	0.0242121	7861	tags=53%, list=27%, signal=39%	3880/51473/126353/1627/4082/54443/89958/23616/9833/302/171177/6513/9322/120/22919/7171/10518/84501/4640/5747/54874/84948/4691/91663/55607/7186/1211/3927/3918/56288/7430/23603/10211/9847/80306/2039/1488/4739/7402/29959/2037/147179/1915/10755/7248/10539/3993/1778/54536/2023/391/89848/644150/10256/6242/84552/5216/23406/29899/84612/444/10890/23647/4771/2017/2316/11336/23187/1072/90120/26086/117583/23…	GO_CC	KRT19/DCDC2/MISP/DBN1/MARCKS/ANLN/SAPCD2/SH3BP1/MELK/ANXA2/RHOV/SLC2A1/TRIP10/ADD3/MAPRE1/TPM4/CIB2/SPIRE2/MYO1A/PTK2/FNBP1L/TIGD5/NCL/MYADM/PPP1R9A/TRAF2/CLTA/LASP1/LAMC2/PARD3/EZR/CORO1C/FLOT1/C2CD5/MED28/DMTN/CTBP2/NEDD9/UTRN/NRBP1/EPB41L2/WIPF2/EEF1A1/GIPC1/TSC1/GLRX3/LLGL2/DYNC1H1/EXOC6/ENO1/RHOG/FCHSD1/WIPF3/CNKSR1/RTKN/PARD6G/PFN1/COTL1/GPSM2/PARD6B/ASPH/RAB10/ARFIP2/NF2/CTTN/FLNA/EXOC3/PH…
GO:0150034	distal axon	281	0.489099	1.36185	0.00403633	0.0314889	0.0242121	6887	tags=40%, list=24%, signal=31%	152/1627/6616/10642/4922/5967/23466/114787/790/3673/6809/10814/3675/4885/3326/134/84062/24141/64780/5025/7077/6001/71/50861/28964/23413/2288/5818/9266/393/55607/1741/6624/27124/9585/56288/29993/8829/7402/6855/30818/80228/3799/7248/10540/808/54536/8851/66008/10815/116983/10094/867/8826/2017/51393/23162/11336/22859/6717/7531/10409/90060/118813/6993/2752/8882/4137/3320/26230/58155/60/10381/85440/228…	GO_CC	ADRA2C/DBN1/SNAP25/IGF2BP1/NTS/REG1A/CBX6/GPRIN1/CAD/ITGA2/STX3/CPLX2/ITGA3/NPTX2/HSP90AB1/ADORA1/DTNBP1/LAMP5/MICAL1/P2RX4/TIMP2/RGS10/ACTG1/STMN3/GIT1/NCS1/FKBP4/NECTIN1/CYTH2/ARHGAP4/PPP1R9A/DLG3/FSCN1/INPP5J/KIF20B/PARD3/PACSIN1/NRP1/UTRN/SYP/KCNIP3/ORAI2/KIF5B/TSC1/DCTN2/CALM3/EXOC6/CDK5R1/TRAK2/CPLX1/ACAP3/ARPC3/CBL/IQGAP1/CTTN/TRPV2/MAPK8IP3/EXOC3/ADGRL1/SRI/YWHAE/BASP1/CCDC120/ZFYVE27/DYN…
GO:0098798	mitochondrial protein complex	228	0.49902	1.3722	0.00408163	0.0316257	0.0243174	9279	tags=59%, list=32%, signal=40%	56901/293/581/116540/10452/90550/55139/9804/4715/28998/124995/63875/134266/7381/54534/84311/84419/55101/26520/1763/7388/9553/790955/65005/84134/401505/56993/57129/64949/140823/7416/92609/28958/54543/54460/617/122704/10651/1537/92170/84545/29928/387338/51263/6183/118487/29088/51081/55173/91574/28977/64928/26517/6832/100287932/65003/1737/10884/23107/10245/64965/51079/51642/196294/11222/26521/26515/…	GO_CC	NDUFA4L2/SLC25A6/BAX/MRPL53/TOMM40/MCU/ANKZF1/TOMM20/NDUFB9/MRPL13/MRPL10/MRPL17/GRPEL2/UQCRB/MRPL50/MRPL45/C15orf48/DMAC2/TIMM9/DNA2/UQCRH/MRPL33/UQCC3/MRPL9/TOMM40L/TOMM5/TOMM22/MRPL47/MRPS26/ROMO1/VDAC1/TIMM50/COA3/TOMM7/MRPS21/BCS1L/MRPL52/MTX2/CYC1/MTG1/MRPL43/TIMM22/NSUN4/MRPL30/MRPS12/CHCHD1/MRPL15/MRPS7/MRPS10/C12orf65/MRPL42/MRPL14/TIMM13/SUPV3L1/TIMM23/MRPL11/DLAT/MRPS30/MRPS27/TIMM17B/…
GO:0000307	cyclin-dependent protein kinase holoenzyme complex	41	0.645147	1.49168	0.00465658	0.0354002	0.0272196	6829	tags=71%, list=23%, signal=54%	891/9133/983/1164/1019/890/1021/898/899/1022/1163/1017/5111/54619/901/896/9134/56647/894/51755/1032/905/79616/904/22938/8621/595/10983/5925	GO_CC	CCNB1/CCNB2/CDK1/CKS2/CDK4/CCNA2/CDK6/CCNE1/CCNF/CDK7/CKS1B/CDK2/PCNA/CCNJ/CCNG2/CCND3/CCNE2/BCCIP/CCND2/CDK12/CDKN2D/CCNT2/CCNJL/CCNT1/SNW1/CDK13/CCND1/CCNI/RB1
GO:0097542	ciliary tip	44	0.640242	1.49232	0.00465658	0.0354002	0.0272196	7700	tags=68%, list=26%, signal=50%	3797/89891/83658/8655/374654/26160/51626/55081/57560/51098/28981/90410/51684/25989/57539/150737/51668/64792/11020/55112/9742/79989/2735/23059/55764/79809/57728/11127/6792/80173	GO_CC	KIF3C/WDR34/DYNLRB1/DYNLL1/KIF7/IFT172/DYNC2LI1/IFT57/IFT80/IFT52/IFT81/IFT20/SUFU/ULK3/WDR35/TTC30B/HSPB11/IFT22/IFT27/WDR60/IFT140/TTC26/GLI1/CLUAP1/IFT122/TTC21B/WDR19/KIF3A/CDKL5/IFT74
GO:0034363	intermediate-density lipoprotein particle	5	-0.976379	-1.6908	0.00483092	0.0354002	0.0272196	694	tags=100%, list=2%, signal=98%	348/338/335/345	GO_CC	APOE/APOB/APOA1/APOC3
GO:0034366	spherical high-density lipoprotein particle	8	-0.951621	-1.92146	0.00487805	0.0354002	0.0272196	1418	tags=100%, list=5%, signal=95%	344/1191/336/335/5444/3250/345	GO_CC	APOC2/CLU/APOA2/APOA1/PON1/HPR/APOC3
GO:0000778	condensed nuclear chromosome kinetochore	15	0.778929	1.5355	0.00496278	0.0354002	0.0272196	3926	tags=73%, list=13%, signal=63%	891/5347/1058/83540/701/10403/699/79172/79980/64105/11243	GO_CC	CCNB1/PLK1/CENPA/NUF2/BUB1B/NDC80/BUB1/CENPO/DSN1/CENPK/PMF1
GO:0016581	NuRD complex	15	0.776444	1.5306	0.00496278	0.0354002	0.0272196	5602	tags=87%, list=19%, signal=70%	1107/3066/1457/57504/3065/1108/5928/9219/54815/9112/57459/5931/53615	GO_CC	CHD3/HDAC2/CSNK2A1/MTA3/HDAC1/CHD4/RBBP4/MTA2/GATAD2A/MTA1/GATAD2B/RBBP7/MBD3
GO:0034719	SMN-Sm protein complex	17	0.773897	1.55198	0.00496278	0.0354002	0.0272196	6600	tags=100%, list=23%, signal=77%	6628/6633/6632/6635/79760/6636/6637/50628/6634/25929/6607/8487/79833/11218/6606/11171/54960	GO_CC	SNRPB/SNRPD2/SNRPD1/SNRPE/GEMIN7/SNRPF/SNRPG/GEMIN4/SNRPD3/GEMIN5/SMN2/GEMIN2/GEMIN6/DDX20/SMN1/STRAP/GEMIN8
GO:0090545	CHD-type complex	15	0.776444	1.5306	0.00496278	0.0354002	0.0272196	5602	tags=87%, list=19%, signal=70%	1107/3066/1457/57504/3065/1108/5928/9219/54815/9112/57459/5931/53615	GO_CC	CHD3/HDAC2/CSNK2A1/MTA3/HDAC1/CHD4/RBBP4/MTA2/GATAD2A/MTA1/GATAD2B/RBBP7/MBD3
GO:0031428	box C/D snoRNP complex	6	0.935281	1.54178	0.00501882	0.0354002	0.0272196	1891	tags=100%, list=6%, signal=94%	10528/2091/51602/4809/9136/9221	GO_CC	NOP56/FBL/NOP58/SNU13/RRP9/NOLC1
GO:0042627	chylomicron	13	-0.931255	-2.13822	0.00502513	0.0354002	0.0272196	1026	tags=77%, list=4%, signal=74%	337/344/348/338/341/336/350/335/116519/345	GO_CC	APOA4/APOC2/APOE/APOB/APOC1/APOA2/APOH/APOA1/APOA5/APOC3
GO:0031965	nuclear membrane	288	0.483424	1.34704	0.00504541	0.0354002	0.0272196	6624	tags=47%, list=23%, signal=36%	54498/1192/9123/11322/51155/84823/23223/4001/3710/123920/5621/1019/8904/5905/4521/11335/9805/5025/3837/23108/26031/3930/51514/23560/51649/23636/51096/11270/4088/199953/79188/23225/91012/6804/1104/221496/10204/23236/5058/2597/79902/27000/22794/1760/307/240/3177/10128/23165/5026/84629/23399/57122/84516/7175/4904/598/55706/9688/3300/9631/25/23306/79073/10907/146705/6272/4000/9330/144404/100101267/95…	GO_CC	SMOX/CLIC1/SLC16A3/TMC6/JPT1/LMNB2/RRP12/LMNB1/ITPR3/CMTM3/PRNP/CDK4/CPNE1/RANGAP1/NUDT1/CBX3/SCRN1/P2RX4/KPNB1/RAP1GAP2/OSBPL3/LBR/DTL/GTPBP4/MRPS23/NUP62/UTP18/NRM/SMAD3/TMEM201/TMEM43/NUP210/CERS5/STX1A/RCC1/LEMD2/NUTF2/PLCB1/PAK1/GAPDH/NUP85/DNAJC2/CASC3/DMPK/ANXA4/ALOX5/SLC29A2/LRPPRC/NUP205/P2RX5/TNRC18/CTDNEP1/NUP107/DCTN5/TPR/YBX1/BCL2L1/NDC1/NUP93/DNAJB2/NUP155/ABL1/NEMP1/TMEM109/TXNL4A/…
GO:0005579	membrane attack complex	7	-0.977099	-1.8528	0.00510204	0.0354002	0.0272196	675	tags=100%, list=2%, signal=98%	727/730/732/731/729/735	GO_CC	C5/C7/C8B/C8A/C6/C9
GO:0031089	platelet dense granule lumen	14	-0.814429	-1.89034	0.00510204	0.0354002	0.0272196	1823	tags=71%, list=6%, signal=67%	7078/55664/5919/3700/6414/7123/350/5267/3699/6694	GO_CC	TIMP3/CDC37L1/RARRES2/ITIH4/SELENOP/CLEC3B/APOH/SERPINA4/ITIH3/SPP2
GO:0034361	very-low-density lipoprotein particle	20	-0.829153	-2.05651	0.00510204	0.0354002	0.0272196	1418	tags=70%, list=5%, signal=67%	51449/55937/337/8542/344/348/346/338/341/336/350/335/116519/345	GO_CC	PCYOX1/APOM/APOA4/APOL1/APOC2/APOE/APOC4/APOB/APOC1/APOA2/APOH/APOA1/APOA5/APOC3
GO:0034385	triglyceride-rich plasma lipoprotein particle	20	-0.829153	-2.05651	0.00510204	0.0354002	0.0272196	1418	tags=70%, list=5%, signal=67%	51449/55937/337/8542/344/348/346/338/341/336/350/335/116519/345	GO_CC	PCYOX1/APOM/APOA4/APOL1/APOC2/APOE/APOC4/APOB/APOC1/APOA2/APOH/APOA1/APOA5/APOC3
GO:0071682	endocytic vesicle lumen	20	-0.80544	-1.9977	0.00510204	0.0354002	0.0272196	668	tags=45%, list=2%, signal=44%	3040/4057/3043/348/338/335/3263/3240/6288	GO_CC	HBA2/LTF/HBB/APOE/APOB/APOA1/HPX/HP/SAA1
GO:0005802	trans-Golgi network	220	0.488944	1.34023	0.00511247	0.0354002	0.0272196	9592	tags=63%, list=33%, signal=43%	27344/6616/10053/8549/25825/192683/9179/10228/51542/1211/23163/10079/10067/55111/55627/93643/9382/7260/22796/55858/10565/113178/146705/8766/10164/8534/25776/3118/116985/10890/23647/157769/5879/2896/11031/9648/9469/79585/8677/3120/3996/23062/23250/8985/8675/64149/23258/8729/9581/10139/55204/9827/6311/128344/636/102/9522/84283/90196/26225/84661/79065/7045/54812/9435/4074/10981/8905/1213/1785/130340…	GO_CC	PCSK1N/SNAP25/AP1M2/LGR5/BACE2/SCAMP5/AP4M1/STX6/VPS54/CLTA/GGA3/ATP9A/SCAMP3/PLEKHJ1/SMPD4/TJAP1/COG1/EIPR1/COG2/TMEM165/ARFGEF1/SCAMP4/TEPSIN/RAB11A/CHST4/CHST1/CBY1/HLA-DQA2/ARAP1/RAB10/ARFIP2/FAM91A1/RAC1/GRN/RAB31/GCC2/CHST3/CORO7/STX10/HLA-DQB2/LLGL1/GGA2/ATP11A/PLOD3/STX16/C17orf75/DENND5A/GBF1/PREPL/ARFRP1/GOLPH3L/RGP1/ATXN2/PIFO/BICD1/ADAM10/SCAMP1/TMEM79/SYS1/ARL5A/DPY30/ATG9A/TGFBI/AFT…
GO:0030027	lamellipodium	189	0.508558	1.3866	0.00512821	0.0354002	0.0272196	8804	tags=59%, list=30%, signal=42%	54997/1627/7429/10642/23616/3984/822/23513/6809/7408/84687/8936/4831/25800/5747/10152/55607/6624/55740/23129/5058/56940/23603/10211/29780/9270/4739/29959/89846/7248/5880/10163/8525/3685/55604/5335/11133/10109/23625/55785/10094/6548/4254/4771/5879/2017/1072/130271/2319/6993/10787/26230/3636/8394/348110/28988/55845/9780/10096/55704/10381/1495/199/5829/80725/11151/221178/322/1785/11344/3983/10006/58…	GO_CC	TESC/DBN1/VIL1/IGF2BP1/SH3BP1/LIMK1/CAPG/SCRIB/STX3/VASP/PPP1R9B/WASF1/NME2/SLC39A6/PTK2/ABI2/PPP1R9A/FSCN1/ENAH/PLXND1/PAK1/DUSP22/CORO1C/FLOT1/PARVB/ITGB1BP1/NEDD9/NRBP1/FGD3/TSC1/RAC2/WASF2/DGKZ/ITGAV/CARMIL1/PLCG1/KPTN/ARPC2/FAM89B/FGD6/ARPC3/SLC9A1/KITLG/NF2/RAC1/CTTN/CFL1/PLEKHH2/FLOT2/DYNLT1/NCKAP1/TIAM2/INPPL1/PIP5K1A/ARPIN/DBNL/BRK1/PIEZO1/ACTR3/CCDC88A/TUBB3/CTNNA1/AIF1/PXN/SRCIN1/CORO1…
GO:0042827	platelet dense granule	21	-0.689378	-1.70808	0.0052356	0.0359238	0.0276222	1823	tags=57%, list=6%, signal=54%	7078/3920/55664/6403/5919/3700/6414/7123/350/5267/3699/6694	GO_CC	TIMP3/LAMP2/CDC37L1/SELP/RARRES2/ITIH4/SELENOP/CLEC3B/APOH/SERPINA4/ITIH3/SPP2
GO:1902911	protein kinase complex	106	0.547728	1.42314	0.00537634	0.0366686	0.0281949	8435	tags=60%, list=29%, signal=43%	891/9133/983/5563/1164/1019/890/1021/898/899/64210/29108/1022/1163/3480/90/1017/5111/8851/2071/54619/901/2965/896/2068/9134/56647/93/3551/894/51755/6885/5564/140775/5573/9821/1032/55255/905/79616/9776/904/22938/8621/595/10983/5925/5571/92/5256/2967/51719/8408/4331/10309/5576/1020/9779/91/1147/5218/81887/2966/728340	GO_CC	CCNB1/CCNB2/CDK1/PRKAA2/CKS2/CDK4/CCNA2/CDK6/CCNE1/CCNF/MMS19/PYCARD/CDK7/CKS1B/IGF1R/ACVR1/CDK2/PCNA/CDK5R1/ERCC3/CCNJ/CCNG2/GTF2H1/CCND3/ERCC2/CCNE2/BCCIP/ACVR2B/IKBKB/CCND2/CDK12/MAP3K7/PRKAB1/SMCR8/PRKAR1A/RB1CC1/CDKN2D/WDR41/CCNT2/CCNJL/ATG13/CCNT1/SNW1/CDK13/CCND1/CCNI/RB1/PRKAG1/ACVR2A/PHKA2/GTF2H3/CAB39/ULK1/MNAT1/CCNO/PRKAR2A/CDK5/TBC1D5/ACVR1B/CHUK/CDK14/LAS1L/GTF2H2/GTF2H2C
GO:0018995	host	72	0.572934	1.42531	0.00561798	0.0378632	0.0291134	7396	tags=69%, list=25%, signal=52%	7153/3838/6233/5901/3837/23636/51160/23225/79023/79902/23511/55048/8480/23165/348995/57122/7175/55706/9688/7311/9631/79720/100101267/8086/81929/129401/6993/7514/9972/23279/55746/636/5297/7155/8021/7251/4927/10762/8934/29883/6396/9883/2634/89853/5903/93343/55361/4928/558/9818	GO_CC	TOP2A/KPNA2/RPS27A/RAN/KPNB1/NUP62/VPS28/NUP210/NUP37/NUP85/NUP188/VPS37C/RAE1/NUP205/NUP43/NUP107/TPR/NDC1/NUP93/UBA52/NUP155/VPS37B/POM121C/AAAS/SEH1L/NUP35/DYNLT1/XPO1/NUP153/NUP160/NUP133/BICD1/PI4KA/TOP2B/NUP214/TSG101/NUP88/NUP50/RAB29/CNOT7/SEC13/POM121/GBP2/MVB12B/RANBP2/MVB12A/PI4K2A/NUP98/AXL/NUP58
GO:0043657	host cell	72	0.572934	1.42531	0.00561798	0.0378632	0.0291134	7396	tags=69%, list=25%, signal=52%	7153/3838/6233/5901/3837/23636/51160/23225/79023/79902/23511/55048/8480/23165/348995/57122/7175/55706/9688/7311/9631/79720/100101267/8086/81929/129401/6993/7514/9972/23279/55746/636/5297/7155/8021/7251/4927/10762/8934/29883/6396/9883/2634/89853/5903/93343/55361/4928/558/9818	GO_CC	TOP2A/KPNA2/RPS27A/RAN/KPNB1/NUP62/VPS28/NUP210/NUP37/NUP85/NUP188/VPS37C/RAE1/NUP205/NUP43/NUP107/TPR/NDC1/NUP93/UBA52/NUP155/VPS37B/POM121C/AAAS/SEH1L/NUP35/DYNLT1/XPO1/NUP153/NUP160/NUP133/BICD1/PI4KA/TOP2B/NUP214/TSG101/NUP88/NUP50/RAB29/CNOT7/SEC13/POM121/GBP2/MVB12B/RANBP2/MVB12A/PI4K2A/NUP98/AXL/NUP58
GO:0045171	intercellular bridge	59	0.595195	1.4435	0.00565611	0.0378959	0.0291386	4515	tags=44%, list=15%, signal=37%	5768/10112/55165/22974/9493/55143/24137/2947/22994/64780/200942/8625/60509/29781/80263/9984/9094/5584/10848/8317/9657/57215/11021/79441/14/8446	GO_CC	QSOX1/KIF20A/CEP55/TPX2/KIF23/CDCA8/KIF4A/GSTM3/CEP131/MICAL1/KLHDC8B/RFXANK/AGBL5/NCAPH2/TRIM45/THOC1/UNC119/PRKCI/PPP1R13L/CDC7/IQCB1/THAP11/RAB35/HAUS3/AAMP/DUSP11
GO:0034364	high-density lipoprotein particle	26	-0.915936	-2.34425	0.00581395	0.0387257	0.0297766	1418	tags=85%, list=5%, signal=81%	55937/3990/337/8542/344/1191/348/346/338/341/3931/336/350/335/5444/116519/3250/6291/345/319/6289/6288	GO_CC	APOM/LIPC/APOA4/APOL1/APOC2/CLU/APOE/APOC4/APOB/APOC1/LCAT/APOA2/APOH/APOA1/PON1/APOA5/HPR/SAA4/APOC3/APOF/SAA2/SAA1
GO:0000178	exosome (RNase complex)	23	0.724723	1.52591	0.00616523	0.0407246	0.0313136	6779	tags=83%, list=23%, signal=63%	54512/196441/56915/23404/51013/51010/11340/8570/4931/23016/6832/10200/9567/54663/87178/5394/5393/129563/118460	GO_CC	EXOSC4/ZFC3H1/EXOSC5/EXOSC2/EXOSC1/EXOSC3/EXOSC8/KHSRP/NVL/EXOSC7/SUPV3L1/MPHOSPH6/GTPBP1/WDR74/PNPT1/EXOSC10/EXOSC9/DIS3L2/EXOSC6
GO:0044448	cell cortex part	168	0.510651	1.38531	0.00618557	0.0407246	0.0313136	7800	tags=58%, list=27%, signal=43%	3880/51473/126353/1627/54443/89958/23616/6513/22919/7171/10518/4640/84948/91663/55607/1211/3927/7430/10211/80306/2039/1488/7402/2037/147179/1915/3993/54536/2023/89848/644150/6242/23406/29899/444/10890/4771/2017/2316/11336/23187/1072/90120/6709/130271/3996/2319/829/1487/1639/10296/9948/7127/9026/28988/10096/60/81569/23233/10486/81/830/2764/10121/29091/11151/7456/824/23265/60412/26012/11034/10097/5…	GO_CC	KRT19/DCDC2/MISP/DBN1/ANLN/SAPCD2/SH3BP1/SLC2A1/MAPRE1/TPM4/CIB2/MYO1A/TIGD5/MYADM/PPP1R9A/CLTA/LASP1/EZR/FLOT1/MED28/DMTN/CTBP2/UTRN/EPB41L2/WIPF2/EEF1A1/LLGL2/EXOC6/ENO1/FCHSD1/WIPF3/RTKN/COTL1/GPSM2/ASPH/RAB10/NF2/CTTN/FLNA/EXOC3/PHLDB1/CFL1/TMEM250/SPTAN1/PLEKHH2/LLGL1/FLOT2/CAPZA1/CTBP1/DCTN1/MAEA/WDR1/TNFAIP2/HIP1R/DBNL/ACTR3/ACTB/ACTL8/EXOC6B/CAP2/ACTN4/CAPZA2/GMFB/ACTR1A/STXBP6/CORO1A/WIP…
GO:0042470	melanosome	105	0.541829	1.40785	0.00645161	0.0419908	0.0322872	7486	tags=54%, list=26%, signal=40%	6510/9145/7534/4673/822/302/483/6513/6809/6509/3326/4323/84062/5901/476/84079/9905/967/10575/80331/10211/813/311/7037/6520/89781/191/5879/84958/51393/1267/682/7531/10457/535/11021/3320/3312/821/10981/1213/23385/1497/4948/8934/10672/5874/27044/7529/5862/3688/7879/526/5878/5869/5861/9367	GO_CC	SLC1A5/SYNGR1/YWHAZ/NAP1L1/CAPG/ANXA2/ATP1B3/SLC2A1/STX3/SLC1A4/HSP90AB1/MMP14/DTNBP1/RAN/ATP1A1/ANKRD27/SGSM2/CD63/CCT4/DNAJC5/FLOT1/CALU/ANXA11/TFRC/SLC3A2/HPS4/AHCY/RAC1/SYTL1/TRPV2/CNP/BSG/YWHAE/GPNMB/ATP6V0A1/RAB35/HSP90AA1/HSPA8/CANX/RAB32/CLTC/NCSTN/CTNS/OCA2/RAB29/GNA13/RAB27B/SND1/YWHAB/RAB2A/ITGB1/RAB7A/ATP6V1B2/RAB5C/RAB5B/RAB1A/RAB9A
GO:0048770	pigment granule	105	0.541829	1.40785	0.00645161	0.0419908	0.0322872	7486	tags=54%, list=26%, signal=40%	6510/9145/7534/4673/822/302/483/6513/6809/6509/3326/4323/84062/5901/476/84079/9905/967/10575/80331/10211/813/311/7037/6520/89781/191/5879/84958/51393/1267/682/7531/10457/535/11021/3320/3312/821/10981/1213/23385/1497/4948/8934/10672/5874/27044/7529/5862/3688/7879/526/5878/5869/5861/9367	GO_CC	SLC1A5/SYNGR1/YWHAZ/NAP1L1/CAPG/ANXA2/ATP1B3/SLC2A1/STX3/SLC1A4/HSP90AB1/MMP14/DTNBP1/RAN/ATP1A1/ANKRD27/SGSM2/CD63/CCT4/DNAJC5/FLOT1/CALU/ANXA11/TFRC/SLC3A2/HPS4/AHCY/RAC1/SYTL1/TRPV2/CNP/BSG/YWHAE/GPNMB/ATP6V0A1/RAB35/HSP90AA1/HSPA8/CANX/RAB32/CLTC/NCSTN/CTNS/OCA2/RAB29/GNA13/RAB27B/SND1/YWHAB/RAB2A/ITGB1/RAB7A/ATP6V1B2/RAB5C/RAB5B/RAB1A/RAB9A
GO:0032994	protein-lipid complex	39	-0.839503	-2.36803	0.00680272	0.0435831	0.0335115	1418	tags=62%, list=5%, signal=59%	55937/3990/337/8542/344/1191/348/346/338/6653/341/3931/336/4018/350/335/5444/116519/3250/6291/345/319/6289/6288	GO_CC	APOM/LIPC/APOA4/APOL1/APOC2/CLU/APOE/APOC4/APOB/SORL1/APOC1/LCAT/APOA2/LPA/APOH/APOA1/PON1/APOA5/HPR/SAA4/APOC3/APOF/SAA2/SAA1
GO:0000118	histone deacetylase complex	56	0.608964	1.47232	0.00681818	0.0435831	0.0335115	7196	tags=66%, list=25%, signal=50%	79885/1107/51564/51317/3066/1457/57504/23468/3065/473/10933/10014/83933/25855/1108/79595/5928/79718/116092/57649/9219/23309/54815/8841/9112/57459/64426/8932/5931/9612/53615/9759/25942/2122/8819/7764/9611	GO_CC	HDAC11/CHD3/HDAC7/PHF21A/HDAC2/CSNK2A1/MTA3/CBX5/HDAC1/RERE/MORF4L1/HDAC5/HDAC10/BRMS1/CHD4/SAP130/RBBP4/TBL1XR1/DNTTIP1/PHF12/MTA2/SIN3B/GATAD2A/HDAC3/MTA1/GATAD2B/SUDS3/MBD2/RBBP7/NCOR2/MBD3/HDAC4/SIN3A/MECOM/SAP30/ZNF217/NCOR1
GO:0034358	plasma lipoprotein particle	37	-0.853568	-2.36177	0.00684932	0.0435831	0.0335115	1418	tags=65%, list=5%, signal=62%	55937/3990/337/8542/344/1191/348/346/338/6653/341/3931/336/4018/350/335/5444/116519/3250/6291/345/319/6289/6288	GO_CC	APOM/LIPC/APOA4/APOL1/APOC2/CLU/APOE/APOC4/APOB/SORL1/APOC1/LCAT/APOA2/LPA/APOH/APOA1/PON1/APOA5/HPR/SAA4/APOC3/APOF/SAA2/SAA1
GO:1990777	lipoprotein particle	37	-0.853568	-2.36177	0.00684932	0.0435831	0.0335115	1418	tags=65%, list=5%, signal=62%	55937/3990/337/8542/344/1191/348/346/338/6653/341/3931/336/4018/350/335/5444/116519/3250/6291/345/319/6289/6288	GO_CC	APOM/LIPC/APOA4/APOL1/APOC2/CLU/APOE/APOC4/APOB/SORL1/APOC1/LCAT/APOA2/LPA/APOH/APOA1/PON1/APOA5/HPR/SAA4/APOC3/APOF/SAA2/SAA1
GO:0044440	endosomal part	509	0.430233	1.21504	0.00699301	0.0442502	0.0340245	9592	tags=54%, list=33%, signal=37%	22943/8877/55353/10397/55630/23531/302/171177/9641/55920/6233/23555/58489/192683/92421/8906/55041/84062/24141/8898/9179/83930/84079/56937/8324/26056/84440/51160/23400/376267/26872/27131/967/1211/29062/23163/163/26088/10079/129531/10067/23603/51652/4864/51293/55048/261729/11267/8417/387680/10948/7260/22876/29886/58528/389541/55858/9146/7311/10226/79720/113178/8766/7037/64089/9559/6272/392/84946/85…	GO_CC	DKK1/SPHK1/LAPTM4B/NDRG1/SLC39A4/MMD/ANXA2/RHOV/IKBKE/RCC2/RPS27A/TSPAN15/ABHD17C/SCAMP5/CHMP4C/AP1G2/PLEKHB2/DTNBP1/LAMP5/MTMR2/AP4M1/STARD3NL/ANKRD27/PMEPA1/FZD7/RAB11FIP5/RAB11FIP4/VPS28/ATP13A2/RAB15/STEAP1/SNX5/CD63/CLTA/WDR91/GGA3/AP2B1/GGA1/ATP9A/MITD1/SCAMP3/CORO1C/CHMP3/NPC1/CD320/VPS37C/STEAP2/SNF8/STX7/WASHC2A/STARD3/EIPR1/INPP5F/SNX8/RRAGD/LAMTOR4/TMEM165/HGS/UBA52/PLIN3/VPS37B/SCAMP4…
GO:0071007	U2-type catalytic step 2 spliceosome	30	0.684471	1.50225	0.00713436	0.0447474	0.0344068	6906	tags=80%, list=24%, signal=61%	6628/6633/6627/6632/51645/6635/9343/6636/6637/6629/8896/55696/51340/57703/9410/6634/27339/1659/10450/10594/22938/51503/25949/23524	GO_CC	SNRPB/SNRPD2/SNRPA1/SNRPD1/PPIL1/SNRPE/EFTUD2/SNRPF/SNRPG/SNRPB2/BUD31/RBM22/CRNKL1/CWC22/SNRNP40/SNRPD3/PRPF19/DHX8/PPIE/PRPF8/SNW1/CWC15/SYF2/SRRM2
GO:0032838	plasma membrane bounded cell projection cytoplasm	202	0.502437	1.37328	0.00715015	0.0447474	0.0344068	9471	tags=51%, list=33%, signal=35%	51473/7345/1063/24137/3315/5905/8936/84062/10382/7289/89891/10947/55330/388552/6421/26140/8655/3799/3192/100/1778/26160/66008/51626/55081/4134/56623/23162/63915/2319/26090/5594/23557/4137/26985/114327/9026/6683/255758/3091/339451/85478/5573/55036/821/57539/150737/55207/55779/8546/9742/5874/126731/282991/4130/129880/144406/55054/22906/5048/55626/2735/22863/7802/1176/10533/8943/25876/547/5289/22832…	GO_CC	DCDC2/UCHL1/CENPF/KIF4A/HSPB1/RANGAP1/WASF1/DTNBP1/TUBB4A/TULP3/WDR34/AP3M2/BLOC1S4/BLOC1S3/SFPQ/TTLL3/DYNLL1/KIF5B/HNRNPU/ADA/DYNC1H1/IFT172/TRAK2/DYNC2LI1/IFT57/MAP4/INPP5E/MAPK8IP3/BLOC1S5/FLOT2/ABHD12/MAPK1/SNAPIN/MAPT/AP3M1/EFHC1/HIP1R/SPAST/TCTEX1D2/HIF1A/KLHL17/CCDC65/PRKAR1A/CCDC40/CANX/WDR35/TTC30B/ARL8B/CFAP44/AP3B1/IFT140/RAB27B/CCSAP/BLOC1S2/MAP1A/BBS5/WDR66/ATG16L1/TRAK1/PAFAH1B1/AMB…
GO:0070461	SAGA-type complex	26	0.686893	1.47617	0.00722892	0.0449931	0.0345957	5451	tags=69%, list=19%, signal=56%	2648/23326/56970/6880/55578/56943/6878/3054/9913/6874/6879/8295/6873/8464/6877/10474/6871/6881	GO_CC	KAT2A/USP22/ATXN7L3/TAF9/SUPT20H/ENY2/TAF6/HCFC1/SUPT7L/TAF4/TAF7/TRRAP/TAF2/SUPT3H/TAF5/TADA3/TADA2A/TAF10
GO:0005782	peroxisomal matrix	50	-0.825763	-2.4413	0.00769231	0.0473597	0.0364154	1668	tags=68%, list=6%, signal=64%	1891/4843/196743/641372/3417/26061/373156/10965/1384/10455/51/23417/83594/30/83752/122970/3295/283927/1428/3155/5264/9380/2053/847/6342/2168/8309/570/1962/51268/54363/1610/189/51179	GO_CC	ECH1/NOS2/PAOX/ACOT6/IDH1/HACL1/GSTK1/ACOT2/CRAT/ECI2/ACOX1/MLYCD/NUDT12/ACAA1/LONP2/ACOT4/HSD17B4/NUDT7/CRYM/HMGCL/PHYH/GRHPR/EPHX2/CAT/SCP2/FABP1/ACOX2/BAAT/EHHADH/PIPOX/HAO1/DAO/AGXT/HAO2
GO:0031907	microbody lumen	50	-0.825763	-2.4413	0.00769231	0.0473597	0.0364154	1668	tags=68%, list=6%, signal=64%	1891/4843/196743/641372/3417/26061/373156/10965/1384/10455/51/23417/83594/30/83752/122970/3295/283927/1428/3155/5264/9380/2053/847/6342/2168/8309/570/1962/51268/54363/1610/189/51179	GO_CC	ECH1/NOS2/PAOX/ACOT6/IDH1/HACL1/GSTK1/ACOT2/CRAT/ECI2/ACOX1/MLYCD/NUDT12/ACAA1/LONP2/ACOT4/HSD17B4/NUDT7/CRYM/HMGCL/PHYH/GRHPR/EPHX2/CAT/SCP2/FABP1/ACOX2/BAAT/EHHADH/PIPOX/HAO1/DAO/AGXT/HAO2
GO:0044431	Golgi apparatus part	933	0.412542	1.17089	0.00799201	0.0484681	0.0372676	9336	tags=51%, list=32%, signal=36%	27344/9514/6616/23423/4320/5768/54972/10331/79888/10053/83871/5909/2719/120071/4582/283987/50512/338707/7039/7040/6513/9245/2348/8549/22883/9486/401647/25825/54503/9088/192683/8906/4323/347734/607/440270/9179/1075/29108/3460/124583/955/90161/10228/632/56937/26056/11237/7477/51542/727897/8703/9266/80146/27090/1211/51399/23163/64132/10079/2526/55625/2131/10067/51560/3265/80142/55111/55627/375790/93…	GO_CC	PCSK1N/GAL3ST1/SNAP25/TMED3/MMP11/QSOX1/TMEM132A/B3GNT3/LPCAT1/AP1M2/RAB34/RAP1GAP/GPC3/LARGE2/MUC1/HID1/PODXL2/B4GALNT4/TGFA/TGFB1/SLC2A1/GCNT3/FOLR1/LGR5/CLSTN1/CHST10/GOLGA7B/BACE2/ZDHHC13/PKMYT1/SCAMP5/AP1G2/MMP14/SLC35B2/BCL9/GOLGA8B/AP4M1/CTSC/PYCARD/IFNGR2/CANT1/ENTPD6/HS6ST2/STX6/BGLAP/PMEPA1/RAB11FIP5/RNF24/WNT7B/VPS54/MUC5B/B4GALT3/CYTH2/UXS1/ST6GALNAC4/CLTA/TRAPPC4/GGA3/XYLT2/ATP9A/FUT…
GO:0005778	peroxisomal membrane	58	-0.530263	-1.6276	0.008	0.0484681	0.0372676	1529	tags=31%, list=5%, signal=29%	8504/91452/5195/5824/255027/55825/26063/51/3295/92960/847/4257/5827/9066/2180/11001/1610/252995	GO_CC	PEX3/ACBD5/PEX14/PEX19/MPV17L/PECR/DECR2/ACOX1/HSD17B4/PEX11G/CAT/MGST1/PXMP2/SYT7/ACSL1/SLC27A2/DAO/FNDC5
GO:0031903	microbody membrane	58	-0.530263	-1.6276	0.008	0.0484681	0.0372676	1529	tags=31%, list=5%, signal=29%	8504/91452/5195/5824/255027/55825/26063/51/3295/92960/847/4257/5827/9066/2180/11001/1610/252995	GO_CC	PEX3/ACBD5/PEX14/PEX19/MPV17L/PECR/DECR2/ACOX1/HSD17B4/PEX11G/CAT/MGST1/PXMP2/SYT7/ACSL1/SLC27A2/DAO/FNDC5
GO:0016592	mediator complex	37	0.651799	1.48068	0.00817757	0.0492818	0.0378933	9439	tags=86%, list=32%, signal=59%	51586/6837/84246/23097/80306/90390/9477/9440/9862/9968/10432/81857/9443/9439/5469/84868/9442/219541/1024/51003/112950/10001/9969/23389/9412/55090/400569/9441/10025/29079/55588/9967	GO_CC	MED15/MED22/MED10/CDK19/MED28/MED30/MED20/MED17/MED24/MED12/RBM14/MED25/MED7/MED23/MED1/HAVCR2/MED27/MED19/CDK8/MED31/MED8/MED6/MED13/MED13L/MED21/MED9/MED11/MED26/MED16/MED4/MED29/THRAP3
GO:0031256	leading edge membrane	166	0.505746	1.36936	0.00827301	0.0495945	0.0381338	9179	tags=56%, list=32%, signal=39%	79574/54997/6714/5152/5967/9181/4830/6188/8910/55612/7408/84687/25800/134/24141/468/5064/490/3767/26751/23129/5058/7430/29993/23603/9847/51177/1915/5141/3685/54869/9912/11252/26047/4771/5879/4641/1072/8844/6868/4137/10787/117145/8394/9026/9780/23396/3678/199/3749/55591/221178/1785/57608/23286/23526/1464/81848/5341/5796/51763/59338/59341/2852/387/3748/7070/3688/64005/55198/7168/4355/64787/2564/464…	GO_CC	EPS8L3/TESC/SRC/PDE9A/REG1A/ARHGEF2/NME1/RPS3/SGCE/FERMT1/VASP/PPP1R9B/SLC39A6/ADORA1/LAMP5/ATF4/PALM/ATP2B1/KCNJ11/SH3YL1/PLXND1/PAK1/EZR/PACSIN1/CORO1C/C2CD5/PLEKHO1/EEF1A1/PDE4A/ITGAV/EPS8L1/ARHGAP44/PACSIN2/CNTNAP2/NF2/RAC1/MYO1C/CFL1/KSR1/ADAM17/MAPT/NCKAP1/THEM4/PIP5K1A/HIP1R/PIEZO1/PIP5K1C/ITGA5/AIF1/KCNC4/VEZT/SPATA13/DNM2/JCAD/WWC1/ARHGAP45/CSPG4/SPRY4/PLEK/PTPRK/INPP5K/PLEKHA1/TRPV4/GPE…
GO:0005913	cell-cell adherens junction	117	0.525282	1.37315	0.00856531	0.051078	0.0392744	7307	tags=44%, list=25%, signal=33%	10397/1501/83461/6282/302/23513/9260/11135/11187/1004/5818/1824/56288/10211/10298/1832/3875/3655/5021/9231/7422/87/10890/23580/117583/64403/55971/3801/2319/7414/7791/1015/5819/1982/1495/3728/421/29091/1656/1525/8502/5499/9124/4067/1500/2697/118/27295/4092/4627/10818/81607	GO_CC	NDRG1/CTNND2/CDCA3/S100A11/ANXA2/SCRIB/PDLIM7/CDC42EP1/PKP3/CDH6/NECTIN1/DSC2/PARD3/FLOT1/PAK4/DSP/KRT18/ITGA6/OXTR/DLG5/VEGFA/ACTN1/RAB10/CDC42EP4/PARD3B/CDH24/BAIAP2L1/KIFC3/FLOT2/VCL/ZYX/CDH17/NECTIN2/EIF4G2/CTNNA1/JUP/ARVCF/STXBP6/DDX6/CXADR/PKP4/PPP1CA/PDLIM1/LYN/CTNND1/GJA1/ADD1/PDLIM3/SMAD7/MYH9/FRS2/NECTIN4
GO:0005682	U5 snRNP	19	0.734344	1.49231	0.00869565	0.0515012	0.0395998	5441	tags=68%, list=19%, signal=56%	6628/6633/6632/6635/6637/10907/10421/24148/9410/6634/23020/9416/10594	GO_CC	SNRPB/SNRPD2/SNRPD1/SNRPE/SNRPG/TXNL4A/CD2BP2/PRPF6/SNRNP40/SNRPD3/SNRNP200/DDX23/PRPF8
GO:0032580	Golgi cisterna membrane	85	0.550901	1.40138	0.00874317	0.0515012	0.0395998	8690	tags=54%, list=30%, signal=38%	23423/338707/440270/124583/8703/80146/2526/9334/8704/170384/6272/6484/116985/8702/56623/283358/10134/2524/2802/79690/2523/2591/25843/55204/2525/25963/11285/55851/55790/54480/51172/11070/2801/126792/84750/57531/653519/2530/23015/51463/8853/9331/22856/2589/64083/51107/6483	GO_CC	TMED3/B4GALNT4/GOLGA8B/CANT1/B4GALT3/UXS1/FUT4/B4GALT5/B4GALT2/FUT11/SORT1/ST3GAL4/ARAP1/B4GALT4/INPP5E/B4GALNT3/BCAP31/FUT2/GOLGA3/GAL3ST4/FUT1/GALNT3/MOB4/GOLPH3L/FUT3/TMEM87A/B4GALT7/PSENEN/CSGALNACT1/CHPF2/NAGPA/TMEM115/GOLGA2/B3GALT6/FUT10/HACE1/GPR89A/FUT8/GOLGA8A/GPR89B/ASAP2/B4GALT6/CHSY1/GALNT1/GOLPH3/APH1A/ST3GAL2
GO:0031093	platelet alpha granule lumen	66	-0.587979	-1.86876	0.00877193	0.0515012	0.0395998	859	tags=33%, list=3%, signal=32%	5627/51097/2621/12/7450/2157/2153/1191/3479/5345/710/5005/2243/213/197/2266/5004/2244/1/3827/5340/3273	GO_CC	PROS1/SCCPDH/GAS6/SERPINA3/VWF/F8/F5/CLU/IGF1/SERPINF2/SERPING1/ORM2/FGA/ALB/AHSG/FGG/ORM1/FGB/A1BG/KNG1/PLG/HRG
GO:0098978	glutamatergic synapse	343	0.449242	1.25846	0.00902708	0.0527274	0.0405427	7664	tags=38%, list=26%, signal=28%	152/6714/1627/6616/10397/1759/7534/9181/3838/23513/6809/10814/27092/22883/58489/4885/5802/84062/80728/5217/23413/22839/490/55607/6804/1741/163/23236/5518/10211/2048/5501/3265/8829/54476/4897/9775/1488/5584/1978/8326/10755/2239/8525/81873/80758/10815/84152/5335/87/8766/5216/9912/10109/57460/708/11252/8087/7781/78999/5879/6146/2316/55737/9900/5575/25897/7531/613/2319/9456/1487/5532/60/1432/136/29/8…	GO_CC	ADRA2C/SRC/DBN1/SNAP25/NDRG1/DNM1/YWHAZ/ARHGEF2/KPNA2/SCRIB/STX3/CPLX2/CACNG4/CLSTN1/ABHD17C/NPTX2/PTPRS/DTNBP1/ARHGAP39/PFN2/NCS1/DLGAP4/ATP2B1/PPP1R9A/STX1A/DLG3/AP2B1/PLCB1/PPP2R1A/FLOT1/EPHB2/PPP1CC/HRAS/NRP1/RNF216/NRCAM/EIF4A3/CTBP2/PRKCI/EIF4EBP1/FZD9/GIPC1/GPC4/DGKZ/ARPC5L/PRR7/CPLX1/PPP1R1B/PLCG1/ACTN1/RAB11A/PFN1/ARHGAP44/ARPC2/PPM1H/C1QBP/PACSIN2/FXR1/SLC30A3/LRFN4/RAC1/RPL22/FLNA/VPS3…
GO:0030687	preribosome, large subunit precursor	23	0.705123	1.48464	0.00986436	0.057324	0.0440771	5926	tags=78%, list=20%, signal=62%	23246/23212/23481/8568/51154/55759/117246/84261/56342/51018/84549/51388/23076/22884/3692/54663/90441/10412	GO_CC	BOP1/RRS1/PES1/RRP1/MRTO4/WDR12/FTSJ3/FBXW9/PPAN/RRP15/MAK16/NIP7/RRP1B/WDR37/EIF6/WDR74/ZNF622/NSA2
GO:0031838	haptoglobin-hemoglobin complex	11	-0.803223	-1.7747	0.01	0.0578173	0.0444563	668	tags=45%, list=2%, signal=44%	3042/3045/3040/3043/3240	GO_CC	HBM/HBD/HBA2/HBB/HP
GO:0034362	low-density lipoprotein particle	14	-0.769394	-1.78581	0.0102041	0.0586992	0.0451345	1418	tags=50%, list=5%, signal=48%	55937/344/348/338/6653/335/319	GO_CC	APOM/APOC2/APOE/APOB/SORL1/APOA1/APOF
GO:0030175	filopodium	100	0.534943	1.38443	0.0107296	0.0614122	0.0472205	7046	tags=48%, list=24%, signal=37%	7429/10642/23466/3675/4885/7408/84687/10123/26031/5064/10152/55607/6624/55740/7430/57348/7402/8326/7412/3685/1778/3655/4254/4771/50619/10160/26230/3636/55585/10381/80725/221178/1525/322/11344/9368/3093/10006/23467/374403/72/58/118812/25983/59341/7802/3688/64005	GO_CC	VIL1/IGF2BP1/CBX6/ITGA3/NPTX2/VASP/PPP1R9B/ARL4C/OSBPL3/PALM/ABI2/PPP1R9A/FSCN1/ENAH/EZR/TTYH1/UTRN/FZD9/VCAM1/ITGAV/DYNC1H1/ITGA6/KITLG/NF2/DEF6/FARP1/TIAM2/INPPL1/UBE2Q1/TUBB3/SRCIN1/SPATA13/CXADR/APBB1/TWF2/SLC9A3R1/UBE2K/ABI1/NPTXR/TBC1D10C/ACTG2/ACTA1/MORN4/NGDN/TRPV4/DNALI1/ITGB1/MYO1G
GO:0030864	cortical actin cytoskeleton	89	0.545486	1.39771	0.0108578	0.0617433	0.0474751	5198	tags=47%, list=18%, signal=39%	3880/51473/126353/1627/54443/6513/10518/4640/84948/91663/55607/3927/10211/80306/7402/2037/147179/1915/3993/89848/644150/6242/23406/4771/2017/1072/6709/130271/3996/2319/829/10296/9948/9026/28988/10096/10486/830/2764/11151/7456/824	GO_CC	KRT19/DCDC2/MISP/DBN1/ANLN/SLC2A1/CIB2/MYO1A/TIGD5/MYADM/PPP1R9A/LASP1/FLOT1/MED28/UTRN/EPB41L2/WIPF2/EEF1A1/LLGL2/FCHSD1/WIPF3/RTKN/COTL1/NF2/CTTN/CFL1/SPTAN1/PLEKHH2/LLGL1/FLOT2/CAPZA1/MAEA/WDR1/HIP1R/DBNL/ACTR3/CAP2/CAPZA2/GMFB/CORO1A/WIPF1/CAPN2
GO:0097346	INO80-type complex	25	0.689884	1.47755	0.0108959	0.0617433	0.0474751	6992	tags=84%, list=24%, signal=64%	10445/86/8607/125476/55249/10856/81611/57634/8295/10902/4798/10847/29844/79913/93973/64431/83444/283899/54617/55929/7528	GO_CC	MCRS1/ACTL6A/RUVBL1/INO80C/YY1AP1/RUVBL2/ANP32E/EP400/TRRAP/BRD8/NFRKB/SRCAP/TFPT/ACTR5/ACTR8/ACTR6/INO80B/INO80E/INO80/DMAP1/YY1
GO:1905354	exoribonuclease complex	24	0.700087	1.48332	0.0110024	0.0620385	0.0477021	6779	tags=79%, list=23%, signal=61%	54512/196441/56915/23404/51013/51010/11340/8570/4931/23016/6832/10200/9567/54663/87178/5394/5393/129563/118460	GO_CC	EXOSC4/ZFC3H1/EXOSC5/EXOSC2/EXOSC1/EXOSC3/EXOSC8/KHSRP/NVL/EXOSC7/SUPV3L1/MPHOSPH6/GTPBP1/WDR74/PNPT1/EXOSC10/EXOSC9/DIS3L2/EXOSC6
GO:1990023	mitotic spindle midzone	13	0.779102	1.48805	0.011208	0.0625061	0.0480616	3211	tags=62%, list=11%, signal=55%	9212/146909/55920/81930/9585/1062/3192/2017	GO_CC	AURKB/KIF18B/RCC2/KIF18A/KIF20B/CENPE/HNRNPU/CTTN
GO:0005882	intermediate filament	202	0.478293	1.30729	0.011236	0.0625061	0.0480616	3093	tags=12%, list=11%, signal=11%	3880/25984/4830/84823/4001/144501/6509/4831/64780/126917/2125/286077/83481/3858/8829/3856/26502/1832/3872/3875/11011/10763/4000/85302	GO_CC	KRT19/KRT23/NME1/LMNB2/LMNB1/KRT80/SLC1A4/NME2/MICAL1/IFFO2/EVPL/FAM83H/EPPK1/KRT10/NRP1/KRT8/NARF/DSP/KRT17/KRT18/TLK2/NES/LMNA/FBF1
GO:0001939	female pronucleus	9	0.859247	1.51328	0.01125	0.0625061	0.0480616	3874	tags=78%, list=13%, signal=67%	6513/10951/890/200424/6908/55183/10270	GO_CC	SLC2A1/CBX1/CCNA2/TET3/TBP/RIF1/AKAP8
GO:1904949	ATPase complex	101	0.531242	1.37493	0.011828	0.0653983	0.0502854	8823	tags=72%, list=30%, signal=51%	486/483/1107/5984/6604/54108/476/6599/6602/3066/1457/6597/6598/57504/10445/65980/86/3065/481/8607/5977/6605/125476/6548/23512/2186/55249/10856/1108/81611/57634/8295/10902/5928/5981/4798/79915/9219/10042/54815/9112/57459/10847/55274/29844/79913/124944/93973/5931/53615/64431/83444/10058/283899/8467/54617/57492/55929/5925/6601/11177/7528/55193/8289/478/29998/51773/6603/2020/23506/54556/7415/51377	GO_CC	FXYD2/ATP1B3/CHD3/RFC4/SMARCD3/CHRAC1/ATP1A1/SMARCC1/SMARCD1/HDAC2/CSNK2A1/SMARCA4/SMARCB1/MTA3/MCRS1/BRD9/ACTL6A/HDAC1/ATP1B1/RUVBL1/DPF2/SMARCE1/INO80C/SLC9A1/SUZ12/BPTF/YY1AP1/RUVBL2/CHD4/ANP32E/EP400/TRRAP/BRD8/RBBP4/RFC1/NFRKB/ATAD5/MTA2/HMGXB4/GATAD2A/MTA1/GATAD2B/SRCAP/PHF10/TFPT/ACTR5/C17orf49/ACTR8/RBBP7/MBD3/ACTR6/INO80B/ABCB6/INO80E/SMARCA5/INO80/ARID1B/DMAP1/RB1/SMARCC2/BAZ1A/YY1/PBRM…
GO:1905368	peptidase complex	85	0.542741	1.38062	0.0120219	0.0661493	0.0508629	10479	tags=75%, list=36%, signal=48%	3315/23326/56970/10197/56893/6880/3300/55578/23478/56943/6878/27429/8295/5710/130617/9097/5717/5705/2152/5691/90637/10474/10213/5682/5693/5685/5709/5719/5692/5707/5704/9491/9789/80227/6883/5689/11047/23198/5708/5714/5716/5694/5686/5711/7415/51377/5718/3416/5715/9861/51616/9690/5690/7337/5701/5688/28972/90701/197131/5695/9352/5886/5706/5713	GO_CC	HSPB1/USP22/ATXN7L3/PSME3/UBQLN4/TAF9/DNAJB2/SUPT20H/SEC11A/ENY2/TAF6/HTRA2/TRRAP/PSMD4/ZFAND2B/USP14/PSMD11/PSMC5/F3/PSMB3/ZFAND2A/TADA3/PSMD14/PSMA1/PSMB5/PSMA4/PSMD3/PSMD13/PSMB4/PSMD1/PSMC4/PSMF1/SPCS2/PAAF1/TAF12/PSMB1/ADRM1/PSME4/PSMD2/PSMD8/PSMD10/PSMB6/PSMA5/PSMD5/VCP/UCHL5/PSMD12/IDE/PSMD9/PSMD6/TAF9B/UBE3C/PSMB2/UBE3A/PSMC2/PSMA7/SPCS1/SEC11C/UBR1/PSMB7/TXNL1/RAD23A/PSMC6/PSMD7
GO:1905369	endopeptidase complex	63	0.579744	1.41691	0.0124575	0.068217	0.0524528	10479	tags=78%, list=36%, signal=50%	3315/10197/56893/3300/27429/5710/130617/9097/5717/5705/5691/90637/10213/5682/5693/5685/5709/5719/5692/5707/5704/9491/80227/5689/11047/23198/5708/5714/5716/5694/5686/5711/7415/51377/5718/3416/5715/9861/9690/5690/7337/5701/5688/197131/5695/9352/5886/5706/5713	GO_CC	HSPB1/PSME3/UBQLN4/DNAJB2/HTRA2/PSMD4/ZFAND2B/USP14/PSMD11/PSMC5/PSMB3/ZFAND2A/PSMD14/PSMA1/PSMB5/PSMA4/PSMD3/PSMD13/PSMB4/PSMD1/PSMC4/PSMF1/PAAF1/PSMB1/ADRM1/PSME4/PSMD2/PSMD8/PSMD10/PSMB6/PSMA5/PSMD5/VCP/UCHL5/PSMD12/IDE/PSMD9/PSMD6/UBE3C/PSMB2/UBE3A/PSMC2/PSMA7/UBR1/PSMB7/TXNL1/RAD23A/PSMC6/PSMD7
GO:0005669	transcription factor TFIID complex	38	0.631578	1.44049	0.0129564	0.0704391	0.0541614	8368	tags=71%, list=29%, signal=51%	7157/6880/2071/6878/83860/6874/6908/2068/6879/2067/129685/6882/6873/8464/6917/6877/6881/2962/2961/9519/2960/6883/6875/2958/2967/6872/2966	GO_CC	TP53/TAF9/ERCC3/TAF6/TAF3/TAF4/TBP/ERCC2/TAF7/ERCC1/TAF8/TAF11/TAF2/SUPT3H/TCEA1/TAF5/TAF10/GTF2F1/GTF2E2/TBPL1/GTF2E1/TAF12/TAF4B/GTF2A2/GTF2H3/TAF1/GTF2H2
GO:0031091	platelet alpha granule	90	-0.541102	-1.832	0.012987	0.0704391	0.0541614	1516	tags=34%, list=5%, signal=33%	139322/6845/7058/3690/5265/928/6403/94121/5627/51097/2621/12/7450/2157/2153/1191/3479/5104/5345/710/5005/2243/213/197/2266/5004/2244/1/3827/5340/3273	GO_CC	APOOL/VAMP7/THBS2/ITGB3/SERPINA1/CD9/SELP/SYTL4/PROS1/SCCPDH/GAS6/SERPINA3/VWF/F8/F5/CLU/IGF1/SERPINA5/SERPINF2/SERPING1/ORM2/FGA/ALB/AHSG/FGG/ORM1/FGB/A1BG/KNG1/PLG/HRG
GO:0002199	zona pellucida receptor complex	7	0.873737	1.4819	0.0136476	0.0732523	0.0563245	2656	tags=71%, list=9%, signal=65%	10576/7203/10575/10694/6950	GO_CC	CCT2/CCT3/CCT4/CCT8/TCP1
GO:0044438	microbody part	98	-0.698634	-2.38025	0.0136986	0.0732523	0.0563245	1668	tags=48%, list=6%, signal=45%	91452/1891/4843/196743/641372/3417/5195/5824/255027/26061/373156/10965/1384/55825/26063/10455/51/23417/83594/30/83752/122970/3295/283927/1428/3155/5264/9380/92960/2053/847/4257/5827/6342/2168/8309/570/1962/9066/51268/2180/54363/11001/1610/252995/189/51179	GO_CC	ACBD5/ECH1/NOS2/PAOX/ACOT6/IDH1/PEX14/PEX19/MPV17L/HACL1/GSTK1/ACOT2/CRAT/PECR/DECR2/ECI2/ACOX1/MLYCD/NUDT12/ACAA1/LONP2/ACOT4/HSD17B4/NUDT7/CRYM/HMGCL/PHYH/GRHPR/PEX11G/EPHX2/CAT/MGST1/PXMP2/SCP2/FABP1/ACOX2/BAAT/EHHADH/SYT7/PIPOX/ACSL1/HAO1/SLC27A2/DAO/FNDC5/AGXT/HAO2
GO:0044439	peroxisomal part	98	-0.698634	-2.38025	0.0136986	0.0732523	0.0563245	1668	tags=48%, list=6%, signal=45%	91452/1891/4843/196743/641372/3417/5195/5824/255027/26061/373156/10965/1384/55825/26063/10455/51/23417/83594/30/83752/122970/3295/283927/1428/3155/5264/9380/92960/2053/847/4257/5827/6342/2168/8309/570/1962/9066/51268/2180/54363/11001/1610/252995/189/51179	GO_CC	ACBD5/ECH1/NOS2/PAOX/ACOT6/IDH1/PEX14/PEX19/MPV17L/HACL1/GSTK1/ACOT2/CRAT/PECR/DECR2/ECI2/ACOX1/MLYCD/NUDT12/ACAA1/LONP2/ACOT4/HSD17B4/NUDT7/CRYM/HMGCL/PHYH/GRHPR/PEX11G/EPHX2/CAT/MGST1/PXMP2/SCP2/FABP1/ACOX2/BAAT/EHHADH/SYT7/PIPOX/ACSL1/HAO1/SLC27A2/DAO/FNDC5/AGXT/HAO2
GO:0031985	Golgi cisterna	109	0.527856	1.37456	0.0139485	0.0742399	0.0570839	8690	tags=52%, list=30%, signal=37%	23423/83871/283987/338707/440270/124583/8703/80146/2526/9334/8704/170384/11113/6272/6484/116985/8702/56623/283358/10134/2524/3996/8675/2802/79690/2523/2591/25843/55204/2525/25963/11285/51272/55851/55790/54480/51172/11070/2801/126792/2650/84750/57531/653519/2530/9527/23015/78992/51463/8853/63941/27314/9331/22856/2589/64083/51107/6483	GO_CC	TMED3/RAB34/HID1/B4GALNT4/GOLGA8B/CANT1/B4GALT3/UXS1/FUT4/B4GALT5/B4GALT2/FUT11/CIT/SORT1/ST3GAL4/ARAP1/B4GALT4/INPP5E/B4GALNT3/BCAP31/FUT2/LLGL1/STX16/GOLGA3/GAL3ST4/FUT1/GALNT3/MOB4/GOLPH3L/FUT3/TMEM87A/B4GALT7/BET1L/PSENEN/CSGALNACT1/CHPF2/NAGPA/TMEM115/GOLGA2/B3GALT6/GCNT1/FUT10/HACE1/GPR89A/FUT8/GOSR1/GOLGA8A/YIPF2/GPR89B/ASAP2/NECAB3/RAB30/B4GALT6/CHSY1/GALNT1/GOLPH3/APH1A/ST3GAL2
GO:0072562	blood microparticle	113	-0.779918	-2.76072	0.0144928	0.0767779	0.0590354	1026	tags=51%, list=4%, signal=50%	337/5858/2022/8542/3698/5627/2220/12/733/3043/721/1191/3700/348/629/7448/8547/5345/336/718/259/715/590/710/2638/716/7018/1356/3075/51129/3078/2147/116285/335/5005/3697/325/2243/213/197/2266/1370/5004/722/2244/1/3827/5340/731/10878/5444/173/3250/3263/462/3240/735/3273	GO_CC	APOA4/PZP/ENG/APOL1/ITIH2/PROS1/FCN2/SERPINA3/C8G/HBB/C4B/CLU/ITIH4/APOE/CFB/VTN/FCN3/SERPINF2/APOA2/C3/AMBP/C1R/BCHE/SERPING1/GC/C1S/TF/CP/CFH/ANGPTL4/CFHR1/F2/ACSM1/APOA1/ORM2/ITIH1/APCS/FGA/ALB/AHSG/FGG/CPN2/ORM1/C4BPA/FGB/A1BG/KNG1/PLG/C8A/CFHR3/PON1/AFM/HPR/HPX/SERPINC1/HP/C9/HRG
GO:0000502	proteasome complex	62	0.577902	1.41147	0.0147059	0.0775463	0.0596262	10479	tags=77%, list=36%, signal=50%	3315/10197/56893/3300/5710/130617/9097/5717/5705/5691/90637/10213/5682/5693/5685/5709/5719/5692/5707/5704/9491/80227/5689/11047/23198/5708/5714/5716/5694/5686/5711/7415/51377/5718/3416/5715/9861/9690/5690/7337/5701/5688/197131/5695/9352/5886/5706/5713	GO_CC	HSPB1/PSME3/UBQLN4/DNAJB2/PSMD4/ZFAND2B/USP14/PSMD11/PSMC5/PSMB3/ZFAND2A/PSMD14/PSMA1/PSMB5/PSMA4/PSMD3/PSMD13/PSMB4/PSMD1/PSMC4/PSMF1/PAAF1/PSMB1/ADRM1/PSME4/PSMD2/PSMD8/PSMD10/PSMB6/PSMA5/PSMD5/VCP/UCHL5/PSMD12/IDE/PSMD9/PSMD6/UBE3C/PSMB2/UBE3A/PSMC2/PSMA7/UBR1/PSMB7/TXNL1/RAD23A/PSMC6/PSMD7
GO:0030117	membrane coat	93	0.532258	1.37072	0.0150538	0.0783074	0.0602114	8456	tags=62%, list=29%, signal=44%	23423/10053/1759/80115/8906/9179/10947/23149/1211/163/9907/22905/146705/128866/10016/58513/65082/1173/22818/26985/9026/26958/11276/56681/29082/59349/11316/54812/8905/1213/161/130340/8546/10483/1315/372/27072/1212/55707/6396/10717/1176/3482/1314/8943/22820/9276/162/26286/23339/84364/160/1175/55317/9779/23431/83988/57617	GO_CC	TMED3/AP1M2/DNM1/BAIAP2L2/AP1G2/AP4M1/AP3M2/FCHO1/CLTA/AP2B1/AP5Z1/EPN2/TEPSIN/CHMP4B/PDCD6/EPS15L1/VPS33A/AP2M1/COPZ1/AP3M1/HIP1R/COPG2/SYNRG/SAR1A/CHMP4A/KLHL12/COPE/AFTPH/AP1S2/CLTC/AP2A2/AP1S3/AP3B1/SEC23B/COPB1/ARCN1/VPS41/CLTB/NECAP2/SEC13/AP4B1/AP3S1/IGF2R/COPA/AP3D1/COPG1/COPB2/AP1B1/ARFGAP3/VPS39/ARFGAP2/AP2A1/AP2S1/AP5S1/TBC1D5/AP4E1/NCALD/VPS18
GO:0048475	coated membrane	93	0.532258	1.37072	0.0150538	0.0783074	0.0602114	8456	tags=62%, list=29%, signal=44%	23423/10053/1759/80115/8906/9179/10947/23149/1211/163/9907/22905/146705/128866/10016/58513/65082/1173/22818/26985/9026/26958/11276/56681/29082/59349/11316/54812/8905/1213/161/130340/8546/10483/1315/372/27072/1212/55707/6396/10717/1176/3482/1314/8943/22820/9276/162/26286/23339/84364/160/1175/55317/9779/23431/83988/57617	GO_CC	TMED3/AP1M2/DNM1/BAIAP2L2/AP1G2/AP4M1/AP3M2/FCHO1/CLTA/AP2B1/AP5Z1/EPN2/TEPSIN/CHMP4B/PDCD6/EPS15L1/VPS33A/AP2M1/COPZ1/AP3M1/HIP1R/COPG2/SYNRG/SAR1A/CHMP4A/KLHL12/COPE/AFTPH/AP1S2/CLTC/AP2A2/AP1S3/AP3B1/SEC23B/COPB1/ARCN1/VPS41/CLTB/NECAP2/SEC13/AP4B1/AP3S1/IGF2R/COPA/AP3D1/COPG1/COPB2/AP1B1/ARFGAP3/VPS39/ARFGAP2/AP2A1/AP2S1/AP5S1/TBC1D5/AP4E1/NCALD/VPS18
GO:0098684	photoreceptor ribbon synapse	6	0.891655	1.46986	0.0150565	0.0783074	0.0602114	1886	tags=50%, list=6%, signal=47%	1759/29993/1488	GO_CC	DNM1/PACSIN1/CTBP2
GO:0010008	endosome membrane	462	0.427096	1.20436	0.016	0.082381	0.0633437	9592	tags=54%, list=33%, signal=37%	22943/8877/55353/10397/55630/23531/302/171177/9641/55920/6233/23555/58489/192683/92421/8906/55041/84062/24141/8898/83930/56937/8324/26056/84440/51160/23400/376267/26872/27131/967/1211/29062/23163/163/26088/10079/129531/10067/23603/51652/4864/51293/55048/261729/11267/8417/387680/10948/22876/29886/389541/55858/9146/7311/10226/79720/113178/8766/7037/64089/9559/6272/392/84946/85377/11252/81609/7781/1…	GO_CC	DKK1/SPHK1/LAPTM4B/NDRG1/SLC39A4/MMD/ANXA2/RHOV/IKBKE/RCC2/RPS27A/TSPAN15/ABHD17C/SCAMP5/CHMP4C/AP1G2/PLEKHB2/DTNBP1/LAMP5/MTMR2/STARD3NL/PMEPA1/FZD7/RAB11FIP5/RAB11FIP4/VPS28/ATP13A2/RAB15/STEAP1/SNX5/CD63/CLTA/WDR91/GGA3/AP2B1/GGA1/ATP9A/MITD1/SCAMP3/CORO1C/CHMP3/NPC1/CD320/VPS37C/STEAP2/SNF8/STX7/WASHC2A/STARD3/INPP5F/SNX8/LAMTOR4/TMEM165/HGS/UBA52/PLIN3/VPS37B/SCAMP4/RAB11A/TFRC/SNX16/VPS26A/…
GO:0005680	anaphase-promoting complex	21	0.695787	1.44659	0.0160296	0.082381	0.0633437	4670	tags=62%, list=16%, signal=52%	991/11065/701/27338/51434/9820/29945/996/64682/51529/8697/8881/51433	GO_CC	CDC20/UBE2C/BUB1B/UBE2S/ANAPC7/CUL7/ANAPC4/CDC27/ANAPC1/ANAPC11/CDC23/CDC16/ANAPC5
GO:0071004	U2-type prespliceosome	14	0.756783	1.4716	0.016129	0.082381	0.0633437	7096	tags=100%, list=24%, signal=76%	6628/8175/51747/6631/55015/6637/11338/55692/51690/23451/55660/51631/25766/10291	GO_CC	SNRPB/SF3A2/LUC7L3/SNRPC/PRPF39/SNRPG/U2AF2/LUC7L/LSM7/SF3B1/PRPF40A/LUC7L2/PRPF40B/SF3A1
GO:0071010	prespliceosome	14	0.756783	1.4716	0.016129	0.082381	0.0633437	7096	tags=100%, list=24%, signal=76%	6628/8175/51747/6631/55015/6637/11338/55692/51690/23451/55660/51631/25766/10291	GO_CC	SNRPB/SF3A2/LUC7L3/SNRPC/PRPF39/SNRPG/U2AF2/LUC7L/LSM7/SF3B1/PRPF40A/LUC7L2/PRPF40B/SF3A1
GO:0000803	sex chromosome	25	0.682688	1.46213	0.0169492	0.0861834	0.0662674	8465	tags=88%, list=29%, signal=62%	1788/7703/6599/10336/3192/1017/10733/23512/8726/6045/23309/329/23347/157570/6015/23137/79677/7319/80714/7341/7320/55791	GO_CC	DNMT3A/PCGF2/SMARCC1/PCGF3/HNRNPU/CDK2/PLK4/SUZ12/EED/RNF2/SIN3B/BIRC2/SMCHD1/ESCO2/RING1/SMC5/SMC6/UBE2A/PBX4/SUMO1/UBE2B/LRIF1
GO:0030863	cortical cytoskeleton	115	0.516058	1.34946	0.0170576	0.0863492	0.0663948	7552	tags=54%, list=26%, signal=40%	3880/51473/126353/1627/54443/6513/22919/7171/10518/4640/84948/91663/55607/3927/7430/10211/80306/2039/7402/2037/147179/1915/3993/89848/644150/6242/23406/4771/2017/2316/1072/6709/130271/3996/2319/829/10296/9948/9026/28988/10096/60/10486/81/830/2764/11151/7456/824/26012/11034/10097/10487/9783/23332/59341/9535/4627/1742/55909/2995/4926	GO_CC	KRT19/DCDC2/MISP/DBN1/ANLN/SLC2A1/MAPRE1/TPM4/CIB2/MYO1A/TIGD5/MYADM/PPP1R9A/LASP1/EZR/FLOT1/MED28/DMTN/UTRN/EPB41L2/WIPF2/EEF1A1/LLGL2/FCHSD1/WIPF3/RTKN/COTL1/NF2/CTTN/FLNA/CFL1/SPTAN1/PLEKHH2/LLGL1/FLOT2/CAPZA1/MAEA/WDR1/HIP1R/DBNL/ACTR3/ACTB/CAP2/ACTN4/CAPZA2/GMFB/CORO1A/WIPF1/CAPN2/NSMF/DSTN/ACTR2/CAP1/RIMS3/CLASP1/TRPV4/GMFG/MYH9/DLG4/BIN3/GYPC/NUMA1
GO:0030688	preribosome, small subunit precursor	14	0.740892	1.4407	0.0186104	0.0934598	0.0718622	7371	tags=93%, list=25%, signal=69%	83732/705/8568/28987/117246/55720/84946/27340/23076/85395/79050/8602/55781	GO_CC	RIOK1/BYSL/RRP1/NOB1/FTSJ3/TSR1/LTV1/UTP20/RRP1B/FAM207A/NOC4L/NOP14/RIOK2
GO:0030118	clathrin coat	44	0.603385	1.40641	0.0186263	0.0934598	0.0718622	9577	tags=75%, list=33%, signal=50%	10053/80115/8906/9179/10947/23149/1211/163/22905/58513/65082/1173/26985/9026/11276/54812/1213/161/8546/27072/1212/55707/10717/3482/162/160/1175/9779/83988/8301/132320/8867/1174	GO_CC	AP1M2/BAIAP2L2/AP1G2/AP4M1/AP3M2/FCHO1/CLTA/AP2B1/EPN2/EPS15L1/VPS33A/AP2M1/AP3M1/HIP1R/SYNRG/AFTPH/CLTC/AP2A2/AP3B1/VPS41/CLTB/NECAP2/AP4B1/IGF2R/AP1B1/AP2A1/AP2S1/TBC1D5/NCALD/PICALM/SCLT1/SYNJ1/AP1S1
GO:0000796	condensin complex	8	0.839479	1.44824	0.0188206	0.0936098	0.0719776	4683	tags=100%, list=16%, signal=84%	64151/9918/23397/29781/10051/54892/23310/10592	GO_CC	NCAPG/NCAPD2/NCAPH/NCAPH2/SMC4/NCAPG2/NCAPD3/SMC2
GO:0001940	male pronucleus	6	0.872403	1.43813	0.0188206	0.0936098	0.0719776	3554	tags=83%, list=12%, signal=73%	10951/890/200424/6908/55183	GO_CC	CBX1/CCNA2/TET3/TBP/RIF1
GO:0000315	organellar large ribosomal subunit	56	0.575962	1.39253	0.0193182	0.0952529	0.073241	8662	tags=62%, list=30%, signal=44%	116540/28998/124995/63875/54534/84311/9553/65005/57129/122704/84545/387338/51263/29088/91574/28977/64928/65003/10884/51642/11222/51264/51258/55168/29074/6182/64978/29093/79590/130916/3396/51069/219927/64979/65080	GO_CC	MRPL53/MRPL13/MRPL10/MRPL17/MRPL50/MRPL45/MRPL33/MRPL9/MRPL47/MRPL52/MRPL43/NSUN4/MRPL30/MRPL15/C12orf65/MRPL42/MRPL14/MRPL11/MRPS30/MRPL48/MRPL3/MRPL27/MRPL51/MRPS18A/MRPL18/MRPL12/MRPL38/MRPL22/MRPL24/MTERF4/MRPL58/MRPL2/MRPL21/MRPL36/MRPL44
GO:0005762	mitochondrial large ribosomal subunit	56	0.575962	1.39253	0.0193182	0.0952529	0.073241	8662	tags=62%, list=30%, signal=44%	116540/28998/124995/63875/54534/84311/9553/65005/57129/122704/84545/387338/51263/29088/91574/28977/64928/65003/10884/51642/11222/51264/51258/55168/29074/6182/64978/29093/79590/130916/3396/51069/219927/64979/65080	GO_CC	MRPL53/MRPL13/MRPL10/MRPL17/MRPL50/MRPL45/MRPL33/MRPL9/MRPL47/MRPL52/MRPL43/NSUN4/MRPL30/MRPL15/C12orf65/MRPL42/MRPL14/MRPL11/MRPS30/MRPL48/MRPL3/MRPL27/MRPL51/MRPS18A/MRPL18/MRPL12/MRPL38/MRPL22/MRPL24/MTERF4/MRPL58/MRPL2/MRPL21/MRPL36/MRPL44
GO:0005577	fibrinogen complex	8	-0.84535	-1.70689	0.0195122	0.0957948	0.0736577	491	tags=75%, list=2%, signal=74%	2335/2267/5345/2243/2266/2244	GO_CC	FN1/FGL1/SERPINF2/FGA/FGG/FGB
GO:0035098	ESC/E(Z) complex	16	0.728257	1.44797	0.0197775	0.0966806	0.0743388	5463	tags=88%, list=19%, signal=71%	2146/3066/26147/3720/5252/22823/100170841/121536/23512/5928/8726/2145/5931/4591	GO_CC	EZH2/HDAC2/PHF19/JARID2/PHF1/MTF2/EPOP/AEBP2/SUZ12/RBBP4/EED/EZH1/RBBP7/TRIM37
GO:0012506	vesicle membrane	766	0.410516	1.16416	0.01998	0.0972532	0.074779	9519	tags=50%, list=33%, signal=35%	6616/23423/79888/10227/9145/10053/83871/1535/80115/8440/11322/2171/90019/57127/7039/9545/6536/6233/3710/6809/27092/976/221/57228/10970/2348/10184/54503/5802/192683/8904/8906/84062/84501/24141/29881/65010/23218/3784/3460/10228/84079/26056/7477/21/10947/53917/9144/23149/23400/27131/967/5329/7186/6804/1211/163/80331/29993/9847/307/2207/81552/6855/55776/1832/10652/8655/10755/5898/22905/5880/374/598/1…	GO_CC	SNAP25/TMED3/LPCAT1/MFSD10/SYNGR1/AP1M2/RAB34/CYBA/BAIAP2L2/NCK2/TMC6/FABP5/SYT8/RHBG/TGFA/RAB3D/SLC6A9/RPS27A/ITPR3/STX3/CACNG4/ADGRE5/ALDH3B1/SMAGP/CKAP4/FOLR1/LHFPL2/ZDHHC13/PTPRS/SCAMP5/CPNE1/AP1G2/DTNBP1/SPIRE2/LAMP5/NPC1L1/SLC26A6/NBEAL2/KCNQ1/IFNGR2/STX6/ANKRD27/RAB11FIP5/WNT7B/ABCA3/AP3M2/RAB24/SYNGR2/FCHO1/ATP13A2/SNX5/CD63/PLAUR/TRAF2/STX1A/CLTA/AP2B1/DNAJC5/PACSIN1/C2CD5/ANXA4/FCER1G/V…
GO:0120111	neuron projection cytoplasm	84	0.530773	1.34727	0.020765	0.100644	0.0773864	9215	tags=62%, list=32%, signal=42%	7345/24137/3315/5905/8936/84062/10947/55330/388552/6421/8655/3799/3192/100/1778/66008/23162/63915/2319/26090/5594/23557/4137/26985/9026/6683/3091/339451/821/55207/8546/5874/282991/4130/22906/5048/1176/8943/547/1742/80128/11127/4747/6792/7014/6416/10749/667/127829/55860/79971/26258	GO_CC	UCHL1/KIF4A/HSPB1/RANGAP1/WASF1/DTNBP1/AP3M2/BLOC1S4/BLOC1S3/SFPQ/DYNLL1/KIF5B/HNRNPU/ADA/DYNC1H1/TRAK2/MAPK8IP3/BLOC1S5/FLOT2/ABHD12/MAPK1/SNAPIN/MAPT/AP3M1/HIP1R/SPAST/HIF1A/KLHL17/CANX/ARL8B/AP3B1/RAB27B/BLOC1S2/MAP1A/TRAK1/PAFAH1B1/AP3S1/AP3D1/KIF1A/DLG4/TRIM46/KIF3A/NEFL/CDKL5/TERF2/MAP2K4/KIF1C/DST/ARL8A/ACTR10/WLS/BLOC1S6
GO:0034709	methylosome	12	0.76914	1.43795	0.0214376	0.103464	0.0795543	5568	tags=92%, list=19%, signal=74%	6628/3276/6633/6632/6635/6636/6637/79084/6634/1207/2079	GO_CC	SNRPB/PRMT1/SNRPD2/SNRPD1/SNRPE/SNRPF/SNRPG/WDR77/SNRPD3/CLNS1A/ERH
GO:0016605	PML body	97	0.522608	1.3479	0.0215285	0.103464	0.0795547	8469	tags=64%, list=29%, signal=45%	3646/3297/9641/5888/26993/286053/6613/2000/641/23468/7329/4361/55159/6996/7157/56478/6117/11073/5598/55743/1613/1616/4683/84268/26036/11200/6612/8878/7750/545/6047/51588/5371/8554/5987/7994/81603/51567/7181/26287/6934/6670/6118/546/10636/5925/7290/29855/23137/4778/4149/23001/79677/9063/9994/9683/7156/54778/7341/4034/219988/55145	GO_CC	EIF3E/HSF1/IKBKE/RAD51/AKAP8L/NSMCE2/SUMO2/ELF4/BLM/CBX5/UBE2I/MRE11/RFWD3/TDG/TP53/EIF4ENIF1/RPA1/TOPBP1/MAPK7/CHFR/DAPK3/DAXX/NBN/RPAIN/ZNF451/CHEK2/SUMO3/SQSTM1/ZMYM2/ATR/RNF4/PIAS4/PML/PIAS1/TRIM27/KAT6A/TRIM8/TDP2/NR2C1/ANKRD2/TCF7L2/SP3/RPA2/ATRX/RGS14/RB1/HIRA/UBN1/SMC5/NFE2/MAX/WDFY3/SMC6/PIAS2/CASP8AP2/N4BP1/TOP3A/RNF111/SUMO1/LRCH4/PATL1/THAP1
GO:0000176	nuclear exosome (RNase complex)	16	0.721347	1.43423	0.0222497	0.105547	0.0811559	6779	tags=81%, list=23%, signal=62%	54512/56915/23404/51013/51010/11340/4931/23016/10200/54663/5394/5393/118460	GO_CC	EXOSC4/EXOSC5/EXOSC2/EXOSC1/EXOSC3/EXOSC8/NVL/EXOSC7/MPHOSPH6/WDR74/EXOSC10/EXOSC9/EXOSC6
GO:0045111	intermediate filament cytoskeleton	239	0.458229	1.26547	0.0222672	0.105547	0.0811559	7766	tags=24%, list=27%, signal=18%	3880/25984/4830/84823/4001/144501/6509/4831/4323/64780/54512/126917/51649/2125/286077/10694/83481/3858/8829/3856/26502/1832/3872/3875/29115/11011/10763/4000/85302/91404/80233/100130958/1639/631/1198/5339/7690/27158/3728/9887/3692/5411/79991/1497/55968/51147/3866/2697/54617/2852/1452/84260/79707/4747/4744/111/5716/7431	GO_CC	KRT19/KRT23/NME1/LMNB2/LMNB1/KRT80/SLC1A4/NME2/MMP14/MICAL1/EXOSC4/IFFO2/MRPS23/EVPL/FAM83H/CCT8/EPPK1/KRT10/NRP1/KRT8/NARF/DSP/KRT17/KRT18/SAP30BP/TLK2/NES/LMNA/FBF1/SESTD1/FAAP100/SYCE1L/DCTN1/BFSP1/CLK3/PLEC/ZNF131/NDOR1/JUP/SMG7/EIF6/PNN/STN1/CTNS/NSFL1C/ING4/KRT15/GJA1/INO80/GPER1/CSNK1A1/TCHP/NOL9/NEFL/NEFH/ADCY5/PSMD10/VIM
GO:0031011	Ino80 complex	15	0.725372	1.42993	0.0223325	0.105547	0.0811559	6992	tags=93%, list=24%, signal=71%	10445/86/8607/125476/55249/10856/4798/29844/79913/93973/83444/283899/54617/7528	GO_CC	MCRS1/ACTL6A/RUVBL1/INO80C/YY1AP1/RUVBL2/NFRKB/TFPT/ACTR5/ACTR8/INO80B/INO80E/INO80/YY1
GO:0033202	DNA helicase complex	15	0.725372	1.42993	0.0223325	0.105547	0.0811559	6992	tags=93%, list=24%, signal=71%	10445/86/8607/125476/55249/10856/4798/29844/79913/93973/83444/283899/54617/7528	GO_CC	MCRS1/ACTL6A/RUVBL1/INO80C/YY1AP1/RUVBL2/NFRKB/TFPT/ACTR5/ACTR8/INO80B/INO80E/INO80/YY1
GO:1990752	microtubule end	29	0.653477	1.42523	0.022673	0.106713	0.0820529	6561	tags=55%, list=23%, signal=43%	126353/11004/146909/7461/22919/259266/57701/23271/9793/90417/1639/157922/10615/55755/51199/23332	GO_CC	MISP/KIF2C/KIF18B/CLIP2/MAPRE1/ASPM/NCKAP5L/CAMSAP2/CKAP5/KNSTRN/DCTN1/CAMSAP1/SPAG5/CDK5RAP2/NIN/CLASP1
GO:0030119	AP-type membrane coat adaptor complex	43	0.599891	1.39714	0.0232019	0.108753	0.0836212	8873	tags=70%, list=30%, signal=49%	10053/8906/9179/10947/23149/163/9907/146705/65082/1173/26985/9026/11276/54812/8905/161/8546/27072/10717/1176/8943/162/23339/160/1175/55317/9779/23431/57617/8301	GO_CC	AP1M2/AP1G2/AP4M1/AP3M2/FCHO1/AP2B1/AP5Z1/TEPSIN/VPS33A/AP2M1/AP3M1/HIP1R/SYNRG/AFTPH/AP1S2/AP2A2/AP3B1/VPS41/AP4B1/AP3S1/AP3D1/AP1B1/VPS39/AP2A1/AP2S1/AP5S1/TBC1D5/AP4E1/VPS18/PICALM
GO:0042555	MCM complex	12	0.75678	1.41485	0.0239596	0.111844	0.0859984	5249	tags=83%, list=18%, signal=68%	4172/4173/4171/4796/4175/4176/4174/84515/79892/253714	GO_CC	MCM3/MCM4/MCM2/TONSL/MCM6/MCM7/MCM5/MCM8/MCMBP/MMS22L
GO:0005777	peroxisome	130	-0.642536	-2.24972	0.0243902	0.112929	0.0868322	1838	tags=42%, list=6%, signal=40%	84263/91452/1891/4843/196743/641372/3417/5195/3418/5824/255027/84129/26061/373156/10965/23078/1384/55825/26063/6647/10455/51/23417/51015/83594/30/83752/122970/3295/283927/1428/3155/5264/9380/92960/2053/847/4257/5827/6342/2168/8309/10247/570/1962/9066/51268/2180/7498/54363/11001/1610/252995/189/51179	GO_CC	HSDL2/ACBD5/ECH1/NOS2/PAOX/ACOT6/IDH1/PEX14/IDH2/PEX19/MPV17L/ACAD11/HACL1/GSTK1/ACOT2/VWA8/CRAT/PECR/DECR2/SOD1/ECI2/ACOX1/MLYCD/ISOC1/NUDT12/ACAA1/LONP2/ACOT4/HSD17B4/NUDT7/CRYM/HMGCL/PHYH/GRHPR/PEX11G/EPHX2/CAT/MGST1/PXMP2/SCP2/FABP1/ACOX2/RIDA/BAAT/EHHADH/SYT7/PIPOX/ACSL1/XDH/HAO1/SLC27A2/DAO/FNDC5/AGXT/HAO2
GO:0042579	microbody	130	-0.642536	-2.24972	0.0243902	0.112929	0.0868322	1838	tags=42%, list=6%, signal=40%	84263/91452/1891/4843/196743/641372/3417/5195/3418/5824/255027/84129/26061/373156/10965/23078/1384/55825/26063/6647/10455/51/23417/51015/83594/30/83752/122970/3295/283927/1428/3155/5264/9380/92960/2053/847/4257/5827/6342/2168/8309/10247/570/1962/9066/51268/2180/7498/54363/11001/1610/252995/189/51179	GO_CC	HSDL2/ACBD5/ECH1/NOS2/PAOX/ACOT6/IDH1/PEX14/IDH2/PEX19/MPV17L/ACAD11/HACL1/GSTK1/ACOT2/VWA8/CRAT/PECR/DECR2/SOD1/ECI2/ACOX1/MLYCD/ISOC1/NUDT12/ACAA1/LONP2/ACOT4/HSD17B4/NUDT7/CRYM/HMGCL/PHYH/GRHPR/PEX11G/EPHX2/CAT/MGST1/PXMP2/SCP2/FABP1/ACOX2/RIDA/BAAT/EHHADH/SYT7/PIPOX/ACSL1/XDH/HAO1/SLC27A2/DAO/FNDC5/AGXT/HAO2
GO:0002102	podosome	29	0.650932	1.41968	0.0250597	0.115559	0.0888542	6871	tags=69%, list=24%, signal=53%	6714/9181/50807/7171/6624/5782/285590/7412/2017/101/9948/28988/7414/3190/9644/83706/10097/6455/64147/134265	GO_CC	SRC/ARHGEF2/ASAP1/TPM4/FSCN1/PTPN12/SH3PXD2B/VCAM1/CTTN/ADAM8/WDR1/DBNL/VCL/HNRNPK/SH3PXD2A/FERMT3/ACTR2/SH3GL1/KIF9/AFAP1L1
GO:0045239	tricarboxylic acid cycle enzyme complex	14	-0.714458	-1.6583	0.0255102	0.117162	0.090087	1859	tags=71%, list=6%, signal=67%	92259/1743/10295/593/1629/594/8801/2271/55526/55753	GO_CC	MRPS36/DLST/BCKDK/BCKDHA/DBT/BCKDHB/SUCLG2/FH/DHTKD1/OGDHL
GO:0030659	cytoplasmic vesicle membrane	745	0.405738	1.15052	0.025974	0.118813	0.0913565	8683	tags=45%, list=30%, signal=33%	6616/23423/79888/10227/9145/10053/83871/1535/80115/11322/2171/90019/57127/7039/9545/6536/6233/3710/6809/27092/976/221/57228/10970/2348/10184/54503/5802/192683/8904/8906/84062/84501/24141/29881/65010/23218/3784/3460/10228/84079/26056/7477/21/10947/53917/9144/23149/27131/967/5329/6804/1211/163/80331/29993/9847/2207/81552/6855/55776/1832/10652/8655/5898/22905/5880/374/598/10945/83858/3685/808/10059/…	GO_CC	SNAP25/TMED3/LPCAT1/MFSD10/SYNGR1/AP1M2/RAB34/CYBA/BAIAP2L2/TMC6/FABP5/SYT8/RHBG/TGFA/RAB3D/SLC6A9/RPS27A/ITPR3/STX3/CACNG4/ADGRE5/ALDH3B1/SMAGP/CKAP4/FOLR1/LHFPL2/ZDHHC13/PTPRS/SCAMP5/CPNE1/AP1G2/DTNBP1/SPIRE2/LAMP5/NPC1L1/SLC26A6/NBEAL2/KCNQ1/IFNGR2/STX6/ANKRD27/RAB11FIP5/WNT7B/ABCA3/AP3M2/RAB24/SYNGR2/FCHO1/SNX5/CD63/PLAUR/STX1A/CLTA/AP2B1/DNAJC5/PACSIN1/C2CD5/FCER1G/VOPP1/SYP/SAYSD1/DSP/YKT6/…
GO:1990391	DNA repair complex	36	0.615474	1.39538	0.0268065	0.122131	0.0939075	6670	tags=56%, list=23%, signal=43%	5424/51317/5591/4436/23028/2547/5387/286257/2071/2067/64421/5378/7158/7520/27030/2956/472/1069/7507/7518	GO_CC	POLD1/PHF21A/PRKDC/MSH2/KDM1A/XRCC6/PMS2P3/PAXX/ERCC3/ERCC1/DCLRE1C/PMS1/TP53BP1/XRCC5/MLH3/MSH6/ATM/CETN2/XPA/XRCC4
GO:0098799	outer mitochondrial membrane protein complex	16	0.712845	1.41732	0.0271941	0.123403	0.0948856	6622	tags=75%, list=23%, signal=58%	10452/55139/9804/84134/401505/56993/54543/10651/55669/25813/4580/345778	GO_CC	TOMM40/ANKZF1/TOMM20/TOMM40L/TOMM5/TOMM22/TOMM7/MTX2/MFN1/SAMM50/MTX1/MTX3
GO:0005721	pericentric heterochromatin	19	0.704569	1.4318	0.0273292	0.123524	0.0949786	5943	tags=68%, list=20%, signal=54%	1058/10951/11335/3070/23468/84787/1786/3619/23310/9031/1059/157570/546	GO_CC	CENPA/CBX1/CBX3/HELLS/CBX5/KMT5C/DNMT1/INCENP/NCAPD3/BAZ1B/CENPB/ESCO2/ATRX
GO:0090568	nuclear transcriptional repressor complex	29	0.643241	1.40291	0.0274463	0.123563	0.0950086	6834	tags=72%, list=23%, signal=55%	1107/3066/1457/57504/3065/11176/1108/5928/9219/54815/9112/57459/6839/11218/5931/1810/53615/22893/8467/23378/2117	GO_CC	CHD3/HDAC2/CSNK2A1/MTA3/HDAC1/BAZ2A/CHD4/RBBP4/MTA2/GATAD2A/MTA1/GATAD2B/SUV39H1/DDX20/RBBP7/DR1/MBD3/BAHD1/SMARCA5/RRP8/ETV3
GO:0000939	condensed chromosome inner kinetochore	5	0.899852	1.42759	0.027673	0.123854	0.0952327	2922	tags=100%, list=10%, signal=90%	1058/79172/4999/79980/64105	GO_CC	CENPA/CENPO/ORC2/DSN1/CENPK
GO:0005796	Golgi lumen	96	-0.407478	-1.38877	0.0277778	0.123854	0.0952327	1341	tags=20%, list=5%, signal=19%	4969/10082/5045/5549/81029/5627/4060/2621/2159/6382/1634/5624/5046/7448/2155/653808/8858/2147/2158	GO_CC	OGN/GPC6/FURIN/PRELP/WNT5B/PROS1/LUM/GAS6/F10/SDC1/DCN/PROC/PCSK6/VTN/F7/ZG16/PROZ/F2/F9
GO:0005884	actin filament	110	0.509302	1.32656	0.0278373	0.123854	0.0952327	5621	tags=45%, list=19%, signal=36%	6714/126353/1627/9260/7171/79983/4640/6525/23607/71/7169/84948/5058/10603/92521/7430/56940/2039/147179/7170/7248/2011/5880/55604/644150/87/11133/10094/23406/5879/8826/2017/4641/2316/1613/23433/10787/9948/28988/4650/3055/8522/199/5074/11151/7456/11344/9124/23307	GO_CC	SRC/MISP/DBN1/PDLIM7/TPM4/POF1B/MYO1A/SMTN/CD2AP/ACTG1/TPM2/TIGD5/PAK1/SH2B2/SPECC1/EZR/DUSP22/DMTN/WIPF2/TPM3/TSC1/MARK2/RAC2/CARMIL1/WIPF3/ACTN1/KPTN/ARPC3/COTL1/RAC1/IQGAP1/CTTN/MYO1C/FLNA/DAPK3/RHOQ/NCKAP1/WDR1/DBNL/MYO9B/HCK/GAS7/AIF1/PAWR/CORO1A/WIPF1/TWF2/PDLIM1/FKBP15
GO:0030285	integral component of synaptic vesicle membrane	33	0.619105	1.38196	0.028436	0.126026	0.0969026	3694	tags=33%, list=13%, signal=29%	9145/6536/5802/10228/6804/6855/7781/7466/9900/8677/8675	GO_CC	SYNGR1/SLC6A9/PTPRS/STX6/STX1A/SYP/SLC30A3/WFS1/SV2A/STX10/STX16
GO:0030062	mitochondrial tricarboxylic acid cycle enzyme complex	6	-0.906109	-1.64382	0.0292683	0.129212	0.0993522	1859	tags=100%, list=6%, signal=94%	10295/593/1629/594/8801	GO_CC	BCKDK/BCKDHA/DBT/BCKDHB/SUCLG2
GO:0099023	tethering complex	63	0.55281	1.35108	0.0305776	0.134056	0.103077	8968	tags=70%, list=31%, signal=48%	23616/51542/51399/9382/7260/22796/54536/58485/10890/9392/65082/11336/64601/2802/6399/26276/7127/55823/29911/23233/23355/29091/84376/11070/23265/60412/10466/55763/27072/51693/25839/51112/100287171/51594/83696/27095/60561/55770/23339/55275/998/57617/6293/738	GO_CC	SH3BP1/VPS54/TRAPPC4/COG1/EIPR1/COG2/EXOC6/TRAPPC1/RAB10/TGFBRAP1/VPS33A/EXOC3/VPS16/GOLGA3/TRAPPC2/VPS33B/TNFAIP2/VPS11/HOOK2/EXOC6B/VPS8/STXBP6/HOOK3/TMEM115/EXOC7/EXOC4/COG5/EXOC1/VPS41/TRAPPC2L/COG4/TRAPPC12/WASHC1/NBAS/TRAPPC9/TRAPPC3/RINT1/EXOC2/VPS39/VPS53/CDC42/VPS18/VPS52/VPS51
GO:0032588	trans-Golgi network membrane	85	0.521486	1.32655	0.0306011	0.134056	0.103077	9577	tags=65%, list=33%, signal=44%	10053/8549/192683/9179/10228/51542/1211/10067/9382/22796/55858/113178/146705/3118/23647/11031/8677/3120/3996/8675/10139/55204/9827/9522/84283/90196/54812/4074/8905/1213/130340/63971/25999/10466/10066/25839/10717/9463/3482/9712/3117/162/9367/3115/143187/10893/55275/23431/122618/6293/400/738/3119/972/1174	GO_CC	AP1M2/LGR5/SCAMP5/AP4M1/STX6/VPS54/CLTA/SCAMP3/COG1/COG2/TMEM165/SCAMP4/TEPSIN/HLA-DQA2/ARFIP2/RAB31/STX10/HLA-DQB2/LLGL1/STX16/ARFRP1/GOLPH3L/RGP1/SCAMP1/TMEM79/SYS1/AFTPH/M6PR/AP1S2/CLTC/AP1S3/KIF13A/CLIP3/COG5/SCAMP2/COG4/AP4B1/PICK1/IGF2R/USP6NL/HLA-DQA1/AP1B1/RAB9A/HLA-DPB1/VTI1A/MMP24/VPS53/AP4E1/PLD4/VPS52/ARL1/VPS51/HLA-DQB1/CD74/AP1S1
GO:0000172	ribonuclease MRP complex	6	0.851573	1.40379	0.0313676	0.136708	0.105117	4058	tags=83%, list=14%, signal=72%	54913/10940/10556/10248/51367	GO_CC	RPP25/POP1/RPP30/POP7/POP5
GO:0032133	chromosome passenger complex	5	0.893397	1.41735	0.0314465	0.136708	0.105117	1633	tags=80%, list=6%, signal=76%	332/9212/55143/6790	GO_CC	BIRC5/AURKB/CDCA8/AURKA
GO:0090543	Flemming body	28	0.645247	1.39596	0.0326481	0.140567	0.108084	9388	tags=82%, list=32%, signal=56%	55165/9493/29127/822/92421/23636/5898/54536/9928/9798/11064/9960/7251/23265/60412/55763/55770/84936/27183/10015/382/57448/84628	GO_CC	CEP55/KIF23/RACGAP1/CAPG/CHMP4C/NUP62/RALA/EXOC6/KIF14/IST1/CNTRL/USP3/TSG101/EXOC7/EXOC4/EXOC1/EXOC2/ZFYVE19/VPS4A/PDCD6IP/ARF6/BIRC6/NTNG2
GO:0031902	late endosome membrane	125	0.493142	1.304	0.032666	0.140567	0.108084	10889	tags=69%, list=37%, signal=43%	55353/23531/302/23555/92421/24141/83930/51160/23400/967/29062/129531/51652/4864/55048/11267/10948/389541/55858/9146/79720/64089/84946/85377/7781/128866/252839/65082/64601/55283/26276/55823/55315/9896/55004/29082/10542/79065/7251/9570/338382/55207/9482/27072/5874/27074/6556/8673/89853/93343/57535/7879/79643/23339/968/4891/78992/3109/143187/55317/27183/57231/57617/3108/9399/25978/153129/127829/1374…	GO_CC	LAPTM4B/MMD/ANXA2/TSPAN15/CHMP4C/LAMP5/STARD3NL/VPS28/ATP13A2/CD63/WDR91/MITD1/CHMP3/NPC1/VPS37C/SNF8/STARD3/LAMTOR4/TMEM165/HGS/VPS37B/SNX16/LTV1/MICALL1/SLC30A3/CHMP4B/TMEM9/VPS33A/VPS16/MCOLN3/VPS33B/VPS11/SLC29A3/FIG4/LAMTOR1/CHMP4A/LAMTOR5/ATG9A/TSG101/GOSR2/RAB7B/ARL8B/STX8/VPS41/RAB27B/LAMP3/SLC11A1/VAMP8/MVB12B/MVB12A/KIAA1324/RAB7A/CHMP6/VPS39/CD68/SLC11A2/YIPF2/HLA-DMB/VTI1A/AP5S1/VPS4A…
GO:0005658	alpha DNA polymerase:primase complex	5	0.888694	1.40989	0.0327044	0.140567	0.108084	3247	tags=100%, list=11%, signal=89%	4172/5557/5558/23649/5422	GO_CC	MCM3/PRIM1/PRIM2/POLA2/POLA1
GO:0005671	Ada2/Gcn5/Ada3 transcription activator complex	15	0.704827	1.38943	0.0334988	0.142311	0.109425	6395	tags=80%, list=22%, signal=62%	2648/9898/55689/11091/3054/56655/54107/6885/57325/10474/1810/26009	GO_CC	KAT2A/UBAP2L/YEATS2/WDR5/HCFC1/POLE4/POLE3/MAP3K7/KAT14/TADA3/DR1/ZZZ3
GO:0005652	nuclear lamina	11	0.772256	1.42298	0.0336658	0.142311	0.109425	4971	tags=82%, list=17%, signal=68%	84823/4001/26502/5111/4000/129401/78994/6839/3692	GO_CC	LMNB2/LMNB1/NARF/PCNA/LMNA/NUP35/PRR14/SUV39H1/EIF6
GO:0005687	U4 snRNP	11	0.774412	1.42695	0.0336658	0.142311	0.109425	4315	tags=82%, list=15%, signal=70%	6628/6633/6632/6635/7919/6636/6637/6634/26121	GO_CC	SNRPB/SNRPD2/SNRPD1/SNRPE/DDX39B/SNRPF/SNRPG/SNRPD3/PRPF31
GO:0032797	SMN complex	11	0.767887	1.41493	0.0336658	0.142311	0.109425	6600	tags=91%, list=23%, signal=70%	79760/50628/25929/6607/8487/79833/11218/6606/11171/54960	GO_CC	GEMIN7/GEMIN4/GEMIN5/SMN2/GEMIN2/GEMIN6/DDX20/SMN1/STRAP/GEMIN8
GO:0030894	replisome	26	0.647481	1.39147	0.0337349	0.142311	0.109425	5986	tags=62%, list=21%, signal=49%	4172/4796/5424/5557/50485/5111/6117/5558/29980/23649/5422/5814/10714/27339/6118/7507	GO_CC	MCM3/TONSL/POLD1/PRIM1/SMARCAL1/PCNA/RPA1/PRIM2/DONSON/POLA2/POLA1/PURB/POLD3/PRPF19/RPA2/XPA
GO:0097504	Gemini of coiled bodies	12	0.741861	1.38695	0.0340479	0.143102	0.110033	7529	tags=100%, list=26%, signal=74%	79760/50628/25929/8882/22927/6607/8487/79833/11218/6606/54960/4863	GO_CC	GEMIN7/GEMIN4/GEMIN5/ZPR1/HABP4/SMN2/GEMIN2/GEMIN6/DDX20/SMN1/GEMIN8/NPAT
GO:0010369	chromocenter	14	0.712837	1.38615	0.0347395	0.144939	0.111445	5815	tags=71%, list=20%, signal=57%	9212/55143/10951/11339/22955/23468/3619/114785/157570/55777	GO_CC	AURKB/CDCA8/CBX1/OIP5/SCMH1/CBX5/INCENP/MBD6/ESCO2/MBD5
GO:0042382	paraspeckles	7	0.820704	1.39195	0.0347395	0.144939	0.111445	5229	tags=100%, list=18%, signal=82%	11052/6421/4841/4670/55269/11051/283131	GO_CC	CPSF6/SFPQ/NONO/HNRNPM/PSPC1/NUDT21/NEAT1
GO:0101002	ficolin-1-rich granule	183	0.470325	1.28064	0.0349076	0.145109	0.111576	7668	tags=56%, list=26%, signal=41%	5315/4318/3615/3614/226/3326/4831/4282/25797/23218/3837/7077/47/124583/3310/2950/2992/79169/3304/3608/5478/10694/2207/240/1460/1832/8655/1915/2547/5049/83858/272/51143/965/10312/23406/7130/11333/5269/5879/3303/101/535/6993/5594/3320/79930/3687/1476/28988/7414/79792/11314/5717/23412/7226/1432/55004/2495/823/4860/1675/3728/55832/29099/10075/10213/3312/6727/80301/4048/10450/161/56888/3958/5709/5719/…	GO_CC	PKM/MMP9/IMPDH2/IMPDH1/ALDOA/HSP90AB1/NME2/MIF/QPCT/NBEAL2/KPNB1/TIMP2/ACLY/CANT1/HSPA6/GSTP1/GYG1/C1orf35/HSPA1B/ILF2/PPIA/CCT8/FCER1G/ALOX5/CSNK2B/DSP/DYNLL1/EEF1A1/XRCC6/PAFAH1B2/ATAD3B/AMPD3/DYNC1LI1/CD58/TCIRG1/COTL1/TNFAIP6/PDAP1/SERPINB6/RAC1/HSPA1A/ADAM8/ATP6V0A1/DYNLT1/MAPK1/HSP90AA1/DOK3/ITGAX/CSTB/DBNL/VCL/GSDMD/CD300A/PSMD11/COMMD3/TRPM2/MAPK14/LAMTOR1/FTH1/CAPN1/PNP/CFD/JUP/CAND1/COM…
GO:0071006	U2-type catalytic step 1 spliceosome	11	0.763676	1.40717	0.0361596	0.149224	0.11474	6893	tags=100%, list=24%, signal=76%	22794/9775/57461/55696/57703/23020/9939/27339/10594/55110/54883	GO_CC	CASC3/EIF4A3/ISY1/RBM22/CWC22/SNRNP200/RBM8A/PRPF19/PRPF8/MAGOHB/CWC25
GO:0071012	catalytic step 1 spliceosome	11	0.763676	1.40717	0.0361596	0.149224	0.11474	6893	tags=100%, list=24%, signal=76%	22794/9775/57461/55696/57703/23020/9939/27339/10594/55110/54883	GO_CC	CASC3/EIF4A3/ISY1/RBM22/CWC22/SNRNP200/RBM8A/PRPF19/PRPF8/MAGOHB/CWC25
GO:0046930	pore complex	23	-0.621659	-1.56379	0.0366492	0.150698	0.115874	675	tags=30%, list=2%, signal=30%	733/727/730/732/731/729/735	GO_CC	C8G/C5/C7/C8B/C8A/C6/C9
GO:0000177	cytoplasmic exosome (RNase complex)	14	0.710016	1.38066	0.0372208	0.152498	0.117258	6779	tags=79%, list=23%, signal=60%	54512/56915/23404/51010/11340/23016/6832/9567/87178/5393/118460	GO_CC	EXOSC4/EXOSC5/EXOSC2/EXOSC3/EXOSC8/EXOSC7/SUPV3L1/GTPBP1/PNPT1/EXOSC9/EXOSC6
GO:0031594	neuromuscular junction	76	0.527599	1.32482	0.0376106	0.153543	0.118061	9718	tags=53%, list=33%, signal=35%	9145/5270/10518/3911/9144/22839/55607/1741/80331/7402/6855/8851/43/89848/9143/9900/7846/134957/9325/1399/5573/3749/4038/288/9759/1287/3688/6695/4627/1742/4747/10631/1739/1020/6640/1134/3913/51008/5027/23024	GO_CC	SYNGR1/SERPINE2/CIB2/LAMA5/SYNGR2/DLGAP4/PPP1R9A/DLG3/DNAJC5/UTRN/SYP/CDK5R1/ACHE/FCHSD1/SYNGR3/SV2A/TUBA1A/STXBP5/TRIP4/CRKL/PRKAR1A/KCNC4/LRP4/ANK3/HDAC4/COL4A5/ITGB1/SPOCK1/MYH9/DLG4/NEFL/POSTN/DLG1/CDK5/SNTA1/CHRNA1/LAMB2/ASCC1/P2RX7/PDZRN3
GO:0005774	vacuolar membrane	394	0.423329	1.18982	0.038	0.154579	0.118857	9458	tags=57%, list=32%, signal=39%	55353/79888/9145/81618/10053/23531/9545/302/10970/528/3326/8904/24141/284129/89845/5025/8898/83930/55332/7436/4363/4758/9296/23400/967/1211/163/80331/10211/4864/8417/1915/81671/10948/7107/58528/114790/389541/55858/7311/1601/11133/63908/6272/84946/7781/10312/408/3118/128338/4126/2896/51606/79036/7780/252839/65082/1534/55737/4680/7805/1173/81929/3120/23250/64601/535/4905/529/729991/23557/53373/5528…	GO_CC	LAPTM4B/LPCAT1/SYNGR1/ITM2C/AP1M2/MMD/RAB3D/ANXA2/CKAP4/ATP6V1C1/HSP90AB1/CPNE1/LAMP5/SLC26A11/ABCC10/P2RX4/MTMR2/STARD3NL/DRAM1/VLDLR/ABCC1/NEU1/ATP6V1F/ATP13A2/CD63/CLTA/AP2B1/DNAJC5/FLOT1/NPC1/STX7/EEF1A1/VMP1/STARD3/GPR137B/RRAGD/STK11IP/LAMTOR4/TMEM165/UBA52/DAB2/KPTN/NAPB/SORT1/LTV1/SLC30A3/TCIRG1/ARRB1/HLA-DQA2/DRAM2/MANBA/GRN/ATP6V1H/KXD1/SLC30A2/TMEM9/VPS33A/CYB561/VPS35/CEACAM6/LAPTM5/A…
GO:0016234	inclusion body	82	0.518548	1.31408	0.0382096	0.154878	0.119087	8977	tags=62%, list=31%, signal=43%	5621/3326/10537/5905/1856/5424/468/135892/3225/4504/3304/7175/8106/9531/80174/2997/26297/56852/3303/4683/23523/63976/10482/4137/9972/5705/9816/8878/23390/51622/22803/51567/221960/4591/5704/9463/1938/5903/3064/4928/4744/23001/6310/25820/9529/55586/57713/2268/27129/8301/140545	GO_CC	PRNP/HSP90AB1/UBD/RANGAP1/DVL2/POLD1/ATF4/TRIM50/HOXC9/MT3/HSPA1B/TPR/PABPN1/BAG3/DBF4B/GYS1/SERGEF/RAD18/HSPA1A/NBN/CABIN1/PRDM16/NXF1/MAPT/NUP153/PSMC5/URB2/SQSTM1/ZDHHC17/CCZ1/XRN2/TDP2/CCZ1B/TRIM37/PSMC4/PICK1/EEF2/RANBP2/HTT/NUP98/NEFH/WDFY3/ATXN1/ARIH1/BAG5/MIOX/SFMBT2/FGR/HSPB7/PICALM/RNF32
GO:0033276	transcription factor TFTC complex	14	0.70902	1.37872	0.0384615	0.155346	0.119448	5451	tags=79%, list=19%, signal=64%	2648/6880/6878/6874/6879/8295/6873/8464/6877/10474/6881	GO_CC	KAT2A/TAF9/TAF6/TAF4/TAF7/TRRAP/TAF2/SUPT3H/TAF5/TADA3/TAF10
GO:0005742	mitochondrial outer membrane translocase complex	9	0.785116	1.38272	0.03875	0.155958	0.119918	3559	tags=67%, list=12%, signal=59%	10452/9804/84134/401505/56993/54543	GO_CC	TOMM40/TOMM20/TOMM40L/TOMM5/TOMM22/TOMM7
GO:0000243	commitment complex	5	0.874	1.38658	0.0389937	0.156387	0.120247	3675	tags=100%, list=13%, signal=87%	6632/6631/55015/11338/6634	GO_CC	SNRPD1/SNRPC/PRPF39/U2AF2/SNRPD3
GO:0097431	mitotic spindle pole	27	0.635262	1.37208	0.0396635	0.158515	0.121884	8899	tags=81%, list=31%, signal=57%	3297/259266/9585/6790/9126/8480/81610/29899/56647/11104/3550/10615/55755/51199/23005/79768/4926/84140/51646/8243/8658/10274	GO_CC	HSF1/ASPM/KIF20B/AURKA/SMC3/RAE1/FAM83D/GPSM2/BCCIP/KATNA1/IK/SPAG5/CDK5RAP2/NIN/MAPKBP1/KATNBL1/NUMA1/FAM161A/YPEL5/SMC1A/TNKS/STAG1
GO:0036452	ESCRT complex	26	0.639407	1.37412	0.0409639	0.162983	0.12532	9525	tags=85%, list=33%, signal=57%	92421/51160/51652/55048/11267/9146/79720/128866/84313/8027/29082/7251/10254/5119/89853/93343/91782/79643/25978/137492/57132/51271	GO_CC	CHMP4C/VPS28/CHMP3/VPS37C/SNF8/HGS/VPS37B/CHMP4B/VPS25/STAM/CHMP4A/TSG101/STAM2/CHMP1A/MVB12B/MVB12A/CHMP7/CHMP6/CHMP2B/VPS37A/CHMP1B/UBAP1
GO:0098562	cytoplasmic side of membrane	176	0.463255	1.25949	0.0410678	0.162983	0.12532	8788	tags=48%, list=30%, signal=34%	2539/6714/6616/23466/6277/29127/2786/5997/6155/4885/57655/5996/5127/7188/5064/490/27131/7186/7430/6235/2280/2781/6234/1915/121665/2778/128866/8826/63892/81502/27429/84299/10160/3551/3055/2760/329/29082/22821/2769/3728/57664/5605/5770/3815/54584/8502/55847/79058/4067/52/10672/55763/2770/9914/23467/7187/2773/3845/2774/2796/387/2241/5778/5311/1742/246329/2782/1739/9265/6769/9885/9854/56928/83850/543…	GO_CC	G6PD/SRC/SNAP25/CBX6/S100A6/RACGAP1/GNG4/RGS2/RPL27/NPTX2/GRAMD1A/RGS1/CDK16/TRAF5/PALM/ATP2B1/SNX5/TRAF2/EZR/RPS29/FKBP1A/GNAZ/RPS28/EEF1A1/SPPL3/GNAS/CHMP4B/IQGAP1/THADA/HM13/HTRA2/MIEN1/FARP1/IKBKB/HCK/GM2A/BIRC2/CHMP4A/RASA3/GNA15/JUP/PLEKHA4/MAP2K2/PTPN1/KIT/GNB1L/PKP4/CISD1/ASPSCR1/LYN/ACP1/GNA13/EXOC1/GNAI1/ATP2C2/NPTXR/TRAF3/GNAI3/KRAS/GNAL/GNRH1/RHOA/FER/PTPN7/PKD2/DLG4/STAC3/GNB1/DLG1/C…
GO:0061673	mitotic spindle astral microtubule	8	0.799973	1.38009	0.04266	0.168714	0.129726	995	tags=50%, list=3%, signal=48%	126353/146909/22919/81930	GO_CC	MISP/KIF18B/MAPRE1/KIF18A
GO:0098793	presynapse	480	0.412614	1.16373	0.042957	0.168833	0.129817	9452	tags=43%, list=32%, signal=30%	8877/152/6616/9145/1759/4922/90019/9545/790/6536/23513/3673/6809/10814/5802/192683/134/84062/24141/64780/5025/8898/6001/71/5217/28964/23413/5127/10228/9144/5818/376267/490/6804/1211/51399/5538/4504/6538/80331/29993/51560/10211/2048/5501/3177/1488/6855/30818/8417/10755/56947/10987/6512/2239/7417/598/808/8506/10059/8851/10815/54910/9912/708/9143/7781/10890/6146/7416/11336/22859/7466/55737/9900/2595…	GO_CC	SPHK1/ADRA2C/SNAP25/SYNGR1/DNM1/NTS/SYT8/RAB3D/CAD/SLC6A9/SCRIB/ITGA2/STX3/CPLX2/PTPRS/SCAMP5/ADORA1/DTNBP1/LAMP5/MICAL1/P2RX4/MTMR2/RGS10/ACTG1/PFN2/GIT1/NCS1/CDK16/STX6/SYNGR2/NECTIN1/RAB15/ATP2B1/STX1A/CLTA/TRAPPC4/PPT1/MT3/SLC6A11/DNAJC5/PACSIN1/RAB6B/FLOT1/EPHB2/PPP1CC/SLC29A2/CTBP2/SYP/KCNIP3/STX7/GIPC1/MFF/COPS5/SLC1A7/GPC4/VDAC2/BCL2L1/CALM3/CNTNAP1/DNM1L/CDK5R1/CPLX1/SEMA4C/ARHGAP44/C1QB…
GO:0035869	ciliary transition zone	62	0.543656	1.32783	0.0429864	0.168833	0.129817	8483	tags=60%, list=29%, signal=42%	10083/84747/22994/79867/65062/51259/80776/6903/51626/9657/55081/91147/51098/112942/80184/283232/27077/54903/57545/5108/90410/84314/9742/1069/126731/25861/261734/4867/55764/403/57728/6787/84140/200728/26146/585/54806	GO_CC	USH1C/UNC119B/CEP131/TCTN2/TMEM237/TMEM216/B9D2/TBCC/DYNC2LI1/IQCB1/IFT57/TMEM67/IFT52/CFAP36/CEP290/TMEM80/B9D1/MKS1/CC2D2A/PCM1/IFT20/TMEM107/IFT140/CETN2/CCSAP/WHRN/NPHP4/NPHP1/IFT122/ARL3/WDR19/NEK4/FAM161A/TMEM17/TRAF3IP1/BBS4/AHI1
GO:0005852	eukaryotic translation initiation factor 3 complex	16	0.692329	1.37653	0.0432633	0.169336	0.130205	5200	tags=69%, list=18%, signal=57%	3646/8667/8664/8662/10987/8665/10480/51386/27335/8666/8669	GO_CC	EIF3E/EIF3H/EIF3D/EIF3B/COPS5/EIF3F/EIF3M/EIF3L/EIF3K/EIF3G/EIF3J
GO:0000930	gamma-tubulin complex	20	0.669493	1.37345	0.044665	0.173572	0.133462	8583	tags=85%, list=29%, signal=60%	653784/7283/80097/27175/440145/672/57787/9793/55835/80184/85378/10844/55755/282991/27229/8409/10426	GO_CC	MZT2A/TUBG1/MZT2B/TUBG2/MZT1/BRCA1/MARK4/CKAP5/CENPJ/CEP290/TUBGCP6/TUBGCP2/CDK5RAP2/BLOC1S2/TUBGCP4/UXT/TUBGCP3
GO:0031527	filopodium membrane	17	0.686412	1.37654	0.044665	0.173572	0.133462	3143	tags=47%, list=11%, signal=42%	3675/7408/5064/57348/7402/8326/3685/4771	GO_CC	ITGA3/VASP/PALM/TTYH1/UTRN/FZD9/ITGAV/NF2
GO:0070821	tertiary granule membrane	72	0.527067	1.31121	0.0449438	0.173572	0.133462	8672	tags=54%, list=30%, signal=38%	6616/1535/11322/23218/2207/8655/5912/5269/5724/23250/81619/101/3687/11314/7226/102/4893/961/1536/84418/5328/3684/1315/6556/8673/258010/945/3689/10159/4973/138050/963/53831/140885/6515/23601/199675/8773/57126	GO_CC	SNAP25/CYBA/TMC6/NBEAL2/FCER1G/DYNLL1/RAP2B/SERPINB6/PTAFR/ATP11A/TSPAN14/ADAM8/ITGAX/CD300A/TRPM2/ADAM10/NRAS/CD47/CYBB/CYSTM1/PLAU/ITGAM/COPB1/SLC11A1/VAMP8/SVIP/CD33/ITGB2/ATP6AP2/OLR1/HGSNAT/CD53/GPR84/SIRPA/SLC2A3/CLEC5A/MCEMP1/SNAP23/CD177
GO:0005768	endosome	873	0.398531	1.13082	0.044955	0.173572	0.133462	9525	tags=53%, list=33%, signal=37%	22943/8877/152/6714/55353/10397/55630/1535/11156/3833/23531/5585/57111/9545/302/171177/9641/55920/6233/2264/2348/22883/23555/58489/25825/192683/92421/8906/4323/55041/338692/84062/24141/5901/476/8898/9179/256764/83930/3784/54520/10228/84079/56937/1649/8324/26056/53917/10279/84440/51160/23400/376267/26872/27131/3767/967/1211/29062/9897/23163/163/7283/26088/10079/129531/7430/10067/23603/124930/10211…	GO_CC	DKK1/SPHK1/ADRA2C/SRC/LAPTM4B/NDRG1/SLC39A4/CYBA/PTP4A3/KIFC1/MMD/PKN1/RAB25/RAB3D/ANXA2/RHOV/IKBKE/RCC2/RPS27A/FGFR4/FOLR1/CLSTN1/TSPAN15/ABHD17C/BACE2/SCAMP5/CHMP4C/AP1G2/MMP14/PLEKHB2/ANKRD13D/DTNBP1/LAMP5/RAN/ATP1A1/MTMR2/AP4M1/WDR72/STARD3NL/KCNQ1/CCDC93/STX6/ANKRD27/PMEPA1/DDIT3/FZD7/RAB11FIP5/RAB24/PRSS16/RAB11FIP4/VPS28/ATP13A2/RAB15/STEAP1/SNX5/KCNJ11/CD63/CLTA/WDR91/WASHC5/GGA3/AP2B1/TU…
GO:0030137	COPI-coated vesicle	26	0.633199	1.36078	0.0457831	0.176172	0.135461	7757	tags=77%, list=27%, signal=56%	23423/55690/29993/10945/22818/26958/11015/55704/147007/10121/11316/84317/1315/372/1314/22820/9276/26286/84364/375	GO_CC	TMED3/PACS1/PACSIN1/KDELR1/COPZ1/COPG2/KDELR3/CCDC88A/TMEM199/ACTR1A/COPE/CCDC115/COPB1/ARCN1/COPA/COPG1/COPB2/ARFGAP3/ARFGAP2/ARF1
GO:0044615	nuclear pore nuclear basket	12	0.718876	1.34398	0.0466583	0.178935	0.137585	7305	tags=92%, list=25%, signal=69%	4085/7175/56943/55795/129401/9972/8888/1069/1070/5903/4928	GO_CC	MAD2L1/TPR/ENY2/PCID2/NUP35/NUP153/MCM3AP/CETN2/CETN3/RANBP2/NUP98
GO:0005683	U7 snRNP	7	0.803723	1.36315	0.0471464	0.179598	0.138095	3675	tags=86%, list=13%, signal=75%	6628/6635/6636/6637/134353/6634	GO_CC	SNRPB/SNRPE/SNRPF/SNRPG/LSM11/SNRPD3
GO:0033290	eukaryotic 48S preinitiation complex	15	0.686029	1.35237	0.0471464	0.179598	0.138095	5200	tags=67%, list=18%, signal=55%	3646/8667/8664/8662/8665/10480/51386/27335/8666/8669	GO_CC	EIF3E/EIF3H/EIF3D/EIF3B/EIF3F/EIF3M/EIF3L/EIF3K/EIF3G/EIF3J
GO:0032155	cell division site part	59	0.546197	1.32466	0.0475113	0.180385	0.1387	7834	tags=61%, list=27%, signal=45%	10112/55165/54443/29127/5585/1894/84501/113026/200942/84440/5501/5898/6242/11113/8766/10733/84930/4771/85378/10296/10844/55200/389/10617/51474/4221/54820/387/9051/3688/4627/3359/56907/84936/27229/84942	GO_CC	KIF20A/CEP55/ANLN/RACGAP1/PKN1/ECT2/SPIRE2/PLCD3/KLHDC8B/RAB11FIP4/PPP1CC/RALA/RTKN/CIT/RAB11A/PLK4/MASTL/NF2/TUBGCP6/MAEA/TUBGCP2/PLEKHG6/RHOC/STAMBP/LIMA1/MEN1/NDE1/RHOA/PSTPIP1/ITGB1/MYH9/HTR3A/SPIRE1/ZFYVE19/TUBGCP4/WDR73
GO:0044218	other organism cell membrane	5	-0.905431	-1.56793	0.0483092	0.181006	0.139177	99	tags=60%, list=0%, signal=60%	4057/5340/735	GO_CC	LTF/PLG/C9
GO:0044279	other organism membrane	5	-0.905431	-1.56793	0.0483092	0.181006	0.139177	99	tags=60%, list=0%, signal=60%	4057/5340/735	GO_CC	LTF/PLG/C9
GO:0000314	organellar small ribosomal subunit	28	0.622037	1.34575	0.0483676	0.181006	0.139177	9682	tags=82%, list=33%, signal=55%	64949/54460/6183/51081/55173/28977/23107/64965/51021/7818/60488/55168/51373/28973/65993/51116/64969/64951/63931/51650/64968/64963/64960	GO_CC	MRPS26/MRPS21/MRPS12/MRPS7/MRPS10/MRPL42/MRPS27/MRPS9/MRPS16/DAP3/MRPS35/MRPS18A/MRPS17/MRPS18B/MRPS34/MRPS2/MRPS5/MRPS24/MRPS14/MRPS33/MRPS6/MRPS11/MRPS15
GO:0005763	mitochondrial small ribosomal subunit	28	0.622037	1.34575	0.0483676	0.181006	0.139177	9682	tags=82%, list=33%, signal=55%	64949/54460/6183/51081/55173/28977/23107/64965/51021/7818/60488/55168/51373/28973/65993/51116/64969/64951/63931/51650/64968/64963/64960	GO_CC	MRPS26/MRPS21/MRPS12/MRPS7/MRPS10/MRPL42/MRPS27/MRPS9/MRPS16/DAP3/MRPS35/MRPS18A/MRPS17/MRPS18B/MRPS34/MRPS2/MRPS5/MRPS24/MRPS14/MRPS33/MRPS6/MRPS11/MRPS15
GO:0031201	SNARE complex	47	0.562696	1.32734	0.0484988	0.181006	0.139177	9329	tags=60%, list=32%, signal=41%	6616/6809/10814/10228/6804/10652/8417/203062/10815/63908/53407/8677/662/8675/134957/51272/9570/9482/6810/8774/8673/9342/9527/143187/116841/8773/26258/2054	GO_CC	SNAP25/STX3/CPLX2/STX6/STX1A/YKT6/STX7/TSNARE1/CPLX1/NAPB/STX18/STX10/BNIP1/STX16/STXBP5/BET1L/GOSR2/STX8/STX4/NAPG/VAMP8/SNAP29/GOSR1/VTI1A/SNAP47/SNAP23/BLOC1S6/STX2
GO:0002116	semaphorin receptor complex	11	0.731986	1.34878	0.0486284	0.181006	0.139177	4768	tags=64%, list=16%, signal=53%	5361/55558/23129/8829/5365/5364/5362	GO_CC	PLXNA1/PLXNA3/PLXND1/NRP1/PLXNB3/PLXNB1/PLXNA2
GO:0005798	Golgi-associated vesicle	170	0.461245	1.2514	0.0493827	0.183215	0.140876	8885	tags=53%, list=30%, signal=37%	23423/7039/2348/54503/8906/1075/55690/1211/29993/261729/57216/374/10945/121665/6272/3118/51765/10016/6721/146456/23433/3120/22818/1294/51614/113419/51290/26958/11015/54732/55704/147007/6720/11276/102/56681/9182/5297/81562/59349/23390/10121/51124/11316/10675/54812/1213/9570/2801/538/4900/23259/84317/10483/11196/1315/372/4952/27072/5874/1212/254263/2697/203547/6396/2796/222068/3482/1314/653519/1080…	GO_CC	TMED3/TGFA/FOLR1/ZDHHC13/AP1G2/CTSC/PACS1/CLTA/PACSIN1/STEAP2/VANGL2/AREG/KDELR1/SPPL3/SORT1/HLA-DQA2/STK26/PDCD6/SREBF2/TMED6/RHOQ/HLA-DQB2/COPZ1/COL7A1/ERGIC3/TEX261/ERGIC2/COPG2/KDELR3/TMED9/CCDC88A/TMEM199/SREBF1/SYNRG/ADAM10/SAR1A/RASSF9/PI4KA/LMAN2L/KLHL12/ZDHHC17/ACTR1A/IER3IP1/COPE/CSPG5/AFTPH/CLTC/GOSR2/GOLGA2/ATP7A/NRGN/DDHD2/CCDC115/SEC23B/SEC23IP/COPB1/ARCN1/OCRL/VPS41/RAB27B/CLTB/CNI…
