# Supplementary material for: Identification of m6A methyltransferase-related lncRNA signature for predicting immunotherapy and prognosis in patients with hepatocellular carcinoma
Source: Biosci Rep. 2021 Jun 8;41(6):BSR20210760. doi: 10.1042/BSR20210760 (PMC8188173; doi:10.1042/BSR20210760)
Supplement: Supplementary Tables S1-S14 [file BSR-2021-0760_supp1.zip › BSR-2021-0760_suppST10.xlsx]

## Sheet: GSEA
Gene set enrichment analyses （biological processes）
ID	Description	setSize	enrichmentScore	NES	pvalue	p.adjust	qvalues	rank	leading_edge	core_enrichment	Category	geneSymbol
GO:0000122	negative regulation of transcription by RNA polymerase II	822	0.492196	1.39651	0.000999001	0.0220441	0.0183041	8469	tags=53%, list=29%, signal=39%	22943/6662/9212/5347/2302/2305/3481/6271/4609/8440/23466/9603/1875/5178/3297/94234/8531/9349/1788/6297/60436/6233/7040/6929/6928/51176/1869/10155/162979/55657/2146/652/57801/7936/1028/57673/10919/83463/1021/221937/8861/7703/6208/51564/898/7743/51317/8091/55689/389058/7020/3066/4321/1871/5468/4188/55646/4212/29128/51385/1649/55662/6944/3720/4088/57761/2056/84733/79365/6597/54531/7468/10915/23119/7…	GO_BP	DKK1/SOX9/AURKB/PLK1/FOXJ1/FOXM1/IGF2/S100A1/MYC/NCK2/CBX6/NFE2L3/E2F5/PEG3/HSF1/FOXQ1/YBX3/RPL23/DNMT3A/SALL2/TGIF2/RPS27A/TGFB1/TCF3/HNF1B/LEF1/E2F1/TRIM28/ZNF296/ZNF692/EZH2/BMP4/HES4/NELFE/CDKN1C/BEND3/EHMT2/MXD3/CDK6/FOXK1/LDB1/PCGF2/RPS14/HDAC7/CCNE1/ZNF189/PHF21A/HMGA2/YEATS2/SP5/TFAP2A/HDAC2/MMP12/E2F3/PPARG/MDFI/LYAR/MEIS2/UHRF1/ZNF589/DDIT3/HIF1AN/VPS72/JARID2/SMAD3/TRIB3/EPO/CBX2/BHLHE…
GO:0000226	microtubule cytoskeleton organization	537	0.58977	1.66714	0.000999001	0.0220441	0.0183041	8947	tags=65%, list=31%, signal=46%	4605/991/126353/332/9212/891/5347/10112/11004/1058/983/83540/22974/89958/5563/84445/9055/3833/2648/10460/9493/1400/9768/4751/29127/146909/9181/10403/6188/4869/3832/402/24137/7272/221150/29098/51203/1111/284403/1107/3925/84722/827/22919/92421/220134/22994/387103/57405/259266/203068/84501/1410/5901/283431/3837/5747/899/81930/4085/50861/58526/23636/23255/2288/1946/10382/57701/26973/23271/55726/57159…	GO_BP	MYBL2/CDC20/MISP/BIRC5/AURKB/CCNB1/PLK1/KIF20A/KIF2C/CENPA/CDK1/NUF2/TPX2/SAPCD2/PRKAA2/LZTS2/PRC1/KIFC1/KAT2A/TACC3/KIF23/CRMP1/PCLAF/NEK2/RACGAP1/KIF18B/ARHGEF2/NDC80/RPS3/NPM1/KIF11/ARL2/KIF4A/TTK/SKA3/RANGRF/NUSAP1/CHEK1/WDR62/CHD3/STMN1/PSRC1/CAPN6/MAPRE1/CHMP4C/SKA1/CEP131/CENPW/SPC25/ASPM/TUBB/SPIRE2/CRYAB/RAN/GAS2L3/KPNB1/PTK2/CCNF/KIF18A/MAD2L1/STMN3/MID1IP1/NUP62/MTCL1/FKBP4/EFNA5/TUBB4…
GO:0000278	mitotic cell cycle	991	0.608894	1.72887	0.000999001	0.0220441	0.0183041	7795	tags=63%, list=27%, signal=48%	8877/4605/6659/440/991/126353/332/11065/9232/9212/131405/891/5347/2810/9133/10112/7153/11004/81620/1058/55165/9319/983/1820/83540/2305/22974/54443/3481/89958/4609/84445/9055/3833/701/1063/113130/10460/9493/1164/4288/4582/64151/4751/29127/146909/1033/23594/9181/10403/11130/699/55143/4172/4173/10083/9833/990/9787/3297/4171/3832/9837/6241/7039/23212/1788/9918/24137/1894/7272/8318/54475/221150/55920/…	GO_BP	SPHK1/MYBL2/SOX4/ASNS/CDC20/MISP/BIRC5/UBE2C/PTTG1/AURKB/TRIM71/CCNB1/PLK1/SFN/CCNB2/KIF20A/TOP2A/KIF2C/CDT1/CENPA/CEP55/TRIP13/CDK1/ARID3A/NUF2/FOXM1/TPX2/ANLN/IGF2/SAPCD2/MYC/LZTS2/PRC1/KIFC1/BUB1B/CENPF/CDCA5/TACC3/KIF23/CKS2/MKI67/MUC1/NCAPG/NEK2/RACGAP1/KIF18B/CDKN3/ORC6/ARHGEF2/NDC80/ZWINT/BUB1/CDCA8/MCM3/MCM4/USH1C/MELK/CDC6/DLGAP5/HSF1/MCM2/KIF11/GINS1/RRM2/TGFA/RRS1/DNMT3A/NCAPD2/KIF4A/E…
GO:0002009	morphogenesis of an epithelium	532	0.512428	1.44813	0.000999001	0.0220441	0.0183041	8788	tags=53%, list=30%, signal=38%	22943/768/6659/6662/6692/6714/4192/8463/131405/80144/6768/780/2719/89958/4609/84445/10653/5754/2648/23616/5361/115908/94234/6201/23513/7040/6928/51176/10155/2119/2348/8549/255743/7408/652/3976/9500/10736/4323/8195/1856/3911/25902/7020/4321/5228/5613/8324/7289/7477/4088/182/1427/1741/163/23129/9585/5058/10765/133/10522/8829/94134/1857/1460/10197/57216/64750/2260/7852/1435/5898/3651/7248/90/6788/10…	GO_BP	DKK1/CA9/SOX4/SOX9/SPINT1/SRC/MDK/TEAD2/TRIM71/FRAS1/ST14/DDR1/GPC3/SAPCD2/MYC/LZTS2/SPINT2/PTK7/KAT2A/SH3BP1/PLXNA1/CTHRC1/FOXQ1/RPS7/SCRIB/TGFB1/HNF1B/LEF1/TRIM28/ETV5/FOLR1/LGR5/NPNT/VASP/BMP4/LIF/MAGED1/SIX2/MMP14/MKKS/DVL2/LAMA5/MTHFD1L/TFAP2A/MMP12/PGF/PRKX/FZD7/TULP3/WNT7B/SMAD3/JAG1/CRYGS/DLG3/AP2B1/PLXND1/KIF20B/PAK1/KDM5B/ADM/DEAF1/NRP1/ARHGAP12/DVL3/CSNK2B/PSME3/VANGL2/SMURF2/FGFR1/CXC…
GO:0002520	immune system development	932	0.459677	1.30516	0.000999001	0.0220441	0.0183041	9544	tags=52%, list=33%, signal=36%	54997/6659/2539/6714/4192/2302/9133/7153/4318/2719/54443/7301/4609/2648/112616/578/8767/9833/5585/4830/302/23212/7040/6929/51176/28982/56603/6223/1945/3276/6194/3623/10537/2177/652/3976/54517/4831/4323/1028/1021/23210/8861/25946/6208/9156/23218/7057/168002/3930/5591/2049/581/5468/55646/4212/5613/632/171023/8324/641649/3720/4088/2056/182/7468/8563/55636/8761/54209/9991/7564/3965/4050/3148/29781/33…	GO_BP	TESC/SOX4/G6PD/SRC/MDK/FOXJ1/CCNB2/TOP2A/MMP9/GPC3/ANLN/TYRO3/MYC/KAT2A/CMTM7/BAK1/RIPK2/MELK/PKN1/NME1/ANXA2/RRS1/TGFB1/TCF3/LEF1/FLVCR1/CYP26B1/RPS19/EFNA4/PRMT1/RPS6/INHA/UBD/FANCD2/BMP4/LIF/PUS7/NME2/MMP14/CDKN1C/CDK6/JMJD6/LDB1/ZNF385A/RPS14/EXO1/NBEAL2/THBS1/DACT2/LBR/PRKDC/EPHB3/BAX/PPARG/LYAR/MEIS2/PRKX/BGLAP/ASXL1/FZD7/TMEM91/JARID2/SMAD3/EPO/JAG1/NSD2/THOC5/CHD7/PABPC4/TREM2/PTBP3/ZNF16…
GO:0006259	DNA metabolic process	951	0.577839	1.64047	0.000999001	0.0220441	0.0183041	8961	tags=66%, list=31%, signal=48%	8877/3159/6714/9232/9212/7153/81620/9401/9319/983/2305/4609/1063/113130/29089/9768/4751/4673/23594/4172/4173/990/4830/3297/6188/4171/4869/3838/9837/6241/6282/4796/1788/8318/55215/5570/5580/6233/7040/6929/4175/51176/7083/7298/79075/1111/10155/116447/2264/5984/4176/3326/2146/2177/80119/10189/1454/5937/22948/4521/56652/54108/5888/51053/890/3178/57673/10919/11232/55388/146956/2189/51366/84501/5885/82…	GO_BP	SPHK1/HMGA1/SRC/PTTG1/AURKB/TOP2A/CDT1/RECQL4/TRIP13/CDK1/FOXM1/MYC/CENPF/CDCA5/UBE2T/PCLAF/NEK2/NAP1L1/ORC6/MCM3/MCM4/CDC6/NME1/HSF1/RPS3/MCM2/NPM1/KPNA2/GINS1/RRM2/S100A11/TONSL/DNMT3A/CDC45/FANCI/PKIB/PRKCD/RPS27A/TGFB1/TCF3/MCM6/LEF1/TK1/TYMS/DSCC1/CHEK1/TRIM28/TOP1MT/FGFR4/RFC4/MCM7/HSP90AB1/EZH2/FANCD2/PIF1/ALYREF/CSNK1E/RBMS1/CCT5/NUDT1/TWNK/CHRAC1/RAD51/GMNN/CCNA2/HNRNPA1/BEND3/EHMT2/POLG…
GO:0006325	chromatin organization	698	0.595473	1.68744	0.000999001	0.0220441	0.0183041	8715	tags=67%, list=30%, signal=48%	6662/3159/9212/891/10360/1058/79019/983/55355/3481/5563/4609/2648/23466/4288/4582/4673/5585/79885/4171/4869/2091/55723/1788/80336/79172/8318/5580/7040/51176/29028/1111/10155/1107/3276/90780/2146/3976/6604/4302/11335/54108/890/7936/387103/57673/10919/23210/64946/51366/8861/8208/7703/55257/51564/51317/8091/55689/6599/6602/1663/79829/3066/26147/3275/23326/29128/23338/171023/26993/10541/6944/3720/673…	GO_BP	SOX9/HMGA1/AURKB/CCNB1/NPM3/CENPA/CENPM/CDK1/HJURP/IGF2/PRKAA2/MYC/KAT2A/CBX6/MKI67/MUC1/NAP1L1/PKN1/HDAC11/MCM2/NPM1/FBL/ASF1B/DNMT3A/PABPC1L/CENPO/CDC45/PRKCD/TGFB1/LEF1/ATAD2/CHEK1/TRIM28/CHD3/PRMT1/PYGO2/EZH2/LIF/SMARCD3/MLLT6/CBX3/CHRAC1/CCNA2/NELFE/CENPW/BEND3/EHMT2/JMJD6/CENPH/UBR5/LDB1/CHAF1B/PCGF2/MRGBP/HDAC7/PHF21A/HMGA2/YEATS2/SMARCC1/SMARCD1/DDX11/NAA40/HDAC2/PHF19/PRMT2/USP22/UHRF1/J…
GO:0006412	translation	653	0.591444	1.67528	0.000999001	0.0220441	0.0183041	7605	tags=56%, list=26%, signal=42%	6659/10644/10642/131405/6132/26986/6129/3646/8440/6173/2886/3921/6222/6229/9521/6147/6188/6206/4869/8531/5997/9349/200916/6204/6187/6949/6201/6233/6168/6175/3673/3315/6227/55571/7298/8667/6139/6193/6223/6169/6133/6142/8507/6130/116832/6124/6161/10399/6155/6157/6156/6194/9045/8664/6141/1019/27161/6136/23521/6224/6181/6158/54517/6143/6228/6160/6191/6125/57472/1936/1933/6165/6167/6218/6217/54676/615…	GO_BP	SOX4/IGF2BP2/IGF2BP1/TRIM71/RPL8/PABPC1/RPL7/EIF3E/NCK2/RPL36A/GRB7/RPSA/RPS18/RPS24/EEF1E1/RPL23A/RPS3/RPS12/NPM1/YBX3/RGS2/RPL23/RPL22L1/RPS10/RPS2/TCOF1/RPS7/RPS27A/RPL37A/RPLP0/ITGA2/HSPB1/RPS21/CNOT11/TYMS/EIF3H/RPL17/RPS5/RPS19/RPL38/RPL9/RPL18A/ENC1/RPL7A/RPL39L/RPL4/RPL32/RACK1/RPL27/RPL27A/RPL30/RPS6/RPL14/EIF3D/RPL18/CDK4/AGO2/RPL12/RPL13A/RPS20/RPLP2/RPL28/PUS7/RPL19/RPS23/RPL31/RPS4X/…
GO:0006511	ubiquitin-dependent protein catabolic process	609	0.509852	1.44336	0.000999001	0.0220441	0.0183041	10276	tags=62%, list=35%, signal=41%	991/11065/9232/9212/131405/79734/891/5347/7345/983/701/9349/6201/6233/55872/10399/3326/10537/27338/1454/6125/65264/23607/54894/5747/899/6599/81858/4085/51514/54620/1457/23510/23326/29128/1649/6921/91544/57761/29116/51160/57602/27005/26233/284996/6502/6613/51434/55139/26271/3304/6790/7329/10616/54476/79031/29997/1453/55048/64110/10197/54431/57162/11267/7324/8473/64750/7321/56893/28951/10755/6880/9…	GO_BP	CDC20/UBE2C/PTTG1/AURKB/TRIM71/KCTD17/CCNB1/PLK1/UCHL1/CDK1/BUB1B/RPL23/RPS7/RPS27A/PBK/RACK1/HSP90AB1/UBD/UBE2S/CSNK1E/RPL5/UBE2Z/CD2AP/RNF43/PTK2/CCNF/SMARCC1/SHARPIN/MAD2L1/DTL/FBXL19/CSNK2A1/KCTD2/USP22/UHRF1/DDIT3/ELOC/UBXN11/TRIB3/MYLIP/VPS28/USP36/USP21/FBXL6/RNF149/SKP2/SUMO2/ANAPC7/ANKZF1/FBXO5/HSPA1B/AURKA/UBE2I/RBCK1/RNF216/PDCL3/NOP53/CSNK1D/VPS37C/MAGEF1/PSME3/DNAJC10/PELI1/SNF8/UBE2…
GO:0006518	peptide metabolic process	827	0.504529	1.43119	0.000999001	0.0220441	0.0183041	7280	tags=48%, list=25%, signal=37%	27344/6659/2539/10644/10642/131405/6132/26986/6129/3646/8440/6173/2886/3921/6222/6229/9521/6147/6188/6206/4869/8531/5997/9349/200916/6204/6187/6949/6201/6233/6168/6175/3673/3315/6227/55571/7298/8667/6139/6193/6223/5621/6169/6133/6142/8507/6130/116832/6124/6161/10399/6155/6157/6156/6194/9045/8664/6141/1019/27161/6136/25825/23521/6224/6181/6158/54517/6143/6228/6160/6191/2947/6125/57472/1936/1933/61…	GO_BP	PCSK1N/SOX4/G6PD/IGF2BP2/IGF2BP1/TRIM71/RPL8/PABPC1/RPL7/EIF3E/NCK2/RPL36A/GRB7/RPSA/RPS18/RPS24/EEF1E1/RPL23A/RPS3/RPS12/NPM1/YBX3/RGS2/RPL23/RPL22L1/RPS10/RPS2/TCOF1/RPS7/RPS27A/RPL37A/RPLP0/ITGA2/HSPB1/RPS21/CNOT11/TYMS/EIF3H/RPL17/RPS5/RPS19/PRNP/RPL38/RPL9/RPL18A/ENC1/RPL7A/RPL39L/RPL4/RPL32/RACK1/RPL27/RPL27A/RPL30/RPS6/RPL14/EIF3D/RPL18/CDK4/AGO2/RPL12/BACE2/RPL13A/RPS20/RPLP2/RPL28/PUS7/R…
GO:0006974	cellular response to DNA damage stimulus	807	0.58003	1.64601	0.000999001	0.0220441	0.0183041	8298	tags=63%, list=28%, signal=47%	6659/3159/9232/891/5347/2810/10397/7153/9401/9319/983/1820/2305/4609/113130/8870/4582/29089/9768/578/4172/4173/9521/3297/6188/4171/4869/4796/112399/8318/55215/5580/9641/6233/4175/55571/1869/1111/10155/51512/3276/5984/57060/4176/10951/2177/80119/1454/4521/11335/5888/57472/11232/55388/4282/146956/2189/51366/84501/5885/8208/6154/995/64708/25946/6300/83695/5424/9156/8091/64210/29108/116028/5591/51514…	GO_BP	SOX4/HMGA1/PTTG1/CCNB1/PLK1/SFN/NDRG1/TOP2A/RECQL4/TRIP13/CDK1/ARID3A/FOXM1/MYC/CDCA5/IER3/MUC1/UBE2T/PCLAF/BAK1/MCM3/MCM4/EEF1E1/HSF1/RPS3/MCM2/NPM1/TONSL/EGLN3/CDC45/FANCI/PRKCD/IKBKE/RPS27A/MCM6/CNOT11/E2F1/CHEK1/TRIM28/GTSE1/PRMT1/RFC4/PCBP4/MCM7/CBX1/FANCD2/PIF1/CSNK1E/NUDT1/CBX3/RAD51/CNOT6/POLG2/MCM10/MIF/EME1/FANCG/UBR5/SPIRE2/RAD21/CHAF1B/RPL26/CDC25C/COPS7B/ZNF385A/MAPK12/RHNO1/POLD1/EX…
GO:0007017	microtubule-based process	731	0.57868	1.64026	0.000999001	0.0220441	0.0183041	8947	tags=63%, list=31%, signal=45%	4605/991/126353/332/9212/113220/891/5347/10112/11004/7345/1058/983/83540/22974/89958/5563/84445/9055/3833/2648/10460/9493/1400/9768/4751/29127/146909/9181/10403/9787/6188/4869/3832/402/24137/7272/221150/29098/3315/51203/1111/284403/51512/1107/26256/3925/84722/827/22919/92421/8936/220134/22994/387103/8195/57405/259266/203068/84062/84501/1410/5901/283431/3837/5747/899/81930/4085/50861/58526/23636/2…	GO_BP	MYBL2/CDC20/MISP/BIRC5/AURKB/KIF12/CCNB1/PLK1/KIF20A/KIF2C/UCHL1/CENPA/CDK1/NUF2/TPX2/SAPCD2/PRKAA2/LZTS2/PRC1/KIFC1/KAT2A/TACC3/KIF23/CRMP1/PCLAF/NEK2/RACGAP1/KIF18B/ARHGEF2/NDC80/DLGAP5/RPS3/NPM1/KIF11/ARL2/KIF4A/TTK/SKA3/RANGRF/HSPB1/NUSAP1/CHEK1/WDR62/GTSE1/CHD3/CABYR/STMN1/PSRC1/CAPN6/MAPRE1/CHMP4C/WASF1/SKA1/CEP131/CENPW/MKKS/SPC25/ASPM/TUBB/DTNBP1/SPIRE2/CRYAB/RAN/GAS2L3/KPNB1/PTK2/CCNF/KI…
GO:0007264	small GTPase mediated signal transduction	563	0.466761	1.32096	0.000999001	0.0220441	0.0183041	8954	tags=54%, list=31%, signal=38%	79574/5649/6714/83871/2305/5909/55789/23616/6091/29127/3984/9181/57111/9545/1894/171177/30851/29098/10155/9322/2859/3675/10045/3925/9886/84904/8936/890/11135/51195/23607/25894/64857/3837/7077/80728/23108/50861/23636/10971/8625/2056/53917/9266/376267/5863/128239/10152/8727/393/57568/221002/10603/115273/51560/10211/2048/6016/3265/9289/10287/8829/94134/1786/9909/93663/57216/8473/10435/9869/84033/557…	GO_BP	EPS8L3/RELN/SRC/RAB34/FOXM1/RAP1GAP/DEPDC1B/SH3BP1/ROBO1/RACGAP1/LIMK1/ARHGEF2/RAB25/RAB3D/ECT2/RHOV/TAX1BP3/RANGRF/TRIM28/TRIP10/GPR35/ITGA3/SH2D3A/STMN1/RHOBTB1/ARHGEF39/WASF1/CCNA2/CDC42EP1/RAPGEFL1/CD2AP/PLEKHG4/PLEKHG2/KPNB1/TIMP2/ARHGAP39/RAP1GAP2/STMN3/NUP62/YWHAQ/RFXANK/EPO/RAB24/CYTH2/RAB15/RGL2/IQGAP3/ABI2/CTNNAL1/ARHGAP4/SIPA1L2/RASGEF1A/SH2B2/RAB42/RAB6B/FLOT1/EPHB2/RIT1/HRAS/ADGRG1/R…
GO:0007276	gamete generation	668	0.479792	1.35942	0.000999001	0.0220441	0.0183041	9088	tags=44%, list=31%, signal=31%	174/9514/6662/6714/5050/4192/9232/891/5347/2302/7153/9319/7301/3833/29127/1515/3297/8531/5997/54852/55723/1788/80336/7272/7040/57446/1869/56603/162979/2119/26256/116832/23397/6194/8549/90780/23762/2177/652/22994/8195/6627/259266/2189/84501/286128/995/65010/7784/56648/85315/81930/994/581/23636/5127/9633/6732/25911/9897/3148/29781/54993/26271/5518/6690/10522/6790/22955/4436/190/55818/25809/55120/88…	GO_BP	AFP/GAL3ST1/SOX9/SRC/PAFAH1B3/MDK/PTTG1/CCNB1/PLK1/FOXJ1/TOP2A/TRIP13/TYRO3/KIFC1/RACGAP1/CTSV/HSF1/YBX3/RGS2/PAQR5/ASF1B/DNMT3A/PABPC1L/TTK/TGFB1/NDRG3/E2F1/CYP26B1/ZNF296/ETV5/CABYR/RPL39L/NCAPH/RPS6/LGR5/PYGO2/OSBP2/FANCD2/BMP4/CEP131/MKKS/SNRPA1/ASPM/FANCG/SPIRE2/ZFP41/CDC25C/SLC26A6/ZP3/EIF5A2/PAQR8/KIF18A/CDC25B/BAX/NUP62/CDK16/TESMIN/SRPK1/DPCD/WASHC5/HMGB2/NCAPH2/ZSCAN2/FBXO5/PPP2R1A/SPIN…
GO:0007346	regulation of mitotic cell cycle	637	0.591196	1.67447	0.000999001	0.0220441	0.0183041	7781	tags=59%, list=27%, signal=44%	8877/6659/440/991/11065/9232/9212/891/5347/2810/7153/81620/9319/983/1820/22974/54443/3481/701/1063/113130/10460/1164/4288/4582/4751/10403/11130/699/990/9787/3297/3832/7039/7272/8318/54475/55920/23513/7040/55571/1869/51203/1111/51512/9814/993/3276/84722/6194/57060/1019/10537/2146/1454/652/22919/9088/6604/84687/92421/57472/22994/1028/1021/203068/146956/5885/6154/995/25946/898/7077/8091/9735/4085/55…	GO_BP	SPHK1/SOX4/ASNS/CDC20/UBE2C/PTTG1/AURKB/CCNB1/PLK1/SFN/TOP2A/CDT1/TRIP13/CDK1/ARID3A/TPX2/ANLN/IGF2/BUB1B/CENPF/CDCA5/TACC3/CKS2/MKI67/MUC1/NEK2/NDC80/ZWINT/BUB1/CDC6/DLGAP5/HSF1/KIF11/TGFA/TTK/CDC45/NLE1/RCC2/SCRIB/TGFB1/CNOT11/E2F1/NUSAP1/CHEK1/GTSE1/SFI1/CDC25A/PRMT1/PSRC1/RPS6/PCBP4/CDK4/UBD/EZH2/CSNK1E/BMP4/MAPRE1/PKMYT1/SMARCD3/PPP1R9B/CHMP4C/CNOT6/CEP131/CDKN1C/CDK6/TUBB/EME1/RAD21/RPL26/C…
GO:0008284	positive regulation of cell proliferation	924	0.438406	1.24468	0.000999001	0.0220441	0.0183041	6759	tags=36%, list=23%, signal=28%	4072/8877/100133941/6659/6662/25805/991/332/4192/65108/891/4318/23532/1535/4828/983/780/2305/3481/2261/89958/4609/9055/5967/8440/80139/6277/29923/8767/4673/990/4830/115908/57111/3297/6188/4869/9349/7039/302/7423/7272/7040/3673/51176/1869/9915/6809/3915/2119/11082/2264/3276/1019/706/2146/652/3976/6604/6191/4831/890/57472/10736/22994/1021/259266/4282/6284/6374/3912/5068/7057/5744/7784/8091/56648/57…	GO_BP	EPCAM/SPHK1/CD24/SOX4/SOX9/BAMBI/CDC20/BIRC5/MDK/MARCKSL1/CCNB1/MMP9/PRAME/CYBA/NMB/CDK1/DDR1/FOXM1/IGF2/FGFR3/SAPCD2/MYC/PRC1/REG1A/NCK2/ZNF703/S100A6/HILPDA/RIPK2/NAP1L1/CDC6/NME1/CTHRC1/RAB25/HSF1/RPS3/NPM1/RPL23/TGFA/ANXA2/VEGFB/TTK/TGFB1/ITGA2/LEF1/E2F1/ARNT2/STX3/LAMC1/ETV5/ESM1/FGFR4/PRMT1/CDK4/TSPO/EZH2/BMP4/LIF/SMARCD3/RPS4X/NME2/CCNA2/CNOT6/SIX2/CEP131/CDK6/ASPM/MIF/S100A13/CXCL5/LAMB1/…
GO:0009790	embryo development	999	0.481007	1.36615	0.000999001	0.0220441	0.0183041	8421	tags=51%, list=29%, signal=38%	22943/3880/6659/6662/5307/6692/1627/8463/131405/891/80144/9133/7262/7153/4318/6768/983/2719/3481/10653/4071/5754/2648/4751/29127/10568/10083/115908/3691/3297/8531/9837/55723/1788/6297/6949/60436/54475/6201/23513/7040/3673/6928/51176/9915/28982/56603/4237/123920/10155/6169/1280/3675/10399/2348/3276/6194/90780/2182/7408/652/3976/4097/5723/10736/4323/1028/8195/1856/11232/705/8861/113026/7703/3911/39…	GO_BP	DKK1/KRT19/SOX4/SOX9/PITX1/SPINT1/DBN1/TEAD2/TRIM71/CCNB1/FRAS1/CCNB2/PHLDA2/TOP2A/MMP9/ST14/CDK1/GPC3/IGF2/SPINT2/TM4SF1/PTK7/KAT2A/NEK2/RACGAP1/SLC34A2/USH1C/CTHRC1/ITGB4/HSF1/YBX3/GINS1/ASF1B/DNMT3A/SALL2/TCOF1/TGIF2/NLE1/RPS7/SCRIB/TGFB1/ITGA2/HNF1B/LEF1/ARNT2/FLVCR1/CYP26B1/MFAP2/CMTM3/TRIM28/RPL38/COL2A1/ITGA3/RACK1/FOLR1/PRMT1/RPS6/PYGO2/ACSL4/VASP/BMP4/LIF/MAFG/PSPH/SIX2/MMP14/CDKN1C/MKKS…
GO:0009792	embryo development ending in birth or egg hatching	634	0.505882	1.43272	0.000999001	0.0220441	0.0183041	8421	tags=54%, list=29%, signal=39%	22943/3880/6659/6662/6692/1627/8463/131405/891/9133/7262/6768/3481/10653/4071/5754/2648/4751/10568/115908/3297/8531/9837/55723/6297/6949/54475/6201/23513/7040/6928/51176/9915/28982/123920/10155/1280/2348/3276/90780/2182/7408/652/3976/4097/5723/10736/4323/1028/1856/11232/705/113026/7703/25902/7784/1999/7020/5591/56006/50861/4188/23326/7289/7477/4088/7942/27173/3225/55636/8313/27341/7516/9585/2131/…	GO_BP	DKK1/KRT19/SOX4/SOX9/SPINT1/DBN1/TEAD2/TRIM71/CCNB1/CCNB2/PHLDA2/ST14/IGF2/SPINT2/TM4SF1/PTK7/KAT2A/NEK2/SLC34A2/CTHRC1/HSF1/YBX3/GINS1/ASF1B/SALL2/TCOF1/NLE1/RPS7/SCRIB/TGFB1/HNF1B/LEF1/ARNT2/FLVCR1/CMTM3/TRIM28/COL2A1/FOLR1/PRMT1/PYGO2/ACSL4/VASP/BMP4/LIF/MAFG/PSPH/SIX2/MMP14/CDKN1C/DVL2/POLG2/BYSL/PLCD3/PCGF2/MTHFD1L/ZP3/ELF3/TFAP2A/PRKDC/SMG9/STMN3/MDFI/USP22/TULP3/WNT7B/SMAD3/TFEB/SLC39A1/HO…
GO:0010564	regulation of cell cycle process	760	0.588935	1.67065	0.000999001	0.0220441	0.0183041	7775	tags=59%, list=27%, signal=44%	8877/6659/6662/991/11065/9232/9212/891/5347/2810/10112/81620/9319/983/1820/2305/22974/54443/3481/9055/701/1063/113130/2648/10460/9493/4288/4582/4751/29127/10403/699/990/9787/4869/3832/9349/6241/7039/1894/7272/8318/55920/7040/79848/55571/1869/51203/1111/51512/9814/993/3276/84722/57060/3326/1019/10537/2146/1454/652/3976/22919/9088/6604/84687/92421/11335/5888/57472/22994/1028/10919/1021/203068/4282/…	GO_BP	SPHK1/SOX4/SOX9/CDC20/UBE2C/PTTG1/AURKB/CCNB1/PLK1/SFN/KIF20A/CDT1/TRIP13/CDK1/ARID3A/FOXM1/TPX2/ANLN/IGF2/PRC1/BUB1B/CENPF/CDCA5/KAT2A/TACC3/KIF23/MKI67/MUC1/NEK2/RACGAP1/NDC80/BUB1/CDC6/DLGAP5/NPM1/KIF11/RPL23/RRM2/TGFA/ECT2/TTK/CDC45/RCC2/TGFB1/CSPP1/CNOT11/E2F1/NUSAP1/CHEK1/GTSE1/SFI1/CDC25A/PRMT1/PSRC1/PCBP4/HSP90AB1/CDK4/UBD/EZH2/CSNK1E/BMP4/LIF/MAPRE1/PKMYT1/SMARCD3/PPP1R9B/CHMP4C/CBX3/RAD…
GO:0010608	posttranscriptional regulation of gene expression	987	0.514765	1.4619	0.000999001	0.0220441	0.0183041	8772	tags=37%, list=30%, signal=27%	6659/10644/10642/131405/26986/3646/8440/7534/2886/6188/4869/8531/5997/6949/5580/6233/55384/7040/3673/3315/55571/7298/8667/1869/6169/8507/10399/8664/57060/57510/1019/27161/23521/652/54517/6191/6125/57472/54512/6154/25946/6208/5901/468/7057/6176/3609/56648/8662/51123/1736/5437/407014/23636/5468/340719/221662/10643/4691/4088/22916/23225/8761/8313/92715/7832/8872/5036/79023/1968/2597/79902/22794/6195…	GO_BP	SOX4/IGF2BP2/IGF2BP1/TRIM71/PABPC1/EIF3E/NCK2/YWHAZ/GRB7/RPS3/NPM1/YBX3/RGS2/TCOF1/PRKCD/RPS27A/MEG3/TGFB1/ITGA2/HSPB1/CNOT11/TYMS/EIF3H/E2F1/RPL38/ENC1/RACK1/EIF3D/PCBP4/XPO5/CDK4/AGO2/RPL13A/BMP4/PUS7/RPS4X/RPL5/CNOT6/EXOSC4/RPL26/ZNF385A/RPS14/RAN/ATF4/THBS1/RPLP1/ILF3/EIF5A2/EIF3B/ZNF706/DKC1/POLR2H/MIR25/NUP62/PPARG/NANOS1/RBM24/IGF2BP3/NCL/SMAD3/NCBP2/NUP210/PABPC4/AXIN2/DPH7/BTG2/CDC123/PA…
GO:0010638	positive regulation of organelle organization	602	0.550007	1.55761	0.000999001	0.0220441	0.0183041	8449	tags=59%, list=29%, signal=43%	8877/6714/11065/7429/9212/79734/891/2810/4318/90427/81620/80115/3481/8440/7534/113130/2648/4582/638/4751/3984/578/9787/6188/7039/402/50807/302/55558/5570/7040/1869/51203/10155/84722/9886/7408/3976/22919/22948/8936/11135/57472/7936/3178/84501/5885/10576/908/7203/3099/26354/29108/5217/1663/26147/10095/9520/1736/581/23636/10971/26993/286053/3720/4088/2237/10055/57602/6598/10152/54209/5329/6624/23236…	GO_BP	SPHK1/SRC/UBE2C/VIL1/AURKB/KCTD17/CCNB1/SFN/MMP9/BMF/CDT1/BAIAP2L2/IGF2/NCK2/YWHAZ/CDCA5/KAT2A/MUC1/BIK/NEK2/LIMK1/BAK1/DLGAP5/RPS3/TGFA/ARL2/ASAP1/ANXA2/PLXNA3/PKIB/TGFB1/E2F1/NUSAP1/TRIM28/PSRC1/RHOBTB1/VASP/LIF/MAPRE1/CCT5/WASF1/CDC42EP1/CNOT6/NELFE/HNRNPA1/SPIRE2/RAD21/CCT2/CCT6A/CCT3/HK2/GNL3/PYCARD/PFN2/DDX11/PHF19/ARPC1B/NPEPPS/DKC1/BAX/NUP62/YWHAQ/AKAP8L/NSMCE2/JARID2/SMAD3/FEN1/SAE1/USP3…
GO:0016032	viral process	810	0.519972	1.47573	0.000999001	0.0220441	0.0183041	7396	tags=57%, list=25%, signal=43%	3880/3159/6714/6510/7153/10053/6132/26986/1058/983/7301/6129/79581/6173/2648/3921/6222/6229/699/6147/6188/6206/4869/9349/3838/302/6204/6187/9641/6201/6233/23513/7040/6168/6175/3673/6227/51176/7298/6139/6193/6223/10155/6169/6133/6142/6130/6124/6161/10399/6155/6157/6156/6194/9045/8664/4312/6141/3326/6136/10189/23521/6224/6181/6158/6143/6228/2192/92421/6160/6191/8906/890/6125/7936/3178/6165/6167/621…	GO_BP	KRT19/HMGA1/SRC/SLC1A5/TOP2A/AP1M2/RPL8/PABPC1/CENPA/CDK1/TYRO3/RPL7/SLC52A2/RPL36A/KAT2A/RPSA/RPS18/RPS24/BUB1/RPL23A/RPS3/RPS12/NPM1/RPL23/KPNA2/ANXA2/RPS10/RPS2/IKBKE/RPS7/RPS27A/SCRIB/TGFB1/RPL37A/RPLP0/ITGA2/RPS21/LEF1/TYMS/RPL17/RPS5/RPS19/TRIM28/RPL38/RPL9/RPL18A/RPL7A/RPL4/RPL32/RACK1/RPL27/RPL27A/RPL30/RPS6/RPL14/EIF3D/MMP1/RPL18/HSP90AB1/RPL12/ALYREF/RPL13A/RPS20/RPLP2/RPL28/RPL19/RPS23…
GO:0016071	mRNA metabolic process	848	0.634082	1.79863	0.000999001	0.0220441	0.0183041	7777	tags=67%, list=27%, signal=50%	10644/10642/131405/891/6132/26986/6129/3646/7534/6173/54845/3921/6222/6229/10212/6147/3297/6188/6206/4869/8531/9349/80336/6204/6187/5580/6201/6628/6233/6168/6175/101954278/3315/6227/55571/1869/6139/6193/6223/6169/6133/6142/6130/6124/6161/6155/6157/6156/6194/9045/57060/6141/283989/27161/6136/57819/10189/23521/6224/6181/6158/54517/6143/6228/6160/6191/6125/57472/6633/7936/3178/6165/6627/6632/6167/23…	GO_BP	IGF2BP2/IGF2BP1/TRIM71/CCNB1/RPL8/PABPC1/RPL7/EIF3E/YWHAZ/RPL36A/ESRP1/RPSA/RPS18/RPS24/DDX39A/RPL23A/HSF1/RPS3/RPS12/NPM1/YBX3/RPL23/PABPC1L/RPS10/RPS2/PRKCD/RPS7/SNRPB/RPS27A/RPL37A/RPLP0/RNU6-8/HSPB1/RPS21/CNOT11/E2F1/RPL17/RPS5/RPS19/RPL38/RPL9/RPL18A/RPL7A/RPL4/RPL32/RPL27/RPL27A/RPL30/RPS6/RPL14/PCBP4/RPL18/TSEN54/AGO2/RPL12/LSM2/ALYREF/RPL13A/RPS20/RPLP2/RPL28/PUS7/RPL19/RPS23/RPL31/RPS4X/…
GO:0016441	posttranscriptional gene silencing	552	0.463719	1.31208	0.000999001	0.0220441	0.0183041	8963	tags=20%, list=31%, signal=14%	131405/55384/7040/57510/27161/652/57472/5901/5437/407014/23636/5468/4088/23225/79023/79902/619552/29102/23511/51593/8480/23165/348995/7247/7157/57122/7175/1660/55706/9688/56339/9631/6895/81571/8087/5433/693174/5436/100101267/8575/5440/554210/8086/81929/129401/54487/5439/3181/4613/9972/23279/55746/406886/126374/26058/5431/9931/5936/4087/5605/3692/8021/100302149/9698/283131/107075116/9612/4927/4343…	GO_BP	TRIM71/MEG3/TGFB1/XPO5/AGO2/BMP4/CNOT6/RAN/POLR2H/MIR25/NUP62/PPARG/SMAD3/NUP210/NUP37/NUP85/MIR483/DROSHA/NUP188/SRRT/RAE1/NUP205/NUP43/TSN/TP53/NUP107/TPR/DHX9/NDC1/NUP93/METTL3/NUP155/TARBP2/MIR600HG/FXR1/POLR2D/MIR589/POLR2G/POM121C/PRKRA/POLR2K/MIR429/AAAS/SEH1L/NUP35/DGCR8/POLR2J/HNRNPA2B1/MYCN/NUP153/NUP160/NUP133/MIRLET7D/WTIP/GIGYF2/POLR2B/HELZ/RBM4/SMAD2/MAP2K2/EIF6/NUP214/MIR1249/PUM1/…
GO:0016458	gene silencing	660	0.526157	1.49064	0.000999001	0.0220441	0.0183041	8772	tags=28%, list=30%, signal=20%	3159/131405/26986/1788/8318/55384/7040/55571/29028/10155/57510/27161/2146/652/54108/57472/57673/7703/5901/3784/79829/3066/5437/407014/23636/5468/4088/22916/23225/79023/79902/619552/3070/22955/29102/23511/51593/3065/1786/22880/8480/11176/23165/9757/9869/348995/7247/7157/9125/57122/7175/143689/25904/1660/55706/1017/9688/56339/9631/6895/81571/8087/5433/693174/5436/10933/10521/10014/100101267/8575/54…	GO_BP	HMGA1/TRIM71/PABPC1/DNMT3A/CDC45/MEG3/TGFB1/CNOT11/ATAD2/TRIM28/XPO5/AGO2/EZH2/BMP4/CHRAC1/CNOT6/BEND3/PCGF2/RAN/KCNQ1/NAA40/HDAC2/POLR2H/MIR25/NUP62/PPARG/SMAD3/NCBP2/NUP210/NUP37/NUP85/MIR483/HELLS/SCMH1/DROSHA/NUP188/SRRT/HDAC1/DNMT1/MORC2/RAE1/BAZ2A/NUP205/KMT2B/SETDB1/NUP43/TSN/TP53/CNOT9/NUP107/TPR/PIWIL4/CNOT10/DHX9/NDC1/CDK2/NUP93/METTL3/NUP155/TARBP2/MIR600HG/FXR1/POLR2D/MIR589/POLR2G/MO…
GO:0016567	protein ubiquitination	781	0.506083	1.43571	0.000999001	0.0220441	0.0183041	9500	tags=59%, list=33%, signal=41%	8877/6659/991/11065/131405/5347/93082/642/29089/55765/3984/8767/91107/6188/153830/83461/9349/6187/55215/6201/6233/25879/10155/8507/10399/3326/10537/706/27338/6125/65264/54876/10293/51366/7703/26118/92912/81559/54894/899/81858/4085/5591/51514/23560/9520/54620/286827/23326/51665/29128/23338/11237/6921/57761/10055/29116/56970/51160/7186/26233/284996/6502/51434/84246/26271/63893/3304/27085/865/23028/…	GO_BP	SPHK1/SOX4/CDC20/UBE2C/TRIM71/PLK1/NEURL3/BLMH/UBE2T/INAVA/LIMK1/RIPK2/TRIM47/RPS3/RNF145/CDCA3/RPL23/RPS2/FANCI/RPS7/RPS27A/DCAF13/TRIM28/ENC1/RACK1/HSP90AB1/UBD/TSPO/UBE2S/RPL5/UBE2Z/DCAF16/TRAIP/UBR5/PCGF2/WSB1/UBE2Q2/TRIM11/RNF43/CCNF/SHARPIN/MAD2L1/PRKDC/DTL/GTPBP4/NPEPPS/FBXL19/TRIM59/USP22/ASB1/UHRF1/JADE2/RNF24/ELOC/TRIB3/SAE1/MYLIP/ATXN7L3/VPS28/TRAF2/FBXL6/RNF149/SKP2/ANAPC7/MED10/FBXO5…
GO:0019941	modification-dependent protein catabolic process	615	0.505603	1.43135	0.000999001	0.0220441	0.0183041	10276	tags=62%, list=35%, signal=41%	991/11065/9232/9212/131405/79734/891/5347/7345/983/701/9349/6201/6233/55872/10399/3326/10537/27338/1454/6125/65264/23607/54894/5747/899/6599/81858/4085/51514/54620/1457/23510/23326/29128/1649/6921/91544/57761/29116/51160/57602/27005/26233/284996/6502/6613/51434/55139/26271/3304/6790/7329/10616/54476/79031/29997/1453/55048/64110/10197/54431/57162/11267/7324/8473/64750/7321/56893/28951/10755/6880/9…	GO_BP	CDC20/UBE2C/PTTG1/AURKB/TRIM71/KCTD17/CCNB1/PLK1/UCHL1/CDK1/BUB1B/RPL23/RPS7/RPS27A/PBK/RACK1/HSP90AB1/UBD/UBE2S/CSNK1E/RPL5/UBE2Z/CD2AP/RNF43/PTK2/CCNF/SMARCC1/SHARPIN/MAD2L1/DTL/FBXL19/CSNK2A1/KCTD2/USP22/UHRF1/DDIT3/ELOC/UBXN11/TRIB3/MYLIP/VPS28/USP36/USP21/FBXL6/RNF149/SKP2/SUMO2/ANAPC7/ANKZF1/FBXO5/HSPA1B/AURKA/UBE2I/RBCK1/RNF216/PDCL3/NOP53/CSNK1D/VPS37C/MAGEF1/PSME3/DNAJC10/PELI1/SNF8/UBE2…
GO:0019953	sexual reproduction	816	0.449695	1.27613	0.000999001	0.0220441	0.0183041	9140	tags=43%, list=31%, signal=30%	174/9514/6662/6714/5050/4192/9232/891/5347/2302/7153/9319/983/7301/3833/29127/90019/1515/3297/8531/5997/54852/55723/1788/80336/7272/7040/57446/1869/56603/162979/2119/26256/116832/5270/23397/10184/226/6194/8549/90780/23762/2177/652/10007/22948/22994/8195/6627/259266/23542/2189/84501/10576/286128/9898/995/65010/7203/7784/5016/56648/85315/81930/3066/994/581/23636/4809/5127/9633/6732/25911/5266/55726…	GO_BP	AFP/GAL3ST1/SOX9/SRC/PAFAH1B3/MDK/PTTG1/CCNB1/PLK1/FOXJ1/TOP2A/TRIP13/CDK1/TYRO3/KIFC1/RACGAP1/SYT8/CTSV/HSF1/YBX3/RGS2/PAQR5/ASF1B/DNMT3A/PABPC1L/TTK/TGFB1/NDRG3/E2F1/CYP26B1/ZNF296/ETV5/CABYR/RPL39L/SERPINE2/NCAPH/LHFPL2/ALDOA/RPS6/LGR5/PYGO2/OSBP2/FANCD2/BMP4/GNPDA1/CCT5/CEP131/MKKS/SNRPA1/ASPM/MAPK8IP2/FANCG/SPIRE2/CCT2/ZFP41/UBAP2L/CDC25C/SLC26A6/CCT3/ZP3/OVGP1/EIF5A2/PAQR8/KIF18A/HDAC2/CDC2…
GO:0022411	cellular component disassembly	535	0.504261	1.42559	0.000999001	0.0220441	0.0183041	9095	tags=61%, list=31%, signal=43%	22943/3159/7429/4320/891/5347/9133/7153/4318/11004/983/780/4609/4241/23616/146909/9181/1515/822/3297/9349/4316/7040/3915/2264/3925/120/4312/706/6604/4323/1856/64780/3099/3837/7077/56648/6599/81930/81858/6602/4321/50861/58526/51649/581/26993/116540/6597/57701/57602/23400/6598/54209/79752/23271/57159/6624/3148/11132/4319/28998/124995/63875/10211/6418/51652/54534/2039/285590/26586/1857/84311/56893/2…	GO_BP	DKK1/HMGA1/VIL1/MMP11/CCNB1/PLK1/CCNB2/TOP2A/MMP9/KIF2C/CDK1/DDR1/MYC/MELTF/SH3BP1/KIF18B/ARHGEF2/CTSV/CAPG/HSF1/RPL23/MMP7/TGFB1/LAMC1/FGFR4/STMN1/ADD3/MMP1/TSPO/SMARCD3/MMP14/DVL2/MICAL1/HK2/KPNB1/TIMP2/EIF5A2/SMARCC1/KIF18A/SHARPIN/SMARCD1/MMP12/STMN3/MID1IP1/MRPS23/BAX/AKAP8L/MRPL53/SMARCA4/NCKAP5L/USP36/ATP13A2/SMARCB1/TREM2/ZFAND1/CAMSAP2/TRIM54/FSCN1/HMGB2/CAPN10/MMP10/MRPL13/MRPL10/MRPL17…
GO:0030029	actin filament-based process	737	0.473672	1.34244	0.000999001	0.0220441	0.0183041	8804	tags=52%, list=30%, signal=37%	3880/6714/1627/4192/7429/2302/9168/7134/4082/114793/80115/54443/8440/5754/23616/9493/29127/3984/9181/822/10083/2275/221061/7138/140465/440335/1894/171177/5580/7040/81788/9322/3925/226/120/9886/7408/9260/84687/7171/8936/79983/11135/134/8195/23171/84062/84501/3706/6525/23607/64780/10008/283431/64857/476/1829/3784/29108/71/5217/7169/10095/54874/80179/1946/84948/91663/4088/9266/10152/55607/6624/1824/…	GO_BP	KRT19/SRC/DBN1/MDK/VIL1/FOXJ1/TMSB10/TNNC1/MARCKS/FMNL2/BAIAP2L2/ANLN/NCK2/PTK7/SH3BP1/KIF23/RACGAP1/LIMK1/ARHGEF2/CAPG/USH1C/FHL3/FAM171A1/TNNT1/MYL6B/SMIM22/ECT2/RHOV/PRKCD/TGFB1/NUAK2/TRIP10/STMN1/ALDOA/ADD3/RHOBTB1/VASP/PDLIM7/PPP1R9B/TPM4/WASF1/POF1B/CDC42EP1/ADORA1/MKKS/GPD1L/DTNBP1/SPIRE2/ITPKA/SMTN/CD2AP/MICAL1/KCNE3/GAS2L3/PLEKHG2/ATP1A1/DSG2/KCNQ1/PYCARD/ACTG1/PFN2/TPM2/ARPC1B/FNBP1L/MY…
GO:0030031	cell projection assembly	542	0.506112	1.43092	0.000999001	0.0220441	0.0183041	9582	tags=63%, list=33%, signal=43%	79574/51473/6714/79734/5347/2302/983/5909/54443/8440/4751/50807/171177/5580/55920/9814/84747/1454/22919/84687/11135/22994/8195/203068/4640/3911/23607/79867/5217/3797/54874/10382/89891/5064/26751/55607/6624/7283/65062/5518/79902/51259/7430/23603/29780/3265/65999/23613/2039/25809/83658/8829/375790/57348/93323/26140/1453/22897/84902/57216/10435/80776/1874/8655/89846/54919/5898/8636/116840/8481/5880/…	GO_BP	EPS8L3/DCDC2/SRC/KCTD17/PLK1/FOXJ1/CDK1/RAP1GAP/ANLN/NCK2/NEK2/ASAP1/RHOV/PRKCD/RCC2/SFI1/UNC119B/CSNK1E/MAPRE1/PPP1R9B/CDC42EP1/CEP131/MKKS/TUBB/MYO1A/LAMA5/CD2AP/TCTN2/PFN2/KIF3C/FNBP1L/TUBB4A/WDR34/PALM/SH3YL1/PPP1R9A/FSCN1/TUBG1/TMEM237/PPP2R1A/NUP85/TMEM216/EZR/CORO1C/PARVB/HRAS/LRRC61/ZMYND8/DMTN/TTLL1/DYNLRB1/NRP1/AGRN/TTYH1/HAUS8/TTLL3/CSNK1D/CEP164/CEP89/VANGL2/CDC42EP2/B9D2/E2F4/DYNLL1/…
GO:0030036	actin cytoskeleton organization	647	0.480872	1.36225	0.000999001	0.0220441	0.0183041	8804	tags=53%, list=30%, signal=38%	3880/6714/1627/4192/7429/2302/9168/4082/114793/80115/54443/8440/5754/23616/9493/29127/3984/9181/822/10083/2275/221061/7138/440335/1894/171177/5580/7040/81788/9322/3925/226/120/9886/7408/9260/84687/7171/8936/79983/11135/8195/84062/84501/3706/6525/23607/64780/283431/64857/29108/71/5217/7169/10095/1946/84948/91663/4088/9266/10152/55607/6624/11132/55740/5058/10603/92521/7430/29993/23603/55561/29780/3…	GO_BP	KRT19/SRC/DBN1/MDK/VIL1/FOXJ1/TMSB10/MARCKS/FMNL2/BAIAP2L2/ANLN/NCK2/PTK7/SH3BP1/KIF23/RACGAP1/LIMK1/ARHGEF2/CAPG/USH1C/FHL3/FAM171A1/TNNT1/SMIM22/ECT2/RHOV/PRKCD/TGFB1/NUAK2/TRIP10/STMN1/ALDOA/ADD3/RHOBTB1/VASP/PDLIM7/PPP1R9B/TPM4/WASF1/POF1B/CDC42EP1/MKKS/DTNBP1/SPIRE2/ITPKA/SMTN/CD2AP/MICAL1/GAS2L3/PLEKHG2/PYCARD/ACTG1/PFN2/TPM2/ARPC1B/EFNA5/TIGD5/MYADM/SMAD3/CYTH2/ABI2/PPP1R9A/FSCN1/CAPN10/EN…
GO:0030097	hemopoiesis	844	0.45427	1.28854	0.000999001	0.0220441	0.0183041	9544	tags=52%, list=33%, signal=36%	54997/6659/2539/6714/4192/2302/7153/4318/2719/54443/7301/4609/2648/112616/578/8767/9833/4830/302/23212/7040/6929/51176/28982/56603/6223/1945/3276/6194/3623/10537/2177/652/3976/54517/4831/4323/1028/1021/23210/8861/25946/6208/23218/7057/168002/3930/5591/581/5468/55646/4212/5613/632/171023/8324/641649/2056/182/8563/55636/8761/54209/9991/7564/3965/3148/29781/3304/8744/4436/865/29102/2039/2207/26022/2…	GO_BP	TESC/SOX4/G6PD/SRC/MDK/FOXJ1/TOP2A/MMP9/GPC3/ANLN/TYRO3/MYC/KAT2A/CMTM7/BAK1/RIPK2/MELK/NME1/ANXA2/RRS1/TGFB1/TCF3/LEF1/FLVCR1/CYP26B1/RPS19/EFNA4/PRMT1/RPS6/INHA/UBD/FANCD2/BMP4/LIF/PUS7/NME2/MMP14/CDKN1C/CDK6/JMJD6/LDB1/ZNF385A/RPS14/NBEAL2/THBS1/DACT2/LBR/PRKDC/BAX/PPARG/LYAR/MEIS2/PRKX/BGLAP/ASXL1/FZD7/TMEM91/EPO/JAG1/THOC5/CHD7/PABPC4/TREM2/PTBP3/ZNF16/LGALS9/HMGB2/NCAPH2/HSPA1B/TNFSF9/MSH2/…
GO:0030163	protein catabolic process	911	0.470476	1.33529	0.000999001	0.0220441	0.0183041	9531	tags=55%, list=33%, signal=39%	6662/991/11065/9232/9212/5225/55353/131405/79734/891/5347/79888/7345/983/2719/701/1515/9349/302/6201/6233/55872/8754/8507/5270/10399/29763/58489/3326/10537/27338/25825/1454/92421/6125/65264/23607/7077/54894/5747/899/6599/1075/81858/4085/51514/4321/54620/7436/1457/114881/23510/23326/29128/1649/6921/4088/91544/57761/10279/29116/51160/57602/23400/54209/27005/27131/51582/7186/26233/284996/1211/29062/…	GO_BP	SOX9/CDC20/UBE2C/PTTG1/AURKB/PGC/LAPTM4B/TRIM71/KCTD17/CCNB1/PLK1/LPCAT1/UCHL1/CDK1/GPC3/BUB1B/CTSV/RPL23/ANXA2/RPS7/RPS27A/PBK/ADAM9/ENC1/SERPINE2/RACK1/PACSIN3/ABHD17C/HSP90AB1/UBD/UBE2S/BACE2/CSNK1E/CHMP4C/RPL5/UBE2Z/CD2AP/TIMP2/RNF43/PTK2/CCNF/SMARCC1/CTSC/SHARPIN/MAD2L1/DTL/MMP12/FBXL19/VLDLR/CSNK2A1/OSBPL7/KCTD2/USP22/UHRF1/DDIT3/ELOC/SMAD3/UBXN11/TRIB3/PRSS16/MYLIP/VPS28/USP36/ATP13A2/TREM…
GO:0031047	gene silencing by RNA	578	0.475773	1.34641	0.000999001	0.0220441	0.0183041	8772	tags=21%, list=30%, signal=15%	131405/26986/55384/7040/55571/57510/27161/652/57472/5901/5437/407014/23636/5468/4088/22916/23225/79023/79902/619552/29102/23511/51593/8480/23165/348995/7247/7157/9125/57122/7175/143689/25904/1660/55706/9688/56339/9631/6895/81571/8087/5433/693174/5436/10521/100101267/8575/5440/554210/8086/81929/129401/4848/4849/54487/5439/3181/4613/9972/23279/55746/406886/126374/5431/9931/5936/11022/4087/5605/3692…	GO_BP	TRIM71/PABPC1/MEG3/TGFB1/CNOT11/XPO5/AGO2/BMP4/CNOT6/RAN/POLR2H/MIR25/NUP62/PPARG/SMAD3/NCBP2/NUP210/NUP37/NUP85/MIR483/DROSHA/NUP188/SRRT/RAE1/NUP205/NUP43/TSN/TP53/CNOT9/NUP107/TPR/PIWIL4/CNOT10/DHX9/NDC1/NUP93/METTL3/NUP155/TARBP2/MIR600HG/FXR1/POLR2D/MIR589/POLR2G/DDX17/POM121C/PRKRA/POLR2K/MIR429/AAAS/SEH1L/NUP35/CNOT2/CNOT3/DGCR8/POLR2J/HNRNPA2B1/MYCN/NUP153/NUP160/NUP133/MIRLET7D/WTIP/POLR…
GO:0031175	neuron projection development	960	0.487898	1.38487	0.000999001	0.0220441	0.0183041	8750	tags=48%, list=30%, signal=35%	22943/6696/51473/5649/6714/991/27242/1627/4192/6616/81618/7345/1501/780/5909/9315/5967/5274/8440/2886/5754/23466/6277/6091/1400/3984/84894/10083/57643/5361/4830/115908/114787/5997/50807/55558/23513/1944/6809/57556/1945/3675/3925/2348/3276/4885/2182/3326/7408/706/2146/9260/286262/5802/84687/8904/8936/4831/1856/23542/84062/3706/3912/4681/23108/5747/8175/51330/6152/3066/50861/7436/23413/2049/5127/23…	GO_BP	DKK1/SPP1/DCDC2/RELN/SRC/CDC20/TNFRSF21/DBN1/MDK/SNAP25/ITM2C/UCHL1/CTNND2/DDR1/RAP1GAP/NREP/REG1A/SERPINI1/NCK2/GRB7/PTK7/CBX6/S100A6/ROBO1/CRMP1/LIMK1/LINGO1/USH1C/ZSWIM5/PLXNA1/NME1/CTHRC1/GPRIN1/RGS2/ASAP1/PLXNA3/SCRIB/EFNA3/STX3/SEMA6A/EFNA4/ITGA3/STMN1/FOLR1/PRMT1/NPTX2/ACSL4/HSP90AB1/VASP/TSPO/EZH2/PDLIM7/TPRN/PTPRS/PPP1R9B/CPNE1/WASF1/NME2/DVL2/MAPK8IP2/DTNBP1/ITPKA/LAMB1/NBL1/RAP1GAP2/PT…
GO:0031344	regulation of cell projection organization	664	0.514581	1.45779	0.000999001	0.0220441	0.0183041	8942	tags=54%, list=31%, signal=38%	22943/79574/6696/51473/5649/6714/991/1627/4192/6616/7429/79734/81618/5909/54443/5967/5274/5754/2648/6091/1400/3984/54825/84894/10083/57643/5361/4830/5997/50807/55558/5580/55920/3673/57556/5621/3675/2146/5802/4831/11135/1856/3706/23108/5747/5217/8175/51330/3066/3934/7436/23413/2049/54874/84079/2288/1946/2056/29116/5064/10152/54209/393/23271/26751/55607/6624/9897/27124/4504/23129/5058/23394/7430/62…	GO_BP	DKK1/EPS8L3/SPP1/DCDC2/RELN/SRC/CDC20/DBN1/MDK/SNAP25/VIL1/KCTD17/ITM2C/RAP1GAP/ANLN/REG1A/SERPINI1/PTK7/KAT2A/ROBO1/CRMP1/LIMK1/CDHR2/LINGO1/USH1C/ZSWIM5/PLXNA1/NME1/RGS2/ASAP1/PLXNA3/PRKCD/RCC2/ITGA2/SEMA6A/PRNP/ITGA3/EZH2/PTPRS/NME2/CDC42EP1/DVL2/ITPKA/RAP1GAP2/PTK2/PFN2/SF3A2/TNFRSF12A/HDAC2/LCN2/VLDLR/NCS1/EPHB3/FNBP1L/ANKRD27/FKBP4/EFNA5/EPO/MYLIP/PALM/ABI2/TREM2/ARHGAP4/CAMSAP2/SH3YL1/PPP1…
GO:0031400	negative regulation of protein modification process	587	0.472701	1.33826	0.000999001	0.0220441	0.0183041	9531	tags=59%, list=33%, signal=40%	22943/54997/6659/2539/1852/891/5347/2810/7345/65268/2305/5563/4609/8440/3984/578/5585/6188/4869/5997/9349/5570/5580/6201/7040/55872/3315/57556/26472/5621/10399/706/652/3976/4302/84687/2192/6125/1028/23171/84062/51366/284352/64780/3486/29108/4085/5591/3066/23560/581/23636/56937/7023/10217/91663/3720/57761/51160/26973/6598/2950/221908/284996/54866/221496/27124/56271/91272/26271/56288/3304/5518/6690…	GO_BP	DKK1/TESC/SOX4/G6PD/DUSP9/CCNB1/PLK1/SFN/UCHL1/WNK2/FOXM1/PRKAA2/MYC/NCK2/LIMK1/BAK1/PKN1/RPS3/NPM1/RGS2/RPL23/PKIB/PRKCD/RPS7/TGFB1/PBK/HSPB1/SEMA6A/PPP1R14B/PRNP/RACK1/TSPO/BMP4/LIF/MLLT6/PPP1R9B/FBLN1/RPL5/CDKN1C/GPD1L/DTNBP1/UBR5/PPP1R37/MICAL1/IGFBP3/PYCARD/MAD2L1/PRKDC/HDAC2/GTPBP4/BAX/NUP62/PMEPA1/TFAP4/CTDSPL/MYADM/JARID2/TRIB3/VPS28/CHORDC1/SMARCB1/GSTP1/PPP1R35/RNF149/PPP1R14D/LEMD2/INP…
GO:0032446	protein modification by small protein conjugation	863	0.520136	1.47563	0.000999001	0.0220441	0.0183041	9500	tags=61%, list=33%, signal=42%	8877/6659/991/11065/131405/5347/93082/642/29089/55765/3984/8767/91107/6188/153830/83461/9349/6187/55215/6201/6233/25879/10155/8507/10399/3326/10537/706/27338/5905/6125/65264/54876/10293/51366/7703/26118/26354/92912/81559/10054/54894/899/81858/4085/5591/51514/23560/9520/54620/23636/286827/23326/51665/29128/23338/286053/11237/6921/57761/10055/29116/56970/51160/23225/7186/26233/6804/284996/6502/6613…	GO_BP	SPHK1/SOX4/CDC20/UBE2C/TRIM71/PLK1/NEURL3/BLMH/UBE2T/INAVA/LIMK1/RIPK2/TRIM47/RPS3/RNF145/CDCA3/RPL23/RPS2/FANCI/RPS7/RPS27A/DCAF13/TRIM28/ENC1/RACK1/HSP90AB1/UBD/TSPO/UBE2S/RANGAP1/RPL5/UBE2Z/DCAF16/TRAIP/UBR5/PCGF2/WSB1/GNL3/UBE2Q2/TRIM11/UBA2/RNF43/CCNF/SHARPIN/MAD2L1/PRKDC/DTL/GTPBP4/NPEPPS/FBXL19/NUP62/TRIM59/USP22/ASB1/UHRF1/JADE2/NSMCE2/RNF24/ELOC/TRIB3/SAE1/MYLIP/ATXN7L3/VPS28/NUP210/TRAF…
GO:0032504	multicellular organism reproduction	822	0.450636	1.27859	0.000999001	0.0220441	0.0183041	9088	tags=43%, list=31%, signal=31%	174/6696/9514/6662/6714/5050/4192/9232/891/5347/2302/7153/9319/7301/3833/29127/1515/3297/8531/5997/54852/55723/1788/80336/4316/7272/7040/57446/1869/56603/162979/2119/26256/116832/5270/3675/23397/6194/8549/90780/2182/23762/2177/652/3976/22994/8195/23641/6627/259266/23542/2189/84501/286128/995/65010/7784/56648/1829/85315/81930/3066/835/994/581/23636/5127/9633/6732/25911/3965/9897/3148/29781/54993/2…	GO_BP	AFP/SPP1/GAL3ST1/SOX9/SRC/PAFAH1B3/MDK/PTTG1/CCNB1/PLK1/FOXJ1/TOP2A/TRIP13/TYRO3/KIFC1/RACGAP1/CTSV/HSF1/YBX3/RGS2/PAQR5/ASF1B/DNMT3A/PABPC1L/MMP7/TTK/TGFB1/NDRG3/E2F1/CYP26B1/ZNF296/ETV5/CABYR/RPL39L/SERPINE2/ITGA3/NCAPH/RPS6/LGR5/PYGO2/ACSL4/OSBP2/FANCD2/BMP4/LIF/CEP131/MKKS/LDOC1/SNRPA1/ASPM/MAPK8IP2/FANCG/SPIRE2/ZFP41/CDC25C/SLC26A6/ZP3/EIF5A2/DSG2/PAQR8/KIF18A/HDAC2/CASP2/CDC25B/BAX/NUP62/CD…
GO:0032990	cell part morphogenesis	673	0.468612	1.32803	0.000999001	0.0220441	0.0183041	7717	tags=42%, list=26%, signal=32%	6696/51473/5649/6714/1627/4192/7429/7345/1501/780/5909/5967/2886/6277/6091/1400/3984/84894/57643/5361/55558/1944/57556/1945/3925/3326/7408/9260/5802/8904/8936/1856/11232/23542/84062/3706/4681/5747/51330/6152/7436/2049/581/84079/1946/7477/5818/10152/393/55607/22903/55740/4504/23129/9585/56288/5058/23394/2131/3110/7430/6790/29993/23603/10211/2048/50488/8829/375790/51177/4897/7533/1857/64218/1382/57…	GO_BP	SPP1/DCDC2/RELN/SRC/DBN1/MDK/VIL1/UCHL1/CTNND2/DDR1/RAP1GAP/REG1A/GRB7/S100A6/ROBO1/CRMP1/LIMK1/LINGO1/ZSWIM5/PLXNA1/PLXNA3/EFNA3/SEMA6A/EFNA4/STMN1/HSP90AB1/VASP/PDLIM7/PTPRS/CPNE1/WASF1/DVL2/POLG2/MAPK8IP2/DTNBP1/ITPKA/NBL1/PTK2/TNFRSF12A/RPL24/VLDLR/EPHB3/BAX/ANKRD27/EFNA5/WNT7B/NECTIN1/ABI2/ARHGAP4/PPP1R9A/BTBD3/ENAH/MT3/PLXND1/KIF20B/PARD3/PAK1/ADNP/EXT1/MNX1/EZR/AURKA/PACSIN1/CORO1C/FLOT1/E…
GO:0033365	protein localization to organelle	893	0.518541	1.47162	0.000999001	0.0220441	0.0183041	6530	tags=51%, list=22%, signal=40%	6662/6714/9212/5347/2810/90427/6132/81620/1058/983/54443/6129/84445/7534/6173/113130/3921/6222/6229/10403/6147/6188/6206/9349/3838/402/23212/6204/6187/1894/7272/5580/6201/55920/6233/23513/7040/6168/6175/6227/1869/6139/55612/6193/6223/10155/27092/6169/6133/51512/6142/6130/219743/6124/6161/6155/6157/6156/6194/9045/58489/6141/706/6136/2146/23521/652/3976/22919/6224/6181/22948/6158/6143/5905/6228/616…	GO_BP	SOX9/SRC/AURKB/PLK1/SFN/BMF/RPL8/CDT1/CENPA/CDK1/ANLN/RPL7/LZTS2/YWHAZ/RPL36A/CDCA5/RPSA/RPS18/RPS24/NDC80/RPL23A/RPS3/RPS12/RPL23/KPNA2/ARL2/RRS1/RPS10/RPS2/ECT2/TTK/PRKCD/RPS7/RCC2/RPS27A/SCRIB/TGFB1/RPL37A/RPLP0/RPS21/E2F1/RPL17/FERMT1/RPS5/RPS19/TRIM28/CACNG4/RPL38/RPL9/GTSE1/RPL18A/RPL7A/TYSND1/RPL4/RPL32/RPL27/RPL27A/RPL30/RPS6/RPL14/ABHD17C/RPL18/TSPO/RPL12/EZH2/RPL13A/BMP4/LIF/MAPRE1/RPS2…
GO:0034655	nucleobase-containing compound catabolic process	629	0.504008	1.42725	0.000999001	0.0220441	0.0183041	7777	tags=59%, list=27%, signal=44%	5315/10644/10642/5152/131405/6132/26986/2026/5563/6129/3646/5214/7534/6173/3921/6222/6229/6147/3297/6188/6206/4869/8531/9349/5209/6204/6187/5580/6201/6233/6168/6175/3315/6227/55571/1869/6139/6193/6223/30833/6169/6133/6142/6130/6124/6161/6155/226/6157/6156/6194/9045/57060/80201/6141/27161/6136/57819/23521/6224/6181/6158/6143/6228/4521/6160/6191/6125/57472/3704/954/6165/221937/6167/6218/6217/5150/1…	GO_BP	PKM/IGF2BP2/IGF2BP1/PDE9A/TRIM71/RPL8/PABPC1/ENO2/PRKAA2/RPL7/EIF3E/PFKP/YWHAZ/RPL36A/RPSA/RPS18/RPS24/RPL23A/HSF1/RPS3/RPS12/NPM1/YBX3/RPL23/PFKFB3/RPS10/RPS2/PRKCD/RPS7/RPS27A/RPL37A/RPLP0/HSPB1/RPS21/CNOT11/E2F1/RPL17/RPS5/RPS19/NT5C/RPL38/RPL9/RPL18A/RPL7A/RPL4/RPL32/RPL27/ALDOA/RPL27A/RPL30/RPS6/RPL14/PCBP4/HKDC1/RPL18/AGO2/RPL12/LSM2/RPL13A/RPS20/RPLP2/RPL28/RPL19/RPS23/NUDT1/RPL31/RPS4X/RP…
GO:0035194	posttranscriptional gene silencing by RNA	551	0.462269	1.30778	0.000999001	0.0220441	0.0183041	8963	tags=20%, list=31%, signal=14%	131405/55384/7040/57510/27161/652/57472/5901/5437/407014/23636/5468/4088/23225/79023/79902/619552/29102/23511/51593/8480/23165/348995/7247/7157/57122/7175/1660/55706/9688/56339/9631/6895/81571/8087/5433/693174/5436/100101267/8575/5440/554210/8086/81929/129401/54487/5439/3181/4613/9972/23279/55746/406886/126374/5431/9931/5936/4087/5605/3692/8021/100302149/9698/283131/107075116/9612/4927/4343/5438/…	GO_BP	TRIM71/MEG3/TGFB1/XPO5/AGO2/BMP4/CNOT6/RAN/POLR2H/MIR25/NUP62/PPARG/SMAD3/NUP210/NUP37/NUP85/MIR483/DROSHA/NUP188/SRRT/RAE1/NUP205/NUP43/TSN/TP53/NUP107/TPR/DHX9/NDC1/NUP93/METTL3/NUP155/TARBP2/MIR600HG/FXR1/POLR2D/MIR589/POLR2G/POM121C/PRKRA/POLR2K/MIR429/AAAS/SEH1L/NUP35/DGCR8/POLR2J/HNRNPA2B1/MYCN/NUP153/NUP160/NUP133/MIRLET7D/WTIP/POLR2B/HELZ/RBM4/SMAD2/MAP2K2/EIF6/NUP214/MIR1249/PUM1/NEAT1/M…
GO:0035195	gene silencing by miRNA	541	0.464364	1.31273	0.000999001	0.0220441	0.0183041	8963	tags=20%, list=31%, signal=14%	131405/55384/7040/57510/27161/652/57472/5901/5437/407014/23636/5468/4088/23225/79023/79902/619552/29102/23511/51593/8480/23165/348995/7157/57122/7175/1660/55706/9688/56339/9631/6895/81571/8087/5433/693174/5436/100101267/8575/5440/554210/8086/81929/129401/54487/5439/3181/4613/9972/23279/55746/406886/126374/5431/5936/4087/5605/3692/8021/100302149/9698/283131/107075116/9612/4927/4343/5438/10762/6932…	GO_BP	TRIM71/MEG3/TGFB1/XPO5/AGO2/BMP4/CNOT6/RAN/POLR2H/MIR25/NUP62/PPARG/SMAD3/NUP210/NUP37/NUP85/MIR483/DROSHA/NUP188/SRRT/RAE1/NUP205/NUP43/TP53/NUP107/TPR/DHX9/NDC1/NUP93/METTL3/NUP155/TARBP2/MIR600HG/FXR1/POLR2D/MIR589/POLR2G/POM121C/PRKRA/POLR2K/MIR429/AAAS/SEH1L/NUP35/DGCR8/POLR2J/HNRNPA2B1/MYCN/NUP153/NUP160/NUP133/MIRLET7D/WTIP/POLR2B/RBM4/SMAD2/MAP2K2/EIF6/NUP214/MIR1249/PUM1/NEAT1/MIR3142HG/…
GO:0040029	regulation of gene expression, epigenetic	712	0.543512	1.54023	0.000999001	0.0220441	0.0183041	8963	tags=33%, list=31%, signal=23%	3159/131405/3481/2648/79101/1788/80336/8318/55384/7040/29028/1111/10155/57510/27161/2146/652/54108/57472/57673/7703/5901/3784/6602/79829/3066/26147/5437/407014/23636/5468/10849/3720/4088/10514/23225/30834/79023/79902/9533/619552/3070/29102/23511/51593/3065/5252/1786/22880/8480/11176/23165/9757/1789/9869/22823/348995/7247/6996/7157/10336/57122/7175/3192/672/1660/55706/9688/9188/56339/9631/6895/942…	GO_BP	HMGA1/TRIM71/IGF2/KAT2A/TAF1D/DNMT3A/PABPC1L/CDC45/MEG3/TGFB1/ATAD2/CHEK1/TRIM28/XPO5/AGO2/EZH2/BMP4/CHRAC1/CNOT6/BEND3/PCGF2/RAN/KCNQ1/SMARCD1/NAA40/HDAC2/PHF19/POLR2H/MIR25/NUP62/PPARG/CD3EAP/JARID2/SMAD3/MYBBP1A/NUP210/ZNRD1/NUP37/NUP85/POLR1C/MIR483/HELLS/DROSHA/NUP188/SRRT/HDAC1/PHF1/DNMT1/MORC2/RAE1/BAZ2A/NUP205/KMT2B/DNMT3B/SETDB1/MTF2/NUP43/TSN/TDG/TP53/PCGF3/NUP107/TPR/HNRNPU/BRCA1/DHX9/…
GO:0043009	chordate embryonic development	618	0.507471	1.43708	0.000999001	0.0220441	0.0183041	8421	tags=55%, list=29%, signal=40%	22943/3880/6659/6662/6692/1627/8463/131405/891/9133/7262/6768/3481/10653/4071/5754/2648/4751/10568/115908/3297/8531/9837/55723/6297/6949/54475/6201/23513/7040/6928/51176/9915/28982/123920/10155/1280/2348/3276/90780/7408/652/3976/4097/5723/10736/4323/1028/1856/11232/705/113026/7703/25902/7784/1999/7020/5591/56006/50861/4188/7289/7477/4088/7942/27173/3225/55636/8313/27341/7516/9585/2131/133/10522/4…	GO_BP	DKK1/KRT19/SOX4/SOX9/SPINT1/DBN1/TEAD2/TRIM71/CCNB1/CCNB2/PHLDA2/ST14/IGF2/SPINT2/TM4SF1/PTK7/KAT2A/NEK2/SLC34A2/CTHRC1/HSF1/YBX3/GINS1/ASF1B/SALL2/TCOF1/NLE1/RPS7/SCRIB/TGFB1/HNF1B/LEF1/ARNT2/FLVCR1/CMTM3/TRIM28/COL2A1/FOLR1/PRMT1/PYGO2/VASP/BMP4/LIF/MAFG/PSPH/SIX2/MMP14/CDKN1C/DVL2/POLG2/BYSL/PLCD3/PCGF2/MTHFD1L/ZP3/ELF3/TFAP2A/PRKDC/SMG9/STMN3/MDFI/TULP3/WNT7B/SMAD3/TFEB/SLC39A1/HOXC9/CHD7/AXI…
GO:0043043	peptide biosynthetic process	677	0.579597	1.64255	0.000999001	0.0220441	0.0183041	7605	tags=55%, list=26%, signal=41%	6659/10644/10642/131405/6132/26986/6129/3646/8440/6173/2886/3921/6222/6229/9521/6147/6188/6206/4869/8531/5997/9349/200916/6204/6187/6949/6201/6233/6168/6175/3673/3315/6227/55571/7298/8667/6139/6193/6223/6169/6133/6142/8507/6130/116832/6124/6161/10399/6155/6157/6156/6194/9045/8664/6141/1019/27161/6136/23521/6224/6181/6158/54517/6143/6228/6160/6191/6125/57472/1936/1933/6165/6167/6218/6217/54676/615…	GO_BP	SOX4/IGF2BP2/IGF2BP1/TRIM71/RPL8/PABPC1/RPL7/EIF3E/NCK2/RPL36A/GRB7/RPSA/RPS18/RPS24/EEF1E1/RPL23A/RPS3/RPS12/NPM1/YBX3/RGS2/RPL23/RPL22L1/RPS10/RPS2/TCOF1/RPS7/RPS27A/RPL37A/RPLP0/ITGA2/HSPB1/RPS21/CNOT11/TYMS/EIF3H/RPL17/RPS5/RPS19/RPL38/RPL9/RPL18A/ENC1/RPL7A/RPL39L/RPL4/RPL32/RACK1/RPL27/RPL27A/RPL30/RPS6/RPL14/EIF3D/RPL18/CDK4/AGO2/RPL12/RPL13A/RPS20/RPLP2/RPL28/PUS7/RPL19/RPS23/RPL31/RPS4X/…
GO:0043549	regulation of kinase activity	841	0.445301	1.26308	0.000999001	0.0220441	0.0183041	8817	tags=53%, list=30%, signal=38%	22943/100133941/54997/5649/152/6714/1852/891/5347/2810/9518/9133/7345/983/22974/3481/2261/8440/23531/1164/6091/55765/8767/1033/990/5585/6188/4869/5997/7039/1894/5570/5580/6233/7040/3315/5621/8754/10399/993/84722/3326/1019/2146/652/9088/9500/890/134/1028/1856/4282/84062/8861/29775/995/898/7057/8091/6176/5747/899/29108/23560/7436/994/23636/4214/7023/1946/1022/7477/57761/2056/26973/10926/84451/27347…	GO_BP	DKK1/CD24/TESC/RELN/ADRA2C/SRC/DUSP9/CCNB1/PLK1/SFN/GDF15/CCNB2/UCHL1/CDK1/TPX2/IGF2/FGFR3/NCK2/MMD/CKS2/ROBO1/INAVA/RIPK2/CDKN3/CDC6/PKN1/RPS3/NPM1/RGS2/TGFA/ECT2/PKIB/PRKCD/RPS27A/TGFB1/HSPB1/PRNP/ADAM9/RACK1/CDC25A/PSRC1/HSP90AB1/CDK4/EZH2/BMP4/PKMYT1/MAGED1/CCNA2/ADORA1/CDKN1C/DVL2/MIF/DTNBP1/LDB1/CARD10/CDC25C/CCNE1/THBS1/HMGA2/RPLP1/PTK2/CCNF/PYCARD/GTPBP4/VLDLR/CDC25B/NUP62/MAP3K1/TFAP4/EF…
GO:0043604	amide biosynthetic process	812	0.516249	1.46497	0.000999001	0.0220441	0.0183041	6044	tags=44%, list=21%, signal=36%	8877/9514/6659/440/10644/10642/131405/6132/26986/6129/3646/8440/6173/2886/3921/6222/6229/9521/6147/6188/6206/4869/8531/5997/9349/200916/6204/6187/6949/471/5580/6201/6233/6168/6175/3673/3315/6227/55571/7298/8667/6139/6193/6223/54704/6169/6133/6142/8507/6130/116832/6124/6161/10399/6155/6157/6156/6194/9045/8664/79993/6141/2182/1019/27161/6136/23521/6224/6181/6158/54517/6143/6228/6160/6191/6125/57472…	GO_BP	SPHK1/GAL3ST1/SOX4/ASNS/IGF2BP2/IGF2BP1/TRIM71/RPL8/PABPC1/RPL7/EIF3E/NCK2/RPL36A/GRB7/RPSA/RPS18/RPS24/EEF1E1/RPL23A/RPS3/RPS12/NPM1/YBX3/RGS2/RPL23/RPL22L1/RPS10/RPS2/TCOF1/ATIC/PRKCD/RPS7/RPS27A/RPL37A/RPLP0/ITGA2/HSPB1/RPS21/CNOT11/TYMS/EIF3H/RPL17/RPS5/RPS19/PDP1/RPL38/RPL9/RPL18A/ENC1/RPL7A/RPL39L/RPL4/RPL32/RACK1/RPL27/RPL27A/RPL30/RPS6/RPL14/EIF3D/ELOVL7/RPL18/ACSL4/CDK4/AGO2/RPL12/RPL13A…
GO:0043632	modification-dependent macromolecule catabolic process	623	0.508461	1.4401	0.000999001	0.0220441	0.0183041	10276	tags=62%, list=35%, signal=41%	991/11065/9232/9212/131405/79734/891/5347/7345/983/701/9349/6201/6233/55872/10399/3326/10537/27338/1454/6125/65264/23607/54894/5747/899/6599/81858/4085/51514/54620/1457/23510/23326/29128/1649/6921/91544/57761/29116/51160/57602/27005/26233/284996/6502/6613/51434/55139/26271/3304/6790/7329/10616/54476/79031/29997/1453/55048/64110/10197/54431/57162/11267/7324/8473/23404/64750/7321/56893/28951/10755/…	GO_BP	CDC20/UBE2C/PTTG1/AURKB/TRIM71/KCTD17/CCNB1/PLK1/UCHL1/CDK1/BUB1B/RPL23/RPS7/RPS27A/PBK/RACK1/HSP90AB1/UBD/UBE2S/CSNK1E/RPL5/UBE2Z/CD2AP/RNF43/PTK2/CCNF/SMARCC1/SHARPIN/MAD2L1/DTL/FBXL19/CSNK2A1/KCTD2/USP22/UHRF1/DDIT3/ELOC/UBXN11/TRIB3/MYLIP/VPS28/USP36/USP21/FBXL6/RNF149/SKP2/SUMO2/ANAPC7/ANKZF1/FBXO5/HSPA1B/AURKA/UBE2I/RBCK1/RNF216/PDCL3/NOP53/CSNK1D/VPS37C/MAGEF1/PSME3/DNAJC10/PELI1/SNF8/UBE2…
GO:0044087	regulation of cellular component biogenesis	916	0.484616	1.37532	0.000999001	0.0220441	0.0183041	9485	tags=58%, list=33%, signal=40%	22943/8877/79574/6662/51473/6714/1627/7429/79734/5347/9168/90427/81620/55355/5909/80115/54443/5563/8440/2648/638/3984/9181/822/3297/6188/4869/402/50807/1894/5580/55920/7040/29098/6928/10399/3925/84722/120/22883/9886/4312/7408/23521/22919/5802/92421/8936/83732/11135/57472/4323/8195/84501/8861/1410/8439/64857/7057/5747/29108/5217/10095/84128/54751/2049/57622/581/23636/54874/84079/56937/2288/1946/10…	GO_BP	DKK1/SPHK1/EPS8L3/SOX9/DCDC2/SRC/DBN1/VIL1/KCTD17/PLK1/TMSB10/BMF/CDT1/HJURP/RAP1GAP/BAIAP2L2/ANLN/PRKAA2/NCK2/KAT2A/BIK/LIMK1/ARHGEF2/CAPG/HSF1/RPS3/NPM1/ARL2/ASAP1/ECT2/PRKCD/RCC2/TGFB1/RANGRF/HNF1B/RACK1/STMN1/PSRC1/ADD3/CLSTN1/RHOBTB1/MMP1/VASP/RPL13A/MAPRE1/PTPRS/CHMP4C/WASF1/RIOK1/CDC42EP1/CNOT6/MMP14/MKKS/SPIRE2/LDB1/CRYAB/NSMAF/PLEKHG2/THBS1/PTK2/PYCARD/PFN2/ARPC1B/WDR75/FBLIM1/EPHB3/LRFN…
GO:0044257	cellular protein catabolic process	755	0.48524	1.37637	0.000999001	0.0220441	0.0183041	10276	tags=61%, list=35%, signal=40%	991/11065/9232/9212/55353/131405/79734/891/5347/7345/983/701/1515/9349/302/6201/6233/55872/8507/10399/3326/10537/27338/1454/92421/6125/65264/23607/54894/5747/899/6599/1075/81858/4085/51514/54620/7436/1457/114881/23510/23326/29128/1649/6921/91544/57761/29116/51160/57602/23400/54209/27005/27131/26233/284996/1211/29062/6502/5538/6613/51434/163/55139/26271/3304/7430/6790/7329/10616/54476/79031/29997/…	GO_BP	CDC20/UBE2C/PTTG1/AURKB/LAPTM4B/TRIM71/KCTD17/CCNB1/PLK1/UCHL1/CDK1/BUB1B/CTSV/RPL23/ANXA2/RPS7/RPS27A/PBK/ENC1/RACK1/HSP90AB1/UBD/UBE2S/CSNK1E/CHMP4C/RPL5/UBE2Z/CD2AP/RNF43/PTK2/CCNF/SMARCC1/CTSC/SHARPIN/MAD2L1/DTL/FBXL19/VLDLR/CSNK2A1/OSBPL7/KCTD2/USP22/UHRF1/DDIT3/ELOC/UBXN11/TRIB3/MYLIP/VPS28/USP36/ATP13A2/TREM2/USP21/SNX5/FBXL6/RNF149/CLTA/WDR91/SKP2/PPT1/SUMO2/ANAPC7/AP2B1/ANKZF1/FBXO5/HSPA…
GO:0044403	symbiont process	859	0.512393	1.45366	0.000999001	0.0220441	0.0183041	8301	tags=61%, list=28%, signal=45%	3880/3159/6714/6510/7153/10053/6132/26986/1058/983/7301/6129/79581/6173/2648/3921/6222/6229/699/6147/6188/6206/4869/9349/3838/302/6204/6187/9641/6201/6233/23513/7040/6168/6175/3673/6227/51176/7298/6139/6193/6223/10155/6169/6133/6142/6130/6124/6161/10399/6155/6157/6156/6194/9045/8664/4312/6141/3326/6136/10189/23521/6224/6181/6158/6143/6228/2192/92421/6160/6191/8906/890/6125/7936/3178/6165/6167/621…	GO_BP	KRT19/HMGA1/SRC/SLC1A5/TOP2A/AP1M2/RPL8/PABPC1/CENPA/CDK1/TYRO3/RPL7/SLC52A2/RPL36A/KAT2A/RPSA/RPS18/RPS24/BUB1/RPL23A/RPS3/RPS12/NPM1/RPL23/KPNA2/ANXA2/RPS10/RPS2/IKBKE/RPS7/RPS27A/SCRIB/TGFB1/RPL37A/RPLP0/ITGA2/RPS21/LEF1/TYMS/RPL17/RPS5/RPS19/TRIM28/RPL38/RPL9/RPL18A/RPL7A/RPL4/RPL32/RACK1/RPL27/RPL27A/RPL30/RPS6/RPL14/EIF3D/MMP1/RPL18/HSP90AB1/RPL12/ALYREF/RPL13A/RPS20/RPLP2/RPL28/RPL19/RPS23…
GO:0044419	interspecies interaction between organisms	904	0.499665	1.4185	0.000999001	0.0220441	0.0183041	8301	tags=59%, list=28%, signal=44%	3880/3159/6714/6510/4069/7153/10053/6132/26986/1058/983/7301/6129/5967/79581/6173/2648/3921/6222/6229/699/6147/6188/6206/4869/9349/3838/302/6204/6187/9641/6201/6233/23513/7040/6168/6175/3673/6227/51176/7298/6139/6193/6223/10155/6169/6133/6142/6130/6124/6161/10399/6155/6157/6156/6194/9045/8664/4312/6141/3326/6136/10189/23521/6224/6181/6158/6143/6228/2192/92421/6160/6191/8906/890/6125/7936/3178/616…	GO_BP	KRT19/HMGA1/SRC/SLC1A5/LYZ/TOP2A/AP1M2/RPL8/PABPC1/CENPA/CDK1/TYRO3/RPL7/REG1A/SLC52A2/RPL36A/KAT2A/RPSA/RPS18/RPS24/BUB1/RPL23A/RPS3/RPS12/NPM1/RPL23/KPNA2/ANXA2/RPS10/RPS2/IKBKE/RPS7/RPS27A/SCRIB/TGFB1/RPL37A/RPLP0/ITGA2/RPS21/LEF1/TYMS/RPL17/RPS5/RPS19/TRIM28/RPL38/RPL9/RPL18A/RPL7A/RPL4/RPL32/RACK1/RPL27/RPL27A/RPL30/RPS6/RPL14/EIF3D/MMP1/RPL18/HSP90AB1/RPL12/ALYREF/RPL13A/RPS20/RPLP2/RPL28/R…
GO:0044703	multi-organism reproductive process	982	0.438023	1.24396	0.000999001	0.0220441	0.0183041	8660	tags=41%, list=30%, signal=30%	174/6696/9514/6662/152/6714/5050/4192/9232/891/5347/2302/7153/4318/9319/983/1364/780/7301/3833/29127/90019/1515/3297/8531/5997/54852/55723/1788/80336/4316/7272/790/7040/3673/57446/1869/6513/56603/10155/162979/2119/26256/116832/5270/3675/23397/10184/226/6194/8549/90780/2182/27161/23762/2177/652/10007/3976/22948/2192/22994/8195/23641/6627/259266/23542/705/2189/84501/10576/286128/9898/995/65010/7203…	GO_BP	AFP/SPP1/GAL3ST1/SOX9/ADRA2C/SRC/PAFAH1B3/MDK/PTTG1/CCNB1/PLK1/FOXJ1/TOP2A/MMP9/TRIP13/CDK1/CLDN4/DDR1/TYRO3/KIFC1/RACGAP1/SYT8/CTSV/HSF1/YBX3/RGS2/PAQR5/ASF1B/DNMT3A/PABPC1L/MMP7/TTK/CAD/TGFB1/ITGA2/NDRG3/E2F1/SLC2A1/CYP26B1/TRIM28/ZNF296/ETV5/CABYR/RPL39L/SERPINE2/ITGA3/NCAPH/LHFPL2/ALDOA/RPS6/LGR5/PYGO2/ACSL4/AGO2/OSBP2/FANCD2/BMP4/GNPDA1/LIF/CCT5/FBLN1/CEP131/MKKS/LDOC1/SNRPA1/ASPM/MAPK8IP2/B…
GO:0044770	cell cycle phase transition	607	0.609151	1.7249	0.000999001	0.0220441	0.0183041	7750	tags=64%, list=27%, signal=48%	6659/991/11065/9212/131405/891/5347/2810/9133/81620/9319/983/1820/2305/22974/54443/4609/701/1063/113130/10460/1164/4582/4751/1033/23594/10403/699/4172/4173/10083/9833/990/9787/4171/4869/6241/7272/8318/55920/7040/4175/55571/7298/1869/1111/51512/9814/993/3276/6194/57060/4176/1019/10537/2146/27338/1454/22919/9088/6604/84687/92421/51053/890/57472/22994/1028/1021/203068/55388/5885/6154/995/25946/898/8…	GO_BP	SOX4/CDC20/UBE2C/AURKB/TRIM71/CCNB1/PLK1/SFN/CCNB2/CDT1/TRIP13/CDK1/ARID3A/FOXM1/TPX2/ANLN/MYC/BUB1B/CENPF/CDCA5/TACC3/CKS2/MUC1/NEK2/CDKN3/ORC6/NDC80/BUB1/MCM3/MCM4/USH1C/MELK/CDC6/DLGAP5/MCM2/NPM1/RRM2/TTK/CDC45/RCC2/TGFB1/MCM6/CNOT11/TYMS/E2F1/CHEK1/GTSE1/SFI1/CDC25A/PRMT1/RPS6/PCBP4/MCM7/CDK4/UBD/EZH2/UBE2S/CSNK1E/MAPRE1/PKMYT1/SMARCD3/PPP1R9B/CHMP4C/GMNN/CCNA2/CNOT6/CEP131/CDKN1C/CDK6/TUBB/M…
GO:0044772	mitotic cell cycle phase transition	568	0.61338	1.73604	0.000999001	0.0220441	0.0183041	7750	tags=65%, list=27%, signal=48%	6659/991/11065/9212/131405/891/5347/2810/9133/81620/9319/983/1820/2305/22974/54443/4609/701/1063/113130/10460/1164/4582/4751/1033/23594/10403/699/4172/4173/10083/9833/990/9787/4171/6241/7272/8318/55920/7040/4175/55571/7298/1869/51512/9814/993/3276/6194/57060/4176/1019/10537/2146/27338/1454/22919/9088/6604/84687/92421/51053/890/57472/22994/1028/1021/203068/55388/5885/6154/995/25946/898/8091/899/97…	GO_BP	SOX4/CDC20/UBE2C/AURKB/TRIM71/CCNB1/PLK1/SFN/CCNB2/CDT1/TRIP13/CDK1/ARID3A/FOXM1/TPX2/ANLN/MYC/BUB1B/CENPF/CDCA5/TACC3/CKS2/MUC1/NEK2/CDKN3/ORC6/NDC80/BUB1/MCM3/MCM4/USH1C/MELK/CDC6/DLGAP5/MCM2/RRM2/TTK/CDC45/RCC2/TGFB1/MCM6/CNOT11/TYMS/E2F1/GTSE1/SFI1/CDC25A/PRMT1/RPS6/PCBP4/MCM7/CDK4/UBD/EZH2/UBE2S/CSNK1E/MAPRE1/PKMYT1/SMARCD3/PPP1R9B/CHMP4C/GMNN/CCNA2/CNOT6/CEP131/CDKN1C/CDK6/TUBB/MCM10/RAD21/…
GO:0045664	regulation of neuron differentiation	642	0.494458	1.40094	0.000999001	0.0220441	0.0183041	8749	tags=47%, list=30%, signal=33%	22943/6696/6662/5649/152/991/1627/4192/6616/81618/9315/5967/5274/23531/54845/5754/6091/1400/3984/9181/84894/57643/5361/4830/5997/50807/55558/60436/1894/6929/57556/2119/3675/2146/1454/652/5802/8904/4831/57801/1856/259266/3706/4681/7077/23108/5747/8175/51330/3066/7436/23413/10220/2049/84079/2288/1946/2056/182/29116/10152/393/23271/55607/9897/27124/4504/22882/23129/5058/23394/6280/29993/23028/2048/2…	GO_BP	DKK1/SPP1/SOX9/RELN/ADRA2C/CDC20/DBN1/MDK/SNAP25/ITM2C/NREP/REG1A/SERPINI1/MMD/ESRP1/PTK7/ROBO1/CRMP1/LIMK1/ARHGEF2/LINGO1/ZSWIM5/PLXNA1/NME1/RGS2/ASAP1/PLXNA3/TGIF2/ECT2/TCF3/SEMA6A/ETV5/ITGA3/EZH2/CSNK1E/BMP4/PTPRS/CPNE1/NME2/HES4/DVL2/ASPM/ITPKA/NBL1/TIMP2/RAP1GAP2/PTK2/SF3A2/TNFRSF12A/HDAC2/VLDLR/NCS1/GDF11/EPHB3/ANKRD27/FKBP4/EFNA5/EPO/JAG1/MYLIP/ABI2/ARHGAP4/CAMSAP2/PPP1R9A/WASHC5/INPP5J/MT…
GO:0045786	negative regulation of cell cycle	616	0.556823	1.57654	0.000999001	0.0220441	0.0183041	8133	tags=58%, list=28%, signal=42%	6659/991/9232/9212/891/5347/2810/7153/81620/9319/983/1820/2305/5563/4609/701/1063/2648/4582/4751/1033/10403/10669/11130/699/990/4869/9349/6241/7272/8318/54475/55771/23513/7040/55571/1869/1111/5621/51512/3276/6194/57060/3623/3326/1019/2146/652/3976/84687/92421/11335/5888/51053/57472/1028/10919/1021/4282/146956/5885/7703/6154/995/25946/6300/83695/7057/7077/8091/899/9735/4085/5591/51514/6152/835/499…	GO_BP	SOX4/CDC20/PTTG1/AURKB/CCNB1/PLK1/SFN/TOP2A/CDT1/TRIP13/CDK1/ARID3A/FOXM1/PRKAA2/MYC/BUB1B/CENPF/KAT2A/MUC1/NEK2/CDKN3/NDC80/CGREF1/ZWINT/BUB1/CDC6/NPM1/RPL23/RRM2/TTK/CDC45/NLE1/PRR11/SCRIB/TGFB1/CNOT11/E2F1/CHEK1/PRNP/GTSE1/PRMT1/RPS6/PCBP4/INHA/HSP90AB1/CDK4/EZH2/BMP4/LIF/PPP1R9B/CHMP4C/CBX3/RAD51/GMNN/CNOT6/CDKN1C/EHMT2/CDK6/MIF/EME1/RAD21/PCGF2/RPL26/CDC25C/ZNF385A/MAPK12/RHNO1/THBS1/TIMP2/H…
GO:0045859	regulation of protein kinase activity	763	0.461979	1.31026	0.000999001	0.0220441	0.0183041	9305	tags=57%, list=32%, signal=40%	22943/100133941/54997/5649/152/6714/1852/891/5347/2810/9518/9133/7345/983/22974/3481/8440/23531/1164/6091/55765/8767/1033/990/5585/6188/4869/5997/7039/1894/5570/5580/6233/7040/3315/5621/8754/10399/993/84722/3326/1019/2146/652/9088/9500/890/134/1028/1856/4282/84062/29775/995/898/7057/8091/6176/5747/899/29108/23560/7436/994/23636/4214/7023/1946/1022/7477/57761/2056/26973/10926/84451/27347/128239/29…	GO_BP	DKK1/CD24/TESC/RELN/ADRA2C/SRC/DUSP9/CCNB1/PLK1/SFN/GDF15/CCNB2/UCHL1/CDK1/TPX2/IGF2/NCK2/MMD/CKS2/ROBO1/INAVA/RIPK2/CDKN3/CDC6/PKN1/RPS3/NPM1/RGS2/TGFA/ECT2/PKIB/PRKCD/RPS27A/TGFB1/HSPB1/PRNP/ADAM9/RACK1/CDC25A/PSRC1/HSP90AB1/CDK4/EZH2/BMP4/PKMYT1/MAGED1/CCNA2/ADORA1/CDKN1C/DVL2/MIF/DTNBP1/CARD10/CDC25C/CCNE1/THBS1/HMGA2/RPLP1/PTK2/CCNF/PYCARD/GTPBP4/VLDLR/CDC25B/NUP62/MAP3K1/TFAP4/EFNA5/CDK7/WN…
GO:0048232	male gamete generation	534	0.473785	1.3395	0.000999001	0.0220441	0.0183041	9082	tags=42%, list=31%, signal=29%	9514/6662/5050/9232/891/2302/9319/7301/3833/29127/1515/3297/8531/5997/55723/1788/57446/1869/56603/162979/2119/26256/116832/90780/23762/22994/8195/6627/259266/2189/286128/995/65010/56648/81930/581/23636/5127/9633/6732/25911/3148/54993/6690/22955/190/55818/25809/3298/8655/8607/143689/598/5049/55706/7917/26528/10491/56339/644150/6895/6305/6522/23598/9425/84515/9130/2707/64395/694/1912/23139/4201/157…	GO_BP	GAL3ST1/SOX9/PAFAH1B3/PTTG1/CCNB1/FOXJ1/TRIP13/TYRO3/KIFC1/RACGAP1/CTSV/HSF1/YBX3/RGS2/ASF1B/DNMT3A/NDRG3/E2F1/CYP26B1/ZNF296/ETV5/CABYR/RPL39L/PYGO2/OSBP2/CEP131/MKKS/SNRPA1/ASPM/FANCG/ZFP41/CDC25C/SLC26A6/EIF5A2/KIF18A/BAX/NUP62/CDK16/TESMIN/SRPK1/DPCD/HMGB2/ZSCAN2/SPINK1/SCMH1/NR0B1/KDM3A/TTLL1/HSF2/DYNLL1/RUVBL1/PIWIL4/BCL2L1/PAFAH1B2/NDC1/BAG6/DAZAP1/CRTAP/METTL3/WIPF3/TARBP2/SBF1/SLC4A2/PAT…
GO:0048534	hematopoietic or lymphoid organ development	886	0.454108	1.28929	0.000999001	0.0220441	0.0183041	9544	tags=52%, list=33%, signal=36%	54997/6659/2539/6714/4192/2302/9133/7153/4318/2719/54443/7301/4609/2648/112616/578/8767/9833/5585/4830/302/23212/7040/6929/51176/28982/56603/6223/1945/3276/6194/3623/10537/2177/652/3976/54517/4831/4323/1028/1021/23210/8861/25946/6208/23218/7057/168002/3930/5591/2049/581/5468/55646/4212/5613/632/171023/8324/641649/3720/2056/182/8563/55636/8761/54209/9991/7564/3965/4050/3148/29781/3304/8744/4436/86…	GO_BP	TESC/SOX4/G6PD/SRC/MDK/FOXJ1/CCNB2/TOP2A/MMP9/GPC3/ANLN/TYRO3/MYC/KAT2A/CMTM7/BAK1/RIPK2/MELK/PKN1/NME1/ANXA2/RRS1/TGFB1/TCF3/LEF1/FLVCR1/CYP26B1/RPS19/EFNA4/PRMT1/RPS6/INHA/UBD/FANCD2/BMP4/LIF/PUS7/NME2/MMP14/CDKN1C/CDK6/JMJD6/LDB1/ZNF385A/RPS14/NBEAL2/THBS1/DACT2/LBR/PRKDC/EPHB3/BAX/PPARG/LYAR/MEIS2/PRKX/BGLAP/ASXL1/FZD7/TMEM91/JARID2/EPO/JAG1/THOC5/CHD7/PABPC4/TREM2/PTBP3/ZNF16/LGALS9/LTB/HMGB…
GO:0048598	embryonic morphogenesis	577	0.459042	1.29929	0.000999001	0.0220441	0.0183041	8584	tags=48%, list=29%, signal=35%	22943/6659/6662/5307/6692/8463/131405/80144/4318/6768/2719/3481/10653/5754/2648/10083/115908/3691/60436/6201/23513/7040/3673/6928/51176/28982/56603/4237/10155/6169/1280/3675/10399/2348/6194/7408/652/10736/4323/1028/8195/1856/8861/7703/3911/3912/25902/8091/7020/3066/581/4188/8324/7289/91663/7477/4088/27173/3225/55636/55084/9585/2131/5089/133/10522/2048/642658/8862/9775/3065/1857/3226/1382/57216/36…	GO_BP	DKK1/SOX4/SOX9/PITX1/SPINT1/TEAD2/TRIM71/FRAS1/MMP9/ST14/GPC3/IGF2/SPINT2/PTK7/KAT2A/USH1C/CTHRC1/ITGB4/TGIF2/RPS7/SCRIB/TGFB1/ITGA2/HNF1B/LEF1/FLVCR1/CYP26B1/MFAP2/TRIM28/RPL38/COL2A1/ITGA3/RACK1/FOLR1/RPS6/VASP/BMP4/SIX2/MMP14/CDKN1C/MKKS/DVL2/LDB1/PCGF2/LAMA5/LAMB1/MTHFD1L/HMGA2/TFAP2A/HDAC2/BAX/MDFI/FZD7/TULP3/MYADM/WNT7B/SMAD3/SLC39A1/HOXC9/CHD7/SOBP/KIF20B/EXT1/PBX2/ADM/DEAF1/EPHB2/SCX/APLN…
GO:0048609	multicellular organismal reproductive process	807	0.45293	1.28532	0.000999001	0.0220441	0.0183041	9088	tags=44%, list=31%, signal=31%	174/6696/9514/6662/6714/5050/4192/9232/891/5347/2302/7153/9319/7301/3833/29127/1515/3297/8531/5997/54852/55723/1788/80336/4316/7272/7040/57446/1869/56603/162979/2119/26256/116832/5270/3675/23397/6194/8549/90780/2182/23762/2177/652/3976/22994/8195/23641/6627/259266/23542/2189/84501/286128/995/65010/7784/56648/1829/85315/81930/3066/835/994/581/23636/5127/9633/6732/25911/3965/9897/3148/29781/54993/2…	GO_BP	AFP/SPP1/GAL3ST1/SOX9/SRC/PAFAH1B3/MDK/PTTG1/CCNB1/PLK1/FOXJ1/TOP2A/TRIP13/TYRO3/KIFC1/RACGAP1/CTSV/HSF1/YBX3/RGS2/PAQR5/ASF1B/DNMT3A/PABPC1L/MMP7/TTK/TGFB1/NDRG3/E2F1/CYP26B1/ZNF296/ETV5/CABYR/RPL39L/SERPINE2/ITGA3/NCAPH/RPS6/LGR5/PYGO2/ACSL4/OSBP2/FANCD2/BMP4/LIF/CEP131/MKKS/LDOC1/SNRPA1/ASPM/MAPK8IP2/FANCG/SPIRE2/ZFP41/CDC25C/SLC26A6/ZP3/EIF5A2/DSG2/PAQR8/KIF18A/HDAC2/CASP2/CDC25B/BAX/NUP62/CD…
GO:0048667	cell morphogenesis involved in neuron differentiation	573	0.451159	1.27711	0.000999001	0.0220441	0.0183041	8936	tags=46%, list=31%, signal=32%	6696/51473/5649/6714/1627/7345/1501/5909/2886/6277/6091/1400/3984/84894/57643/5361/55558/23513/1944/57556/1945/3925/3326/7408/9260/5802/23542/84062/3706/5747/51330/6152/7436/2049/84079/1946/5818/10152/393/55607/22903/55740/4504/23129/56288/5058/23394/2131/7430/10211/2048/50488/8829/375790/4897/7533/64218/1382/57216/10494/23363/7852/9334/2011/5880/3475/9820/6722/5365/7869/10059/8851/473/55201/6600…	GO_BP	SPP1/DCDC2/RELN/SRC/DBN1/UCHL1/CTNND2/RAP1GAP/GRB7/S100A6/ROBO1/CRMP1/LIMK1/LINGO1/ZSWIM5/PLXNA1/PLXNA3/SCRIB/EFNA3/SEMA6A/EFNA4/STMN1/HSP90AB1/VASP/PDLIM7/PTPRS/MAPK8IP2/DTNBP1/ITPKA/PTK2/TNFRSF12A/RPL24/VLDLR/EPHB3/ANKRD27/EFNA5/NECTIN1/ABI2/ARHGAP4/PPP1R9A/BTBD3/ENAH/MT3/PLXND1/PARD3/PAK1/ADNP/EXT1/EZR/FLOT1/EPHB2/MINK1/NRP1/AGRN/NRCAM/YWHAH/SEMA4A/CRABP2/VANGL2/STK25/OBSL1/CXCR4/B4GALT5/MARK2…
GO:0048729	tissue morphogenesis	661	0.494852	1.4017	0.000999001	0.0220441	0.0183041	9374	tags=53%, list=32%, signal=37%	22943/768/6659/6662/6692/6714/4192/8463/131405/80144/6768/7134/780/2719/89958/4609/84445/10653/5754/2648/23616/6091/5361/115908/3691/94234/6201/23513/7040/3673/6928/51176/9245/10155/2119/3675/2348/8549/255743/7408/652/3976/9500/10736/4323/8195/1856/3911/25902/4148/8091/7020/4321/5228/5613/8324/7289/7477/4088/182/55636/1427/1741/163/23129/9585/5058/10765/133/10522/642658/8829/2280/94134/1857/1460/…	GO_BP	DKK1/CA9/SOX4/SOX9/SPINT1/SRC/MDK/TEAD2/TRIM71/FRAS1/ST14/TNNC1/DDR1/GPC3/SAPCD2/MYC/LZTS2/SPINT2/PTK7/KAT2A/SH3BP1/ROBO1/PLXNA1/CTHRC1/ITGB4/FOXQ1/RPS7/SCRIB/TGFB1/ITGA2/HNF1B/LEF1/GCNT3/TRIM28/ETV5/ITGA3/FOLR1/LGR5/NPNT/VASP/BMP4/LIF/MAGED1/SIX2/MMP14/MKKS/DVL2/LAMA5/MTHFD1L/MATN3/HMGA2/TFAP2A/MMP12/PGF/PRKX/FZD7/TULP3/WNT7B/SMAD3/JAG1/CHD7/CRYGS/DLG3/AP2B1/PLXND1/KIF20B/PAK1/KDM5B/ADM/DEAF1/SC…
GO:0048812	neuron projection morphogenesis	637	0.459107	1.30035	0.000999001	0.0220441	0.0183041	8345	tags=44%, list=29%, signal=32%	6696/51473/5649/6714/1627/7345/1501/780/5909/5967/2886/6277/6091/1400/3984/84894/57643/5361/55558/1944/57556/1945/3925/3326/7408/9260/5802/8904/8936/1856/23542/84062/3706/4681/5747/51330/6152/7436/2049/84079/1946/7477/5818/10152/393/55607/22903/55740/4504/23129/9585/56288/5058/23394/2131/3110/7430/6790/29993/10211/2048/50488/8829/375790/4897/7533/1857/64218/1382/57216/10494/23363/7852/9334/114804…	GO_BP	SPP1/DCDC2/RELN/SRC/DBN1/UCHL1/CTNND2/DDR1/RAP1GAP/REG1A/GRB7/S100A6/ROBO1/CRMP1/LIMK1/LINGO1/ZSWIM5/PLXNA1/PLXNA3/EFNA3/SEMA6A/EFNA4/STMN1/HSP90AB1/VASP/PDLIM7/PTPRS/CPNE1/WASF1/DVL2/MAPK8IP2/DTNBP1/ITPKA/NBL1/PTK2/TNFRSF12A/RPL24/VLDLR/EPHB3/ANKRD27/EFNA5/WNT7B/NECTIN1/ABI2/ARHGAP4/PPP1R9A/BTBD3/ENAH/MT3/PLXND1/KIF20B/PARD3/PAK1/ADNP/EXT1/MNX1/EZR/AURKA/PACSIN1/FLOT1/EPHB2/MINK1/NRP1/AGRN/NRCAM…
GO:0048858	cell projection morphogenesis	655	0.466385	1.32073	0.000999001	0.0220441	0.0183041	8937	tags=47%, list=31%, signal=33%	6696/51473/5649/6714/1627/4192/7429/7345/1501/780/5909/5967/2886/6277/6091/1400/3984/84894/57643/5361/55558/1944/57556/1945/3925/3326/7408/9260/5802/8904/8936/1856/23542/84062/3706/4681/5747/51330/6152/7436/2049/84079/1946/7477/5818/10152/393/55607/22903/55740/4504/23129/9585/56288/5058/23394/2131/3110/7430/6790/29993/23603/10211/2048/50488/8829/375790/51177/4897/7533/1857/64218/1382/57216/10494/…	GO_BP	SPP1/DCDC2/RELN/SRC/DBN1/MDK/VIL1/UCHL1/CTNND2/DDR1/RAP1GAP/REG1A/GRB7/S100A6/ROBO1/CRMP1/LIMK1/LINGO1/ZSWIM5/PLXNA1/PLXNA3/EFNA3/SEMA6A/EFNA4/STMN1/HSP90AB1/VASP/PDLIM7/PTPRS/CPNE1/WASF1/DVL2/MAPK8IP2/DTNBP1/ITPKA/NBL1/PTK2/TNFRSF12A/RPL24/VLDLR/EPHB3/ANKRD27/EFNA5/WNT7B/NECTIN1/ABI2/ARHGAP4/PPP1R9A/BTBD3/ENAH/MT3/PLXND1/KIF20B/PARD3/PAK1/ADNP/EXT1/MNX1/EZR/AURKA/PACSIN1/CORO1C/FLOT1/EPHB2/MINK1…
GO:0050767	regulation of neurogenesis	804	0.49092	1.39297	0.000999001	0.0220441	0.0183041	8749	tags=46%, list=30%, signal=33%	22943/6696/6662/6692/5649/152/991/27242/1627/4192/6616/81618/983/9315/5967/5274/23531/54845/5754/6091/1400/3984/4673/9181/84894/57643/5361/4830/5997/50807/55558/60436/1894/7040/6929/1869/57556/2119/5270/3675/706/2146/1454/652/3976/5802/6604/8904/4831/57801/1856/259266/3706/5025/4681/7077/81559/23108/5747/8175/51330/3066/7436/23413/10220/2049/5468/84079/2288/1946/2056/79365/182/29116/55636/10152/5…	GO_BP	DKK1/SPP1/SOX9/SPINT1/RELN/ADRA2C/CDC20/TNFRSF21/DBN1/MDK/SNAP25/ITM2C/CDK1/NREP/REG1A/SERPINI1/MMD/ESRP1/PTK7/ROBO1/CRMP1/LIMK1/NAP1L1/ARHGEF2/LINGO1/ZSWIM5/PLXNA1/NME1/RGS2/ASAP1/PLXNA3/TGIF2/ECT2/TGFB1/TCF3/E2F1/SEMA6A/ETV5/SERPINE2/ITGA3/TSPO/EZH2/CSNK1E/BMP4/LIF/PTPRS/SMARCD3/CPNE1/NME2/HES4/DVL2/ASPM/ITPKA/P2RX4/NBL1/TIMP2/TRIM11/RAP1GAP2/PTK2/SF3A2/TNFRSF12A/HDAC2/VLDLR/NCS1/GDF11/EPHB3/PP…
GO:0051129	negative regulation of cellular component organization	700	0.476521	1.35053	0.000999001	0.0220441	0.0183041	8985	tags=55%, list=31%, signal=39%	22943/6696/3159/6714/991/9232/7429/9212/891/5347/7153/81618/9168/81620/9319/5909/701/1063/4241/2648/1400/4751/9181/10403/84894/699/822/3297/4171/4869/10493/50807/55558/7272/5580/55920/7040/29028/57556/1111/5621/3675/10399/3925/29763/120/706/80119/23521/652/3976/22919/5802/4302/192683/2192/4323/8195/3178/338692/51366/5885/1410/8898/7057/23108/5747/899/4085/5217/3066/58526/84079/56937/2288/1946/103…	GO_BP	DKK1/SPP1/HMGA1/SRC/CDC20/PTTG1/VIL1/AURKB/CCNB1/PLK1/TOP2A/ITM2C/TMSB10/CDT1/TRIP13/RAP1GAP/BUB1B/CENPF/MELTF/KAT2A/CRMP1/NEK2/ARHGEF2/NDC80/LINGO1/BUB1/CAPG/HSF1/MCM2/NPM1/VAT1/ASAP1/PLXNA3/TTK/PRKCD/RCC2/TGFB1/ATAD2/SEMA6A/CHEK1/PRNP/ITGA3/RACK1/STMN1/PACSIN3/ADD3/TSPO/PIF1/RPL13A/BMP4/LIF/MAPRE1/PTPRS/MLLT6/SCAMP5/FBLN1/MMP14/MKKS/HNRNPA1/ANKRD13D/UBR5/RAD21/CRYAB/MTMR2/THBS1/RAP1GAP2/PTK2/CC…
GO:0051301	cell division	578	0.617004	1.74609	0.000999001	0.0220441	0.0183041	7771	tags=64%, list=27%, signal=48%	991/126353/332/11065/4192/9232/9212/891/5347/2810/9133/10112/7153/11004/81620/1058/55165/983/83540/22974/54443/3481/89958/4609/84445/9055/3833/701/1063/113130/10460/9493/1164/64151/4751/29127/146909/23594/9181/10403/11130/699/55143/990/6188/83461/3832/7039/7423/9918/24137/1894/54478/221150/55920/7040/79848/51176/51203/2119/23397/10399/3925/993/84722/1019/27338/22919/92421/220134/890/387103/57405/…	GO_BP	CDC20/MISP/BIRC5/UBE2C/MDK/PTTG1/AURKB/CCNB1/PLK1/SFN/CCNB2/KIF20A/TOP2A/KIF2C/CDT1/CENPA/CEP55/CDK1/NUF2/TPX2/ANLN/IGF2/SAPCD2/MYC/LZTS2/PRC1/KIFC1/BUB1B/CENPF/CDCA5/TACC3/KIF23/CKS2/NCAPG/NEK2/RACGAP1/KIF18B/ORC6/ARHGEF2/NDC80/ZWINT/BUB1/CDCA8/CDC6/RPS3/CDCA3/KIF11/TGFA/VEGFB/NCAPD2/KIF4A/ECT2/PIMREG/SKA3/RCC2/TGFB1/CSPP1/LEF1/NUSAP1/ETV5/NCAPH/RACK1/STMN1/CDC25A/PSRC1/CDK4/UBE2S/MAPRE1/CHMP4C/…
GO:0051338	regulation of transferase activity	942	0.462288	1.3124	0.000999001	0.0220441	0.0183041	8819	tags=54%, list=30%, signal=39%	22943/100133941/54997/5649/152/6714/991/11065/1852/9212/891/5347/2810/9518/9133/7345/983/22974/3481/2261/4609/8440/23531/1164/6091/55765/4751/3984/8767/1033/990/5585/6188/4869/5997/9349/7039/6187/1894/5570/5580/6201/6233/7040/3315/79075/5621/8754/10399/993/84722/5984/3326/1019/2146/27338/80119/652/9088/9500/890/6125/134/1028/1856/4282/84062/8861/10576/29775/995/898/7057/8091/6176/5747/899/29108/4…	GO_BP	DKK1/CD24/TESC/RELN/ADRA2C/SRC/CDC20/UBE2C/DUSP9/AURKB/CCNB1/PLK1/SFN/GDF15/CCNB2/UCHL1/CDK1/TPX2/IGF2/FGFR3/MYC/NCK2/MMD/CKS2/ROBO1/INAVA/NEK2/LIMK1/RIPK2/CDKN3/CDC6/PKN1/RPS3/NPM1/RGS2/RPL23/TGFA/RPS2/ECT2/PKIB/PRKCD/RPS7/RPS27A/TGFB1/HSPB1/DSCC1/PRNP/ADAM9/RACK1/CDC25A/PSRC1/RFC4/HSP90AB1/CDK4/EZH2/UBE2S/PIF1/BMP4/PKMYT1/MAGED1/CCNA2/RPL5/ADORA1/CDKN1C/DVL2/MIF/DTNBP1/LDB1/CCT2/CARD10/CDC25C/C…
GO:0051603	proteolysis involved in cellular protein catabolic process	699	0.489	1.38579	0.000999001	0.0220441	0.0183041	10276	tags=60%, list=35%, signal=40%	991/11065/9232/9212/131405/79734/891/5347/7345/983/701/1515/9349/6201/6233/55872/8507/10399/3326/10537/27338/1454/92421/6125/65264/23607/54894/5747/899/6599/1075/81858/4085/51514/54620/1457/114881/23510/23326/29128/1649/6921/91544/57761/29116/51160/57602/54209/27005/26233/284996/6502/6613/51434/55139/26271/3304/6790/7329/10616/54476/79031/29997/1453/55048/64110/10197/54431/57162/11267/7324/8473/6…	GO_BP	CDC20/UBE2C/PTTG1/AURKB/TRIM71/KCTD17/CCNB1/PLK1/UCHL1/CDK1/BUB1B/CTSV/RPL23/RPS7/RPS27A/PBK/ENC1/RACK1/HSP90AB1/UBD/UBE2S/CSNK1E/CHMP4C/RPL5/UBE2Z/CD2AP/RNF43/PTK2/CCNF/SMARCC1/CTSC/SHARPIN/MAD2L1/DTL/FBXL19/CSNK2A1/OSBPL7/KCTD2/USP22/UHRF1/DDIT3/ELOC/UBXN11/TRIB3/MYLIP/VPS28/USP36/TREM2/USP21/FBXL6/RNF149/SKP2/SUMO2/ANAPC7/ANKZF1/FBXO5/HSPA1B/AURKA/UBE2I/RBCK1/RNF216/PDCL3/NOP53/CSNK1D/VPS37C/M…
GO:0051640	organelle localization	690	0.522992	1.48141	0.000999001	0.0220441	0.0183041	8130	tags=55%, list=28%, signal=41%	126353/6616/891/5347/11004/10053/7345/83871/81620/1058/983/1759/83540/89958/7534/3833/1063/113130/2648/9493/4751/9181/10403/90019/55143/9787/4869/7039/9545/23212/80336/23513/6809/51203/10814/9814/2348/84722/1454/22919/92421/8936/22994/8195/259266/203068/84062/84501/4640/6284/5901/79867/3837/5747/83930/81930/1075/4085/5217/28964/23413/23636/3797/54874/10228/80179/10382/7942/199953/10947/376267/557…	GO_BP	MISP/SNAP25/CCNB1/PLK1/KIF2C/AP1M2/UCHL1/RAB34/CDT1/CENPA/CDK1/DNM1/NUF2/SAPCD2/YWHAZ/KIFC1/CENPF/CDCA5/KAT2A/KIF23/NEK2/ARHGEF2/NDC80/SYT8/CDCA8/DLGAP5/NPM1/TGFA/RAB3D/RRS1/PABPC1L/SCRIB/STX3/NUSAP1/CPLX2/SFI1/FOLR1/PSRC1/CSNK1E/MAPRE1/CHMP4C/WASF1/CEP131/MKKS/ASPM/TUBB/DTNBP1/SPIRE2/MYO1A/S100A13/RAN/TCTN2/KPNB1/PTK2/STARD3NL/KIF18A/CTSC/MAD2L1/PFN2/GIT1/NCS1/NUP62/KIF3C/FNBP1L/STX6/MYO19/TUBB4…
GO:0051960	regulation of nervous system development	909	0.488062	1.38526	0.000999001	0.0220441	0.0183041	8345	tags=43%, list=29%, signal=32%	22943/6696/6662/6692/5649/152/991/27242/1627/4192/6616/81618/983/9315/5967/745/5274/7534/23531/54845/5754/6091/1400/3984/4673/9181/84894/57643/5361/4830/5997/50807/55558/60436/1894/7040/6929/1869/57556/2119/5270/3675/22883/706/2146/1454/652/3976/5802/6604/8904/4831/57801/1856/259266/3706/5025/8898/4681/7077/81559/23108/5747/1075/8175/51330/3066/7436/23413/10220/2049/57622/5468/84079/2288/1946/728…	GO_BP	DKK1/SPP1/SOX9/SPINT1/RELN/ADRA2C/CDC20/TNFRSF21/DBN1/MDK/SNAP25/ITM2C/CDK1/NREP/REG1A/MYRF/SERPINI1/YWHAZ/MMD/ESRP1/PTK7/ROBO1/CRMP1/LIMK1/NAP1L1/ARHGEF2/LINGO1/ZSWIM5/PLXNA1/NME1/RGS2/ASAP1/PLXNA3/TGIF2/ECT2/TGFB1/TCF3/E2F1/SEMA6A/ETV5/SERPINE2/ITGA3/CLSTN1/TSPO/EZH2/CSNK1E/BMP4/LIF/PTPRS/SMARCD3/CPNE1/NME2/HES4/DVL2/ASPM/ITPKA/P2RX4/MTMR2/NBL1/TIMP2/TRIM11/RAP1GAP2/PTK2/CTSC/SF3A2/TNFRSF12A/HD…
GO:0051962	positive regulation of nervous system development	531	0.488213	1.37979	0.000999001	0.0220441	0.0183041	8830	tags=44%, list=30%, signal=31%	22943/6692/5649/152/991/1627/4192/5967/745/5274/23531/5754/6091/3984/4673/9181/5361/4830/5997/55558/60436/1894/7040/6929/1869/57556/2119/5270/3675/22883/706/2146/1454/652/3976/6604/8904/4831/1856/259266/3706/5025/4681/7077/8175/51330/3066/7436/2049/5468/84079/1946/2056/54209/55607/9897/23129/7516/9585/56288/5058/23394/6280/29993/23028/2048/5501/23613/51593/8829/375790/4897/23529/3065/1453/1857/64…	GO_BP	DKK1/SPINT1/RELN/ADRA2C/CDC20/DBN1/MDK/REG1A/MYRF/SERPINI1/MMD/PTK7/ROBO1/LIMK1/NAP1L1/ARHGEF2/PLXNA1/NME1/RGS2/PLXNA3/TGIF2/ECT2/TGFB1/TCF3/E2F1/SEMA6A/ETV5/SERPINE2/ITGA3/CLSTN1/TSPO/EZH2/CSNK1E/BMP4/LIF/SMARCD3/CPNE1/NME2/DVL2/ASPM/ITPKA/P2RX4/NBL1/TIMP2/SF3A2/TNFRSF12A/HDAC2/VLDLR/EPHB3/PPARG/ANKRD27/EFNA5/EPO/TREM2/PPP1R9A/WASHC5/PLXND1/XRCC2/KIF20B/PARD3/PAK1/ADNP/S100A9/PACSIN1/KDM1A/EPHB2…
GO:0060284	regulation of cell development	927	0.465447	1.32128	0.000999001	0.0220441	0.0183041	8105	tags=43%, list=28%, signal=32%	22943/6696/6662/2539/6692/5649/152/991/27242/1627/4192/6616/81618/983/9315/5967/5274/23531/54845/4241/5754/6091/1400/3984/4673/9181/84894/57643/5361/4830/5997/50807/55558/60436/1894/55920/7040/6929/1869/57556/6223/2119/5270/3675/706/2146/1454/652/3976/5802/6604/8904/2192/4831/57801/1856/259266/3706/5025/4681/5744/7077/81559/23108/5747/8175/51330/3066/7436/23413/10220/2049/5468/84079/2288/1946/916…	GO_BP	DKK1/SPP1/SOX9/G6PD/SPINT1/RELN/ADRA2C/CDC20/TNFRSF21/DBN1/MDK/SNAP25/ITM2C/CDK1/NREP/REG1A/SERPINI1/MMD/ESRP1/MELTF/PTK7/ROBO1/CRMP1/LIMK1/NAP1L1/ARHGEF2/LINGO1/ZSWIM5/PLXNA1/NME1/RGS2/ASAP1/PLXNA3/TGIF2/ECT2/RCC2/TGFB1/TCF3/E2F1/SEMA6A/RPS19/ETV5/SERPINE2/ITGA3/TSPO/EZH2/CSNK1E/BMP4/LIF/PTPRS/SMARCD3/CPNE1/FBLN1/NME2/HES4/DVL2/ASPM/ITPKA/P2RX4/NBL1/PTHLH/TIMP2/TRIM11/RAP1GAP2/PTK2/SF3A2/TNFRSF1…
GO:0060341	regulation of cellular localization	878	0.48456	1.3749	0.000999001	0.0220441	0.0183041	7813	tags=49%, list=27%, signal=37%	6714/126353/1627/7429/5347/2810/81620/7134/1535/10551/983/1759/2719/312/89958/5563/84445/7534/113130/41/578/10403/302/1894/5580/30851/23513/7040/116372/29098/1869/6809/55612/10814/10155/5621/51512/3675/6623/10399/58489/57510/3326/1454/652/3976/22948/5905/4323/22994/23171/705/84062/51366/10576/1410/908/23607/29775/5901/23657/7203/5025/26354/8898/898/5217/9520/1736/28964/23413/581/23636/51308/5127/…	GO_BP	SRC/MISP/DBN1/VIL1/PLK1/SFN/CDT1/TNNC1/CYBA/AGR2/CDK1/DNM1/GPC3/ANXA13/SAPCD2/PRKAA2/LZTS2/YWHAZ/CDCA5/ASIC1/BAK1/NDC80/ANXA2/ECT2/PRKCD/TAX1BP3/SCRIB/TGFB1/LYPD1/RANGRF/E2F1/STX3/FERMT1/CPLX2/TRIM28/PRNP/GTSE1/ITGA3/SNCG/RACK1/ABHD17C/XPO5/HSP90AB1/CSNK1E/BMP4/LIF/CCT5/RANGAP1/MMP14/CEP131/GPD1L/BYSL/DTNBP1/UBR5/CCT2/CRYAB/CCT6A/CD2AP/CARD10/RAN/SLC7A11/CCT3/P2RX4/GNL3/MTMR2/CCNE1/PFN2/NPEPPS/DK…
GO:0061024	membrane organization	785	0.469617	1.33214	0.000999001	0.0220441	0.0183041	8936	tags=53%, list=31%, signal=38%	8877/100133941/93099/5649/6616/9212/55353/891/5347/2810/9133/10112/10397/9145/90427/83871/55165/983/1759/80115/745/7534/23616/578/7039/50807/302/5580/6233/23513/116238/3673/1869/338440/6809/10814/9322/27092/2119/2348/29763/22883/9886/92421/1856/84501/23657/3099/7057/1075/71/581/4363/51308/10971/5468/54874/10228/84079/26993/91663/9144/79188/23149/54209/6804/1211/51399/5538/80346/221496/163/9804/45…	GO_BP	SPHK1/CD24/DMKN/RELN/SNAP25/AURKB/LAPTM4B/CCNB1/PLK1/SFN/CCNB2/KIF20A/NDRG1/SYNGR1/BMF/RAB34/CEP55/CDK1/DNM1/BAIAP2L2/MYRF/YWHAZ/SH3BP1/BAK1/TGFA/ASAP1/ANXA2/PRKCD/RPS27A/SCRIB/TLCD1/ITGA2/E2F1/ANO9/STX3/CPLX2/TRIP10/CACNG4/ETV5/FOLR1/PACSIN3/CLSTN1/RHOBTB1/CHMP4C/DVL2/SPIRE2/SLC7A11/HK2/THBS1/CTSC/ACTG1/BAX/ABCC1/REEP2/YWHAQ/PPARG/FNBP1L/STX6/ANKRD27/AKAP8L/MYADM/SYNGR2/TMEM43/FCHO1/TREM2/STX1A/…
GO:0070925	organelle assembly	814	0.548892	1.55758	0.000999001	0.0220441	0.0183041	7753	tags=54%, list=27%, signal=41%	3880/4605/51473/6714/991/126353/332/7429/9212/79734/5347/2302/83871/1058/983/22974/54443/23246/5563/84445/3833/2886/1063/2648/9493/3921/4751/29127/9181/6147/6188/4869/3832/50807/23212/7138/6204/24137/440335/54475/6175/6193/6223/6169/284403/9814/84747/6136/1454/22919/5802/6228/92421/6125/57472/22994/387103/8195/259266/203068/64946/3911/6208/79867/55299/3837/6713/6128/71/4839/6152/6232/57622/23636/…	GO_BP	KRT19/MYBL2/DCDC2/SRC/CDC20/MISP/BIRC5/VIL1/AURKB/KCTD17/PLK1/FOXJ1/RAB34/CENPA/CDK1/TPX2/ANLN/BOP1/PRKAA2/LZTS2/KIFC1/GRB7/CENPF/KAT2A/KIF23/RPSA/NEK2/RACGAP1/ARHGEF2/RPL23A/RPS3/NPM1/KIF11/ASAP1/RRS1/TNNT1/RPS10/KIF4A/SMIM22/NLE1/RPLP0/RPS5/RPS19/RPL38/WDR62/SFI1/UNC119B/RPL12/CSNK1E/MAPRE1/PTPRS/RPS23/CHMP4C/RPL5/CNOT6/CEP131/CENPW/MKKS/ASPM/TUBB/CENPH/LAMA5/RPS14/TCTN2/BRIX1/KPNB1/SQLE/RPL6/A…
GO:0072594	establishment of protein localization to organelle	531	0.505977	1.43	0.000999001	0.0220441	0.0183041	6530	tags=52%, list=22%, signal=41%	2810/90427/6132/6129/7534/6173/3921/6222/6229/6147/6188/6206/9349/3838/6204/6187/1894/5580/6201/6233/23513/7040/6168/6175/6227/1869/6139/55612/6193/6223/10155/27092/6169/6133/6142/6130/219743/6124/6161/6155/6157/6156/6194/9045/6141/706/6136/23521/652/6224/6181/22948/6158/6143/6228/6160/6191/6125/10736/6165/6167/6218/51366/6217/24141/10576/908/4358/6154/11224/4736/6208/5901/7203/3099/293/3837/9179…	GO_BP	SFN/BMF/RPL8/RPL7/YWHAZ/RPL36A/RPSA/RPS18/RPS24/RPL23A/RPS3/RPS12/RPL23/KPNA2/RPS10/RPS2/ECT2/PRKCD/RPS7/RPS27A/SCRIB/TGFB1/RPL37A/RPLP0/RPS21/E2F1/RPL17/FERMT1/RPS5/RPS19/TRIM28/CACNG4/RPL38/RPL9/RPL18A/RPL7A/TYSND1/RPL4/RPL32/RPL27/RPL27A/RPL30/RPS6/RPL14/RPL18/TSPO/RPL12/RPL13A/BMP4/RPS20/RPLP2/CCT5/RPL28/RPL19/RPS23/RPL31/RPS4X/RPL5/SIX2/RPL35A/RPL37/RPS17/UBR5/RPS16/LAMP5/CCT2/CCT6A/MPV17/RP…
GO:0072657	protein localization to membrane	603	0.542424	1.53609	0.000999001	0.0220441	0.0183041	8891	tags=62%, list=31%, signal=44%	100133941/54997/5649/6616/7429/2810/90427/83871/6132/10551/2719/312/6129/7534/6173/3921/6222/6229/6147/6188/6206/9349/9545/302/6204/6187/483/6201/6233/23513/7040/6168/6175/116372/29098/6227/1869/6139/6809/6193/6223/5621/6169/6133/6142/6130/2119/6124/3675/6161/10399/6155/6157/6156/6194/9045/22883/23555/6141/401647/6136/23521/6224/6181/6158/6143/6228/6160/6191/6125/134/4323/6165/6167/6218/6217/3911…	GO_BP	CD24/TESC/RELN/SNAP25/VIL1/SFN/BMF/RAB34/RPL8/AGR2/GPC3/ANXA13/RPL7/YWHAZ/RPL36A/RPSA/RPS18/RPS24/RPL23A/RPS3/RPS12/RPL23/RAB3D/ANXA2/RPS10/RPS2/ATP1B3/RPS7/RPS27A/SCRIB/TGFB1/RPL37A/RPLP0/LYPD1/RANGRF/RPS21/E2F1/RPL17/STX3/RPS5/RPS19/PRNP/RPL38/RPL9/RPL18A/RPL7A/ETV5/RPL4/ITGA3/RPL32/RACK1/RPL27/RPL27A/RPL30/RPS6/RPL14/CLSTN1/TSPAN15/RPL18/GOLGA7B/RPL12/RPL13A/RPS20/RPLP2/RPL28/RPL19/RPS23/RPL31…
GO:0080135	regulation of cellular response to stress	706	0.489655	1.38716	0.000999001	0.0220441	0.0183041	9381	tags=60%, list=32%, signal=42%	22943/8877/5831/6696/3159/10551/2305/4609/8440/8870/4582/55765/578/8767/9181/5585/9521/55504/3297/6188/4869/8531/26353/5580/55872/3315/1111/10155/10399/3276/3326/222643/5802/5888/1856/1021/23542/4282/84062/51366/84501/1410/6154/25946/23657/468/8091/64210/29108/116028/5591/1663/10635/581/23636/1649/2288/8324/7477/2056/26973/7468/8563/84451/23225/8313/2950/7186/55010/26271/23236/5058/79023/3304/557…	GO_BP	DKK1/SPHK1/PYCR1/SPP1/HMGA1/AGR2/FOXM1/MYC/NCK2/IER3/MUC1/INAVA/BAK1/RIPK2/ARHGEF2/PKN1/EEF1E1/TNFRSF19/HSF1/RPS3/NPM1/YBX3/HSPB8/PRKCD/PBK/HSPB1/CHEK1/TRIM28/RACK1/PRMT1/HSP90AB1/UNC5CL/PTPRS/RAD51/DVL2/CDK6/MAPK8IP2/MIF/DTNBP1/UBR5/SPIRE2/CRYAB/RPL26/ZNF385A/SLC7A11/ATF4/HMGA2/MMS19/PYCARD/RMI2/PRKDC/DDX11/RAD51AP1/BAX/NUP62/DDIT3/FKBP4/FZD7/WNT7B/EPO/CHORDC1/NSD2/THOC5/MAP3K21/NUP210/AXIN2/GST…
GO:0097190	apoptotic signaling pathway	588	0.464035	1.31384	0.000999001	0.0220441	0.0183041	8347	tags=52%, list=29%, signal=38%	100133941/6714/2810/81618/4318/90427/2261/8440/7534/4582/638/578/9181/9833/6188/8531/54475/5580/9641/6201/7040/3315/1869/1280/10399/652/9500/134/23542/4282/7703/6154/25946/5025/468/7057/1075/29108/5591/51330/3934/835/1457/581/10971/1649/7023/4088/57761/2056/10514/5326/27018/2950/5329/7186/3965/3148/55023/3304/5518/6280/4436/23028/6421/8682/3265/79680/53832/8829/10616/3065/7533/83596/10197/54431/3…	GO_BP	CD24/SRC/SFN/ITM2C/MMP9/BMF/FGFR3/NCK2/YWHAZ/MUC1/BIK/BAK1/ARHGEF2/MELK/RPS3/YBX3/NLE1/PRKCD/IKBKE/RPS7/TGFB1/HSPB1/E2F1/COL2A1/RACK1/BMP4/MAGED1/ADORA1/MAPK8IP2/MIF/PCGF2/RPL26/ZNF385A/P2RX4/ATF4/THBS1/CTSC/PYCARD/PRKDC/TNFRSF12A/LCN2/CASP2/CSNK2A1/BAX/YWHAQ/DDIT3/TFAP4/SMAD3/TRIB3/EPO/MYBBP1A/PLAGL2/BEX3/GSTP1/PLAUR/TRAF2/LGALS9/HMGB2/PHIP/HSPA1B/PPP2R1A/S100A9/MSH2/KDM1A/SFPQ/PEA15/HRAS/RTL10/…
GO:0097435	supramolecular fiber organization	650	0.476518	1.34986	0.000999001	0.0220441	0.0183041	7900	tags=48%, list=27%, signal=36%	3880/6714/1627/7429/4320/9168/11004/4082/10609/80115/8440/84171/23616/3984/146909/9181/822/10083/6188/402/221061/302/7138/171177/5580/29098/1280/3925/226/84722/120/9886/3326/7408/22919/84687/7171/8936/79983/11135/8195/871/84501/1410/23607/64780/64857/3837/81930/29108/71/5217/7169/10095/50861/58526/2288/10382/91663/4088/57701/10152/23271/55607/57159/6624/55740/27124/7283/26271/5058/3304/79709/7430…	GO_BP	KRT19/SRC/DBN1/VIL1/MMP11/TMSB10/KIF2C/MARCKS/P3H4/BAIAP2L2/NCK2/LOXL4/SH3BP1/LIMK1/KIF18B/ARHGEF2/CAPG/USH1C/RPS3/ARL2/FAM171A1/ANXA2/TNNT1/RHOV/PRKCD/RANGRF/COL2A1/STMN1/ALDOA/PSRC1/ADD3/RHOBTB1/HSP90AB1/VASP/MAPRE1/PPP1R9B/TPM4/WASF1/POF1B/CDC42EP1/MKKS/SERPINH1/SPIRE2/CRYAB/CD2AP/MICAL1/PLEKHG2/KPNB1/KIF18A/PYCARD/ACTG1/PFN2/TPM2/ARPC1B/STMN3/MID1IP1/FKBP4/TUBB4A/MYADM/SMAD3/NCKAP5L/ABI2/CAMS…
GO:0120035	regulation of plasma membrane bounded cell projection organization	655	0.512608	1.45162	0.000999001	0.0220441	0.0183041	8942	tags=53%, list=31%, signal=38%	22943/79574/6696/51473/5649/6714/991/1627/4192/6616/7429/79734/81618/5909/54443/5967/5274/5754/6091/1400/3984/54825/84894/10083/57643/5361/4830/5997/50807/55558/5580/55920/57556/5621/3675/2146/5802/4831/11135/1856/3706/23108/5747/5217/8175/51330/3066/7436/23413/2049/54874/84079/2288/1946/2056/29116/5064/10152/54209/393/23271/26751/55607/6624/9897/27124/4504/23129/5058/23394/7430/6280/29993/23603/…	GO_BP	DKK1/EPS8L3/SPP1/DCDC2/RELN/SRC/CDC20/DBN1/MDK/SNAP25/VIL1/KCTD17/ITM2C/RAP1GAP/ANLN/REG1A/SERPINI1/PTK7/ROBO1/CRMP1/LIMK1/CDHR2/LINGO1/USH1C/ZSWIM5/PLXNA1/NME1/RGS2/ASAP1/PLXNA3/PRKCD/RCC2/SEMA6A/PRNP/ITGA3/EZH2/PTPRS/NME2/CDC42EP1/DVL2/ITPKA/RAP1GAP2/PTK2/PFN2/SF3A2/TNFRSF12A/HDAC2/VLDLR/NCS1/EPHB3/FNBP1L/ANKRD27/FKBP4/EFNA5/EPO/MYLIP/PALM/ABI2/TREM2/ARHGAP4/CAMSAP2/SH3YL1/PPP1R9A/FSCN1/WASHC5/…
GO:0120039	plasma membrane bounded cell projection morphogenesis	651	0.463012	1.31146	0.000999001	0.0220441	0.0183041	9533	tags=50%, list=33%, signal=34%	6696/51473/5649/6714/1627/7429/7345/1501/780/5909/5967/2886/6277/6091/1400/3984/84894/57643/5361/55558/1944/57556/1945/3925/3326/7408/9260/5802/8904/8936/1856/23542/84062/3706/4681/5747/51330/6152/7436/2049/84079/1946/7477/5818/10152/393/55607/22903/55740/4504/23129/9585/56288/5058/23394/2131/3110/7430/6790/29993/23603/10211/2048/50488/8829/375790/51177/4897/7533/1857/64218/1382/57216/10494/23363…	GO_BP	SPP1/DCDC2/RELN/SRC/DBN1/VIL1/UCHL1/CTNND2/DDR1/RAP1GAP/REG1A/GRB7/S100A6/ROBO1/CRMP1/LIMK1/LINGO1/ZSWIM5/PLXNA1/PLXNA3/EFNA3/SEMA6A/EFNA4/STMN1/HSP90AB1/VASP/PDLIM7/PTPRS/CPNE1/WASF1/DVL2/MAPK8IP2/DTNBP1/ITPKA/NBL1/PTK2/TNFRSF12A/RPL24/VLDLR/EPHB3/ANKRD27/EFNA5/WNT7B/NECTIN1/ABI2/ARHGAP4/PPP1R9A/BTBD3/ENAH/MT3/PLXND1/KIF20B/PARD3/PAK1/ADNP/EXT1/MNX1/EZR/AURKA/PACSIN1/CORO1C/FLOT1/EPHB2/MINK1/NRP…
GO:0198738	cell-cell signaling by wnt	506	0.502985	1.42044	0.000999001	0.0220441	0.0183041	9535	tags=59%, list=33%, signal=40%	22943/100133941/6659/6662/51473/25805/6714/4192/1501/65268/80114/2719/7301/55789/5563/84445/80139/5754/115908/147495/54475/30851/6233/6928/51176/55612/3675/10399/2348/6425/8549/90780/27161/1454/1856/259266/51366/607/8861/898/54894/168002/8629/1457/4188/1649/8324/7477/4088/9679/6597/8313/163/65062/23236/5518/865/3065/1453/1857/2870/1460/10197/57216/64750/23401/8326/23399/440193/8607/9978/2011/6788…	GO_BP	DKK1/CD24/SOX4/SOX9/DCDC2/BAMBI/SRC/MDK/CTNND2/WNK2/BICC1/GPC3/TYRO3/DEPDC1B/PRKAA2/LZTS2/ZNF703/PTK7/CTHRC1/APCDD1/NLE1/TAX1BP3/RPS27A/HNF1B/LEF1/FERMT1/ITGA3/RACK1/FOLR1/SFRP5/LGR5/PYGO2/AGO2/CSNK1E/DVL2/ASPM/UBR5/BCL9/LDB1/CCNE1/RNF43/DACT2/JRK/CSNK2A1/MDFI/DDIT3/FZD7/WNT7B/SMAD3/FAM53B/SMARCA4/AXIN2/AP2B1/TMEM237/PLCB1/PPP2R1A/CBFB/HDAC1/CSNK1D/DVL3/GRK6/CSNK2B/PSME3/VANGL2/SMURF2/FRAT2/FZD9/…
GO:1903047	mitotic cell cycle process	848	0.618925	1.75564	0.000999001	0.0220441	0.0183041	7757	tags=65%, list=27%, signal=49%	8877/4605/6659/991/126353/332/11065/9232/9212/131405/891/5347/2810/9133/10112/7153/11004/81620/1058/55165/9319/983/1820/83540/2305/22974/54443/3481/89958/4609/84445/9055/3833/701/1063/113130/10460/9493/1164/4288/4582/64151/4751/29127/146909/1033/23594/9181/10403/11130/699/55143/4172/4173/10083/9833/990/9787/4171/3832/9837/6241/7039/23212/9918/24137/1894/7272/8318/55920/7040/4175/55571/7298/1869/5…	GO_BP	SPHK1/MYBL2/SOX4/CDC20/MISP/BIRC5/UBE2C/PTTG1/AURKB/TRIM71/CCNB1/PLK1/SFN/CCNB2/KIF20A/TOP2A/KIF2C/CDT1/CENPA/CEP55/TRIP13/CDK1/ARID3A/NUF2/FOXM1/TPX2/ANLN/IGF2/SAPCD2/MYC/LZTS2/PRC1/KIFC1/BUB1B/CENPF/CDCA5/TACC3/KIF23/CKS2/MKI67/MUC1/NCAPG/NEK2/RACGAP1/KIF18B/CDKN3/ORC6/ARHGEF2/NDC80/ZWINT/BUB1/CDCA8/MCM3/MCM4/USH1C/MELK/CDC6/DLGAP5/MCM2/KIF11/GINS1/RRM2/TGFA/RRS1/NCAPD2/KIF4A/ECT2/TTK/CDC45/RCC…
GO:1905114	cell surface receptor signaling pathway involved in cell-cell signaling	604	0.470665	1.33285	0.000999001	0.0220441	0.0183041	9535	tags=54%, list=33%, signal=37%	22943/100133941/6659/6662/51473/25805/5649/6714/4192/1501/65268/80114/2719/7301/55789/5563/84445/80139/5754/115908/147495/54475/30851/6233/6928/51176/55612/3675/10399/2348/6425/8549/90780/27161/1454/652/134/1856/259266/23542/51366/607/8861/5025/8898/898/54894/168002/8629/1457/4188/1649/8324/7477/4088/9679/6597/8313/55607/6804/163/65062/23236/5518/865/23613/9775/3065/1453/1857/2870/1460/10197/5721…	GO_BP	DKK1/CD24/SOX4/SOX9/DCDC2/BAMBI/RELN/SRC/MDK/CTNND2/WNK2/BICC1/GPC3/TYRO3/DEPDC1B/PRKAA2/LZTS2/ZNF703/PTK7/CTHRC1/APCDD1/NLE1/TAX1BP3/RPS27A/HNF1B/LEF1/FERMT1/ITGA3/RACK1/FOLR1/SFRP5/LGR5/PYGO2/AGO2/CSNK1E/BMP4/ADORA1/DVL2/ASPM/MAPK8IP2/UBR5/BCL9/LDB1/P2RX4/MTMR2/CCNE1/RNF43/DACT2/JRK/CSNK2A1/MDFI/DDIT3/FZD7/WNT7B/SMAD3/FAM53B/SMARCA4/AXIN2/PPP1R9A/STX1A/AP2B1/TMEM237/PLCB1/PPP2R1A/CBFB/ZMYND8/EI…
GO:0006281	DNA repair	510	0.595376	1.68094	0.001	0.0220441	0.0183041	9487	tags=74%, list=33%, signal=50%	3159/9232/9401/9319/983/2305/113130/29089/9768/4172/4173/3297/6188/4171/4869/4796/8318/55215/6233/4175/1111/10155/5984/4176/2177/80119/1454/4521/5888/11232/146956/2189/51366/84501/5885/8208/64708/83695/5424/9156/8091/64210/116028/5591/51514/1663/10635/4174/5437/29128/1022/286053/2237/2178/7468/90381/8438/3150/8313/55247/7832/3148/55010/7516/55719/10445/3978/6749/4436/23028/6421/641/57109/57332/91…	GO_BP	HMGA1/PTTG1/RECQL4/TRIP13/CDK1/FOXM1/CDCA5/UBE2T/PCLAF/MCM3/MCM4/HSF1/RPS3/MCM2/NPM1/TONSL/CDC45/FANCI/RPS27A/MCM6/CHEK1/TRIM28/RFC4/MCM7/FANCD2/PIF1/CSNK1E/NUDT1/RAD51/POLG2/EME1/FANCG/UBR5/SPIRE2/RAD21/CHAF1B/COPS7B/RHNO1/POLD1/EXO1/HMGA2/MMS19/RMI2/PRKDC/DTL/DDX11/RAD51AP1/MCM5/POLR2H/UHRF1/CDK7/NSMCE2/FEN1/FANCE/NSD2/TICRR/RAD54L/HMGN1/AXIN2/NEIL3/BTG2/HMGB2/PARPBP/XRCC2/SLF2/MCRS1/LIG1/SSRP1…
GO:0006397	mRNA processing	519	0.623889	1.76137	0.001	0.0220441	0.0183041	8174	tags=68%, list=28%, signal=50%	891/26986/54845/10212/3297/80336/6628/101954278/283989/57819/10189/6633/7936/3178/6627/6632/23210/22913/6626/29894/8175/51645/51747/5437/4809/22984/221662/26993/1022/23144/6732/6635/22916/8563/25804/11052/10262/23350/10898/9343/9991/22827/79760/25962/27316/55749/22794/6631/84271/23028/6421/10949/7072/11129/51593/55015/9984/3187/7919/6625/8161/9775/6636/9129/5935/25888/84991/6637/11338/79706/96764…	GO_BP	CCNB1/PABPC1/ESRP1/DDX39A/HSF1/PABPC1L/SNRPB/RNU6-8/TSEN54/LSM2/ALYREF/SNRPD2/NELFE/HNRNPA1/SNRPA1/SNRPD1/JMJD6/RALY/SNRPA/CPSF1/SF3A2/PPIL1/LUC7L3/POLR2H/SNU13/PDCD11/RBM24/AKAP8L/CDK7/ZC3H3/SRPK1/SNRPE/NCBP2/THOC5/LSM4/CPSF6/SF3B4/U2SURP/CPSF4/EFTUD2/PTBP3/PUF60/GEMIN7/VIRMA/RBMX/CCAR1/CASC3/SNRPC/POLDIP3/KDM1A/SFPQ/HNRNPA0/TIA1/CLASRP/SRRT/PRPF39/THOC1/HNRNPH1/DDX39B/SNRNP70/COIL/EIF4A3/SNRPF/…
GO:0007005	mitochondrion organization	489	0.490127	1.38344	0.001	0.0220441	0.0183041	9559	tags=61%, list=33%, signal=41%	2810/4318/90427/7534/2648/638/578/10493/1869/706/80119/56652/23082/11232/2189/4358/3099/293/81858/29108/9520/581/10971/80179/10055/10452/57602/23400/54209/5329/9804/54332/4715/134266/79680/7381/92667/7533/55186/90639/51537/79778/84902/84300/8326/7157/139341/4899/79017/2011/56947/5366/5880/9531/598/2631/100303755/83858/8996/808/8398/9141/55101/10059/91942/66008/26520/1763/284184/2931/3308/5245/271…	GO_BP	SFN/MMP9/BMF/YWHAZ/KAT2A/BIK/BAK1/VAT1/E2F1/TSPO/PIF1/TWNK/PPRC1/POLG2/FANCG/MPV17/HK2/SLC25A6/SHARPIN/PYCARD/NPEPPS/BAX/YWHAQ/MYO19/SAE1/TOMM40/USP36/ATP13A2/TREM2/PLAUR/TOMM20/GDAP1/NDUFB9/GRPEL2/RTL10/UQCRB/MGME1/YWHAH/SLC25A36/COX19/MTFP1/MICALL2/CEP89/UQCC2/FZD9/TP53/FUNDC1/NRF1/GGCT/MARK2/MFF/PMAIP1/RAC2/BAG3/BCL2L1/NIPSNAP2/PET117/ATAD3B/NOL3/CALM3/PLA2G6/PDCD5/DMAC2/DNM1L/NDUFAF2/TRAK2/TI…
GO:0007283	spermatogenesis	516	0.472129	1.33308	0.001	0.0220441	0.0183041	9082	tags=42%, list=31%, signal=29%	9514/6662/5050/9232/891/2302/9319/7301/3833/29127/1515/3297/8531/5997/55723/1788/57446/1869/56603/162979/2119/26256/116832/90780/23762/22994/8195/6627/259266/2189/286128/995/65010/56648/581/23636/5127/9633/6732/25911/3148/54993/6690/22955/190/55818/25809/3298/8655/8607/143689/598/5049/55706/7917/26528/10491/56339/644150/6895/6305/6522/23598/9425/9130/2707/64395/694/1912/23139/4201/157695/10657/50…	GO_BP	GAL3ST1/SOX9/PAFAH1B3/PTTG1/CCNB1/FOXJ1/TRIP13/TYRO3/KIFC1/RACGAP1/CTSV/HSF1/YBX3/RGS2/ASF1B/DNMT3A/NDRG3/E2F1/CYP26B1/ZNF296/ETV5/CABYR/RPL39L/PYGO2/OSBP2/CEP131/MKKS/SNRPA1/ASPM/FANCG/ZFP41/CDC25C/SLC26A6/EIF5A2/BAX/NUP62/CDK16/TESMIN/SRPK1/DPCD/HMGB2/ZSCAN2/SPINK1/SCMH1/NR0B1/KDM3A/TTLL1/HSF2/DYNLL1/RUVBL1/PIWIL4/BCL2L1/PAFAH1B2/NDC1/BAG6/DAZAP1/CRTAP/METTL3/WIPF3/TARBP2/SBF1/SLC4A2/PATZ1/CDYL…
GO:0010975	regulation of neuron projection development	489	0.515493	1.45504	0.001	0.0220441	0.0183041	8942	tags=51%, list=31%, signal=36%	22943/6696/5649/991/1627/4192/6616/81618/5967/5274/5754/6091/1400/3984/84894/57643/5361/4830/5997/50807/55558/57556/3675/2146/5802/4831/1856/3706/23108/5747/8175/51330/3066/7436/23413/2049/84079/2288/1946/2056/29116/10152/393/23271/55607/9897/27124/4504/23129/5058/23394/6280/29993/23028/2048/23613/1716/8829/4897/7533/1857/64218/1382/5584/10494/23363/9139/2260/7852/7248/114804/2011/3475/9820/22876…	GO_BP	DKK1/SPP1/RELN/CDC20/DBN1/MDK/SNAP25/ITM2C/REG1A/SERPINI1/PTK7/ROBO1/CRMP1/LIMK1/LINGO1/ZSWIM5/PLXNA1/NME1/RGS2/ASAP1/PLXNA3/SEMA6A/ITGA3/EZH2/PTPRS/NME2/DVL2/ITPKA/RAP1GAP2/PTK2/SF3A2/TNFRSF12A/HDAC2/VLDLR/NCS1/EPHB3/ANKRD27/FKBP4/EFNA5/EPO/MYLIP/ABI2/ARHGAP4/CAMSAP2/PPP1R9A/WASHC5/INPP5J/MT3/PLXND1/PAK1/ADNP/S100A9/PACSIN1/KDM1A/EPHB2/ZMYND8/DGUOK/NRP1/NRCAM/YWHAH/DVL3/SEMA4A/CRABP2/PRKCI/STK25…
GO:0016055	Wnt signaling pathway	504	0.502423	1.4183	0.001	0.0220441	0.0183041	9535	tags=59%, list=33%, signal=40%	22943/100133941/6659/6662/51473/25805/6714/4192/1501/65268/80114/2719/7301/55789/5563/84445/80139/5754/115908/147495/54475/30851/6233/6928/51176/55612/3675/10399/2348/6425/8549/90780/27161/1454/1856/259266/51366/607/8861/898/54894/168002/8629/1457/4188/1649/8324/7477/4088/9679/6597/8313/163/65062/23236/5518/865/3065/1453/1857/2870/1460/10197/57216/64750/23401/8326/23399/440193/8607/9978/2011/6788…	GO_BP	DKK1/CD24/SOX4/SOX9/DCDC2/BAMBI/SRC/MDK/CTNND2/WNK2/BICC1/GPC3/TYRO3/DEPDC1B/PRKAA2/LZTS2/ZNF703/PTK7/CTHRC1/APCDD1/NLE1/TAX1BP3/RPS27A/HNF1B/LEF1/FERMT1/ITGA3/RACK1/FOLR1/SFRP5/LGR5/PYGO2/AGO2/CSNK1E/DVL2/ASPM/UBR5/BCL9/LDB1/CCNE1/RNF43/DACT2/JRK/CSNK2A1/MDFI/DDIT3/FZD7/WNT7B/SMAD3/FAM53B/SMARCA4/AXIN2/AP2B1/TMEM237/PLCB1/PPP2R1A/CBFB/HDAC1/CSNK1D/DVL3/GRK6/CSNK2B/PSME3/VANGL2/SMURF2/FRAT2/FZD9/…
GO:0034660	ncRNA metabolic process	519	0.619206	1.74814	0.001	0.0220441	0.0183041	8405	tags=72%, list=29%, signal=53%	131405/10360/23246/6129/10528/6229/9521/23212/2091/6187/6949/6201/6227/25879/6223/6130/55656/6155/6194/9045/57510/283989/27161/54517/6894/6125/83732/6165/6218/705/10785/6217/54512/6154/11224/4736/6208/5901/84365/29894/155400/4839/51602/55687/1663/55621/23560/6232/84294/1736/27043/84128/5437/4809/4234/51096/22984/55646/1022/91695/10849/4691/4088/57647/6597/6741/10056/80745/92675/22916/57602/55636/…	GO_BP	TRIM71/NPM3/BOP1/RPL7/NOP56/RPS24/EEF1E1/RRS1/FBL/RPS2/TCOF1/RPS7/RPS21/DCAF13/RPS19/RPL7A/INTS8/RPL27/RPS6/RPL14/XPO5/TSEN54/AGO2/PUS7/TARBP1/RPL5/RIOK1/RPL35A/RPS17/BYSL/WDR4/RPS16/EXOSC4/RPL26/RPL35/RPL10A/RPS14/RAN/NIFK/CPSF1/NSUN5P1/NOP2/NOP58/TRMU/DDX11/TRMT1/GTPBP4/RPS27/UTP23/DKC1/PELP1/WDR75/POLR2H/SNU13/METTL1/UTP18/PDCD11/LYAR/CDK7/RRP7BP/CD3EAP/NCL/SMAD3/DHX37/SMARCA4/SSB/FARSB/THUMPD…
GO:0044089	positive regulation of cellular component biogenesis	522	0.479838	1.3552	0.001	0.0220441	0.0183041	8990	tags=56%, list=31%, signal=39%	79574/6662/6714/7429/79734/90427/81620/80115/54443/8440/638/3984/3297/6188/402/50807/7040/6928/10399/84722/22883/9886/4312/7408/22919/8936/83732/11135/57472/84501/29108/5217/10095/84128/2049/581/23636/54874/1946/4088/5064/23400/10152/55127/6624/5058/3304/23394/55719/10211/2048/3265/23613/8829/375790/8396/23160/285590/64218/9270/11267/3987/10435/8655/7157/5898/6281/10552/7248/4733/9978/5366/10093/…	GO_BP	EPS8L3/SOX9/SRC/VIL1/KCTD17/BMF/CDT1/BAIAP2L2/ANLN/NCK2/BIK/LIMK1/HSF1/RPS3/ARL2/ASAP1/TGFB1/HNF1B/RACK1/PSRC1/CLSTN1/RHOBTB1/MMP1/VASP/MAPRE1/WASF1/RIOK1/CDC42EP1/CNOT6/SPIRE2/PYCARD/PFN2/ARPC1B/WDR75/EPHB3/BAX/NUP62/FNBP1L/EFNA5/SMAD3/PALM/ATP13A2/ABI2/HEATR1/FSCN1/PAK1/HSPA1B/ADNP/SLF2/FLOT1/EPHB2/HRAS/ZMYND8/NRP1/AGRN/PIP4K2B/WDR43/SH3PXD2B/SEMA4A/ITGB1BP1/SNF8/LIMS1/CDC42EP2/DYNLL1/TP53/RALA…
GO:0051493	regulation of cytoskeleton organization	518	0.516119	1.45701	0.001	0.0220441	0.0183041	8455	tags=57%, list=29%, signal=41%	1627/4192/7429/5347/9168/22974/80115/5563/8440/2648/23616/10460/4751/3984/9181/822/6188/4869/3832/402/55558/440335/1894/171177/5580/221150/7040/29098/1111/3925/84722/120/9886/7408/827/22919/92421/8936/220134/11135/22994/8195/84501/23607/64857/5747/899/81930/29108/5217/10095/50861/58526/23636/2288/1946/10382/91663/4088/26973/10152/23271/55607/57159/6624/27124/5058/3304/6280/6790/3265/51652/9126/20…	GO_BP	DBN1/MDK/VIL1/PLK1/TMSB10/TPX2/BAIAP2L2/PRKAA2/NCK2/KAT2A/SH3BP1/TACC3/NEK2/LIMK1/ARHGEF2/CAPG/RPS3/NPM1/KIF11/ARL2/PLXNA3/SMIM22/ECT2/RHOV/PRKCD/SKA3/TGFB1/RANGRF/CHEK1/STMN1/PSRC1/ADD3/RHOBTB1/VASP/CAPN6/MAPRE1/CHMP4C/WASF1/SKA1/CDC42EP1/CEP131/MKKS/SPIRE2/CD2AP/PLEKHG2/PTK2/CCNF/KIF18A/PYCARD/PFN2/ARPC1B/STMN3/MID1IP1/NUP62/FKBP4/EFNA5/TUBB4A/MYADM/SMAD3/CHORDC1/ABI2/CAMSAP2/PPP1R9A/TRIM54/FSC…
GO:0120031	plasma membrane bounded cell projection assembly	530	0.50553	1.42813	0.001	0.0220441	0.0183041	9582	tags=63%, list=33%, signal=43%	79574/51473/79734/5347/2302/983/5909/54443/8440/4751/50807/5580/55920/9814/84747/1454/22919/84687/11135/22994/8195/203068/4640/3911/23607/79867/5217/3797/54874/10382/89891/5064/26751/55607/6624/7283/65062/5518/79902/51259/7430/23603/29780/3265/65999/23613/2039/25809/83658/8829/375790/57348/93323/26140/1453/22897/84902/57216/10435/80776/1874/8655/89846/54919/5898/8636/116840/8481/5880/10163/6722/1…	GO_BP	EPS8L3/DCDC2/KCTD17/PLK1/FOXJ1/CDK1/RAP1GAP/ANLN/NCK2/NEK2/ASAP1/PRKCD/RCC2/SFI1/UNC119B/CSNK1E/MAPRE1/PPP1R9B/CDC42EP1/CEP131/MKKS/TUBB/MYO1A/LAMA5/CD2AP/TCTN2/PFN2/KIF3C/FNBP1L/TUBB4A/WDR34/PALM/SH3YL1/PPP1R9A/FSCN1/TUBG1/TMEM237/PPP2R1A/NUP85/TMEM216/EZR/CORO1C/PARVB/HRAS/LRRC61/ZMYND8/DMTN/TTLL1/DYNLRB1/NRP1/AGRN/TTYH1/HAUS8/TTLL3/CSNK1D/CEP164/CEP89/VANGL2/CDC42EP2/B9D2/E2F4/DYNLL1/FGD3/DNAA…
GO:1903827	regulation of cellular protein localization	509	0.528416	1.49206	0.001	0.0220441	0.0183041	6900	tags=52%, list=24%, signal=40%	6714/126353/7429/5347/2810/81620/10551/983/2719/312/89958/5563/84445/7534/113130/10403/1894/5580/30851/7040/116372/29098/1869/6809/55612/10155/5621/51512/3675/10399/58489/57510/3326/1454/652/3976/22948/5905/4323/22994/23171/705/51366/10576/908/23607/29775/5901/23657/7203/26354/898/9520/1736/23636/10971/23255/10228/26993/26056/10541/4088/10055/51160/57602/23400/54209/79752/3767/91461/57506/163/102…	GO_BP	SRC/MISP/VIL1/PLK1/SFN/CDT1/AGR2/CDK1/GPC3/ANXA13/SAPCD2/PRKAA2/LZTS2/YWHAZ/CDCA5/NDC80/ECT2/PRKCD/TAX1BP3/TGFB1/LYPD1/RANGRF/E2F1/STX3/FERMT1/TRIM28/PRNP/GTSE1/ITGA3/RACK1/ABHD17C/XPO5/HSP90AB1/CSNK1E/BMP4/LIF/CCT5/RANGAP1/MMP14/CEP131/GPD1L/BYSL/UBR5/CCT2/CCT6A/CD2AP/CARD10/RAN/SLC7A11/CCT3/GNL3/CCNE1/NPEPPS/DKC1/NUP62/YWHAQ/MTCL1/STX6/AKAP8L/RAB11FIP5/ANP32B/SMAD3/SAE1/VPS28/USP36/ATP13A2/TREM…
GO:0006914	autophagy	486	0.475846	1.34258	0.001001	0.0220441	0.0183041	9471	tags=60%, list=33%, signal=41%	6714/5768/90427/7345/5563/8767/3691/26353/201292/3315/528/706/92421/221937/3099/5747/29108/55332/1457/114881/23255/54874/140710/1649/7942/57761/53917/10452/51160/57602/23400/54209/27131/9804/4504/2597/6280/3607/51652/4864/10287/6625/8396/55048/23192/1460/51001/11267/56893/8655/1915/81671/7157/139341/7248/2011/23367/9531/58528/389541/5049/51322/55578/9146/10059/8851/55201/11011/25/11180/2931/56270…	GO_BP	SRC/QSOX1/BMF/UCHL1/PRKAA2/RIPK2/ITGB4/HSPB8/TRIM65/HSPB1/ATP6V1C1/TSPO/CHMP4C/FOXK1/HK2/PTK2/PYCARD/DRAM1/CSNK2A1/OSBPL7/MTCL1/FNBP1L/SOGA1/DDIT3/TFEB/TRIB3/RAB24/TOMM40/VPS28/USP36/ATP13A2/TREM2/SNX5/TOMM20/MT3/GAPDH/S100A9/FOXK2/CHMP3/NPC1/RGS19/SNRNP70/PIP4K2B/VPS37C/ATG4B/CSNK2B/MTERF3/SNF8/UBQLN4/DYNLL1/EEF1A1/VMP1/TP53/FUNDC1/TSC1/MARK2/LARP1/BAG3/RRAGD/LAMTOR4/PAFAH1B2/WAC/SUPT20H/HGS/DNM…
GO:0007265	Ras protein signal transduction	442	0.47189	1.32976	0.001001	0.0220441	0.0183041	9272	tags=57%, list=32%, signal=39%	79574/83871/2305/6091/3984/9181/57111/9545/1894/171177/30851/29098/10155/2859/3675/3925/9886/84904/8936/890/11135/25894/64857/3837/7077/50861/23636/8625/2056/53917/9266/376267/5863/128239/10152/8727/393/221002/10603/51560/10211/2048/6016/3265/9289/8829/1786/9909/57216/8473/10435/9869/84033/55738/89846/1435/7157/5898/11186/7042/5880/10163/1017/83892/9928/9620/391/25/10565/10256/1796/27352/6242/548…	GO_BP	EPS8L3/RAB34/FOXM1/ROBO1/LIMK1/ARHGEF2/RAB25/RAB3D/ECT2/RHOV/TAX1BP3/RANGRF/TRIM28/GPR35/ITGA3/STMN1/RHOBTB1/ARHGEF39/WASF1/CCNA2/CDC42EP1/PLEKHG4/PLEKHG2/KPNB1/TIMP2/STMN3/NUP62/RFXANK/EPO/RAB24/CYTH2/RAB15/RGL2/IQGAP3/ABI2/CTNNAL1/ARHGAP4/RASGEF1A/SH2B2/RAB6B/FLOT1/EPHB2/RIT1/HRAS/ADGRG1/NRP1/DNMT1/DENND4B/VANGL2/OGT/CDC42EP2/SETDB1/OBSCN/ARFGAP1/FGD3/CSF1/TP53/RALA/RASSF1/TGFB2/RAC2/WASF2/CDK2…
GO:0010256	endomembrane system organization	422	0.508383	1.43146	0.001001	0.0220441	0.0183041	9990	tags=58%, list=34%, signal=39%	93099/23423/55353/891/5347/9133/10397/9145/983/1759/80115/745/7534/50807/5580/116238/338440/5270/29763/92421/84062/440270/25946/51308/54874/10228/26993/9144/79188/51160/23149/23271/80346/221496/5518/23141/29993/23603/1760/388552/10211/55111/51652/93643/23023/1453/55048/11267/10494/6855/23363/9382/7852/23399/81671/7042/9820/22796/7917/9688/9146/9631/5578/10565/11113/79720/8766/79152/53407/85377/11…	GO_BP	DMKN/TMED3/LAPTM4B/CCNB1/PLK1/CCNB2/NDRG1/SYNGR1/CDK1/DNM1/BAIAP2L2/MYRF/YWHAZ/ASAP1/PRKCD/TLCD1/ANO9/SERPINE2/PACSIN3/CHMP4C/DTNBP1/GOLGA8B/ZNF385A/REEP2/FNBP1L/STX6/AKAP8L/SYNGR2/TMEM43/VPS28/FCHO1/CAMSAP2/REEP4/LEMD2/PPP2R1A/ANKLE2/PACSIN1/CORO1C/DMPK/BLOC1S3/FLOT1/PLEKHJ1/CHMP3/TJAP1/TMCC1/CSNK1D/VPS37C/SNF8/STK25/SYP/OBSL1/COG1/CXCR4/CTDNEP1/VMP1/TGFB2/CUL7/COG2/BAG6/NUP93/HGS/NUP155/PRKCA/A…
GO:0016570	histone modification	445	0.585554	1.65022	0.001001	0.0220441	0.0183041	8715	tags=68%, list=30%, signal=48%	9212/891/983/3481/5563/2648/4582/5585/79885/2091/5580/7040/51176/1111/3276/90780/2146/3976/4302/890/7936/57673/10919/23210/51366/8861/7703/55257/51564/8091/55689/79829/3066/26147/3275/23326/29128/23338/171023/26993/3720/56970/54531/7468/57602/6598/27005/57504/4504/10765/51547/10445/6790/23028/6421/6418/56950/57332/55818/86/84787/3065/54934/5252/79723/1786/55683/8202/11176/7324/8473/9757/1789/9869…	GO_BP	AURKB/CCNB1/CDK1/IGF2/PRKAA2/KAT2A/MUC1/PKN1/HDAC11/FBL/PRKCD/TGFB1/LEF1/CHEK1/PRMT1/PYGO2/EZH2/LIF/MLLT6/CCNA2/NELFE/BEND3/EHMT2/JMJD6/UBR5/LDB1/PCGF2/MRGBP/HDAC7/HMGA2/YEATS2/NAA40/HDAC2/PHF19/PRMT2/USP22/UHRF1/JADE2/ASXL1/AKAP8L/JARID2/ATXN7L3/MIER2/NSD2/USP36/SMARCB1/USP21/MTA3/MT3/KDM5B/SIRT7/MCRS1/AURKA/KDM1A/SFPQ/SET/SMYD2/CBX8/KDM3A/ACTL6A/KMT5C/HDAC1/KANSL2/PHF1/SUV39H2/DNMT1/KANSL3/NCOA…
GO:0022613	ribonucleoprotein complex biogenesis	478	0.655439	1.84882	0.001001	0.0220441	0.0183041	7691	tags=73%, list=26%, signal=54%	10360/23246/5563/6129/3646/10528/2886/3921/6229/6147/4869/23212/2091/6204/6187/54475/6201/6628/6175/101954278/6227/25879/8667/6193/6223/6169/6130/6155/6194/9045/8664/3326/27161/6136/23521/6228/6125/83732/57472/6633/6165/6632/6218/705/6217/54512/6154/11224/4736/6208/5901/55299/6128/155400/4839/51602/8662/8175/6152/23560/6232/84294/1736/27043/84128/51747/4809/51096/22984/55646/91695/6732/10514/5764…	GO_BP	NPM3/BOP1/PRKAA2/RPL7/EIF3E/NOP56/GRB7/RPSA/RPS24/RPL23A/NPM1/RRS1/FBL/RPS10/RPS2/NLE1/RPS7/SNRPB/RPLP0/RNU6-8/RPS21/DCAF13/EIF3H/RPS5/RPS19/RPL38/RPL7A/RPL27/RPS6/RPL14/EIF3D/HSP90AB1/AGO2/RPL12/RPL13A/RPS23/RPL5/RIOK1/CNOT6/SNRPD2/RPL35A/SNRPD1/RPS17/BYSL/RPS16/EXOSC4/RPL26/RPL35/RPL10A/RPS14/RAN/BRIX1/RPL6/NSUN5P1/NOP2/NOP58/EIF3B/SF3A2/RPL24/GTPBP4/RPS27/UTP23/DKC1/PELP1/WDR75/LUC7L3/SNU13/UT…
GO:0043254	regulation of protein complex assembly	447	0.488978	1.37825	0.001001	0.0220441	0.0183041	9137	tags=60%, list=31%, signal=42%	22943/6714/1627/7429/9168/90427/81620/55355/80115/5563/8440/638/9181/822/6188/402/50807/5580/7040/29098/6928/10399/3925/84722/120/9886/4312/7408/23521/22919/8936/11135/57472/8195/84501/1410/64857/29108/5217/10095/54751/581/84079/56937/2288/10382/91663/10152/23271/55607/6804/6624/27124/5058/3304/55719/2039/29997/7114/93663/1978/10435/7157/10552/4733/9978/5366/10093/143098/6722/7417/6117/81873/1005…	GO_BP	DKK1/SRC/DBN1/VIL1/TMSB10/BMF/CDT1/HJURP/BAIAP2L2/PRKAA2/NCK2/BIK/ARHGEF2/CAPG/RPS3/ARL2/ASAP1/PRKCD/TGFB1/RANGRF/HNF1B/RACK1/STMN1/PSRC1/ADD3/RHOBTB1/MMP1/VASP/RPL13A/MAPRE1/WASF1/CDC42EP1/CNOT6/MKKS/SPIRE2/CRYAB/PLEKHG2/PYCARD/PFN2/ARPC1B/FBLIM1/BAX/ANKRD27/PMEPA1/FKBP4/TUBB4A/MYADM/ABI2/CAMSAP2/PPP1R9A/STX1A/FSCN1/INPP5J/PAK1/HSPA1B/SLF2/DMTN/NOP53/TMSB4X/ARHGAP18/EIF4EBP1/CDC42EP2/TP53/ARPC1A…
GO:0048285	organelle fission	440	0.586591	1.65342	0.001001	0.0220441	0.0183041	7588	tags=57%, list=26%, signal=43%	8877/4605/991/126353/332/11065/9232/9212/891/5347/7153/11004/81620/9319/83540/10609/22974/54443/3481/9055/3833/701/1063/113130/10460/9493/1164/4288/64151/4751/29127/146909/10403/11130/699/55143/990/9787/3297/3832/7039/23212/9918/24137/7272/7040/56603/51203/79075/1111/23397/84722/27338/2177/652/3976/9088/84687/92421/5888/1028/259266/146956/84501/5885/995/5901/898/3837/200942/81930/9735/4085/6152/7…	GO_BP	SPHK1/MYBL2/CDC20/MISP/BIRC5/UBE2C/PTTG1/AURKB/CCNB1/PLK1/TOP2A/KIF2C/CDT1/TRIP13/NUF2/P3H4/TPX2/ANLN/IGF2/PRC1/KIFC1/BUB1B/CENPF/CDCA5/TACC3/KIF23/CKS2/MKI67/NCAPG/NEK2/RACGAP1/KIF18B/NDC80/ZWINT/BUB1/CDCA8/CDC6/DLGAP5/HSF1/KIF11/TGFA/RRS1/NCAPD2/KIF4A/TTK/TGFB1/CYP26B1/NUSAP1/DSCC1/CHEK1/NCAPH/PSRC1/UBE2S/FANCD2/BMP4/LIF/PKMYT1/PPP1R9B/CHMP4C/RAD51/CDKN1C/ASPM/EME1/SPIRE2/RAD21/CDC25C/RAN/CCNE1…
GO:0051656	establishment of organelle localization	497	0.509335	1.43728	0.001001	0.0220441	0.0183041	9458	tags=59%, list=32%, signal=41%	126353/6616/891/5347/11004/10053/7345/81620/1058/1759/83540/89958/7534/3833/1063/113130/9493/9181/10403/90019/55143/9787/4869/7039/23212/23513/6809/51203/10814/2348/84722/92421/8936/8195/84062/84501/6284/5901/3837/5747/83930/81930/1075/4085/5217/28964/23413/23636/3797/54874/80179/199953/10947/6804/3965/51399/55330/91272/56288/6209/54908/146439/7430/80331/388552/1062/201294/2207/1453/1488/10128/81…	GO_BP	MISP/SNAP25/CCNB1/PLK1/KIF2C/AP1M2/UCHL1/CDT1/CENPA/DNM1/NUF2/SAPCD2/YWHAZ/KIFC1/CENPF/CDCA5/KIF23/ARHGEF2/NDC80/SYT8/CDCA8/DLGAP5/NPM1/TGFA/RRS1/SCRIB/STX3/NUSAP1/CPLX2/FOLR1/PSRC1/CHMP4C/WASF1/MKKS/DTNBP1/SPIRE2/S100A13/RAN/KPNB1/PTK2/STARD3NL/KIF18A/CTSC/MAD2L1/PFN2/GIT1/NCS1/NUP62/KIF3C/FNBP1L/MYO19/TMEM201/AP3M2/STX1A/LGALS9/TRAPPC4/BLOC1S4/BOD1/PARD3/RPS15/SPDL1/BICDL2/EZR/DNAJC5/BLOC1S3/CE…
GO:0061919	process utilizing autophagic mechanism	486	0.475846	1.34258	0.001001	0.0220441	0.0183041	9471	tags=60%, list=33%, signal=41%	6714/5768/90427/7345/5563/8767/3691/26353/201292/3315/528/706/92421/221937/3099/5747/29108/55332/1457/114881/23255/54874/140710/1649/7942/57761/53917/10452/51160/57602/23400/54209/27131/9804/4504/2597/6280/3607/51652/4864/10287/6625/8396/55048/23192/1460/51001/11267/56893/8655/1915/81671/7157/139341/7248/2011/23367/9531/58528/389541/5049/51322/55578/9146/10059/8851/55201/11011/25/11180/2931/56270…	GO_BP	SRC/QSOX1/BMF/UCHL1/PRKAA2/RIPK2/ITGB4/HSPB8/TRIM65/HSPB1/ATP6V1C1/TSPO/CHMP4C/FOXK1/HK2/PTK2/PYCARD/DRAM1/CSNK2A1/OSBPL7/MTCL1/FNBP1L/SOGA1/DDIT3/TFEB/TRIB3/RAB24/TOMM40/VPS28/USP36/ATP13A2/TREM2/SNX5/TOMM20/MT3/GAPDH/S100A9/FOXK2/CHMP3/NPC1/RGS19/SNRNP70/PIP4K2B/VPS37C/ATG4B/CSNK2B/MTERF3/SNF8/UBQLN4/DYNLL1/EEF1A1/VMP1/TP53/FUNDC1/TSC1/MARK2/LARP1/BAG3/RRAGD/LAMTOR4/PAFAH1B2/WAC/SUPT20H/HGS/DNM…
GO:0071900	regulation of protein serine/threonine kinase activity	494	0.465462	1.31314	0.001001	0.0220441	0.0183041	9531	tags=59%, list=33%, signal=41%	22943/100133941/6714/1852/891/5347/2810/9518/9133/7345/983/3481/1164/6091/55765/8767/1033/990/5585/6188/5997/7039/5570/5580/6233/7040/3315/8754/993/84722/3326/1019/2146/652/9088/9500/890/134/1028/1856/4282/84062/995/898/7057/8091/899/29108/23560/23636/4214/7023/1022/7477/57761/26973/10926/84451/27347/128239/2950/7186/5058/1163/5518/3843/2048/641/8682/3265/161742/10527/1857/57216/2260/3480/7852/28…	GO_BP	DKK1/CD24/SRC/DUSP9/CCNB1/PLK1/SFN/GDF15/CCNB2/UCHL1/CDK1/IGF2/CKS2/ROBO1/INAVA/RIPK2/CDKN3/CDC6/PKN1/RPS3/RGS2/TGFA/PKIB/PRKCD/RPS27A/TGFB1/HSPB1/ADAM9/CDC25A/PSRC1/HSP90AB1/CDK4/EZH2/BMP4/PKMYT1/MAGED1/CCNA2/ADORA1/CDKN1C/DVL2/MIF/DTNBP1/CDC25C/CCNE1/THBS1/HMGA2/CCNF/PYCARD/GTPBP4/NUP62/MAP3K1/TFAP4/CDK7/WNT7B/TRIB3/CHORDC1/DBF4/MAP3K21/STK39/IQGAP3/GSTP1/TRAF2/PAK1/CKS1B/PPP2R1A/IPO5/EPHB2/BLM…
GO:1901990	regulation of mitotic cell cycle phase transition	427	0.608067	1.71263	0.001001	0.0220441	0.0183041	7750	tags=63%, list=27%, signal=47%	6659/991/11065/9212/891/5347/2810/81620/9319/983/1820/22974/54443/701/1063/113130/4582/4751/10403/699/990/9787/7272/8318/55920/7040/55571/1869/51512/9814/993/3276/57060/1019/10537/2146/1454/22919/6604/84687/92421/57472/22994/1028/1021/203068/5885/6154/995/25946/898/8091/9735/4085/5591/51514/835/4998/3275/994/581/7023/10217/286053/10382/90381/3161/7832/57504/51434/7283/26271/23236/27085/54908/5518…	GO_BP	SOX4/CDC20/UBE2C/AURKB/CCNB1/PLK1/SFN/CDT1/TRIP13/CDK1/ARID3A/TPX2/ANLN/BUB1B/CENPF/CDCA5/MUC1/NEK2/NDC80/BUB1/CDC6/DLGAP5/TTK/CDC45/RCC2/TGFB1/CNOT11/E2F1/GTSE1/SFI1/CDC25A/PRMT1/PCBP4/CDK4/UBD/EZH2/CSNK1E/MAPRE1/SMARCD3/PPP1R9B/CHMP4C/CNOT6/CEP131/CDKN1C/CDK6/TUBB/RAD21/RPL26/CDC25C/ZNF385A/CCNE1/HMGA2/KNTC1/MAD2L1/PRKDC/DTL/CASP2/ORC1/PRMT2/CDC25B/BAX/TFAP4/CTDSPL/NSMCE2/TUBB4A/TICRR/HMMR/BTG2…
GO:0000280	nuclear division	401	0.615433	1.72848	0.001002	0.0220441	0.0183041	7588	tags=60%, list=26%, signal=45%	8877/4605/991/126353/332/11065/9232/9212/891/5347/7153/11004/81620/9319/83540/10609/22974/54443/3481/9055/3833/701/1063/113130/10460/9493/1164/4288/64151/4751/29127/146909/10403/11130/699/55143/990/9787/3297/3832/7039/23212/9918/24137/7272/7040/56603/51203/79075/1111/23397/84722/27338/2177/652/3976/9088/84687/92421/5888/1028/259266/146956/84501/5885/995/5901/898/3837/200942/81930/9735/4085/6152/7…	GO_BP	SPHK1/MYBL2/CDC20/MISP/BIRC5/UBE2C/PTTG1/AURKB/CCNB1/PLK1/TOP2A/KIF2C/CDT1/TRIP13/NUF2/P3H4/TPX2/ANLN/IGF2/PRC1/KIFC1/BUB1B/CENPF/CDCA5/TACC3/KIF23/CKS2/MKI67/NCAPG/NEK2/RACGAP1/KIF18B/NDC80/ZWINT/BUB1/CDCA8/CDC6/DLGAP5/HSF1/KIF11/TGFA/RRS1/NCAPD2/KIF4A/TTK/TGFB1/CYP26B1/NUSAP1/DSCC1/CHEK1/NCAPH/PSRC1/UBE2S/FANCD2/BMP4/LIF/PKMYT1/PPP1R9B/CHMP4C/RAD51/CDKN1C/ASPM/EME1/SPIRE2/RAD21/CDC25C/RAN/CCNE1…
GO:0006417	regulation of translation	399	0.543047	1.52528	0.001002	0.0220441	0.0183041	7766	tags=49%, list=27%, signal=36%	6659/10644/10642/131405/26986/3646/8440/2886/6188/4869/8531/5997/6949/3673/3315/55571/7298/8667/6169/8507/10399/8664/1019/27161/23521/54517/6191/6125/57472/6154/25946/6208/468/7057/6176/3609/56648/8662/51123/340719/221662/10643/4691/22916/92715/7832/8872/5036/1968/2597/22794/619552/28998/84271/7072/1975/7919/9775/55226/9221/10128/5935/1978/6203/84300/9125/7248/7175/23367/10985/143689/25904/23645/…	GO_BP	SOX4/IGF2BP2/IGF2BP1/TRIM71/PABPC1/EIF3E/NCK2/GRB7/RPS3/NPM1/YBX3/RGS2/TCOF1/ITGA2/HSPB1/CNOT11/TYMS/EIF3H/RPL38/ENC1/RACK1/EIF3D/CDK4/AGO2/RPL13A/PUS7/RPS4X/RPL5/CNOT6/RPL26/ZNF385A/RPS14/ATF4/THBS1/RPLP1/ILF3/EIF5A2/EIF3B/ZNF706/NANOS1/RBM24/IGF2BP3/NCL/NCBP2/DPH7/BTG2/CDC123/PA2G4/EIF2S3/GAPDH/CASC3/MIR483/MRPL13/POLDIP3/TIA1/EIF4B/DDX39B/EIF4A3/NAT10/NOLC1/LRPPRC/RBM3/EIF4EBP1/RPS9/UQCC2/CNOT…
GO:0008380	RNA splicing	451	0.640705	1.80551	0.001002	0.0220441	0.0183041	7691	tags=70%, list=26%, signal=52%	26986/54845/10212/6628/101954278/283989/57819/10189/84687/6633/3178/6627/6632/23210/22913/6626/29894/8175/51645/51747/5437/4809/221662/26993/6732/6635/22916/8563/25804/10262/23350/10898/9343/9991/22827/79760/25962/27316/5518/55749/22794/6631/23028/6421/10949/7072/11129/51593/55015/9984/3187/7919/6625/8161/9775/1196/6636/9129/5935/84991/6637/11338/79706/10625/96764/51691/22985/4841/10465/57461/319…	GO_BP	PABPC1/ESRP1/DDX39A/SNRPB/RNU6-8/TSEN54/LSM2/ALYREF/PPP1R9B/SNRPD2/HNRNPA1/SNRPA1/SNRPD1/JMJD6/RALY/SNRPA/CPSF1/SF3A2/PPIL1/LUC7L3/POLR2H/SNU13/RBM24/AKAP8L/SRPK1/SNRPE/NCBP2/THOC5/LSM4/SF3B4/U2SURP/CPSF4/EFTUD2/PTBP3/PUF60/GEMIN7/VIRMA/RBMX/PPP2R1A/CCAR1/CASC3/SNRPC/KDM1A/SFPQ/HNRNPA0/TIA1/CLASRP/SRRT/PRPF39/THOC1/HNRNPH1/DDX39B/SNRNP70/COIL/EIF4A3/CLK2/SNRPF/PRPF3/RBM3/RBM17/SNRPG/U2AF2/PRKRIP1…
GO:0010498	proteasomal protein catabolic process	464	0.514865	1.45131	0.001002	0.0220441	0.0183041	10257	tags=66%, list=35%, signal=43%	991/11065/9232/9212/131405/79734/891/5347/7345/983/701/6233/55872/8507/10399/3326/27338/1454/23607/899/6599/81858/4085/54620/114881/23510/1649/91544/57761/54209/26233/6502/6613/51434/55139/26271/3304/6790/10616/54476/29997/1453/10197/54431/57162/7324/8473/64285/64750/7321/56893/28951/10755/6880/9978/5366/57542/1017/51322/7917/3300/83892/55101/7311/9928/11011/2931/6135/80196/29945/79089/25937/1601…	GO_BP	CDC20/UBE2C/PTTG1/AURKB/TRIM71/KCTD17/CCNB1/PLK1/UCHL1/CDK1/BUB1B/RPS27A/PBK/ENC1/RACK1/HSP90AB1/UBE2S/CSNK1E/CD2AP/CCNF/SMARCC1/SHARPIN/MAD2L1/FBXL19/OSBPL7/KCTD2/DDIT3/UBXN11/TRIB3/TREM2/FBXL6/SKP2/SUMO2/ANAPC7/ANKZF1/FBXO5/HSPA1B/AURKA/RBCK1/RNF216/NOP53/CSNK1D/PSME3/DNAJC10/PELI1/UBE2E1/OGT/RHBDF1/SMURF2/UBE2D1/UBQLN4/TRIB2/GIPC1/TAF9/RBX1/PMAIP1/KLHL42/CDK2/WAC/BAG6/DNAJB2/KCTD10/DMAC2/UBA52…
GO:0016569	covalent chromatin modification	462	0.588956	1.6599	0.001002	0.0220441	0.0183041	8715	tags=67%, list=30%, signal=48%	9212/891/983/3481/5563/2648/4582/5585/79885/2091/1788/5580/7040/51176/1111/10155/3276/90780/2146/3976/4302/890/7936/57673/10919/23210/51366/8861/7703/55257/51564/8091/55689/79829/3066/26147/3275/23326/29128/23338/171023/26993/3720/56970/54531/7468/57602/6598/27005/57504/4504/10765/51547/10445/3070/6790/23028/6421/6418/56950/57332/55818/86/84787/3065/54934/5252/79723/1786/22880/55683/8202/11176/73…	GO_BP	AURKB/CCNB1/CDK1/IGF2/PRKAA2/KAT2A/MUC1/PKN1/HDAC11/FBL/DNMT3A/PRKCD/TGFB1/LEF1/CHEK1/TRIM28/PRMT1/PYGO2/EZH2/LIF/MLLT6/CCNA2/NELFE/BEND3/EHMT2/JMJD6/UBR5/LDB1/PCGF2/MRGBP/HDAC7/HMGA2/YEATS2/NAA40/HDAC2/PHF19/PRMT2/USP22/UHRF1/JADE2/ASXL1/AKAP8L/JARID2/ATXN7L3/MIER2/NSD2/USP36/SMARCB1/USP21/MTA3/MT3/KDM5B/SIRT7/MCRS1/HELLS/AURKA/KDM1A/SFPQ/SET/SMYD2/CBX8/KDM3A/ACTL6A/KMT5C/HDAC1/KANSL2/PHF1/SUV39…
GO:0043087	regulation of GTPase activity	462	0.475962	1.34144	0.001002	0.0220441	0.0183041	8374	tags=49%, list=29%, signal=35%	2302/6364/5909/55789/23616/29127/5361/5997/402/50807/55558/1894/30851/55920/23513/11033/10399/2146/5905/8195/1856/25894/80728/6001/23108/5747/5996/29108/50861/28964/2049/84079/1946/55633/9905/128239/393/57568/23129/23236/54662/23603/3843/3265/8829/375790/94134/1857/9270/4739/93663/5902/3987/10435/116987/55738/89846/51291/6281/7248/125058/9610/5365/55635/3993/3655/107080638/10059/146923/85360/391/…	GO_BP	FOXJ1/CCL20/RAP1GAP/DEPDC1B/SH3BP1/RACGAP1/PLXNA1/RGS2/ARL2/ASAP1/PLXNA3/ECT2/TAX1BP3/RCC2/SCRIB/ADAP1/RACK1/EZH2/RANGAP1/MKKS/DVL2/PLEKHG4/ARHGAP39/RGS10/RAP1GAP2/PTK2/RGS1/PYCARD/STMN3/GIT1/EPHB3/ANKRD27/EFNA5/TBC1D22B/SGSM2/IQGAP3/ARHGAP4/SIPA1L2/PLXND1/PLCB1/TBC1D13/CORO1C/IPO5/HRAS/NRP1/AGRN/ARHGAP12/DVL3/ITGB1BP1/NEDD9/ARHGAP18/RANBP1/LIMS1/CDC42EP2/AGAP1/ARFGAP1/FGD3/GMIP/S100A10/TSC1/TBC1…
GO:0050769	positive regulation of neurogenesis	464	0.49557	1.39692	0.001002	0.0220441	0.0183041	8830	tags=46%, list=30%, signal=33%	22943/6692/5649/152/1627/4192/5967/5274/23531/5754/6091/3984/4673/9181/5361/4830/5997/55558/60436/1894/7040/6929/1869/57556/2119/5270/3675/706/2146/1454/652/3976/6604/8904/4831/1856/259266/3706/5025/4681/7077/8175/51330/3066/7436/5468/84079/1946/2056/54209/55607/9897/23129/7516/9585/5058/23394/6280/29993/23028/2048/5501/23613/51593/8829/4897/23529/3065/1453/1857/1382/5584/10494/1789/23363/9139/55…	GO_BP	DKK1/SPINT1/RELN/ADRA2C/DBN1/MDK/REG1A/SERPINI1/MMD/PTK7/ROBO1/LIMK1/NAP1L1/ARHGEF2/PLXNA1/NME1/RGS2/PLXNA3/TGIF2/ECT2/TGFB1/TCF3/E2F1/SEMA6A/ETV5/SERPINE2/ITGA3/TSPO/EZH2/CSNK1E/BMP4/LIF/SMARCD3/CPNE1/NME2/DVL2/ASPM/ITPKA/P2RX4/NBL1/TIMP2/SF3A2/TNFRSF12A/HDAC2/VLDLR/PPARG/ANKRD27/EFNA5/EPO/TREM2/PPP1R9A/WASHC5/PLXND1/XRCC2/KIF20B/PAK1/ADNP/S100A9/PACSIN1/KDM1A/EPHB2/PPP1CC/ZMYND8/SRRT/NRP1/NRCAM…
GO:0032386	regulation of intracellular transport	411	0.478739	1.34573	0.00100301	0.0220441	0.0183041	9465	tags=59%, list=32%, signal=41%	6714/2810/7134/302/1894/5580/7040/55612/10814/10155/5621/51512/57510/652/5905/22994/84062/51366/1410/5901/8898/5217/9520/28964/23413/23636/51308/23255/26993/10541/4088/10055/22916/57602/23400/11052/79752/6804/3965/57506/11132/10204/9585/5058/7430/3843/9847/5501/3265/51652/2039/201294/2207/79778/9221/9270/6855/7157/10755/3799/7260/56947/7175/5880/9531/22876/1660/580/808/1778/9141/25930/10059/8851/…	GO_BP	SRC/SFN/TNNC1/ANXA2/ECT2/PRKCD/TGFB1/FERMT1/CPLX2/TRIM28/PRNP/GTSE1/XPO5/BMP4/RANGAP1/CEP131/DTNBP1/UBR5/CRYAB/RAN/MTMR2/PFN2/NPEPPS/GIT1/NCS1/NUP62/REEP2/MTCL1/AKAP8L/ANP32B/SMAD3/SAE1/NCBP2/USP36/ATP13A2/CPSF6/ZFAND1/STX1A/LGALS9/MAVS/CAPN10/NUTF2/KIF20B/PAK1/EZR/IPO5/C2CD5/PPP1CC/HRAS/CHMP3/DMTN/UNC13D/FCER1G/MICALL2/NOLC1/ITGB1BP1/SYP/TP53/GIPC1/KIF5B/EIPR1/MFF/TPR/RAC2/BAG3/INPP5F/DHX9/BARD1…
GO:0034248	regulation of cellular amide metabolic process	456	0.512988	1.44613	0.00100301	0.0220441	0.0183041	7766	tags=47%, list=27%, signal=35%	8877/6659/10644/10642/131405/26986/3646/8440/2886/6188/4869/8531/5997/6949/5580/3673/3315/55571/7298/8667/54704/5621/6169/8507/10399/8664/1019/27161/23521/54517/6191/6125/57472/6154/25946/8439/6208/23657/468/7057/6176/3609/56648/8662/51123/340719/221662/10643/4691/22916/23400/92715/7832/8872/5036/23163/1968/2597/22794/619552/28998/84271/7072/1975/7919/6625/9775/55226/9221/10128/5935/1978/6203/843…	GO_BP	SPHK1/SOX4/IGF2BP2/IGF2BP1/TRIM71/PABPC1/EIF3E/NCK2/GRB7/RPS3/NPM1/YBX3/RGS2/TCOF1/PRKCD/ITGA2/HSPB1/CNOT11/TYMS/EIF3H/PDP1/PRNP/RPL38/ENC1/RACK1/EIF3D/CDK4/AGO2/RPL13A/PUS7/RPS4X/RPL5/CNOT6/RPL26/ZNF385A/NSMAF/RPS14/SLC7A11/ATF4/THBS1/RPLP1/ILF3/EIF5A2/EIF3B/ZNF706/NANOS1/RBM24/IGF2BP3/NCL/NCBP2/ATP13A2/DPH7/BTG2/CDC123/PA2G4/GGA3/EIF2S3/GAPDH/CASC3/MIR483/MRPL13/POLDIP3/TIA1/EIF4B/DDX39B/SNRNP7…
GO:0043161	proteasome-mediated ubiquitin-dependent protein catabolic process	411	0.524004	1.47297	0.00100301	0.0220441	0.0183041	10257	tags=67%, list=35%, signal=44%	991/11065/9232/9212/131405/79734/891/5347/7345/983/701/6233/55872/10399/3326/27338/1454/23607/899/6599/81858/4085/54620/23510/1649/91544/57761/26233/6502/6613/51434/55139/26271/3304/6790/10616/54476/29997/1453/10197/54431/57162/7324/8473/64750/7321/56893/28951/10755/6880/9978/57542/1017/51322/7917/3300/83892/55101/7311/9928/11011/2931/6135/80196/29945/79089/25937/1601/409/80020/408/9184/9781/9114…	GO_BP	CDC20/UBE2C/PTTG1/AURKB/TRIM71/KCTD17/CCNB1/PLK1/UCHL1/CDK1/BUB1B/RPS27A/PBK/RACK1/HSP90AB1/UBE2S/CSNK1E/CD2AP/CCNF/SMARCC1/SHARPIN/MAD2L1/FBXL19/KCTD2/DDIT3/UBXN11/TRIB3/FBXL6/SKP2/SUMO2/ANAPC7/ANKZF1/FBXO5/HSPA1B/AURKA/RBCK1/RNF216/NOP53/CSNK1D/PSME3/DNAJC10/PELI1/UBE2E1/OGT/SMURF2/UBE2D1/UBQLN4/TRIB2/GIPC1/TAF9/RBX1/KLHL42/CDK2/WAC/BAG6/DNAJB2/KCTD10/DMAC2/UBA52/KIF14/TLK2/GSK3A/RPL11/RNF34/AN…
GO:0043588	skin development	411	0.476521	1.3395	0.00100301	0.0220441	0.0183041	7000	tags=25%, list=24%, signal=20%	22943/3880/6662/2810/80144/25984/6768/1364/1515/55504/3691/94234/147495/3673/56603/55612/144501/8754/3675/3925/8549/4831/8861/3911/11187/5068/168002/1829/81858/3066/2125/182/5266/4050/1824/865/3858/3065/3856/57216/8202/1832/10413/7042/64834/3872/6722/58495/3875/84518/8644/3655/3516/9620/2778/79152/2707/5154/51083/9475/8323/826/2068/7421/7357/613/5469/8394/51535/57599/1290/823/84283/6431/26133/372…	GO_BP	DKK1/KRT19/SOX9/SFN/FRAS1/KRT23/ST14/CLDN4/CTSV/TNFRSF19/ITGB4/FOXQ1/APCDD1/ITGA2/CYP26B1/FERMT1/KRT80/ADAM9/ITGA3/STMN1/LGR5/NME2/LDB1/LAMA5/PKP3/REG3A/DACT2/DSG2/SHARPIN/HDAC2/EVPL/JAG1/PI3/LTB/DSC2/CBFB/KRT10/HDAC1/KRT8/VANGL2/NCOA3/DSP/YAP1/TGFB2/ELOVL1/KRT17/SRF/OVOL2/KRT18/CNFN/AKR1C3/ITGA6/RBPJ/CELSR1/GNAS/FA2H/GJB3/PDGFA/GAL/ROCK2/FZD6/CAPNS1/ERCC2/VDR/UGCG/BCR/MED1/PIP5K1A/PPHLN1/WDR48/C…
GO:0051052	regulation of DNA metabolic process	397	0.559218	1.5699	0.00100301	0.0220441	0.0183041	6238	tags=53%, list=21%, signal=43%	6714/9212/81620/983/2305/4609/4751/990/3297/6188/4869/3838/6282/5570/5580/7040/79075/1111/10155/2264/5984/3326/80119/10189/22948/5888/51053/890/3178/10919/51366/84501/10576/908/7203/26354/27101/8091/64210/116028/5591/1663/23560/23381/1736/10635/581/81931/5468/10926/7468/90381/63922/8313/55010/26271/5518/55719/10575/10694/27000/4436/23028/641/3265/57332/9126/9984/7919/23529/1786/55226/22880/51149/…	GO_BP	SRC/AURKB/CDT1/CDK1/FOXM1/MYC/NEK2/CDC6/HSF1/RPS3/NPM1/KPNA2/S100A11/PKIB/PRKCD/TGFB1/DSCC1/CHEK1/TRIM28/FGFR4/RFC4/HSP90AB1/PIF1/ALYREF/CCT5/RAD51/GMNN/CCNA2/HNRNPA1/EHMT2/UBR5/SPIRE2/CCT2/CCT6A/CCT3/GNL3/CACYBP/HMGA2/MMS19/RMI2/PRKDC/DDX11/GTPBP4/SMG5/DKC1/RAD51AP1/BAX/ZNF93/PPARG/DBF4/NSD2/TICRR/CHTF18/AXIN2/PARPBP/FBXO5/PPP2R1A/SLF2/CCT4/CCT8/DNAJC2/MSH2/KDM1A/BLM/HRAS/CBX8/SMC3/THOC1/DDX39B/…
GO:0060249	anatomical structure homeostasis	407	0.502161	1.41065	0.00100301	0.0220441	0.0183041	6576	tags=48%, list=23%, signal=38%	6696/6662/6714/9212/4069/79888/9401/7301/7031/4609/120071/55765/4751/10083/9545/7033/5570/7040/3315/1280/8842/226/5984/3326/80119/22948/5888/134/8195/3178/7032/10518/8861/10576/908/7203/5025/5424/9156/26354/898/71/5591/23381/1736/23413/581/340719/23154/632/286053/2237/5213/51542/27347/490/10575/5557/10694/124220/641/642658/53832/31/54/55226/4361/10574/2547/1435/10413/3192/5880/9531/143689/6722/55…	GO_BP	SPP1/SOX9/SRC/AURKB/LYZ/LPCAT1/RECQL4/TYRO3/TFF1/MYC/LARGE2/INAVA/NEK2/USH1C/RAB3D/TFF3/PKIB/TGFB1/HSPB1/COL2A1/PROM1/ALDOA/RFC4/HSP90AB1/PIF1/CCT5/RAD51/ADORA1/MKKS/HNRNPA1/TFF2/CIB2/LDB1/CCT2/CCT6A/CCT3/P2RX4/POLD1/EXO1/GNL3/CCNE1/ACTG1/PRKDC/SMG5/DKC1/NCS1/BAX/NANOS1/NCDN/BGLAP/NSMCE2/FEN1/PFKM/VPS54/STK39/ATP2B1/CCT4/PRIM1/CCT8/ZG16B/BLM/SCX/IL20RA/ACACA/ACP5/NAT10/MRE11/CCT7/XRCC6/CSF1/YAP1/…
GO:1901987	regulation of cell cycle phase transition	459	0.60074	1.69311	0.00100301	0.0220441	0.0183041	7750	tags=61%, list=27%, signal=46%	6659/991/11065/9212/891/5347/2810/81620/9319/983/1820/22974/54443/701/1063/113130/4582/4751/10403/699/990/9787/4869/7272/8318/55920/7040/55571/1869/1111/51512/9814/993/3276/57060/1019/10537/2146/1454/22919/6604/84687/92421/57472/22994/1028/1021/203068/5885/6154/995/25946/898/8091/9735/4085/5591/51514/835/4998/3275/994/581/7023/10217/286053/10382/10926/90381/3161/7832/7564/57504/51434/7283/26271/2…	GO_BP	SOX4/CDC20/UBE2C/AURKB/CCNB1/PLK1/SFN/CDT1/TRIP13/CDK1/ARID3A/TPX2/ANLN/BUB1B/CENPF/CDCA5/MUC1/NEK2/NDC80/BUB1/CDC6/DLGAP5/NPM1/TTK/CDC45/RCC2/TGFB1/CNOT11/E2F1/CHEK1/GTSE1/SFI1/CDC25A/PRMT1/PCBP4/CDK4/UBD/EZH2/CSNK1E/MAPRE1/SMARCD3/PPP1R9B/CHMP4C/CNOT6/CEP131/CDKN1C/CDK6/TUBB/RAD21/RPL26/CDC25C/ZNF385A/CCNE1/HMGA2/KNTC1/MAD2L1/PRKDC/DTL/CASP2/ORC1/PRMT2/CDC25B/BAX/TFAP4/CTDSPL/NSMCE2/TUBB4A/DBF4…
GO:2001233	regulation of apoptotic signaling pathway	395	0.476181	1.33628	0.00100301	0.0220441	0.0183041	7109	tags=47%, list=24%, signal=36%	6714/2810/81618/4318/90427/8440/7534/4582/638/578/9181/6188/8531/54475/5580/6201/3315/1869/1280/10399/652/9500/23542/4282/7703/6154/25946/7057/1075/29108/51330/835/1457/581/10971/1649/7023/4088/2056/5326/2950/5329/7186/3965/3148/55023/3304/5518/6280/23028/6421/8682/53832/8829/10616/3065/7533/83596/10197/10625/8326/55179/2260/7157/4841/3651/6880/90/6788/10413/56947/5366/672/7417/598/90993/3685/899…	GO_BP	SRC/SFN/ITM2C/MMP9/BMF/NCK2/YWHAZ/MUC1/BIK/BAK1/ARHGEF2/RPS3/YBX3/NLE1/PRKCD/RPS7/HSPB1/E2F1/COL2A1/RACK1/BMP4/MAGED1/MAPK8IP2/MIF/PCGF2/RPL26/ZNF385A/THBS1/CTSC/PYCARD/TNFRSF12A/CASP2/CSNK2A1/BAX/YWHAQ/DDIT3/TFAP4/SMAD3/EPO/PLAGL2/GSTP1/PLAUR/TRAF2/LGALS9/HMGB2/PHIP/HSPA1B/PPP2R1A/S100A9/KDM1A/SFPQ/PEA15/IL20RA/NRP1/RBCK1/HDAC1/YWHAH/BCL2L12/PSME3/IVNS1ABP/FZD9/FAIM/FGFR1/TP53/NONO/PDX1/TAF9/ACV…
GO:0006401	RNA catabolic process	386	0.635713	1.78331	0.00100402	0.0220441	0.0183041	7777	tags=68%, list=27%, signal=50%	10644/10642/131405/6132/26986/6129/3646/7534/6173/3921/6222/6229/6147/6188/6206/4869/8531/9349/6204/6187/5580/6201/6233/6168/6175/3315/6227/55571/1869/6139/6193/6223/6169/6133/6142/6130/6124/6161/6155/6157/6156/6194/9045/57060/6141/27161/6136/57819/23521/6224/6181/6158/6143/6228/6160/6191/6125/57472/6165/6167/6218/6217/11187/54512/6154/11224/4736/6208/6128/6176/9704/6189/6205/115024/6152/23381/56…	GO_BP	IGF2BP2/IGF2BP1/TRIM71/RPL8/PABPC1/RPL7/EIF3E/YWHAZ/RPL36A/RPSA/RPS18/RPS24/RPL23A/RPS3/RPS12/NPM1/YBX3/RPL23/RPS10/RPS2/PRKCD/RPS7/RPS27A/RPL37A/RPLP0/HSPB1/RPS21/CNOT11/E2F1/RPL17/RPS5/RPS19/RPL38/RPL9/RPL18A/RPL7A/RPL4/RPL32/RPL27/RPL27A/RPL30/RPS6/RPL14/PCBP4/RPL18/AGO2/RPL12/LSM2/RPL13A/RPS20/RPLP2/RPL28/RPL19/RPS23/RPL31/RPS4X/RPL5/CNOT6/RPL35A/RPL37/RPS17/RPS16/PKP3/EXOSC4/RPL26/RPL35/RPL1…
GO:0007015	actin filament organization	386	0.466551	1.30878	0.00100402	0.0220441	0.0183041	8676	tags=52%, list=30%, signal=37%	6714/1627/7429/9168/4082/80115/8440/23616/3984/9181/822/10083/221061/171177/5580/3925/226/120/9886/7408/84687/7171/8936/79983/11135/8195/84501/23607/64780/64857/29108/5217/7169/10095/91663/4088/10152/55607/6624/55740/5058/7430/29993/23603/2039/8829/94134/285590/7114/79778/9270/4739/93663/5584/10435/3693/23363/7170/6281/10552/7248/10093/5880/10163/6722/81873/55604/391/89848/25/10565/11113/87/5216/…	GO_BP	SRC/DBN1/VIL1/TMSB10/MARCKS/BAIAP2L2/NCK2/SH3BP1/LIMK1/ARHGEF2/CAPG/USH1C/FAM171A1/RHOV/PRKCD/STMN1/ALDOA/ADD3/RHOBTB1/VASP/PPP1R9B/TPM4/WASF1/POF1B/CDC42EP1/MKKS/SPIRE2/CD2AP/MICAL1/PLEKHG2/PYCARD/PFN2/TPM2/ARPC1B/MYADM/SMAD3/ABI2/PPP1R9A/FSCN1/ENAH/PAK1/EZR/PACSIN1/CORO1C/DMTN/NRP1/ARHGAP12/SH3PXD2B/TMSB4X/MICALL2/ITGB1BP1/NEDD9/ARHGAP18/PRKCI/CDC42EP2/ITGB5/OBSL1/TPM3/S100A10/ARPC1A/TSC1/ARPC4…
GO:0018205	peptidyl-lysine modification	384	0.565783	1.58628	0.00100402	0.0220441	0.0183041	8138	tags=64%, list=28%, signal=46%	6659/10609/5563/84171/2648/4582/7040/51176/1111/10155/90780/2146/3976/4302/5905/7936/57673/10919/23210/8861/7703/55257/26354/10054/55689/79829/3066/26147/23636/23326/23338/286053/3720/10055/7468/23225/6598/6804/6613/79023/79902/10445/23028/6418/56950/23511/55818/86/84787/7329/54934/5252/79723/1786/55683/8480/8202/23165/8473/9757/1789/9869/22823/348995/8535/6880/57122/8607/5352/7175/672/5977/20042…	GO_BP	SOX4/P3H4/PRKAA2/LOXL4/KAT2A/MUC1/TGFB1/LEF1/CHEK1/TRIM28/PYGO2/EZH2/LIF/MLLT6/RANGAP1/NELFE/BEND3/EHMT2/JMJD6/LDB1/PCGF2/MRGBP/GNL3/UBA2/YEATS2/NAA40/HDAC2/PHF19/NUP62/USP22/JADE2/NSMCE2/JARID2/SAE1/NSD2/NUP210/SMARCB1/STX1A/SUMO2/NUP37/NUP85/MCRS1/KDM1A/SET/SMYD2/NUP188/KDM3A/ACTL6A/KMT5C/UBE2I/KANSL2/PHF1/SUV39H2/DNMT1/KANSL3/RAE1/NCOA3/NUP205/OGT/KMT2B/DNMT3B/SETDB1/MTF2/NUP43/CBX4/TAF9/NUP10…
GO:0045787	positive regulation of cell cycle	380	0.567953	1.59186	0.00100402	0.0220441	0.0183041	7750	tags=55%, list=27%, signal=41%	8877/6659/6714/440/11065/9212/891/2810/81620/983/1820/3481/113130/9493/1164/4582/29127/10403/990/9787/3297/4869/9349/7039/1894/8318/55920/7040/79848/55571/1869/51203/1111/51512/993/3276/84722/57060/3326/1019/2146/6604/57472/4282/5885/6154/995/25946/83695/898/8091/4085/51514/1663/835/994/581/23636/23326/4212/7023/286053/2237/10514/84440/10926/8563/7832/7564/57504/9585/26271/23236/55023/1163/27085/…	GO_BP	SPHK1/SOX4/SRC/ASNS/UBE2C/AURKB/CCNB1/SFN/CDT1/CDK1/ARID3A/IGF2/CDCA5/KIF23/CKS2/MUC1/RACGAP1/NDC80/CDC6/DLGAP5/HSF1/NPM1/RPL23/TGFA/ECT2/CDC45/RCC2/TGFB1/CSPP1/CNOT11/E2F1/NUSAP1/CHEK1/GTSE1/CDC25A/PRMT1/PSRC1/PCBP4/HSP90AB1/CDK4/EZH2/SMARCD3/CNOT6/MIF/RAD21/RPL26/CDC25C/ZNF385A/RHNO1/CCNE1/HMGA2/MAD2L1/DTL/DDX11/CASP2/CDC25B/BAX/NUP62/USP22/MEIS2/TFAP4/NSMCE2/FEN1/MYBBP1A/RAB11FIP4/DBF4/THOC5/B…
GO:0000209	protein polyubiquitination	302	0.491696	1.37061	0.00100503	0.0220441	0.0183041	10082	tags=63%, list=35%, signal=42%	11065/131405/642/29089/6233/27338/51366/26118/92912/899/81858/51514/9520/54620/29116/7186/6502/51434/63893/865/23623/10616/54476/10197/57162/7324/64750/7321/9978/672/117854/57542/580/143279/7311/80196/29945/114907/867/2874/7332/9781/996/84261/55611/64682/7322/55743/26267/8945/7267/5710/25897/51529/6468/8697/54467/9025/22954/9666/5717/22888/150726/7334/5705/5691/27339/10477/2295/8881/329/51433/549…	GO_BP	UBE2C/TRIM71/BLMH/UBE2T/RPS27A/UBE2S/UBR5/WSB1/UBE2Q2/CCNF/SHARPIN/DTL/NPEPPS/FBXL19/MYLIP/TRAF2/SKP2/ANAPC7/UBE2O/CBFB/RUSC1/RBCK1/RNF216/PSME3/PELI1/UBE2E1/SMURF2/UBE2D1/RBX1/BRCA1/TRIM6/KLHL42/BARD1/HECTD2/UBA52/RNF34/ANAPC4/FBXO32/CBL/GPS2/UBE2L3/RNF144A/CDC27/FBXW9/OTUB1/ANAPC1/UBE2D2/CHFR/FBXO10/BTRC/TTC3/PSMD4/RNF19A/ANAPC11/FBXW4/CDC23/ANKIB1/RNF8/TRIM32/DZIP3/PSMD11/UBOX5/FBXO41/UBE2N/PS…
GO:0000375	RNA splicing, via transesterification reactions	368	0.641905	1.79728	0.00100604	0.0220441	0.0183041	7691	tags=68%, list=26%, signal=51%	26986/10212/6628/101954278/57819/10189/6633/3178/6627/6632/23210/22913/6626/29894/8175/51645/51747/5437/4809/221662/6732/6635/22916/25804/10262/23350/10898/9343/22827/79760/27316/55749/22794/6631/23028/6421/10949/7072/51593/55015/3187/7919/6625/8161/9775/6636/9129/5935/84991/6637/11338/96764/51691/10465/57461/3192/4904/8106/10921/6428/6629/79084/3189/1660/6433/55692/220988/8996/55280/2521/26528/5…	GO_BP	PABPC1/DDX39A/SNRPB/RNU6-8/LSM2/ALYREF/SNRPD2/HNRNPA1/SNRPA1/SNRPD1/JMJD6/RALY/SNRPA/CPSF1/SF3A2/PPIL1/LUC7L3/POLR2H/SNU13/RBM24/SRPK1/SNRPE/NCBP2/LSM4/SF3B4/U2SURP/CPSF4/EFTUD2/PUF60/GEMIN7/RBMX/CCAR1/CASC3/SNRPC/KDM1A/SFPQ/HNRNPA0/TIA1/SRRT/PRPF39/HNRNPH1/DDX39B/SNRNP70/COIL/EIF4A3/SNRPF/PRPF3/RBM3/RBM17/SNRPG/U2AF2/TGS1/LSM8/PPIH/ISY1/HNRNPU/YBX1/PABPN1/RNPS1/SRSF3/SNRPB2/WDR77/HNRNPH3/DHX9/SF…
GO:0001701	in utero embryonic development	367	0.509251	1.42609	0.00100604	0.0220441	0.0183041	8415	tags=57%, list=29%, signal=41%	3880/6692/1627/891/9133/7262/6768/3481/10653/4071/2648/4751/10568/3297/8531/9837/55723/54475/6928/51176/9915/28982/123920/10155/3276/90780/3976/4097/5723/1028/11232/705/113026/7703/7784/1999/56006/50861/4188/7477/4088/7942/27173/55636/27341/7516/133/4436/55627/86/6746/10436/3856/8894/2260/7157/90/26097/6788/100/25988/6722/598/689/58495/146923/3516/85451/23764/430/7422/4678/5335/10733/657/53918/54…	GO_BP	KRT19/SPINT1/DBN1/CCNB1/CCNB2/PHLDA2/ST14/IGF2/SPINT2/TM4SF1/KAT2A/NEK2/SLC34A2/HSF1/YBX3/GINS1/ASF1B/NLE1/HNF1B/LEF1/ARNT2/FLVCR1/CMTM3/TRIM28/PRMT1/PYGO2/LIF/MAFG/PSPH/CDKN1C/POLG2/BYSL/PLCD3/PCGF2/ZP3/ELF3/SMG9/STMN3/MDFI/WNT7B/SMAD3/TFEB/SLC39A1/CHD7/RRP7A/XRCC2/ADM/MSH2/SMPD4/ACTL6A/SSR2/EMG1/KRT8/EIF2S2/FGFR1/TP53/ACVR1/CHTOP/STK3/ADA/HINFP/SRF/BCL2L1/BTF3/OVOL2/RUNDC1/RBPJ/UNK/MAFF/ASCL2/V…
GO:0006913	nucleocytoplasmic transport	339	0.595416	1.66445	0.00100604	0.0220441	0.0183041	6908	tags=59%, list=24%, signal=46%	2810/84445/10212/4869/9349/3838/23212/1894/5580/6628/7040/55612/10155/51512/57510/10189/652/5905/6633/10736/3178/6632/51366/5901/3837/29894/4321/23381/23636/26993/10541/4088/9679/6741/6635/29107/22916/8563/23225/11052/10898/1434/79760/57506/10204/79023/6209/79902/22794/84271/3843/5501/23511/10527/9984/7919/9775/6636/9221/503542/8480/23165/6637/11338/348995/7157/7248/57122/26097/7175/8106/9531/109…	GO_BP	SFN/LZTS2/DDX39A/NPM1/RPL23/KPNA2/RRS1/ECT2/PRKCD/SNRPB/TGFB1/FERMT1/TRIM28/GTSE1/XPO5/ALYREF/BMP4/RANGAP1/SNRPD2/SIX2/HNRNPA1/SNRPD1/UBR5/RAN/KPNB1/CPSF1/MMP12/SMG5/NUP62/AKAP8L/ANP32B/SMAD3/FAM53B/SSB/SNRPE/NXT1/NCBP2/THOC5/NUP210/CPSF6/CPSF4/CSE1L/GEMIN7/MAVS/NUTF2/NUP37/RPS15/NUP85/CASC3/POLDIP3/IPO5/PPP1CC/NUP188/IPO7/THOC1/DDX39B/EIF4A3/SNRPF/NOLC1/SPRN/RAE1/NUP205/SNRPG/U2AF2/NUP43/TP53/TS…
GO:0010639	negative regulation of organelle organization	367	0.53072	1.48621	0.00100604	0.0220441	0.0183041	8455	tags=57%, list=29%, signal=41%	3159/6714/991/9232/7429/9212/891/5347/7153/9168/81620/9319/701/1063/2648/4751/9181/10403/699/822/4171/4869/10493/7272/5580/29028/1111/3925/120/706/80119/652/3976/22919/4302/8195/3178/51366/5885/899/4085/5217/58526/84079/2288/10382/91663/3720/6598/23271/55607/57159/27124/26271/27085/54908/7756/23028/6418/55818/2039/5252/26586/1786/7114/55226/1789/8326/22823/7157/7175/3192/672/9531/10163/598/8996/9…	GO_BP	HMGA1/SRC/CDC20/PTTG1/VIL1/AURKB/CCNB1/PLK1/TOP2A/TMSB10/CDT1/TRIP13/BUB1B/CENPF/KAT2A/NEK2/ARHGEF2/NDC80/BUB1/CAPG/MCM2/NPM1/VAT1/TTK/PRKCD/ATAD2/CHEK1/STMN1/ADD3/TSPO/PIF1/BMP4/LIF/MAPRE1/MLLT6/MKKS/HNRNPA1/UBR5/RAD21/CCNF/MAD2L1/PFN2/MID1IP1/ANKRD27/FKBP4/TUBB4A/MYADM/JARID2/SMARCB1/CAMSAP2/PPP1R9A/TRIM54/INPP5J/FBXO5/MTBP/SPDL1/ZNF207/KDM1A/SET/KDM3A/DMTN/PHF1/CKAP2/DNMT1/TMSB4X/NAT10/DNMT3B/…
GO:0030111	regulation of Wnt signaling pathway	350	0.500054	1.39804	0.00100604	0.0220441	0.0183041	9497	tags=58%, list=33%, signal=39%	22943/6659/6662/51473/25805/6714/4192/1501/65268/80114/2719/55789/84445/80139/5754/115908/147495/54475/30851/6928/51176/55612/3675/10399/2348/6425/8549/1454/1856/259266/51366/54894/168002/8629/1457/4188/1649/8324/4088/9679/6597/8313/65062/5518/865/3065/1453/1857/10197/57216/64750/8326/23399/8607/9978/6788/10413/3516/85407/25/2931/5204/25937/1601/11197/25776/4300/54949/57560/8321/55182/7090/10856/…	GO_BP	DKK1/SOX4/SOX9/DCDC2/BAMBI/SRC/MDK/CTNND2/WNK2/BICC1/GPC3/DEPDC1B/LZTS2/ZNF703/PTK7/CTHRC1/APCDD1/NLE1/TAX1BP3/HNF1B/LEF1/FERMT1/ITGA3/RACK1/FOLR1/SFRP5/LGR5/CSNK1E/DVL2/ASPM/UBR5/RNF43/DACT2/JRK/CSNK2A1/MDFI/DDIT3/FZD7/SMAD3/FAM53B/SMARCA4/AXIN2/TMEM237/PPP2R1A/CBFB/HDAC1/CSNK1D/DVL3/PSME3/VANGL2/SMURF2/FZD9/CTDNEP1/RUVBL1/RBX1/STK3/YAP1/RBPJ/NKD1/ABL1/GSK3A/PFDN5/WWTR1/DAB2/WIF1/CBY1/MLLT3/SDHA…
GO:0031346	positive regulation of cell projection organization	373	0.513739	1.43851	0.00100604	0.0220441	0.0183041	8877	tags=53%, list=30%, signal=38%	79574/5649/6714/1627/4192/7429/79734/54443/5967/5274/5754/2648/6091/3984/5361/4830/5997/55558/3673/3675/2146/4831/11135/1856/3706/8175/51330/3934/7436/54874/84079/1946/2056/5064/55607/6624/9897/23129/5058/23394/6280/29993/23603/23028/3265/23613/8829/375790/1857/1382/5584/10494/10435/23363/9139/8655/2260/7852/5898/114804/2011/5880/9820/10163/6722/5365/3655/10059/55604/9231/7422/54869/8766/5216/101…	GO_BP	EPS8L3/RELN/SRC/DBN1/MDK/VIL1/KCTD17/ANLN/REG1A/SERPINI1/PTK7/KAT2A/ROBO1/LIMK1/PLXNA1/NME1/RGS2/PLXNA3/ITGA2/ITGA3/EZH2/NME2/CDC42EP1/DVL2/ITPKA/SF3A2/TNFRSF12A/LCN2/VLDLR/FNBP1L/ANKRD27/EFNA5/EPO/PALM/PPP1R9A/FSCN1/WASHC5/PLXND1/PAK1/ADNP/S100A9/PACSIN1/CORO1C/KDM1A/HRAS/ZMYND8/NRP1/AGRN/DVL3/CRABP2/PRKCI/STK25/CDC42EP2/OBSL1/CBFA2T2/DYNLL1/FGFR1/CXCR4/RALA/RNF157/MARK2/RAC2/CUL7/WASF2/SRF/PLXN…
GO:0045930	negative regulation of mitotic cell cycle	322	0.597388	1.66818	0.00100604	0.0220441	0.0183041	7775	tags=59%, list=27%, signal=44%	6659/991/9232/9212/891/5347/2810/7153/81620/9319/983/1820/701/1063/4582/10403/11130/699/990/7272/54475/23513/7040/55571/1869/1111/51512/3276/6194/57060/1019/2146/652/92421/57472/1021/146956/5885/6154/995/25946/7077/8091/9735/4085/5591/6152/835/4998/3275/581/10217/4088/90381/7832/26271/27085/54908/7756/6790/4436/641/3265/5933/29997/51149/4361/10197/55159/1874/7157/9125/4194/9978/7175/10950/672/259…	GO_BP	SOX4/CDC20/PTTG1/AURKB/CCNB1/PLK1/SFN/TOP2A/CDT1/TRIP13/CDK1/ARID3A/BUB1B/CENPF/MUC1/NDC80/ZWINT/BUB1/CDC6/TTK/NLE1/SCRIB/TGFB1/CNOT11/E2F1/CHEK1/GTSE1/PRMT1/RPS6/PCBP4/CDK4/EZH2/BMP4/CHMP4C/CNOT6/CDK6/EME1/RAD21/RPL26/CDC25C/ZNF385A/TIMP2/HMGA2/KNTC1/MAD2L1/PRKDC/RPL24/CASP2/ORC1/PRMT2/BAX/CTDSPL/SMAD3/TICRR/BTG2/FBXO5/MTBP/SPDL1/ZNF207/AURKA/MSH2/BLM/HRAS/RBL1/NOP53/MRNIP/MRE11/PSME3/RFWD3/E2F4…
GO:0060070	canonical Wnt signaling pathway	326	0.491802	1.37398	0.00100604	0.0220441	0.0183041	9996	tags=58%, list=34%, signal=39%	22943/6659/6662/25805/6714/4192/1501/65268/80114/2719/84445/80139/5754/115908/54475/51176/55612/2348/6425/8549/90780/1454/1856/259266/51366/607/8629/1649/8324/7477/4088/9679/8313/3065/1453/1857/10197/64750/23401/8326/23399/8607/9978/6788/10413/283149/6932/3516/85407/2931/5204/25937/1601/9968/4300/54949/8321/55182/6259/7090/10856/8323/55737/1613/8945/5710/53944/65981/5916/2535/79718/54903/8325/571…	GO_BP	DKK1/SOX4/SOX9/BAMBI/SRC/MDK/CTNND2/WNK2/BICC1/GPC3/LZTS2/ZNF703/PTK7/CTHRC1/NLE1/LEF1/FERMT1/FOLR1/SFRP5/LGR5/PYGO2/CSNK1E/DVL2/ASPM/UBR5/BCL9/JRK/DDIT3/FZD7/WNT7B/SMAD3/FAM53B/AXIN2/HDAC1/CSNK1D/DVL3/PSME3/SMURF2/FRAT2/FZD9/CTDNEP1/RUVBL1/RBX1/STK3/YAP1/BCL9L/TCF7/RBPJ/NKD1/GSK3A/PFDN5/WWTR1/DAB2/MED12/MLLT3/SDHAF2/FZD1/RNF220/RYK/TLE3/RUVBL2/FZD6/VPS35/DAPK3/BTRC/PSMD4/CSNK1G1/CAPRIN2/RARG/FZD…
GO:1903311	regulation of mRNA metabolic process	321	0.591937	1.6526	0.00100604	0.0220441	0.0183041	7826	tags=61%, list=27%, signal=45%	10644/10642/131405/891/26986/7534/3297/4869/8531/5580/6233/3315/1869/57060/27161/7936/3178/23210/11187/54512/6626/9704/340719/221662/10643/23144/6732/22916/11052/10262/8761/8313/10898/7832/25962/27316/56915/50804/6418/10949/7072/6625/10197/5935/23404/84991/11338/51013/3192/23367/4904/8106/10921/6428/8125/1660/6433/580/26528/79066/56339/7311/135295/51010/3191/5578/6427/6829/11340/5725/9238/708/808…	GO_BP	IGF2BP2/IGF2BP1/TRIM71/CCNB1/PABPC1/YWHAZ/HSF1/NPM1/YBX3/PRKCD/RPS27A/HSPB1/E2F1/PCBP4/AGO2/NELFE/HNRNPA1/JMJD6/PKP3/EXOSC4/SNRPA/DHX34/NANOS1/RBM24/IGF2BP3/ZC3H3/SRPK1/NCBP2/CPSF6/SF3B4/PABPC4/AXIN2/CPSF4/BTG2/VIRMA/RBMX/EXOSC5/MYEF2/SET/HNRNPA0/TIA1/SNRNP70/PSME3/RBM3/EXOSC2/RBM17/U2AF2/EXOSC1/HNRNPU/LARP1/YBX1/PABPN1/RNPS1/SRSF3/ANP32A/DHX9/SFSWAP/BARD1/DAZAP1/METTL16/METTL3/UBA52/SRSF12/EXOSC…
GO:0006402	mRNA catabolic process	354	0.638517	1.78482	0.00100705	0.0220441	0.0183041	7777	tags=68%, list=27%, signal=51%	10644/10642/131405/6132/26986/6129/3646/7534/6173/3921/6222/6229/6147/6188/6206/4869/8531/9349/6204/6187/5580/6201/6233/6168/6175/3315/6227/55571/1869/6139/6193/6223/6169/6133/6142/6130/6124/6161/6155/6157/6156/6194/9045/57060/6141/27161/6136/57819/23521/6224/6181/6158/6143/6228/6160/6191/6125/57472/6165/6167/6218/6217/11187/54512/6154/11224/4736/6208/6128/6176/9704/6189/6205/115024/6152/23381/56…	GO_BP	IGF2BP2/IGF2BP1/TRIM71/RPL8/PABPC1/RPL7/EIF3E/YWHAZ/RPL36A/RPSA/RPS18/RPS24/RPL23A/RPS3/RPS12/NPM1/YBX3/RPL23/RPS10/RPS2/PRKCD/RPS7/RPS27A/RPL37A/RPLP0/HSPB1/RPS21/CNOT11/E2F1/RPL17/RPS5/RPS19/RPL38/RPL9/RPL18A/RPL7A/RPL4/RPL32/RPL27/RPL27A/RPL30/RPS6/RPL14/PCBP4/RPL18/AGO2/RPL12/LSM2/RPL13A/RPS20/RPLP2/RPL28/RPL19/RPS23/RPL31/RPS4X/RPL5/CNOT6/RPL35A/RPL37/RPS17/RPS16/PKP3/EXOSC4/RPL26/RPL35/RPL1…
GO:0032535	regulation of cellular component size	359	0.52543	1.46946	0.00100705	0.0220441	0.0183041	8981	tags=57%, list=31%, signal=40%	6696/1627/7429/9168/80115/8440/23616/3984/54825/822/10083/55558/5580/57556/120/9886/3326/7408/1019/5802/8936/11135/8195/84501/64857/23108/29108/5217/51330/10095/1946/91663/7477/23400/128239/10152/393/55607/4504/5058/23394/7430/23028/2039/8829/4897/7114/64218/6344/1382/93663/11267/10435/1874/10552/7248/10093/3475/23645/6722/389541/7869/81873/8851/55604/56996/89848/25/10565/7422/11113/54910/8766/52…	GO_BP	SPP1/DBN1/VIL1/TMSB10/BAIAP2L2/NCK2/SH3BP1/LIMK1/CDHR2/CAPG/USH1C/PLXNA3/PRKCD/SEMA6A/ADD3/RHOBTB1/HSP90AB1/VASP/CDK4/PTPRS/WASF1/CDC42EP1/MKKS/SPIRE2/PLEKHG2/RAP1GAP2/PYCARD/PFN2/TNFRSF12A/ARPC1B/EFNA5/MYADM/WNT7B/ATP13A2/IQGAP3/ABI2/ARHGAP4/PPP1R9A/MT3/PAK1/ADNP/EZR/KDM1A/DMTN/NRP1/NRCAM/TMSB4X/SEMA4A/SCTR/CRABP2/ARHGAP18/SNF8/CDC42EP2/E2F4/ARPC1A/TSC1/ARPC4/IFRD1/PPP1R15A/SRF/LAMTOR4/SEMA3B/AR…
GO:0032984	protein-containing complex disassembly	324	0.55282	1.54307	0.00100705	0.0220441	0.0183041	9095	tags=65%, list=31%, signal=45%	3159/7429/11004/4609/23616/146909/9181/822/9349/3925/120/6604/1856/64780/56648/6599/81930/6602/50861/58526/51649/116540/6597/57701/6598/79752/23271/57159/28998/124995/63875/6418/51652/54534/2039/26586/1857/84311/56893/23401/3480/3799/8562/55201/6605/55604/90480/53918/63908/79142/9553/10763/9798/65005/444/57129/11198/8321/1984/64949/4281/65082/253725/57551/1939/1072/54460/6709/51504/130271/9793/12…	GO_BP	HMGA1/VIL1/KIF2C/MYC/SH3BP1/KIF18B/ARHGEF2/CAPG/RPL23/STMN1/ADD3/SMARCD3/DVL2/MICAL1/EIF5A2/SMARCC1/KIF18A/SMARCD1/STMN3/MID1IP1/MRPS23/MRPL53/SMARCA4/NCKAP5L/SMARCB1/ZFAND1/CAMSAP2/TRIM54/MRPL13/MRPL10/MRPL17/SET/CHMP3/MRPL50/DMTN/CKAP2/DVL3/MRPL45/UBQLN4/FRAT2/IGF1R/KIF5B/DENR/MAP1S/SMARCE1/CARMIL1/GADD45GIP1/PELO/NAPB/PHF23/MRPL33/NES/IST1/MRPL9/ASPH/MRPL47/SUPT16H/FZD1/EIF5A/MRPS26/MID1/VPS33…
GO:0034470	ncRNA processing	361	0.633117	1.77139	0.00100705	0.0220441	0.0183041	8386	tags=76%, list=29%, signal=55%	10360/23246/6129/10528/6229/23212/2091/6187/6201/6227/25879/6223/6130/55656/6155/6194/9045/283989/27161/54517/6894/6125/83732/6165/6218/705/10785/6217/54512/6154/11224/4736/6208/29894/155400/4839/51602/55687/55621/23560/6232/84294/1736/27043/84128/4809/4234/51096/22984/55646/91695/4088/57647/6741/80745/57602/55636/23481/51605/10898/54913/55127/5036/27341/8568/25926/6209/51154/56915/9277/90353/571…	GO_BP	NPM3/BOP1/RPL7/NOP56/RPS24/RRS1/FBL/RPS2/RPS7/RPS21/DCAF13/RPS19/RPL7A/INTS8/RPL27/RPS6/RPL14/TSEN54/AGO2/PUS7/TARBP1/RPL5/RIOK1/RPL35A/RPS17/BYSL/WDR4/RPS16/EXOSC4/RPL26/RPL35/RPL10A/RPS14/CPSF1/NSUN5P1/NOP2/NOP58/TRMU/TRMT1/GTPBP4/RPS27/UTP23/DKC1/PELP1/WDR75/SNU13/METTL1/UTP18/PDCD11/LYAR/RRP7BP/SMAD3/DHX37/SSB/THUMPD2/USP36/CHD7/PES1/TRMT6/CPSF4/RPP25/HEATR1/PA2G4/RRP7A/RRP1/NOL11/RPS15/MRTO4…
GO:0044782	cilium organization	363	0.525244	1.46941	0.00100705	0.0220441	0.0183041	9582	tags=63%, list=33%, signal=43%	51473/79734/5347/2302/983/4751/50807/9814/84747/1454/22919/22994/8195/203068/3911/79867/3797/54874/10382/89891/7283/65062/5518/51259/65999/25809/83658/93323/26140/1453/22897/84902/57216/80776/1874/8655/54919/8636/116840/8481/10540/23354/115106/1778/107080638/25930/26160/11190/51626/1781/9657/8766/10733/25937/55081/25776/54801/4134/57560/85302/91147/11064/51098/4957/2316/85462/27148/353116/3842/57…	GO_BP	DCDC2/KCTD17/PLK1/FOXJ1/CDK1/NEK2/ASAP1/SFI1/UNC119B/CSNK1E/MAPRE1/CEP131/MKKS/TUBB/LAMA5/TCTN2/KIF3C/FNBP1L/TUBB4A/WDR34/TUBG1/TMEM237/PPP2R1A/TMEM216/LRRC61/TTLL1/DYNLRB1/HAUS8/TTLL3/CSNK1D/CEP164/CEP89/VANGL2/B9D2/E2F4/DYNLL1/DNAAF5/SSNA1/CNTROB/OFD1/DCTN2/HAUS5/HAUS1/DYNC1H1/TBC1D7/PTPN23/IFT172/CEP250/DYNC2LI1/DYNC1I2/IQCB1/RAB11A/PLK4/WWTR1/IFT57/CBY1/HAUS6/MAP4/IFT80/FBF1/TMEM67/CNTRL/IFT5…
GO:0045666	positive regulation of neuron differentiation	363	0.491175	1.3741	0.00100705	0.0220441	0.0183041	8877	tags=46%, list=30%, signal=33%	22943/5649/152/1627/4192/5967/5274/23531/5754/6091/3984/9181/5361/4830/5997/55558/60436/1894/6929/2119/3675/2146/1454/652/8904/4831/1856/3706/4681/7077/8175/51330/7436/84079/1946/2056/55607/9897/23129/5058/23394/6280/29993/23028/23613/8829/4897/1453/1857/1382/5584/10494/1789/23363/9139/2260/7852/114804/2011/9820/6722/5365/3655/10059/9231/7422/8766/5121/9798/50937/7804/54606/8826/8437/4076/2896/83…	GO_BP	DKK1/RELN/ADRA2C/DBN1/MDK/REG1A/SERPINI1/MMD/PTK7/ROBO1/LIMK1/ARHGEF2/PLXNA1/NME1/RGS2/PLXNA3/TGIF2/ECT2/TCF3/ETV5/ITGA3/EZH2/CSNK1E/BMP4/CPNE1/NME2/DVL2/ITPKA/NBL1/TIMP2/SF3A2/TNFRSF12A/VLDLR/ANKRD27/EFNA5/EPO/PPP1R9A/WASHC5/PLXND1/PAK1/ADNP/S100A9/PACSIN1/KDM1A/ZMYND8/NRP1/NRCAM/CSNK1D/DVL3/CRABP2/PRKCI/STK25/DNMT3B/OBSL1/CBFA2T2/FGFR1/CXCR4/RNF157/MARK2/CUL7/SRF/PLXNB3/ITGA6/DNM1L/DLG5/VEGFA/R…
GO:1902903	regulation of supramolecular fiber organization	335	0.493618	1.37903	0.00100705	0.0220441	0.0183041	8455	tags=53%, list=29%, signal=38%	1627/7429/9168/80115/8440/23616/3984/9181/822/6188/402/5580/29098/3925/84722/120/9886/7408/22919/8936/11135/8195/84501/1410/64857/29108/5217/10095/58526/2288/10382/91663/4088/10152/23271/55607/57159/27124/5058/3304/79709/2039/8829/285590/26586/7114/9270/93663/10435/6281/10552/7248/4733/10093/10163/81873/8851/55201/55604/89848/25/10565/11113/5216/10109/10094/23406/116985/6548/9647/4771/5879/9475/2…	GO_BP	DBN1/VIL1/TMSB10/BAIAP2L2/NCK2/SH3BP1/LIMK1/ARHGEF2/CAPG/RPS3/ARL2/PRKCD/RANGRF/STMN1/PSRC1/ADD3/RHOBTB1/VASP/MAPRE1/WASF1/CDC42EP1/MKKS/SPIRE2/CRYAB/PLEKHG2/PYCARD/PFN2/ARPC1B/MID1IP1/FKBP4/TUBB4A/MYADM/SMAD3/ABI2/CAMSAP2/PPP1R9A/TRIM54/INPP5J/PAK1/HSPA1B/COLGALT1/DMTN/NRP1/SH3PXD2B/CKAP2/TMSB4X/ITGB1BP1/ARHGAP18/CDC42EP2/S100A10/ARPC1A/TSC1/DRG1/ARPC4/WASF2/ARPC5L/CDK5R1/MAP1S/CARMIL1/FCHSD1/AB…
GO:0000377	RNA splicing, via transesterification reactions with bulged adenosine as nucleophile	365	0.642991	1.79899	0.00100806	0.0220441	0.0183041	7691	tags=68%, list=26%, signal=51%	26986/10212/6628/101954278/57819/10189/6633/3178/6627/6632/23210/22913/6626/29894/8175/51645/51747/5437/4809/221662/6732/6635/22916/25804/10262/23350/10898/9343/22827/79760/27316/55749/22794/6631/23028/6421/10949/7072/51593/55015/3187/7919/6625/8161/9775/6636/9129/5935/84991/6637/11338/96764/51691/10465/57461/3192/4904/8106/10921/6428/6629/79084/3189/1660/6433/55692/220988/8996/55280/2521/26528/5…	GO_BP	PABPC1/DDX39A/SNRPB/RNU6-8/LSM2/ALYREF/SNRPD2/HNRNPA1/SNRPA1/SNRPD1/JMJD6/RALY/SNRPA/CPSF1/SF3A2/PPIL1/LUC7L3/POLR2H/SNU13/RBM24/SRPK1/SNRPE/NCBP2/LSM4/SF3B4/U2SURP/CPSF4/EFTUD2/PUF60/GEMIN7/RBMX/CCAR1/CASC3/SNRPC/KDM1A/SFPQ/HNRNPA0/TIA1/SRRT/PRPF39/HNRNPH1/DDX39B/SNRNP70/COIL/EIF4A3/SNRPF/PRPF3/RBM3/RBM17/SNRPG/U2AF2/TGS1/LSM8/PPIH/ISY1/HNRNPU/YBX1/PABPN1/RNPS1/SRSF3/SNRPB2/WDR77/HNRNPH3/DHX9/SF…
GO:0000398	mRNA splicing, via spliceosome	365	0.642991	1.79899	0.00100806	0.0220441	0.0183041	7691	tags=68%, list=26%, signal=51%	26986/10212/6628/101954278/57819/10189/6633/3178/6627/6632/23210/22913/6626/29894/8175/51645/51747/5437/4809/221662/6732/6635/22916/25804/10262/23350/10898/9343/22827/79760/27316/55749/22794/6631/23028/6421/10949/7072/51593/55015/3187/7919/6625/8161/9775/6636/9129/5935/84991/6637/11338/96764/51691/10465/57461/3192/4904/8106/10921/6428/6629/79084/3189/1660/6433/55692/220988/8996/55280/2521/26528/5…	GO_BP	PABPC1/DDX39A/SNRPB/RNU6-8/LSM2/ALYREF/SNRPD2/HNRNPA1/SNRPA1/SNRPD1/JMJD6/RALY/SNRPA/CPSF1/SF3A2/PPIL1/LUC7L3/POLR2H/SNU13/RBM24/SRPK1/SNRPE/NCBP2/LSM4/SF3B4/U2SURP/CPSF4/EFTUD2/PUF60/GEMIN7/RBMX/CCAR1/CASC3/SNRPC/KDM1A/SFPQ/HNRNPA0/TIA1/SRRT/PRPF39/HNRNPH1/DDX39B/SNRNP70/COIL/EIF4A3/SNRPF/PRPF3/RBM3/RBM17/SNRPG/U2AF2/TGS1/LSM8/PPIH/ISY1/HNRNPU/YBX1/PABPN1/RNPS1/SRSF3/SNRPB2/WDR77/HNRNPH3/DHX9/SF…
GO:0033044	regulation of chromosome organization	320	0.618327	1.72525	0.00100806	0.0220441	0.0183041	8165	tags=70%, list=28%, signal=51%	3159/6714/991/9232/9212/891/5347/7153/81620/9319/3481/4609/701/1063/113130/2648/10460/4288/4582/4751/10403/699/990/9787/4171/7272/8318/5570/7040/29028/1111/10155/90780/80119/3976/22948/4302/7936/3178/51366/5885/10576/908/7203/26354/4085/116028/1663/79829/26147/23381/1736/26993/286053/3720/2237/6598/8313/26271/54908/55719/10575/10694/7756/23028/6421/6418/55818/1062/5252/1786/55226/22880/4361/8473/…	GO_BP	HMGA1/SRC/CDC20/PTTG1/AURKB/CCNB1/PLK1/TOP2A/CDT1/TRIP13/IGF2/MYC/BUB1B/CENPF/CDCA5/KAT2A/TACC3/MKI67/MUC1/NEK2/NDC80/BUB1/CDC6/DLGAP5/MCM2/TTK/CDC45/PKIB/TGFB1/ATAD2/CHEK1/TRIM28/PYGO2/PIF1/LIF/CCT5/MLLT6/NELFE/HNRNPA1/UBR5/RAD21/CCT2/CCT6A/CCT3/GNL3/MAD2L1/RMI2/DDX11/NAA40/PHF19/SMG5/DKC1/AKAP8L/NSMCE2/JARID2/FEN1/SMARCB1/AXIN2/FBXO5/SPDL1/SLF2/CCT4/CCT8/ZNF207/KDM1A/SFPQ/SET/KDM3A/CENPE/PHF1/D…
GO:0060271	cilium assembly	345	0.530107	1.48109	0.00100806	0.0220441	0.0183041	9582	tags=64%, list=33%, signal=44%	51473/79734/5347/2302/983/4751/50807/9814/84747/1454/22919/22994/8195/203068/3911/79867/3797/54874/10382/89891/7283/65062/5518/51259/65999/25809/83658/93323/26140/1453/22897/84902/57216/80776/1874/8655/54919/8636/116840/8481/10540/23354/115106/1778/107080638/25930/26160/11190/51626/1781/9657/8766/10733/25937/55081/25776/54801/4134/57560/85302/91147/11064/51098/4957/2316/85462/27148/353116/3842/57…	GO_BP	DCDC2/KCTD17/PLK1/FOXJ1/CDK1/NEK2/ASAP1/SFI1/UNC119B/CSNK1E/MAPRE1/CEP131/MKKS/TUBB/LAMA5/TCTN2/KIF3C/FNBP1L/TUBB4A/WDR34/TUBG1/TMEM237/PPP2R1A/TMEM216/LRRC61/TTLL1/DYNLRB1/HAUS8/TTLL3/CSNK1D/CEP164/CEP89/VANGL2/B9D2/E2F4/DYNLL1/DNAAF5/SSNA1/CNTROB/OFD1/DCTN2/HAUS5/HAUS1/DYNC1H1/TBC1D7/PTPN23/IFT172/CEP250/DYNC2LI1/DYNC1I2/IQCB1/RAB11A/PLK4/WWTR1/IFT57/CBY1/HAUS6/MAP4/IFT80/FBF1/TMEM67/CNTRL/IFT5…
GO:0010948	negative regulation of cell cycle process	342	0.582376	1.62581	0.00100908	0.0220441	0.0183041	7750	tags=59%, list=27%, signal=44%	6659/991/9232/9212/891/5347/2810/81620/9319/983/1820/701/1063/2648/4582/4751/10403/699/990/4869/9349/6241/7272/55571/1869/1111/51512/3276/57060/3326/1019/2146/652/3976/92421/11335/5888/57472/10919/1021/4282/5885/7703/6154/995/25946/8091/899/4085/5591/51514/835/4998/3275/581/7023/10217/90381/7832/26271/27085/54908/7756/6790/641/23468/9126/5933/29997/51149/1876/4361/10197/55159/1874/8326/7157/9125/…	GO_BP	SOX4/CDC20/PTTG1/AURKB/CCNB1/PLK1/SFN/CDT1/TRIP13/CDK1/ARID3A/BUB1B/CENPF/KAT2A/MUC1/NEK2/NDC80/BUB1/CDC6/NPM1/RPL23/RRM2/TTK/CNOT11/E2F1/CHEK1/GTSE1/PRMT1/PCBP4/HSP90AB1/CDK4/EZH2/BMP4/LIF/CHMP4C/CBX3/RAD51/CNOT6/EHMT2/CDK6/MIF/RAD21/PCGF2/RPL26/CDC25C/ZNF385A/HMGA2/CCNF/MAD2L1/PRKDC/DTL/CASP2/ORC1/PRMT2/BAX/TFAP4/CTDSPL/TICRR/BTG2/FBXO5/MTBP/SPDL1/ZNF207/AURKA/BLM/CBX5/SMC3/RBL1/NOP53/MRNIP/E2F…
GO:0016236	macroautophagy	292	0.509296	1.41593	0.00100908	0.0220441	0.0183041	9471	tags=66%, list=33%, signal=45%	6714/5768/7345/5563/8767/26353/528/92421/1457/10452/51160/57602/23400/27131/9804/2597/51652/4864/8396/55048/23192/1460/51001/11267/56893/8655/81671/7157/139341/7248/23367/9531/58528/389541/5049/51322/9146/8851/56270/79720/6829/9559/79142/10312/401505/128866/56993/83933/51606/65082/27429/7416/55737/826/54543/26086/23241/64601/535/529/23557/5595/64121/11040/9711/3091/84313/55432/8027/8878/22930/550…	GO_BP	SRC/QSOX1/UCHL1/PRKAA2/RIPK2/HSPB8/ATP6V1C1/CHMP4C/CSNK2A1/TOMM40/VPS28/USP36/ATP13A2/SNX5/TOMM20/GAPDH/CHMP3/NPC1/PIP4K2B/VPS37C/ATG4B/CSNK2B/MTERF3/SNF8/UBQLN4/DYNLL1/VMP1/TP53/FUNDC1/TSC1/LARP1/BAG3/RRAGD/LAMTOR4/PAFAH1B2/WAC/HGS/CDK5R1/WDR45B/VPS37B/SUPT5H/VPS26A/PHF23/TCIRG1/TOMM5/CHMP4B/TOMM22/HDAC10/ATP6V1H/VPS33A/HTRA2/VDAC1/VPS35/CAPNS1/TOMM7/GPSM1/PACS2/VPS16/ATP6V0A1/ATP6V1E1/SNAPIN/MA…
GO:0018105	peptidyl-serine phosphorylation	297	0.508224	1.4142	0.00100908	0.0220441	0.0183041	9137	tags=52%, list=31%, signal=36%	22943/5603/6714/9212/891/5347/983/5563/8440/578/8767/5585/7272/5580/9641/7040/10399/10045/3326/1454/3976/23171/4282/6300/8091/5217/5591/1457/581/5613/2056/27347/27124/5058/6790/1760/2039/1453/5584/11329/9125/2011/282974/9149/22876/117854/1017/8851/8317/8445/5578/11011/2931/7422/5598/409/408/23139/84930/6850/9647/9475/64754/8986/53944/5601/64324/65981/6198/25865/5594/5595/3320/11137/11200/3551/798…	GO_BP	DKK1/MAPK13/SRC/AURKB/CCNB1/PLK1/CDK1/PRKAA2/NCK2/BAK1/RIPK2/PKN1/TTK/PRKCD/IKBKE/TGFB1/RACK1/SH2D3A/HSP90AB1/CSNK1E/LIF/GPD1L/MIF/MAPK12/HMGA2/PFN2/PRKDC/CSNK2A1/BAX/PRKX/EPO/STK39/INPP5J/PAK1/AURKA/DMPK/DMTN/CSNK1D/PRKCI/STK38/CNOT9/MARK2/STK32C/DYRK1B/INPP5F/TRIM6/CDK2/CDK5R1/CDC7/DYRK2/PRKCA/TLK2/GSK3A/VEGFA/MAPK7/ARRB2/ARRB1/MAST2/MASTL/SYK/PPM1F/ROCK2/SMYD3/RPS6KA4/CSNK1G1/MAPK9/NSD1/CAPRIN…
GO:0018209	peptidyl-serine modification	318	0.498914	1.39136	0.00100908	0.0220441	0.0183041	9137	tags=51%, list=31%, signal=35%	22943/5603/6714/9212/891/5347/983/5563/8440/578/8767/5585/7272/5580/9641/7040/10399/10045/3326/1454/3976/23171/4282/6300/8091/5217/5591/1457/581/5613/2056/27347/27124/5058/6790/1760/2039/1453/5584/11329/9125/2011/282974/9149/22876/117854/1017/8851/8317/8445/5578/11011/2931/7422/5598/142/409/408/23139/84930/6850/9647/9475/64754/8986/53944/5601/64324/65981/6198/8260/25865/5594/5595/3320/11137/11200…	GO_BP	DKK1/MAPK13/SRC/AURKB/CCNB1/PLK1/CDK1/PRKAA2/NCK2/BAK1/RIPK2/PKN1/TTK/PRKCD/IKBKE/TGFB1/RACK1/SH2D3A/HSP90AB1/CSNK1E/LIF/GPD1L/MIF/MAPK12/HMGA2/PFN2/PRKDC/CSNK2A1/BAX/PRKX/EPO/STK39/INPP5J/PAK1/AURKA/DMPK/DMTN/CSNK1D/PRKCI/STK38/CNOT9/MARK2/STK32C/DYRK1B/INPP5F/TRIM6/CDK2/CDK5R1/CDC7/DYRK2/PRKCA/TLK2/GSK3A/VEGFA/MAPK7/PARP1/ARRB2/ARRB1/MAST2/MASTL/SYK/PPM1F/ROCK2/SMYD3/RPS6KA4/CSNK1G1/MAPK9/NSD1/…
GO:0032259	methylation	341	0.504493	1.40858	0.00100908	0.0220441	0.0183041	8735	tags=65%, list=30%, signal=46%	4609/9545/2091/1788/6628/10322/7298/10155/3276/90780/2146/4302/6894/7936/57673/10919/10785/155400/4839/55621/26147/3275/4234/3720/118881/80745/7468/6598/51605/7832/25962/23028/56950/55818/84787/5252/79723/10436/1786/55039/11176/55695/8473/9757/1789/9869/10196/22823/96764/26097/124512/672/143689/200424/27037/29081/115708/79066/54069/56339/387893/84705/27292/11091/117246/339175/2778/55170/11108/142…	GO_BP	MYC/RAB3D/FBL/DNMT3A/SNRPB/SMYD5/TYMS/TRIM28/PRMT1/PYGO2/EZH2/MLLT6/TARBP1/NELFE/BEND3/EHMT2/WDR4/NSUN5P1/NOP2/TRMT1/PHF19/PRMT2/METTL1/JARID2/COMTD1/THUMPD2/NSD2/SMARCB1/TRMT6/BTG2/VIRMA/KDM1A/SMYD2/KDM3A/KMT5C/PHF1/SUV39H2/EMG1/DNMT1/TRMT12/BAZ2A/NSUN5/OGT/KMT2B/DNMT3B/SETDB1/PRMT3/MTF2/TGS1/CHTOP/METTL23/BRCA1/PIWIL4/TET3/TRMT2A/METTL5/TRMT61A/METTL16/MIS18A/METTL3/KMT5A/GTPBP3/DIMT1/WDR5/FTSJ…
GO:0051169	nuclear transport	342	0.59631	1.66471	0.00100908	0.0220441	0.0183041	6908	tags=59%, list=24%, signal=46%	3159/2810/84445/10212/4869/9349/3838/23212/1894/5580/6628/7040/55612/10155/51512/57510/10189/652/5905/6633/10736/3178/6632/51366/5901/3837/29894/4321/23381/23636/26993/10541/4088/9679/6741/6635/29107/22916/8563/23225/11052/10898/1434/79760/57506/10204/79023/6209/79902/22794/84271/3843/5501/23511/10527/9984/7919/9775/6636/9221/503542/8480/23165/6637/11338/348995/7157/7248/57122/26097/7175/8106/953…	GO_BP	HMGA1/SFN/LZTS2/DDX39A/NPM1/RPL23/KPNA2/RRS1/ECT2/PRKCD/SNRPB/TGFB1/FERMT1/TRIM28/GTSE1/XPO5/ALYREF/BMP4/RANGAP1/SNRPD2/SIX2/HNRNPA1/SNRPD1/UBR5/RAN/KPNB1/CPSF1/MMP12/SMG5/NUP62/AKAP8L/ANP32B/SMAD3/FAM53B/SSB/SNRPE/NXT1/NCBP2/THOC5/NUP210/CPSF6/CPSF4/CSE1L/GEMIN7/MAVS/NUTF2/NUP37/RPS15/NUP85/CASC3/POLDIP3/IPO5/PPP1CC/NUP188/IPO7/THOC1/DDX39B/EIF4A3/SNRPF/NOLC1/SPRN/RAE1/NUP205/SNRPG/U2AF2/NUP43/T…
GO:0060562	epithelial tube morphogenesis	319	0.512412	1.42914	0.00100908	0.0220441	0.0183041	8771	tags=53%, list=30%, signal=38%	6659/6662/6692/6714/4192/8463/131405/6768/780/2719/4609/84445/10653/5754/2648/115908/6201/23513/7040/6928/51176/2119/2348/8549/255743/7408/652/9500/10736/4323/8195/1856/3911/25902/5228/5613/7289/4088/23129/9585/5058/10765/133/10522/8829/1857/1460/57216/7852/1435/5898/7248/90/6788/10413/7042/3217/6722/374/58495/26160/3516/9620/25/9231/7422/65266/54910/5216/6491/57167/55081/9968/8321/51098/6909/832…	GO_BP	SOX4/SOX9/SPINT1/SRC/MDK/TEAD2/TRIM71/ST14/DDR1/GPC3/MYC/LZTS2/SPINT2/PTK7/KAT2A/CTHRC1/RPS7/SCRIB/TGFB1/HNF1B/LEF1/ETV5/FOLR1/LGR5/NPNT/VASP/BMP4/MAGED1/SIX2/MMP14/MKKS/DVL2/LAMA5/MTHFD1L/PGF/PRKX/TULP3/SMAD3/PLXND1/KIF20B/PAK1/KDM5B/ADM/DEAF1/NRP1/DVL3/CSNK2B/VANGL2/CXCR4/CSF1/RALA/TSC1/ACVR1/STK3/YAP1/TGFB2/HOXB7/SRF/AREG/OVOL2/IFT172/RBPJ/CELSR1/ABL1/DLG5/VEGFA/WNK4/SEMA4C/PFN1/STIL/SALL4/IFT…
GO:0070646	protein modification by small protein removal	296	0.524801	1.46012	0.00100908	0.0220441	0.0183041	9977	tags=64%, list=34%, signal=43%	991/7345/983/4609/2648/6233/993/890/221937/64708/23326/171023/4088/56970/57602/27005/7186/6502/9804/3607/10445/86/29997/10197/8473/64750/7321/7157/8607/4194/51720/9986/10987/672/580/10713/79155/9146/7311/100170841/389856/56943/26168/8665/125476/409/221656/84182/51035/3054/55611/114785/8533/10454/8295/5710/29843/51029/7398/51633/4798/9097/9733/8464/5717/9960/3091/60/55432/55252/8027/5705/5691/9929…	GO_BP	CDC20/UCHL1/CDK1/MYC/KAT2A/RPS27A/CDC25A/CCNA2/FOXK1/COPS7B/USP22/ASXL1/SMAD3/ATXN7L3/USP36/USP21/TRAF2/SKP2/TOMM20/FOXK2/MCRS1/ACTL6A/NOP53/PSME3/OGT/SMURF2/UBE2D1/TP53/RUVBL1/MDM4/UIMC1/RCE1/COPS5/BRCA1/BARD1/USP39/TNIP2/HGS/UBA52/EPOP/USP27X/ENY2/SENP3/EIF3F/INO80C/ARRB2/KDM1B/MINDY4/UBXN1/HCFC1/OTUB1/MBD6/COPS3/TAB1/TRRAP/PSMD4/SENP1/DESI2/USP1/OTUD6B/NFRKB/USP14/SART3/SUPT3H/PSMD11/USP3/HIF1…
GO:0090068	positive regulation of cell cycle process	290	0.604074	1.67924	0.00100908	0.0220441	0.0183041	6829	tags=54%, list=23%, signal=42%	8877/6659/11065/9212/891/2810/81620/983/1820/3481/113130/9493/4582/29127/10403/990/9787/4869/9349/7039/1894/8318/55920/7040/79848/55571/1869/51203/51512/993/3276/57060/1019/2146/6604/57472/5885/6154/995/25946/83695/898/8091/4085/51514/1663/835/994/581/23636/286053/2237/10514/84440/10926/7832/7564/57504/9585/26271/23236/55023/27085/55719/6790/6421/5902/81610/1874/2260/7157/10755/6755/9125/4194/717…	GO_BP	SPHK1/SOX4/UBE2C/AURKB/CCNB1/SFN/CDT1/CDK1/ARID3A/IGF2/CDCA5/KIF23/MUC1/RACGAP1/NDC80/CDC6/DLGAP5/NPM1/RPL23/TGFA/ECT2/CDC45/RCC2/TGFB1/CSPP1/CNOT11/E2F1/NUSAP1/GTSE1/CDC25A/PRMT1/PCBP4/CDK4/EZH2/SMARCD3/CNOT6/RAD21/RPL26/CDC25C/ZNF385A/RHNO1/CCNE1/HMGA2/MAD2L1/DTL/DDX11/CASP2/CDC25B/BAX/NUP62/NSMCE2/FEN1/MYBBP1A/RAB11FIP4/DBF4/BTG2/ZNF16/MTA3/KIF20B/FBXO5/PLCB1/PHIP/MTBP/SLF2/AURKA/SFPQ/RANBP1/F…
GO:0090150	establishment of protein localization to membrane	317	0.616864	1.72035	0.00100908	0.0220441	0.0183041	6494	tags=60%, list=22%, signal=47%	100133941/6616/2810/90427/83871/6132/312/6129/7534/6173/3921/6222/6229/6147/6188/6206/9349/6204/6187/6201/6233/23513/6168/6175/6227/1869/6139/6809/6193/6223/5621/6169/6133/6142/6130/6124/6161/10399/6155/6157/6156/6194/9045/22883/6141/401647/6136/23521/6224/6181/6158/6143/6228/6160/6191/6125/134/6165/6167/6218/6217/6154/11224/4736/6208/6128/6176/6189/6205/6152/6232/6137/581/51308/10971/23255/6230/…	GO_BP	CD24/SNAP25/SFN/BMF/RAB34/RPL8/ANXA13/RPL7/YWHAZ/RPL36A/RPSA/RPS18/RPS24/RPL23A/RPS3/RPS12/RPL23/RPS10/RPS2/RPS7/RPS27A/SCRIB/RPL37A/RPLP0/RPS21/E2F1/RPL17/STX3/RPS5/RPS19/PRNP/RPL38/RPL9/RPL18A/RPL7A/RPL4/RPL32/RACK1/RPL27/RPL27A/RPL30/RPS6/RPL14/CLSTN1/RPL18/GOLGA7B/RPL12/RPL13A/RPS20/RPLP2/RPL28/RPL19/RPS23/RPL31/RPS4X/RPL5/ADORA1/RPL35A/RPL37/RPS17/RPS16/RPL26/RPL35/RPL10A/RPS14/RPL6/RPLP1/RP…
GO:1903829	positive regulation of cellular protein localization	319	0.544555	1.51879	0.00100908	0.0220441	0.0183041	6723	tags=54%, list=23%, signal=42%	6714/7429/5347/2810/81620/10551/983/312/5563/7534/10403/1894/5580/7040/29098/1869/6809/10155/5621/51512/3675/10399/58489/3326/3976/22948/22994/23171/51366/10576/908/23607/29775/5901/7203/26354/9520/1736/23636/10971/23255/10541/4088/10055/51160/57602/54209/79752/3767/57506/163/10204/9585/5058/10575/10694/7430/10445/3843/2048/9847/3265/2207/7533/79778/9270/5584/10574/2037/7157/2181/3799/55166/56947…	GO_BP	SRC/VIL1/PLK1/SFN/CDT1/AGR2/CDK1/ANXA13/PRKAA2/YWHAZ/NDC80/ECT2/PRKCD/TGFB1/RANGRF/E2F1/STX3/TRIM28/PRNP/GTSE1/ITGA3/RACK1/ABHD17C/HSP90AB1/LIF/CCT5/CEP131/GPD1L/UBR5/CCT2/CCT6A/CD2AP/CARD10/RAN/CCT3/GNL3/NPEPPS/DKC1/NUP62/YWHAQ/MTCL1/ANP32B/SMAD3/SAE1/VPS28/USP36/TREM2/ZFAND1/KCNJ11/MAVS/AP2B1/NUTF2/KIF20B/PAK1/CCT4/CCT8/EZR/MCRS1/IPO5/EPHB2/C2CD5/HRAS/FCER1G/YWHAH/MICALL2/ITGB1BP1/PRKCI/CCT7/EP…
GO:0006470	protein dephosphorylation	314	0.494045	1.37757	0.0010101	0.0220441	0.0183041	7729	tags=50%, list=27%, signal=37%	8612/1852/11156/1033/9787/5580/7040/26472/54704/993/3326/5802/84687/134/284352/995/3486/5522/8898/994/10217/221908/54866/11266/91272/5518/23141/56940/5496/1760/6418/5501/2280/5782/9989/4249/23399/3476/7248/23645/808/121665/132160/25930/11123/6305/57181/80895/84152/5784/1846/5536/84959/57460/5725/29085/5528/84930/54949/84792/51400/8189/9647/5771/9475/5793/157313/55197/92609/805/23523/22870/10454/1…	GO_BP	PLPP2/DUSP9/PTP4A3/CDKN3/DLGAP5/PRKCD/TGFB1/PPP1R14B/PDP1/CDC25A/HSP90AB1/PTPRS/PPP1R9B/ADORA1/PPP1R37/CDC25C/IGFBP3/PPP2R2C/MTMR2/CDC25B/CTDSPL/PPP1R35/PPP1R14D/DUSP12/BOD1/PPP2R1A/ANKLE2/DUSP22/PPM1G/DMPK/SET/PPP1CC/FKBP1A/PTPN12/PPP4R1/MGAT5/CTDNEP1/IGBP1/TSC1/PPP1R15A/CALM3/SPPL3/PPM1M/PTPN23/RCAN3/SBF1/SLC39A10/ILKAP/PPP1R1B/PTPN14/DUSP4/PPP5C/UBASH3B/PPM1H/PTBP1/PHPT1/PPP2R5D/MASTL/SDHAF2/F…
GO:0007059	chromosome segregation	307	0.638252	1.77777	0.00101112	0.0220441	0.0183041	6848	tags=62%, list=24%, signal=48%	991/332/9232/9212/891/5347/7153/11004/81620/9319/55355/83540/10609/9055/3833/701/1063/113130/10460/9493/4288/64151/4751/29127/146909/10403/11130/699/55143/990/9787/6188/23212/9918/24137/1894/7272/221150/55920/51203/79075/23397/84722/2177/92421/220134/387103/57405/146956/5885/5901/898/3837/64940/200942/64210/81930/4085/116028/1663/1457/23636/26993/286053/6732/2237/151246/8313/11339/29781/1104/5627…	GO_BP	CDC20/BIRC5/PTTG1/AURKB/CCNB1/PLK1/TOP2A/KIF2C/CDT1/TRIP13/HJURP/NUF2/P3H4/PRC1/KIFC1/BUB1B/CENPF/CDCA5/TACC3/KIF23/MKI67/NCAPG/NEK2/RACGAP1/KIF18B/NDC80/ZWINT/BUB1/CDCA8/CDC6/DLGAP5/RPS3/RRS1/NCAPD2/KIF4A/ECT2/TTK/SKA3/RCC2/NUSAP1/DSCC1/NCAPH/PSRC1/FANCD2/CHMP4C/SKA1/CENPW/SPC25/EME1/RAD21/RAN/CCNE1/KPNB1/STAG3L4/KLHDC8B/MMS19/KIF18A/MAD2L1/RMI2/DDX11/CSNK2A1/NUP62/AKAP8L/NSMCE2/SRPK1/FEN1/SGO2/…
GO:0044843	cell cycle G1/S phase transition	281	0.579782	1.61062	0.00101112	0.0220441	0.0183041	7750	tags=57%, list=27%, signal=42%	6659/131405/891/2810/81620/983/1820/4609/4582/1033/23594/4172/4173/990/4171/6241/8318/4175/55571/7298/1869/51512/993/3276/6194/57060/4176/1019/2146/51053/890/57472/1021/55388/6154/995/25946/898/5591/835/4174/4998/3275/581/10217/1022/10926/128239/7832/6502/1104/26271/23236/27085/5557/6790/5933/1876/10197/81610/1978/55159/1874/7157/9125/90/4194/4999/25904/25988/1017/5111/6117/5558/8317/5471/9928/46…	GO_BP	SOX4/TRIM71/CCNB1/SFN/CDT1/CDK1/ARID3A/MYC/MUC1/CDKN3/ORC6/MCM3/MCM4/CDC6/MCM2/RRM2/CDC45/MCM6/CNOT11/TYMS/E2F1/GTSE1/CDC25A/PRMT1/RPS6/PCBP4/MCM7/CDK4/EZH2/GMNN/CCNA2/CNOT6/CDK6/MCM10/RPL26/CDC25C/ZNF385A/CCNE1/PRKDC/CASP2/MCM5/ORC1/PRMT2/BAX/CTDSPL/CDK7/DBF4/IQGAP3/BTG2/SKP2/RCC1/FBXO5/PLCB1/MTBP/PRIM1/AURKA/RBL1/E2F6/PSME3/FAM83D/EIF4EBP1/RFWD3/E2F4/TP53/CNOT9/ACVR1/MDM4/ORC2/CNOT10/HINFP/CDK2…
GO:0042254	ribosome biogenesis	283	0.665812	1.84906	0.00101215	0.0220441	0.0183041	5984	tags=69%, list=21%, signal=55%	10360/23246/6129/10528/3921/6229/6147/4869/23212/2091/6204/6187/54475/6201/6175/6227/25879/6193/6223/6169/6130/6155/6194/9045/6136/6125/83732/6165/6218/705/6217/54512/6154/11224/4736/6208/5901/55299/6128/155400/4839/51602/6152/23560/6232/84294/1736/27043/84128/4809/51096/22984/55646/91695/10514/57647/57602/55636/23481/54913/55127/6122/5036/27341/8568/25926/6209/124995/51154/56915/9277/57109/29102…	GO_BP	NPM3/BOP1/RPL7/NOP56/RPSA/RPS24/RPL23A/NPM1/RRS1/FBL/RPS10/RPS2/NLE1/RPS7/RPLP0/RPS21/DCAF13/RPS5/RPS19/RPL38/RPL7A/RPL27/RPS6/RPL14/RPL12/RPL5/RIOK1/RPL35A/RPS17/BYSL/RPS16/EXOSC4/RPL26/RPL35/RPL10A/RPS14/RAN/BRIX1/RPL6/NSUN5P1/NOP2/NOP58/RPL24/GTPBP4/RPS27/UTP23/DKC1/PELP1/WDR75/SNU13/UTP18/PDCD11/LYAR/RRP7BP/MYBBP1A/DHX37/USP36/CHD7/PES1/RPP25/HEATR1/RPL3/PA2G4/RRP7A/RRP1/NOL11/RPS15/MRPL10/MR…
GO:0043414	macromolecule methylation	286	0.580314	1.6121	0.00101215	0.0220441	0.0183041	8960	tags=71%, list=31%, signal=49%	4609/9545/2091/1788/6628/10155/3276/90780/2146/4302/6894/7936/57673/10919/10785/155400/4839/55621/26147/3275/4234/3720/80745/7468/6598/51605/7832/25962/23028/56950/55818/84787/5252/79723/10436/1786/55039/11176/55695/8473/9757/1789/9869/10196/22823/96764/26097/672/143689/200424/27037/115708/79066/54069/56339/387893/84705/27292/11091/117246/339175/2778/55170/11108/142/30827/221656/8731/4297/694/298…	GO_BP	MYC/RAB3D/FBL/DNMT3A/SNRPB/TRIM28/PRMT1/PYGO2/EZH2/MLLT6/TARBP1/NELFE/BEND3/EHMT2/WDR4/NSUN5P1/NOP2/TRMT1/PHF19/PRMT2/METTL1/JARID2/THUMPD2/NSD2/SMARCB1/TRMT6/BTG2/VIRMA/KDM1A/SMYD2/KDM3A/KMT5C/PHF1/SUV39H2/EMG1/DNMT1/TRMT12/BAZ2A/NSUN5/OGT/KMT2B/DNMT3B/SETDB1/PRMT3/MTF2/TGS1/CHTOP/BRCA1/PIWIL4/TET3/TRMT2A/TRMT61A/METTL16/MIS18A/METTL3/KMT5A/GTPBP3/DIMT1/WDR5/FTSJ3/METTL2A/GNAS/PRMT6/PRDM4/PARP1/…
GO:0090305	nucleic acid phosphodiester bond hydrolysis	286	0.516648	1.43524	0.00101215	0.0220441	0.0183041	7705	tags=56%, list=26%, signal=42%	23246/3297/23212/6233/6227/5984/283989/27161/57472/146956/54512/5424/9156/3837/29894/79703/84294/581/83940/2237/22916/30834/11052/10898/54913/3148/56915/57109/29102/8635/5169/92667/80153/4361/23404/146857/51013/7247/10535/28987/9978/143689/81875/5111/6117/80746/88745/7311/10940/51010/1763/9797/2071/5810/10556/53918/142/197342/11340/9557/55651/5883/51692/2965/328/27340/5982/1773/1653/2068/10248/23…	GO_BP	BOP1/HSF1/RRS1/RPS27A/RPS21/RFC4/TSEN54/AGO2/CNOT6/EME1/EXOSC4/POLD1/EXO1/KPNB1/CPSF1/C11orf80/UTP23/BAX/TATDN1/FEN1/NCBP2/ZNRD1/CPSF6/CPSF4/RPP25/HMGB2/EXOSC5/REXO4/DROSHA/RNASET2/ENPP3/MGME1/EDC3/MRE11/EXOSC2/SLFN13/EXOSC1/TSN/RNASEH2A/NOB1/RBX1/PIWIL4/ISG20L2/PCNA/RPA1/TSEN2/RRP36/UBA52/POP1/EXOSC3/DNA2/TATDN2/ERCC3/RAD1/RPP30/PELO/PARP1/EME2/EXOSC8/CHD1L/NHP2/RAD9A/CPSF3/GTF2H1/APEX1/UTP20/RF…
GO:0007018	microtubule-based movement	276	0.550869	1.52885	0.00101317	0.0220441	0.0183041	9215	tags=60%, list=32%, signal=41%	113220/10112/11004/7345/3833/9493/29127/146909/9787/3832/24137/3315/26256/8936/22994/8195/84062/3837/81930/3797/89891/199953/10947/25911/55330/9585/146439/388552/6421/90990/10126/25809/83658/1062/147700/64837/10128/8655/3476/54919/3799/56992/8636/8481/374654/3192/9531/1778/26160/55201/9928/66008/23299/51626/1781/51143/55081/4134/57560/51098/23162/27148/3842/63915/3801/2319/23557/4137/3796/26985/1…	GO_BP	KIF12/KIF20A/KIF2C/UCHL1/KIFC1/KIF23/RACGAP1/KIF18B/DLGAP5/KIF11/KIF4A/HSPB1/CABYR/WASF1/CEP131/MKKS/DTNBP1/KPNB1/KIF18A/KIF3C/WDR34/TMEM201/AP3M2/DPCD/BLOC1S4/KIF20B/BICDL2/BLOC1S3/SFPQ/KIFC2/DNAL4/TTLL1/DYNLRB1/CENPE/KLC3/KLC2/LRPPRC/DYNLL1/IGBP1/DNAAF5/KIF5B/KIF15/SSNA1/OFD1/KIF7/HNRNPU/BAG3/DYNC1H1/IFT172/MAP1S/KIF14/TRAK2/BICD2/DYNC2LI1/DYNC1I2/DYNC1LI1/IFT57/MAP4/IFT80/IFT52/MAPK8IP3/STK36/…
GO:0071826	ribonucleoprotein complex subunit organization	278	0.650305	1.80503	0.00101317	0.0220441	0.0183041	7750	tags=69%, list=27%, signal=51%	23246/5563/3646/2886/3921/6147/4869/23212/6204/54475/6628/6175/101954278/8667/6193/6223/6169/8664/3326/27161/6136/23521/6228/6125/57472/6633/6632/6208/55299/6128/4839/8662/8175/6152/6232/51747/4809/91695/6732/6635/25804/90381/11052/79752/6122/79760/27341/27316/6209/1968/6631/51154/1975/55015/7919/80153/8161/29997/6636/9129/51001/8894/6234/6637/96764/3799/6880/51187/84154/8607/57461/79084/1660/643…	GO_BP	BOP1/PRKAA2/EIF3E/GRB7/RPSA/RPL23A/NPM1/RRS1/RPS10/NLE1/SNRPB/RPLP0/RNU6-8/EIF3H/RPS5/RPS19/RPL38/EIF3D/HSP90AB1/AGO2/RPL12/RPL13A/RPS23/RPL5/CNOT6/SNRPD2/SNRPD1/RPS14/BRIX1/RPL6/NOP2/EIF3B/SF3A2/RPL24/RPS27/LUC7L3/SNU13/RRP7BP/SRPK1/SNRPE/LSM4/TICRR/CPSF6/ZFAND1/RPL3/GEMIN7/RRP7A/RBMX/RPS15/EIF2S3/SNRPC/MRTO4/EIF4B/PRPF39/DDX39B/EDC3/COIL/NOP53/SNRPF/PRPF3/MTERF3/EIF2S2/RPS28/SNRPG/TGS1/KIF5B/TA…
GO:0000082	G1/S transition of mitotic cell cycle	265	0.587943	1.62758	0.0010142	0.0220441	0.0183041	7750	tags=58%, list=27%, signal=43%	6659/131405/891/2810/81620/983/1820/4609/4582/1033/23594/4172/4173/990/4171/6241/8318/4175/55571/7298/1869/51512/993/3276/6194/57060/4176/1019/2146/51053/57472/1021/55388/6154/995/25946/898/5591/835/4174/4998/3275/581/10217/1022/10926/128239/7832/6502/1104/26271/23236/27085/5557/6790/5933/1876/10197/1978/55159/1874/7157/9125/90/4194/4999/25904/25988/1017/5111/6117/5558/8317/5471/9928/4678/51379/8…	GO_BP	SOX4/TRIM71/CCNB1/SFN/CDT1/CDK1/ARID3A/MYC/MUC1/CDKN3/ORC6/MCM3/MCM4/CDC6/MCM2/RRM2/CDC45/MCM6/CNOT11/TYMS/E2F1/GTSE1/CDC25A/PRMT1/RPS6/PCBP4/MCM7/CDK4/EZH2/GMNN/CNOT6/CDK6/MCM10/RPL26/CDC25C/ZNF385A/CCNE1/PRKDC/CASP2/MCM5/ORC1/PRMT2/BAX/CTDSPL/CDK7/DBF4/IQGAP3/BTG2/SKP2/RCC1/FBXO5/PLCB1/MTBP/PRIM1/AURKA/RBL1/E2F6/PSME3/EIF4EBP1/RFWD3/E2F4/TP53/CNOT9/ACVR1/MDM4/ORC2/CNOT10/HINFP/CDK2/PCNA/RPA1/PR…
GO:0006310	DNA recombination	264	0.608171	1.68315	0.0010142	0.0220441	0.0183041	8823	tags=68%, list=30%, signal=48%	7153/9401/9319/4172/4173/4171/3838/4796/8318/7040/6929/4175/51176/1111/4176/80119/10189/5888/146956/5885/83695/9156/64210/116028/5591/79703/10635/4174/286053/2237/29893/7468/8438/3148/55010/7516/10445/4436/23028/6421/641/86/9984/23529/51149/64110/4361/27343/9907/56893/55159/7247/2547/4841/8607/672/6932/9466/55135/79035/2521/6117/119392/5892/8317/51010/7517/7037/84515/142/9400/125476/197342/10538/…	GO_BP	TOP2A/RECQL4/TRIP13/MCM3/MCM4/MCM2/KPNA2/TONSL/CDC45/TGFB1/TCF3/MCM6/LEF1/CHEK1/MCM7/PIF1/ALYREF/RAD51/EME1/RAD21/RHNO1/EXO1/MMS19/RMI2/PRKDC/C11orf80/RAD51AP1/MCM5/NSMCE2/FEN1/PSMC3IP/NSD2/RAD54L/HMGB2/PARPBP/XRCC2/MCRS1/MSH2/KDM1A/SFPQ/BLM/ACTL6A/THOC1/CLCF1/MRNIP/MAGEF1/MRE11/POLL/AP5Z1/UBQLN4/RFWD3/TSN/XRCC6/NONO/RUVBL1/BRCA1/TCF7/IL27RA/WRAP53/NABP2/FUS/RPA1/SFR1/RAD51D/CDC7/EXOSC3/XRCC3/TFR…
GO:0022618	ribonucleoprotein complex assembly	264	0.652078	1.80466	0.0010142	0.0220441	0.0183041	7750	tags=70%, list=27%, signal=52%	23246/5563/3646/2886/3921/6147/4869/23212/6204/54475/6628/6175/101954278/8667/6193/6223/6169/8664/3326/27161/6136/23521/6228/6125/57472/6633/6632/6208/55299/6128/4839/8662/8175/6152/6232/51747/4809/91695/6732/6635/25804/90381/11052/6122/79760/27341/27316/6209/1968/6631/51154/1975/55015/7919/80153/8161/29997/6636/9129/51001/8894/6234/6637/96764/6880/51187/84154/8607/57461/79084/1660/6433/55692/899…	GO_BP	BOP1/PRKAA2/EIF3E/GRB7/RPSA/RPL23A/NPM1/RRS1/RPS10/NLE1/SNRPB/RPLP0/RNU6-8/EIF3H/RPS5/RPS19/RPL38/EIF3D/HSP90AB1/AGO2/RPL12/RPL13A/RPS23/RPL5/CNOT6/SNRPD2/SNRPD1/RPS14/BRIX1/RPL6/NOP2/EIF3B/SF3A2/RPL24/RPS27/LUC7L3/SNU13/RRP7BP/SRPK1/SNRPE/LSM4/TICRR/CPSF6/RPL3/GEMIN7/RRP7A/RBMX/RPS15/EIF2S3/SNRPC/MRTO4/EIF4B/PRPF39/DDX39B/EDC3/COIL/NOP53/SNRPF/PRPF3/MTERF3/EIF2S2/RPS28/SNRPG/TGS1/TAF9/RSL24D1/RP…
GO:0031503	protein-containing complex localization	275	0.634327	1.75985	0.0010142	0.0220441	0.0183041	7411	tags=66%, list=25%, signal=50%	5649/332/1627/6616/1759/10212/4869/23212/55920/23513/6809/27092/22883/10189/22994/5901/29894/23381/23636/3797/2288/26993/89891/6741/29107/22916/8563/23225/10898/1741/163/79023/6209/79902/7430/22794/84271/6421/3265/23511/9984/83658/7919/9775/8480/23165/11338/8655/348995/8417/8636/7248/57122/440145/26097/7175/3192/8106/10921/6428/2239/55706/9688/26160/9631/51626/79228/6427/10815/56943/11260/8766/99…	GO_BP	RELN/BIRC5/DBN1/SNAP25/DNM1/DDX39A/NPM1/RRS1/RCC2/SCRIB/STX3/CACNG4/CLSTN1/ALYREF/CEP131/RAN/CPSF1/SMG5/NUP62/KIF3C/FKBP4/AKAP8L/WDR34/SSB/NXT1/NCBP2/THOC5/NUP210/CPSF4/DLG3/AP2B1/NUP37/RPS15/NUP85/EZR/CASC3/POLDIP3/SFPQ/HRAS/NUP188/THOC1/DYNLRB1/DDX39B/EIF4A3/RAE1/NUP205/U2AF2/DYNLL1/NUP43/STX7/SSNA1/TSC1/NUP107/MZT1/CHTOP/TPR/HNRNPU/PABPN1/RNPS1/SRSF3/GPC4/NDC1/NUP93/IFT172/NUP155/DYNC2LI1/THOC…
GO:0072331	signal transduction by p53 class mediator	264	0.620924	1.71844	0.0010142	0.0220441	0.0183041	8185	tags=68%, list=28%, signal=49%	6659/9212/891/2810/10397/983/1820/2305/22974/23246/5563/4582/9521/9349/23212/6201/55571/1869/1111/51512/1107/3276/5984/57060/6125/57472/10919/4282/6154/995/25946/83695/9156/29108/4839/116028/3066/835/1457/581/7023/10514/7832/6790/6749/4436/23028/8805/641/56950/161742/3065/83596/29997/1460/4361/1874/7157/10848/9125/6880/84154/4194/5366/672/25904/55003/580/1017/7917/5111/6117/387893/8851/8445/1763/…	GO_BP	SOX4/AURKB/CCNB1/SFN/NDRG1/CDK1/ARID3A/FOXM1/TPX2/BOP1/PRKAA2/MUC1/EEF1E1/RPL23/RRS1/RPS7/CNOT11/E2F1/CHEK1/GTSE1/CHD3/PRMT1/RFC4/PCBP4/RPL5/CNOT6/EHMT2/MIF/RPL26/CDC25C/ZNF385A/RHNO1/EXO1/PYCARD/NOP2/RMI2/HDAC2/CASP2/CSNK2A1/BAX/TFAP4/MYBBP1A/BTG2/AURKA/SSRP1/MSH2/KDM1A/TRIM24/BLM/SMYD2/SPRED1/HDAC1/BCL2L12/NOP53/CSNK2B/MRE11/E2F4/TP53/PPP1R13L/CNOT9/TAF9/RPF2/MDM4/PMAIP1/BRCA1/CNOT10/PAK1IP1/BA…
GO:0006260	DNA replication	272	0.614219	1.70118	0.00101523	0.0220441	0.0183041	7648	tags=70%, list=26%, signal=52%	3159/81620/9401/983/9768/4673/23594/4172/4173/990/4171/9837/6241/6282/4796/8318/4175/79075/1111/116447/5984/4176/80119/10189/5937/56652/5888/51053/890/10919/11232/55388/146956/8208/83695/5424/9156/898/27101/116028/51514/1663/23560/4174/4998/2237/92675/10926/90381/63922/26271/5518/5557/27000/3978/6749/6418/641/3265/9126/9984/92667/11169/4361/27343/55159/2260/10535/7157/4999/672/1660/580/1017/50485…	GO_BP	HMGA1/CDT1/RECQL4/CDK1/PCLAF/NAP1L1/ORC6/MCM3/MCM4/CDC6/MCM2/GINS1/RRM2/S100A11/TONSL/CDC45/MCM6/DSCC1/CHEK1/TOP1MT/RFC4/MCM7/PIF1/ALYREF/RBMS1/TWNK/RAD51/GMNN/CCNA2/EHMT2/POLG2/MCM10/EME1/CHAF1B/RHNO1/POLD1/EXO1/CCNE1/CACYBP/RMI2/DTL/DDX11/GTPBP4/MCM5/ORC1/FEN1/DTD1/DBF4/TICRR/CHTF18/FBXO5/PPP2R1A/PRIM1/DNAJC2/LIG1/SSRP1/SET/BLM/HRAS/SMC3/THOC1/MGME1/WDHD1/MRE11/POLL/RFWD3/FGFR1/RNASEH2A/TP53/OR…
GO:0031334	positive regulation of protein complex assembly	259	0.527197	1.45764	0.00101626	0.0220441	0.0183041	8990	tags=61%, list=31%, signal=43%	6714/7429/90427/81620/80115/8440/638/6188/402/50807/7040/6928/10399/84722/9886/4312/7408/22919/8936/11135/57472/84501/29108/5217/10095/581/10152/6624/5058/3304/55719/10435/7157/10552/4733/9978/5366/10093/143098/6722/6117/81873/8851/55604/89848/7422/2071/5216/10109/142/10094/9557/51673/6850/10923/5879/2965/2017/4641/253725/2885/23580/3303/81857/2068/55011/5601/2067/55971/4848/4137/10787/3320/4204/…	GO_BP	SRC/VIL1/BMF/CDT1/BAIAP2L2/NCK2/BIK/RPS3/ARL2/ASAP1/TGFB1/HNF1B/RACK1/PSRC1/RHOBTB1/MMP1/VASP/MAPRE1/WASF1/CDC42EP1/CNOT6/SPIRE2/PYCARD/PFN2/ARPC1B/BAX/ABI2/FSCN1/PAK1/HSPA1B/SLF2/CDC42EP2/TP53/ARPC1A/DRG1/RBX1/PMAIP1/ARPC4/MPP7/SRF/RPA1/ARPC5L/CDK5R1/CARMIL1/FCHSD1/VEGFA/ERCC3/PFN1/ARPC2/PARP1/ARPC3/CHD1L/TPPP3/SYK/SUB1/RAC1/GTF2H1/CTTN/MYO1C/WASHC2C/GRB2/CDC42EP4/HSPA1A/MED25/ERCC2/PIH1D1/MAPK9…
GO:0044839	cell cycle G2/M phase transition	259	0.622928	1.72232	0.00101626	0.0220441	0.0183041	8127	tags=73%, list=28%, signal=53%	9212/891/5347/9133/983/2305/22974/1063/4751/10083/9833/990/4869/55920/1111/51512/9814/993/1019/1454/22919/9088/6604/92421/890/22994/203068/5885/995/8091/51514/4998/994/26993/1022/10382/90381/3161/6502/57504/7283/26271/23236/5518/6790/641/93323/29997/1453/22897/51149/4361/10197/8655/7157/8636/8481/9978/51720/672/10540/23354/1017/115106/808/1778/8317/9928/11190/11073/80174/1781/11113/29980/22822/87…	GO_BP	AURKB/CCNB1/PLK1/CCNB2/CDK1/FOXM1/TPX2/CENPF/NEK2/USH1C/MELK/CDC6/NPM1/RCC2/CHEK1/GTSE1/SFI1/CDC25A/CDK4/CSNK1E/MAPRE1/PKMYT1/SMARCD3/CHMP4C/CCNA2/CEP131/TUBB/RAD21/CDC25C/HMGA2/DTL/ORC1/CDC25B/AKAP8L/CDK7/TUBB4A/TICRR/HMMR/SKP2/MTA3/TUBG1/FBXO5/PLCB1/PPP2R1A/AURKA/BLM/HAUS8/NOP53/CSNK1D/CEP164/MRNIP/MRE11/PSME3/DYNLL1/TP53/SSNA1/OFD1/RBX1/UIMC1/BRCA1/DCTN2/HAUS5/CDK2/HAUS1/CALM3/DYNC1H1/CDC7/KIF…
GO:0140014	mitotic nuclear division	260	0.648495	1.79321	0.00101626	0.0220441	0.0183041	6829	tags=65%, list=23%, signal=51%	8877/4605/991/126353/332/11065/9232/9212/891/5347/11004/81620/9319/83540/22974/54443/3481/9055/3833/701/1063/113130/10460/9493/4288/64151/4751/29127/146909/10403/11130/699/55143/990/9787/3832/7039/23212/9918/24137/7272/7040/51203/79075/1111/23397/84722/27338/652/9088/84687/92421/1028/5885/995/5901/3837/200942/81930/9735/4085/6152/23636/26993/286053/29781/1104/7283/9585/91272/26271/55023/3304/2708…	GO_BP	SPHK1/MYBL2/CDC20/MISP/BIRC5/UBE2C/PTTG1/AURKB/CCNB1/PLK1/KIF2C/CDT1/TRIP13/NUF2/TPX2/ANLN/IGF2/PRC1/KIFC1/BUB1B/CENPF/CDCA5/TACC3/KIF23/MKI67/NCAPG/NEK2/RACGAP1/KIF18B/NDC80/ZWINT/BUB1/CDCA8/CDC6/DLGAP5/KIF11/TGFA/RRS1/NCAPD2/KIF4A/TTK/TGFB1/NUSAP1/DSCC1/CHEK1/NCAPH/PSRC1/UBE2S/BMP4/PKMYT1/PPP1R9B/CHMP4C/CDKN1C/RAD21/CDC25C/RAN/KPNB1/KLHDC8B/KIF18A/KNTC1/MAD2L1/RPL24/NUP62/AKAP8L/NSMCE2/NCAPH2/R…
GO:0034504	protein localization to nucleus	258	0.554469	1.5313	0.00101937	0.0220441	0.0183041	8398	tags=58%, list=29%, signal=42%	6662/6714/5347/983/84445/9349/3838/402/23212/1894/5580/7040/55612/10155/51512/652/3976/22948/5905/10736/705/51366/10576/908/23607/29775/5901/7203/3837/4321/1736/23636/4088/9679/29107/55726/1434/57506/10204/10575/10694/79902/10445/3843/23511/10527/26022/29997/9221/503542/10574/23399/7157/57122/84154/7175/3192/9531/55135/580/9688/9631/79711/55035/6950/6135/84662/142/4000/11143/6850/4771/9913/100101…	GO_BP	SOX9/SRC/PLK1/CDK1/LZTS2/RPL23/KPNA2/ARL2/RRS1/ECT2/PRKCD/TGFB1/FERMT1/TRIM28/GTSE1/BMP4/LIF/CCT5/RANGAP1/SIX2/BYSL/UBR5/CCT2/CCT6A/CD2AP/CARD10/RAN/CCT3/KPNB1/MMP12/DKC1/NUP62/SMAD3/FAM53B/NXT1/INTS13/CSE1L/MAVS/NUTF2/CCT4/CCT8/NUP85/MCRS1/IPO5/NUP188/IPO7/TMEM98/NOP53/NOLC1/SPRN/CCT7/CTDNEP1/TP53/NUP107/RPF2/TPR/HNRNPU/BAG3/WRAP53/BARD1/NUP93/NUP155/IPO4/NOL8/TCP1/RPL11/GLIS2/PARP1/LMNA/KAT7/SY…
GO:0071103	DNA conformation change	250	0.647759	1.78692	0.00101937	0.0220441	0.0183041	7975	tags=70%, list=27%, signal=52%	6662/3159/891/7153/9401/1058/79019/983/55355/113130/64151/4673/4172/4173/4171/4869/9837/55723/9918/79172/8318/6233/4175/51203/79075/1107/116447/23397/5984/165545/4176/80119/56652/5888/387103/64946/8208/8091/1663/4174/26993/10541/6732/55636/8438/63922/11339/3148/29781/91687/3070/6418/641/4361/2547/22985/7157/55166/8607/9978/7175/1660/4676/50485/6117/54069/7311/79711/1763/10051/25/4678/2071/201161/…	GO_BP	SOX9/HMGA1/CCNB1/TOP2A/RECQL4/CENPA/CENPM/CDK1/HJURP/CDCA5/NCAPG/NAP1L1/MCM3/MCM4/MCM2/NPM1/GINS1/ASF1B/NCAPD2/CENPO/CDC45/RPS27A/MCM6/NUSAP1/DSCC1/CHD3/TOP1MT/NCAPH/RFC4/DQX1/MCM7/PIF1/TWNK/RAD51/CENPW/CENPH/CHAF1B/HMGA2/DDX11/MCM5/AKAP8L/ANP32B/SRPK1/CHD7/RAD54L/CHTF18/OIP5/HMGB2/NCAPH2/CENPL/HELLS/SET/BLM/MRE11/XRCC6/ACIN1/TP53/CENPQ/RUVBL1/RBX1/TPR/DHX9/NAP1L4/SMARCAL1/RPA1/MIS18A/UBA52/IPO4/…
GO:0098813	nuclear chromosome segregation	252	0.63003	1.73607	0.00101937	0.0220441	0.0183041	6848	tags=60%, list=24%, signal=46%	991/9232/9212/891/5347/7153/11004/81620/9319/83540/10609/9055/3833/701/1063/113130/10460/9493/64151/4751/29127/146909/10403/11130/699/55143/990/9787/23212/9918/24137/1894/7272/55920/51203/79075/23397/84722/2177/92421/146956/5885/5901/898/3837/64940/200942/81930/4085/116028/1663/23636/26993/286053/2237/151246/8313/29781/7283/91272/26271/54908/5518/55719/7756/6421/9126/1062/4361/81610/27175/55166/3…	GO_BP	CDC20/PTTG1/AURKB/CCNB1/PLK1/TOP2A/KIF2C/CDT1/TRIP13/NUF2/P3H4/PRC1/KIFC1/BUB1B/CENPF/CDCA5/TACC3/KIF23/NCAPG/NEK2/RACGAP1/KIF18B/NDC80/ZWINT/BUB1/CDCA8/CDC6/DLGAP5/RRS1/NCAPD2/KIF4A/ECT2/TTK/RCC2/NUSAP1/DSCC1/NCAPH/PSRC1/FANCD2/CHMP4C/EME1/RAD21/RAN/CCNE1/KPNB1/STAG3L4/KLHDC8B/KIF18A/MAD2L1/RMI2/DDX11/NUP62/AKAP8L/NSMCE2/FEN1/SGO2/AXIN2/NCAPH2/TUBG1/BOD1/FBXO5/SPDL1/PPP2R1A/SLF2/ZNF207/SFPQ/SMC3…
GO:1901988	negative regulation of cell cycle phase transition	251	0.578535	1.59528	0.00101937	0.0220441	0.0183041	7750	tags=58%, list=27%, signal=43%	6659/991/9212/891/5347/2810/81620/9319/983/1820/701/1063/4582/10403/699/990/7272/55571/1869/1111/51512/3276/57060/1019/2146/92421/57472/1021/5885/6154/995/25946/8091/4085/5591/51514/835/4998/3275/581/10217/90381/7832/26271/54908/7756/6790/641/5933/29997/51149/4361/10197/55159/1874/7157/9125/4194/9978/51720/7175/672/25904/1017/5111/7517/11073/29980/51143/55367/9184/51451/55795/79733/1031/57551/532…	GO_BP	SOX4/CDC20/AURKB/CCNB1/PLK1/SFN/CDT1/TRIP13/CDK1/ARID3A/BUB1B/CENPF/MUC1/NDC80/BUB1/CDC6/TTK/CNOT11/E2F1/CHEK1/GTSE1/PRMT1/PCBP4/CDK4/EZH2/CHMP4C/CNOT6/CDK6/RAD21/RPL26/CDC25C/ZNF385A/HMGA2/MAD2L1/PRKDC/DTL/CASP2/ORC1/PRMT2/BAX/CTDSPL/TICRR/BTG2/FBXO5/SPDL1/ZNF207/AURKA/BLM/RBL1/NOP53/MRNIP/MRE11/PSME3/RFWD3/E2F4/TP53/CNOT9/MDM4/RBX1/UIMC1/TPR/BRCA1/CNOT10/CDK2/PCNA/XRCC3/TOPBP1/DONSON/DYNC1LI1/P…
GO:0000086	G2/M transition of mitotic cell cycle	241	0.628624	1.73192	0.00102041	0.0220441	0.0183041	7729	tags=71%, list=27%, signal=53%	9212/891/5347/9133/983/2305/22974/1063/4751/10083/9833/990/55920/9814/993/1019/1454/22919/9088/6604/92421/890/22994/203068/5885/995/8091/51514/4998/994/1022/10382/90381/3161/6502/57504/7283/26271/23236/5518/6790/641/93323/29997/1453/22897/51149/4361/10197/8655/8636/8481/9978/672/10540/23354/1017/115106/808/1778/8317/9928/11190/11073/80174/1781/11113/29980/22822/8766/10733/10763/54801/84930/51400/…	GO_BP	AURKB/CCNB1/PLK1/CCNB2/CDK1/FOXM1/TPX2/CENPF/NEK2/USH1C/MELK/CDC6/RCC2/SFI1/CDC25A/CDK4/CSNK1E/MAPRE1/PKMYT1/SMARCD3/CHMP4C/CCNA2/CEP131/TUBB/RAD21/CDC25C/HMGA2/DTL/ORC1/CDC25B/CDK7/TUBB4A/TICRR/HMMR/SKP2/MTA3/TUBG1/FBXO5/PLCB1/PPP2R1A/AURKA/BLM/HAUS8/NOP53/CSNK1D/CEP164/MRNIP/MRE11/PSME3/DYNLL1/SSNA1/OFD1/RBX1/BRCA1/DCTN2/HAUS5/CDK2/HAUS1/CALM3/DYNC1H1/CDC7/KIF14/CEP250/TOPBP1/DBF4B/DYNC1I2/CIT/…
GO:0016072	rRNA metabolic process	241	0.664573	1.83096	0.00102041	0.0220441	0.0183041	5263	tags=67%, list=18%, signal=56%	10360/23246/6129/10528/6229/23212/2091/6187/6949/6201/6227/25879/6223/6130/6155/6194/9045/6125/83732/6165/6218/705/6217/54512/6154/11224/4736/6208/84365/155400/4839/51602/1663/23560/6232/84294/1736/27043/84128/4809/51096/22984/55646/91695/10849/4691/57647/6597/57602/55636/2976/23481/6598/54913/55127/5036/27341/8568/25926/6209/51547/51154/56915/9277/57109/29102/9136/23160/9775/10436/29997/54881/55…	GO_BP	NPM3/BOP1/RPL7/NOP56/RPS24/RRS1/FBL/RPS2/TCOF1/RPS7/RPS21/DCAF13/RPS19/RPL7A/RPL27/RPS6/RPL14/RPL5/RIOK1/RPL35A/RPS17/BYSL/RPS16/EXOSC4/RPL26/RPL35/RPL10A/RPS14/NIFK/NSUN5P1/NOP2/NOP58/DDX11/GTPBP4/RPS27/UTP23/DKC1/PELP1/WDR75/SNU13/UTP18/PDCD11/LYAR/RRP7BP/CD3EAP/NCL/DHX37/SMARCA4/USP36/CHD7/GTF3C2/PES1/SMARCB1/RPP25/HEATR1/PA2G4/RRP7A/RRP1/NOL11/RPS15/SIRT7/MRTO4/EXOSC5/WDR46/REXO4/DROSHA/RRP9/…
GO:0016197	endosomal transport	210	0.56381	1.54641	0.00102354	0.0220441	0.0183041	9662	tags=69%, list=33%, signal=46%	55353/6233/23513/92421/10123/54520/10228/84079/51542/9905/84440/51160/27131/9897/23163/26088/63893/23603/51560/55111/51652/23023/55048/79778/11267/9907/10652/387680/7260/22876/29886/25930/9146/7311/79720/84910/8766/9912/9559/6272/392/85377/81609/128866/10890/26000/9648/253725/55737/8677/64601/8675/64129/11021/10938/23258/1639/8729/23484/65009/9581/84313/10139/8027/25963/257364/9827/8878/51272/550…	GO_BP	LAPTM4B/RPS27A/SCRIB/CHMP4C/ARL4C/CCDC93/STX6/ANKRD27/VPS54/SGSM2/RAB11FIP4/VPS28/SNX5/WASHC5/GGA3/GGA1/UBE2O/CORO1C/RAB6B/PLEKHJ1/CHMP3/TMCC1/VPS37C/MICALL2/SNF8/AP5Z1/YKT6/WASHC2A/EIPR1/INPP5F/SNX8/PTPN23/HGS/UBA52/VPS37B/TMEM87B/RAB11A/ARHGAP44/VPS26A/SORT1/ARHGAP1/MICALL1/SNX27/CHMP4B/RAB10/TBC1D10B/GCC2/WASHC2C/VPS35/STX10/VPS16/STX16/TINAGL1/RAB35/EHD1/DENND5A/DCTN1/GBF1/LEPROTL1/NDRG4/PREP…
GO:0032271	regulation of protein polymerization	211	0.534617	1.46632	0.00102354	0.0220441	0.0183041	7795	tags=55%, list=27%, signal=40%	1627/7429/9168/80115/8440/822/6188/402/5580/29098/3925/84722/120/9886/7408/22919/8936/11135/8195/84501/64857/29108/5217/10095/2288/10382/91663/10152/23271/55607/27124/5058/3304/2039/7114/93663/10435/10552/4733/10093/7417/81873/8851/55604/89848/25/10565/5216/10109/10094/23406/51673/5879/2017/4641/253725/2885/23580/3303/6709/58497/55971/829/4137/10787/3320/4204/1639/348110/9026/28988/11078/55845/30…	GO_BP	DBN1/VIL1/TMSB10/BAIAP2L2/NCK2/CAPG/RPS3/ARL2/PRKCD/RANGRF/STMN1/PSRC1/ADD3/RHOBTB1/VASP/MAPRE1/WASF1/CDC42EP1/MKKS/SPIRE2/PLEKHG2/PYCARD/PFN2/ARPC1B/FKBP4/TUBB4A/MYADM/ABI2/CAMSAP2/PPP1R9A/INPP5J/PAK1/HSPA1B/DMTN/TMSB4X/ARHGAP18/CDC42EP2/ARPC1A/DRG1/ARPC4/VDAC2/ARPC5L/CDK5R1/CARMIL1/FCHSD1/ABL1/ARFGEF1/PFN1/ARPC2/ARPC3/COTL1/TPPP3/RAC1/CTTN/MYO1C/WASHC2C/GRB2/CDC42EP4/HSPA1A/SPTAN1/PRUNE1/BAIAP2…
GO:0051321	meiotic cell cycle	244	0.557418	1.53446	0.00102354	0.0220441	0.0183041	8624	tags=53%, list=30%, signal=38%	991/9232/5347/7153/9319/83540/10609/701/1164/4751/699/3297/9918/7272/56603/23397/993/2177/3976/9088/5888/259266/146956/84501/5885/995/9156/898/81930/79703/994/29893/151246/8438/9897/29781/7283/7516/26271/23236/5518/6790/9126/140901/4361/27175/143689/55706/1017/7917/6117/9700/5892/56339/10051/151648/5810/197342/9184/84930/3955/116138/4683/9134/2067/23310/10927/85378/24149/100130958/23063/201164/80…	GO_BP	CDC20/PTTG1/PLK1/TOP2A/TRIP13/NUF2/P3H4/BUB1B/CKS2/NEK2/BUB1/HSF1/NCAPD2/TTK/CYP26B1/NCAPH/CDC25A/FANCD2/LIF/PKMYT1/RAD51/ASPM/EME1/SPIRE2/RAD21/CDC25C/EXO1/CCNE1/KIF18A/C11orf80/CDC25B/PSMC3IP/SGO2/RAD54L/WASHC5/NCAPH2/TUBG1/XRCC2/FBXO5/PLCB1/PPP2R1A/AURKA/SMC3/STK35/MRE11/TUBG2/PIWIL4/NDC1/CDK2/BAG6/RPA1/ESPL1/RAD51D/METTL3/SMC4/SGO1/RAD1/EME2/BUB3/MASTL/LFNG/KLHDC3/NBN/CCNE2/ERCC1/NCAPD3/SPIN1…
GO:0000075	cell cycle checkpoint	214	0.648682	1.7793	0.00102459	0.0220441	0.0183041	7745	tags=72%, list=27%, signal=54%	6659/991/9212/891/5347/2810/7153/81620/9319/983/1820/701/1063/4582/10403/11130/699/990/7272/8318/7040/55571/1869/1111/51512/3276/6194/57060/92421/57472/146956/6154/995/25946/83695/8091/9735/4085/5591/51514/6152/835/4998/581/8563/90381/7832/54908/7756/6790/4436/641/8682/3265/9984/7919/29997/51149/4361/55159/1874/7157/9125/4194/51720/7175/672/25904/25988/598/79035/1017/51322/5111/5546/79968/7517/17…	GO_BP	SOX4/CDC20/AURKB/CCNB1/PLK1/SFN/TOP2A/CDT1/TRIP13/CDK1/ARID3A/BUB1B/CENPF/MUC1/NDC80/ZWINT/BUB1/CDC6/TTK/CDC45/TGFB1/CNOT11/E2F1/CHEK1/GTSE1/PRMT1/RPS6/PCBP4/CHMP4C/CNOT6/EME1/RPL26/CDC25C/ZNF385A/RHNO1/HMGA2/KNTC1/MAD2L1/PRKDC/DTL/RPL24/CASP2/ORC1/BAX/THOC5/TICRR/BTG2/SPDL1/ZNF207/AURKA/MSH2/BLM/PEA15/HRAS/THOC1/DDX39B/NOP53/MRNIP/MRE11/RFWD3/E2F4/TP53/CNOT9/MDM4/UIMC1/TPR/BRCA1/CNOT10/HINFP/BCL…
GO:0007050	cell cycle arrest	234	0.556221	1.52844	0.00102459	0.0220441	0.0183041	6703	tags=53%, list=23%, signal=41%	6659/891/2810/983/1820/2305/5563/4609/4582/1033/10669/9349/55771/7040/55571/1869/5621/51512/3276/57060/3623/3326/1019/84687/57472/1028/1021/4282/6154/995/25946/6300/7057/8091/835/581/1649/7023/1022/4088/10514/7832/8872/9585/27085/5496/6790/4436/3265/1874/8326/7157/9125/4194/11186/7042/672/25904/23645/58528/389541/580/1017/5111/8851/25/90480/11180/27352/51379/9238/55367/4291/79733/1031/5325/115426…	GO_BP	SOX4/CCNB1/SFN/CDK1/ARID3A/FOXM1/PRKAA2/MYC/MUC1/CDKN3/CGREF1/RPL23/PRR11/TGFB1/CNOT11/E2F1/PRNP/GTSE1/PRMT1/PCBP4/INHA/HSP90AB1/CDK4/PPP1R9B/CNOT6/CDKN1C/CDK6/MIF/RPL26/CDC25C/ZNF385A/MAPK12/THBS1/HMGA2/CASP2/BAX/DDIT3/TFAP4/CDK7/SMAD3/MYBBP1A/BTG2/CDC123/KIF20B/MTBP/PPM1G/AURKA/MSH2/HRAS/E2F4/FZD9/TP53/CNOT9/MDM4/RASSF1/TGFB2/BRCA1/CNOT10/PPP1R15A/RRAGD/LAMTOR4/BARD1/CDK2/PCNA/CDK5R1/ABL1/GADD4…
GO:0007163	establishment or maintenance of cell polarity	209	0.537877	1.47456	0.00102459	0.0220441	0.0183041	9357	tags=63%, list=32%, signal=43%	126353/5347/2302/11004/1058/89958/10653/5754/23616/9181/10403/171177/23513/56603/55612/10399/6425/3326/5747/4085/23255/7477/1741/6624/9585/56288/5058/54908/29780/57216/5584/10494/2011/143098/3993/391/10565/9231/84552/23625/81609/29899/84612/4000/4134/6548/85302/10890/9475/1072/117583/23433/9793/3996/2319/6993/9826/56647/3320/8153/54509/1639/8729/9948/23094/10096/81569/1399/85440/55083/1495/10486/…	GO_BP	MISP/PLK1/FOXJ1/KIF2C/CENPA/SAPCD2/SPINT2/PTK7/SH3BP1/ARHGEF2/NDC80/RHOV/SCRIB/CYP26B1/FERMT1/RACK1/SFRP5/HSP90AB1/PTK2/MAD2L1/MTCL1/WNT7B/DLG3/FSCN1/KIF20B/PARD3/PAK1/SPDL1/PARVB/VANGL2/PRKCI/STK25/MARK2/MPP7/LLGL2/RHOG/ARFGEF1/DLG5/PARD6G/FAM89B/SNX27/GPSM2/PARD6B/LMNA/MAP4/SLC9A1/FBF1/RAB10/ROCK2/CFL1/PARD3B/RHOQ/CKAP5/LLGL1/FLOT2/DYNLT1/ARHGEF11/BCCIP/HSP90AA1/RND2/RHOF/DCTN1/GBF1/WDR1/SIPA1L…
GO:0015931	nucleobase-containing compound transport	235	0.594903	1.6357	0.00102459	0.0220441	0.0183041	7396	tags=68%, list=25%, signal=51%	222962/10644/10642/10212/3297/4869/23212/57510/10189/134/3178/347734/5901/293/29894/56648/23381/23636/10643/26993/23144/6741/29107/22916/8563/23225/60386/11052/10898/9804/10204/79023/6209/79902/22794/84271/6421/10211/23511/9984/7919/9775/55186/3177/10128/8480/23165/11338/348995/7248/57122/26097/7175/3192/8106/10921/6428/1660/55706/220988/9688/9631/23299/79228/6427/56943/11260/84946/5433/29890/857…	GO_BP	SLC29A4/IGF2BP2/IGF2BP1/DDX39A/HSF1/NPM1/RRS1/XPO5/ALYREF/ADORA1/HNRNPA1/SLC35B2/RAN/SLC25A6/CPSF1/EIF5A2/SMG5/NUP62/IGF2BP3/AKAP8L/ZC3H3/SSB/NXT1/NCBP2/THOC5/NUP210/SLC25A19/CPSF6/CPSF4/TOMM20/NUTF2/NUP37/RPS15/NUP85/CASC3/POLDIP3/SFPQ/FLOT1/NUP188/THOC1/DDX39B/EIF4A3/SLC25A36/SLC29A2/LRPPRC/RAE1/NUP205/U2AF2/NUP43/TSC1/NUP107/CHTOP/TPR/HNRNPU/PABPN1/RNPS1/SRSF3/DHX9/NDC1/HNRNPA3/NUP93/NUP155/BI…
GO:0032886	regulation of microtubule-based process	214	0.582048	1.59653	0.00102459	0.0220441	0.0183041	7879	tags=59%, list=27%, signal=43%	5347/22974/5563/2648/10460/4751/9181/6188/4869/3832/402/221150/29098/1111/3925/84722/22919/92421/220134/22994/8195/899/81930/50861/58526/23636/2288/1946/10382/26973/23271/57159/27124/5058/3304/6790/51652/9126/26586/8480/5902/348235/3476/4733/2011/11186/7175/3192/672/8045/57542/1778/8851/55201/7517/11190/25/23299/2931/10733/6491/29899/128866/91147/5879/9475/4281/23187/10432/57551/3303/57787/58497/…	GO_BP	PLK1/TPX2/PRKAA2/KAT2A/TACC3/NEK2/ARHGEF2/RPS3/NPM1/KIF11/ARL2/SKA3/RANGRF/CHEK1/STMN1/PSRC1/MAPRE1/CHMP4C/SKA1/CEP131/MKKS/CCNF/KIF18A/STMN3/MID1IP1/NUP62/FKBP4/EFNA5/TUBB4A/CHORDC1/CAMSAP2/TRIM54/INPP5J/PAK1/HSPA1B/AURKA/CHMP3/SMC3/CKAP2/RAE1/RANBP1/SKA2/IGBP1/DRG1/MARK2/RASSF1/TPR/HNRNPU/BRCA1/RASSF7/KLHL42/DYNC1H1/CDK5R1/MAP1S/XRCC3/CEP250/ABL1/BICD2/GSK3A/PLK4/STIL/GPSM2/CHMP4B/TMEM67/RAC1/R…
GO:0043624	cellular protein complex disassembly	214	0.560032	1.53614	0.00102459	0.0220441	0.0183041	9095	tags=65%, list=31%, signal=45%	7429/11004/23616/146909/9181/822/3925/120/64780/56648/81930/50861/58526/51649/116540/57701/23271/57159/28998/124995/63875/54534/2039/26586/84311/55201/55604/90480/63908/9553/10763/65005/444/57129/1984/64949/4281/253725/57551/1072/54460/6709/51504/130271/9793/122704/84545/4905/829/26284/65094/3796/51263/6183/9948/6683/11078/55037/118487/29088/92399/51081/55173/91574/28977/64928/65003/830/10884/231…	GO_BP	VIL1/KIF2C/SH3BP1/KIF18B/ARHGEF2/CAPG/STMN1/ADD3/MICAL1/EIF5A2/KIF18A/STMN3/MID1IP1/MRPS23/MRPL53/NCKAP5L/CAMSAP2/TRIM54/MRPL13/MRPL10/MRPL17/MRPL50/DMTN/CKAP2/MRPL45/MAP1S/CARMIL1/GADD45GIP1/NAPB/MRPL33/NES/MRPL9/ASPH/MRPL47/EIF5A/MRPS26/MID1/WASHC2C/TAOK1/CFL1/MRPS21/SPTAN1/TRMT112/PLEKHH2/CKAP5/MRPL52/MRPL43/NSF/CAPZA1/ERAL1/JMJD4/KIF2A/MRPL30/MRPS12/WDR1/SPAST/TRIOBP/PTCD3/CHCHD1/MRPL15/MRRF/…
GO:0051054	positive regulation of DNA metabolic process	218	0.609189	1.67258	0.00102459	0.0220441	0.0183041	6218	tags=57%, list=21%, signal=45%	6714/9212/81620/983/2305/4609/4751/3297/6188/5570/5580/7040/79075/10155/2264/5984/3326/22948/5888/3178/84501/10576/908/7203/26354/27101/64210/5591/1663/1736/581/10926/7468/63922/55719/10575/10694/4436/3265/57332/7919/23529/1786/22880/51149/4361/10574/9869/2260/51720/672/1660/55135/79035/1017/2521/5111/8317/51010/1763/6950/80174/4216/7037/142/409/65057/10728/5879/83933/79733/5982/4931/3184/4683/51…	GO_BP	SRC/AURKB/CDT1/CDK1/FOXM1/MYC/NEK2/HSF1/RPS3/PKIB/PRKCD/TGFB1/DSCC1/TRIM28/FGFR4/RFC4/HSP90AB1/CCT5/RAD51/HNRNPA1/SPIRE2/CCT2/CCT6A/CCT3/GNL3/CACYBP/MMS19/PRKDC/DDX11/DKC1/BAX/DBF4/NSD2/CHTF18/SLF2/CCT4/CCT8/MSH2/HRAS/CBX8/DDX39B/CLCF1/DNMT1/MORC2/MRNIP/MRE11/CCT7/SETDB1/FGFR1/UIMC1/BRCA1/DHX9/WRAP53/NABP2/CDK2/FUS/PCNA/CDC7/EXOSC3/DNA2/TCP1/DBF4B/MAP3K4/TFRC/PARP1/ARRB2/ACD/PTGES3/RAC1/HDAC10/E2…
GO:1901991	negative regulation of mitotic cell cycle phase transition	234	0.592096	1.62702	0.00102459	0.0220441	0.0183041	7750	tags=59%, list=27%, signal=44%	6659/991/9212/891/5347/2810/81620/9319/983/1820/701/1063/4582/10403/699/990/7272/55571/1869/51512/3276/57060/1019/2146/92421/57472/1021/5885/6154/995/25946/8091/4085/5591/835/4998/3275/581/10217/90381/7832/26271/54908/7756/6790/641/5933/29997/51149/4361/10197/55159/1874/7157/9125/4194/9978/7175/672/25904/1017/5111/7517/11073/29980/51143/55367/9184/51451/55795/79733/1031/57551/5325/4683/5710/10457…	GO_BP	SOX4/CDC20/AURKB/CCNB1/PLK1/SFN/CDT1/TRIP13/CDK1/ARID3A/BUB1B/CENPF/MUC1/NDC80/BUB1/CDC6/TTK/CNOT11/E2F1/GTSE1/PRMT1/PCBP4/CDK4/EZH2/CHMP4C/CNOT6/CDK6/RAD21/RPL26/CDC25C/ZNF385A/HMGA2/MAD2L1/PRKDC/CASP2/ORC1/PRMT2/BAX/CTDSPL/TICRR/BTG2/FBXO5/SPDL1/ZNF207/AURKA/BLM/RBL1/NOP53/MRNIP/MRE11/PSME3/RFWD3/E2F4/TP53/CNOT9/MDM4/RBX1/TPR/BRCA1/CNOT10/CDK2/PCNA/XRCC3/TOPBP1/DONSON/DYNC1LI1/PIDD1/BUB3/LCMT1/…
GO:0006302	double-strand break repair	220	0.617508	1.69551	0.00102564	0.0220441	0.0183041	8063	tags=68%, list=28%, signal=49%	9401/9319/2305/113130/4172/4173/3297/4171/4796/8318/4175/1111/4176/5888/146956/51366/84501/5885/8091/64210/116028/5591/1663/10635/4174/286053/2237/7468/8438/55010/7516/55719/4436/23028/6421/641/51149/64110/4361/27343/9907/56893/55159/2547/7157/51720/672/55135/79035/580/2521/6117/119392/5892/8317/286257/7517/1763/84515/142/9400/197342/51659/7913/84296/10933/55611/5422/1653/4683/51548/55183/10721/2…	GO_BP	RECQL4/TRIP13/FOXM1/CDCA5/MCM3/MCM4/HSF1/MCM2/TONSL/CDC45/MCM6/CHEK1/MCM7/RAD51/EME1/UBR5/SPIRE2/RAD21/HMGA2/MMS19/RMI2/PRKDC/DDX11/RAD51AP1/MCM5/NSMCE2/FEN1/NSD2/RAD54L/PARPBP/XRCC2/SLF2/MSH2/KDM1A/SFPQ/BLM/MRNIP/MAGEF1/MRE11/POLL/AP5Z1/UBQLN4/RFWD3/XRCC6/TP53/UIMC1/BRCA1/WRAP53/NABP2/BARD1/FUS/RPA1/SFR1/RAD51D/CDC7/PAXX/XRCC3/DNA2/MCM8/PARP1/RECQL5/EME2/GINS2/DEK/GINS4/MORF4L1/OTUB1/POLA1/DDX1/…
GO:0071824	protein-DNA complex subunit organization	213	0.637135	1.74618	0.00102564	0.0220441	0.0183041	7930	tags=70%, list=27%, signal=51%	6662/3159/6666/81620/1058/79019/55355/4609/1063/4673/4172/4173/4171/4869/9349/55723/79172/8318/6233/4175/6928/4176/6604/5888/51053/387103/64946/8208/6599/6602/4174/1022/10541/6944/6597/6598/11339/3148/91687/3070/6418/1062/11176/7157/55166/8607/9978/4676/6117/54069/7311/9328/6605/79711/4678/2071/201161/142/64105/23126/9557/6878/9330/7067/11198/64754/2965/80152/23421/6908/1616/23523/81611/2068/5501…	GO_BP	SOX9/HMGA1/SOX12/CDT1/CENPA/CENPM/HJURP/MYC/CENPF/NAP1L1/MCM3/MCM4/MCM2/NPM1/RPL23/ASF1B/CENPO/CDC45/RPS27A/MCM6/HNF1B/MCM7/SMARCD3/RAD51/GMNN/CENPW/CENPH/CHAF1B/SMARCC1/SMARCD1/MCM5/CDK7/ANP32B/VPS72/SMARCA4/SMARCB1/OIP5/HMGB2/CENPL/HELLS/SET/CENPE/BAZ2A/TP53/CENPQ/RUVBL1/RBX1/NAP1L4/RPA1/MIS18A/UBA52/GTF3C5/SMARCE1/IPO4/NASP/ERCC3/CENPV/PARP1/CENPK/POGZ/CHD1L/TAF6/GTF3C3/THRA/SUPT16H/SMYD3/GTF2…
GO:2001020	regulation of response to DNA damage stimulus	201	0.588493	1.61043	0.00102564	0.0220441	0.0183041	9508	tags=73%, list=33%, signal=50%	2305/4609/8870/4582/9521/3297/6188/5580/1111/10155/5888/4282/51366/84501/6154/25946/8091/64210/116028/5591/1663/10635/7468/8563/8313/55010/26271/55719/23028/56950/57332/161742/9984/7919/83596/51149/64110/56893/55159/7157/6880/51720/5366/672/598/1660/55135/2521/5111/387893/79968/25/142/9400/7913/56897/5883/55611/83933/51548/55183/4862/10721/2067/7398/754/27063/9025/22954/4137/79915/11200/220042/55…	GO_BP	FOXM1/MYC/IER3/MUC1/EEF1E1/HSF1/RPS3/PRKCD/CHEK1/TRIM28/RAD51/MIF/UBR5/SPIRE2/RPL26/ZNF385A/HMGA2/MMS19/RMI2/PRKDC/DDX11/RAD51AP1/NSD2/THOC5/AXIN2/PARPBP/FBXO5/SLF2/KDM1A/SMYD2/CBX8/SPRED1/THOC1/DDX39B/BCL2L12/MRNIP/MAGEF1/UBQLN4/RFWD3/TP53/TAF9/UIMC1/PMAIP1/BRCA1/BCL2L1/DHX9/WRAP53/FUS/PCNA/KMT5A/WDR76/ABL1/PARP1/RECQL5/DEK/WRNIP1/RAD9A/OTUB1/HDAC10/SIRT6/RIF1/NPAS2/POLQ/ERCC1/USP1/PTTG1IP/ANKRD…
GO:0006364	rRNA processing	205	0.678788	1.85744	0.00102669	0.0220441	0.0183041	5551	tags=70%, list=19%, signal=57%	10360/23246/6129/10528/6229/23212/2091/6187/6201/6227/25879/6223/6130/6155/6194/9045/6125/83732/6165/6218/705/6217/54512/6154/11224/4736/6208/155400/4839/51602/23560/6232/84294/1736/27043/84128/4809/51096/22984/55646/91695/57647/57602/55636/23481/54913/55127/5036/27341/8568/25926/6209/51154/56915/9277/57109/9136/23160/9775/10436/29997/54881/55226/9221/55695/23404/6234/6203/51013/55661/84916/84154…	GO_BP	NPM3/BOP1/RPL7/NOP56/RPS24/RRS1/FBL/RPS2/RPS7/RPS21/DCAF13/RPS19/RPL7A/RPL27/RPS6/RPL14/RPL5/RIOK1/RPL35A/RPS17/BYSL/RPS16/EXOSC4/RPL26/RPL35/RPL10A/RPS14/NSUN5P1/NOP2/NOP58/GTPBP4/RPS27/UTP23/DKC1/PELP1/WDR75/SNU13/UTP18/PDCD11/LYAR/RRP7BP/DHX37/USP36/CHD7/PES1/RPP25/HEATR1/PA2G4/RRP7A/RRP1/NOL11/RPS15/MRTO4/EXOSC5/WDR46/REXO4/RRP9/WDR43/EIF4A3/EMG1/NOP53/TEX10/NAT10/NOLC1/NSUN5/EXOSC2/RPS28/RPS…
GO:0006403	RNA localization	225	0.658916	1.80626	0.00102669	0.0220441	0.0183041	7396	tags=75%, list=25%, signal=56%	10644/10642/10212/3297/4869/23212/2091/57510/10189/22948/3178/10576/908/25946/5901/7203/29894/56648/51602/23381/1736/23636/10643/26993/23144/6741/29107/22916/8563/23225/11052/10898/9804/10204/79023/6209/10575/10694/79902/22794/84271/6421/10211/23511/9984/7919/9775/10128/8480/23165/23404/10574/11338/348995/7248/57122/8607/26097/7175/3192/8106/10921/6428/1660/55706/55135/220988/9688/51010/9631/2329…	GO_BP	IGF2BP2/IGF2BP1/DDX39A/HSF1/NPM1/RRS1/FBL/XPO5/ALYREF/CCT5/HNRNPA1/CCT2/CCT6A/ZNF385A/RAN/CCT3/CPSF1/EIF5A2/NOP58/SMG5/DKC1/NUP62/IGF2BP3/AKAP8L/ZC3H3/SSB/NXT1/NCBP2/THOC5/NUP210/CPSF6/CPSF4/TOMM20/NUTF2/NUP37/RPS15/CCT4/CCT8/NUP85/CASC3/POLDIP3/SFPQ/FLOT1/NUP188/THOC1/DDX39B/EIF4A3/LRPPRC/RAE1/NUP205/EXOSC2/CCT7/U2AF2/NUP43/TSC1/NUP107/RUVBL1/CHTOP/TPR/HNRNPU/PABPN1/RNPS1/SRSF3/DHX9/NDC1/WRAP53/…
GO:0000956	nuclear-transcribed mRNA catabolic process	198	0.698328	1.90865	0.00102775	0.0220441	0.0183041	4321	tags=62%, list=15%, signal=53%	6132/26986/6129/3646/6173/3921/6222/6229/6147/6188/6206/9349/6204/6187/6201/6233/6168/6175/6227/55571/6139/6193/6223/6169/6133/6142/6130/6124/6161/6155/6157/6156/6194/9045/6141/27161/6136/57819/23521/6224/6181/6158/6143/6228/6160/6191/6125/57472/6165/6167/6218/6217/54512/6154/11224/4736/6208/6128/6176/9704/6189/6205/115024/6152/23381/56006/6232/6137/340719/6230/6741/22916/6170/25804/25873/6159/61…	GO_BP	RPL8/PABPC1/RPL7/EIF3E/RPL36A/RPSA/RPS18/RPS24/RPL23A/RPS3/RPS12/RPL23/RPS10/RPS2/RPS7/RPS27A/RPL37A/RPLP0/RPS21/CNOT11/RPL17/RPS5/RPS19/RPL38/RPL9/RPL18A/RPL7A/RPL4/RPL32/RPL27/RPL27A/RPL30/RPS6/RPL14/RPL18/AGO2/RPL12/LSM2/RPL13A/RPS20/RPLP2/RPL28/RPL19/RPS23/RPL31/RPS4X/RPL5/CNOT6/RPL35A/RPL37/RPS17/RPS16/EXOSC4/RPL26/RPL35/RPL10A/RPS14/RPL6/RPLP1/DHX34/RPS3A/RPS11/NT5C3B/RPL24/SMG5/SMG9/RPS27/…
GO:0019083	viral transcription	172	0.720543	1.96074	0.00102775	0.0220441	0.0183041	5639	tags=76%, list=19%, signal=62%	6132/6129/6173/3921/6222/6229/6147/6188/6206/9349/6204/6187/6201/6233/6168/6175/6227/51176/6139/6193/6223/6169/6133/6142/6130/6124/6161/6155/6157/6156/6194/9045/6141/6136/23521/6224/6181/6158/6143/6228/6160/6191/6125/7936/6165/6167/6218/6217/6154/11224/4736/6208/6128/8091/6176/81559/6189/6205/6152/6232/6137/5437/23636/7023/6230/6597/23225/6170/6598/25873/6159/6122/79023/7469/6209/6171/79902/6144/…	GO_BP	RPL8/RPL7/RPL36A/RPSA/RPS18/RPS24/RPL23A/RPS3/RPS12/RPL23/RPS10/RPS2/RPS7/RPS27A/RPL37A/RPLP0/RPS21/LEF1/RPL17/RPS5/RPS19/RPL38/RPL9/RPL18A/RPL7A/RPL4/RPL32/RPL27/RPL27A/RPL30/RPS6/RPL14/RPL18/RPL12/RPL13A/RPS20/RPLP2/RPL28/RPL19/RPS23/RPL31/RPS4X/RPL5/NELFE/RPL35A/RPL37/RPS17/RPS16/RPL26/RPL35/RPL10A/RPS14/RPL6/HMGA2/RPLP1/TRIM11/RPS3A/RPS11/RPL24/RPS27/RPL13/POLR2H/NUP62/TFAP4/RPS25/SMARCA4/NUP…
GO:0022406	membrane docking	177	0.595679	1.62348	0.00102775	0.0220441	0.0183041	7628	tags=66%, list=26%, signal=49%	6616/5347/983/4751/9545/6809/10814/9814/1454/22919/22994/203068/79867/10228/10382/376267/6804/7283/5518/51259/7430/93323/1453/1488/22897/84902/80776/10652/8655/8417/8636/8481/7412/10540/23354/115106/1778/54536/11190/203062/1781/9657/8766/10733/54801/85302/10890/91147/11064/65082/4957/8677/57787/7846/9793/7531/55835/8675/11311/4905/80184/7532/79441/3320/27077/1639/26276/54903/57545/55823/65009/260…	GO_BP	SNAP25/PLK1/CDK1/NEK2/RAB3D/STX3/CPLX2/SFI1/CSNK1E/MAPRE1/CEP131/TUBB/TCTN2/STX6/TUBB4A/RAB15/STX1A/TUBG1/PPP2R1A/TMEM216/EZR/HAUS8/CSNK1D/CTBP2/CEP164/CEP89/B9D2/YKT6/DYNLL1/STX7/SSNA1/OFD1/VCAM1/DCTN2/HAUS5/HAUS1/DYNC1H1/EXOC6/CEP250/TSNARE1/DYNC1I2/IQCB1/RAB11A/PLK4/HAUS6/FBF1/RAB10/TMEM67/CNTRL/VPS33A/ODF2/STX10/MARK4/TUBA1A/CKAP5/YWHAE/CENPJ/STX16/VPS45/NSF/CEP290/YWHAG/HAUS3/HSP90AA1/B9D1/D…
GO:0030705	cytoskeleton-dependent intracellular transport	177	0.567656	1.5471	0.00102775	0.0220441	0.0183041	7440	tags=60%, list=26%, signal=45%	7345/9493/24137/3315/8936/22994/203068/84062/3797/54874/80179/89891/199953/10947/55330/10376/146439/388552/6421/83658/147700/10128/8655/3799/440193/8636/3192/9531/84790/1778/26160/55201/66008/23299/51626/55081/57560/51098/4641/23162/3842/63915/7846/2319/23557/4137/26985/11158/6683/255758/3091/5108/92558/81569/26958/7275/55704/29911/636/81/28981/10121/90410/55288/3312/283234/84376/57539/63971/1507…	GO_BP	UCHL1/KIF23/KIF4A/HSPB1/WASF1/CEP131/TUBB/DTNBP1/KIF3C/FNBP1L/MYO19/WDR34/TMEM201/AP3M2/BLOC1S4/TUBA1B/BICDL2/BLOC1S3/SFPQ/DYNLRB1/KLC3/LRPPRC/DYNLL1/KIF5B/CCDC88C/SSNA1/HNRNPU/BAG3/TUBA1C/DYNC1H1/IFT172/MAP1S/TRAK2/BICD2/DYNC2LI1/IFT57/IFT80/IFT52/MYO1C/MAPK8IP3/TNPO1/BLOC1S5/TUBA1A/FLOT2/SNAPIN/MAPT/AP3M1/RABL2B/SPAST/TCTEX1D2/HIF1A/PCM1/BICDL1/ACTL8/COPG2/TUB/CCDC88A/HOOK2/BICD1/ACTN4/IFT81/AC…
GO:0030832	regulation of actin filament length	172	0.535879	1.45824	0.00102775	0.0220441	0.0183041	9137	tags=62%, list=31%, signal=43%	1627/7429/9168/80115/8440/23616/822/5580/120/9886/7408/8936/11135/8195/84501/64857/29108/5217/10095/91663/10152/55607/2039/7114/93663/10435/10552/10093/81873/55604/89848/10565/11113/5216/10109/10094/23406/2017/4641/253725/2885/23580/1072/6709/130271/55971/829/10787/9948/348110/9026/28988/11078/55845/3055/10096/80206/830/2764/253260/10677/11151/10344/5987/274/136319/11344/51474/11034/10097/57704/2…	GO_BP	DBN1/VIL1/TMSB10/BAIAP2L2/NCK2/SH3BP1/CAPG/PRKCD/ADD3/RHOBTB1/VASP/WASF1/CDC42EP1/MKKS/SPIRE2/PLEKHG2/PYCARD/PFN2/ARPC1B/MYADM/ABI2/PPP1R9A/DMTN/TMSB4X/ARHGAP18/CDC42EP2/ARPC1A/ARPC4/ARPC5L/CARMIL1/FCHSD1/ARFGEF1/CIT/PFN1/ARPC2/ARPC3/COTL1/CTTN/MYO1C/WASHC2C/GRB2/CDC42EP4/CFL1/SPTAN1/PLEKHH2/BAIAP2L1/CAPZA1/NCKAP1/WDR1/ARPIN/HIP1R/DBNL/TRIOBP/BRK1/HCK/ACTR3/FHOD3/CAPZA2/GMFB/RICTOR/AVIL/CORO1A/CC…
GO:1901796	regulation of signal transduction by p53 class mediator	177	0.634661	1.72972	0.00102775	0.0220441	0.0183041	7093	tags=65%, list=24%, signal=49%	9212/22974/23246/5563/4582/9521/9349/23212/6201/1111/1107/5984/6125/10919/4282/6154/25946/83695/9156/4839/116028/3066/1457/6790/6749/23028/8805/641/56950/161742/3065/83596/29997/1460/4361/7157/10848/6880/84154/4194/5366/672/55003/580/1017/6117/387893/8851/8445/1763/11073/84289/6135/80196/55170/5810/6878/5883/11198/5982/83860/6874/6908/1108/4683/6879/5928/8148/6882/754/51230/27063/6873/79915/11200…	GO_BP	AURKB/TPX2/BOP1/PRKAA2/MUC1/EEF1E1/RPL23/RRS1/RPS7/CHEK1/CHD3/RFC4/RPL5/EHMT2/MIF/RPL26/ZNF385A/RHNO1/EXO1/NOP2/RMI2/HDAC2/CSNK2A1/AURKA/SSRP1/KDM1A/TRIM24/BLM/SMYD2/SPRED1/HDAC1/BCL2L12/NOP53/CSNK2B/MRE11/TP53/PPP1R13L/TAF9/RPF2/MDM4/PMAIP1/BRCA1/PAK1IP1/BARD1/CDK2/RPA1/KMT5A/CDK5R1/DYRK2/DNA2/TOPBP1/ING5/RPL11/RNF34/PRMT6/RAD1/TAF6/RAD9A/SUPT16H/RFC2/TAF3/TAF4/TBP/CHD4/NBN/TAF7/RBBP4/TAF15/TAF1…
GO:1902749	regulation of cell cycle G2/M phase transition	207	0.62986	1.72471	0.00102775	0.0220441	0.0183041	7686	tags=70%, list=26%, signal=52%	9212/891/5347/983/22974/1063/4751/990/4869/55920/1111/51512/9814/993/1019/1454/22919/6604/92421/22994/203068/5885/995/8091/51514/4998/994/10382/90381/3161/57504/7283/26271/5518/6790/641/93323/29997/1453/22897/51149/4361/10197/8655/7157/8636/8481/9978/51720/672/10540/23354/1017/115106/1778/8317/9928/11190/11073/80174/1781/29980/8766/10733/54801/11064/4957/57551/4683/5710/7846/9793/7531/55835/8883/…	GO_BP	AURKB/CCNB1/PLK1/CDK1/TPX2/CENPF/NEK2/CDC6/NPM1/RCC2/CHEK1/GTSE1/SFI1/CDC25A/CDK4/CSNK1E/MAPRE1/SMARCD3/CHMP4C/CEP131/TUBB/RAD21/CDC25C/HMGA2/DTL/ORC1/CDC25B/TUBB4A/TICRR/HMMR/MTA3/TUBG1/FBXO5/PPP2R1A/AURKA/BLM/HAUS8/NOP53/CSNK1D/CEP164/MRNIP/MRE11/PSME3/DYNLL1/TP53/SSNA1/OFD1/RBX1/UIMC1/BRCA1/DCTN2/HAUS5/CDK2/HAUS1/DYNC1H1/CDC7/KIF14/CEP250/TOPBP1/DBF4B/DYNC1I2/DONSON/RAB11A/PLK4/HAUS6/CNTRL/ODF…
GO:2000045	regulation of G1/S transition of mitotic cell cycle	172	0.563702	1.53395	0.00102775	0.0220441	0.0183041	7750	tags=53%, list=27%, signal=39%	6659/891/2810/983/1820/4582/990/8318/55571/1869/51512/3276/57060/1019/2146/57472/1021/6154/995/25946/898/5591/835/3275/581/10217/7832/23236/27085/6790/5933/10197/55159/1874/7157/9125/4194/25904/1017/5111/9928/55367/328/134353/896/79733/1031/5325/6868/10457/4848/4849/11200/10106/55904/5777/10498/81853/894/11319/26058/199/8450/1032/5371/7465/1029/57521/472/6118/7027/2033/138151/637/595/29883/1030/9…	GO_BP	SOX4/CCNB1/SFN/CDK1/ARID3A/MUC1/CDC6/CDC45/CNOT11/E2F1/GTSE1/PRMT1/PCBP4/CDK4/EZH2/CNOT6/CDK6/RPL26/CDC25C/ZNF385A/CCNE1/PRKDC/CASP2/PRMT2/BAX/CTDSPL/BTG2/PLCB1/MTBP/AURKA/RBL1/PSME3/RFWD3/E2F4/TP53/CNOT9/MDM4/CNOT10/CDK2/PCNA/KIF14/PIDD1/APEX1/LSM11/CCND3/E2F8/CDKN2C/PLAGL1/ADAM17/GPNMB/CNOT2/CNOT3/CHEK2/CTDSP2/KMT2E/PTPN6/CARM1/TMEM14B/CCND2/ECD/GIGYF2/AIF1/CUL4B/CDKN2D/PML/WEE1/CDKN2A/RPTOR/AT…
GO:0006399	tRNA metabolic process	167	0.616281	1.67615	0.00102881	0.0220441	0.0183041	8960	tags=79%, list=31%, signal=55%	9521/283989/54517/6894/10785/29894/55687/55621/4234/6741/10056/80745/92675/2976/51605/10898/54913/90353/8518/80755/80324/55226/55039/23404/81605/126789/146857/5464/112495/115708/51002/80746/10940/9328/51010/84705/54522/339175/10556/11340/84881/9330/9255/63892/9329/51067/1653/54938/10248/23016/23438/51504/23587/112970/9097/283742/79691/51367/22929/112858/54482/134637/24140/64172/81890/26024/2193/1…	GO_BP	EEF1E1/TSEN54/PUS7/TARBP1/WDR4/CPSF1/TRMU/TRMT1/METTL1/SSB/FARSB/THUMPD2/DTD1/GTF3C2/TRMT6/CPSF4/RPP25/CTU1/ELP1/AARSD1/PUS1/NAT10/TRMT12/EXOSC2/URM1/PUSL1/SLFN13/PPA1/GTF3C6/TRMT61A/TPRKB/TSEN2/POP1/GTF3C5/EXOSC3/GTPBP3/ANKRD16/METTL2A/RPP30/EXOSC8/RPUSD4/GTF3C3/AIMP1/THADA/GTF3C4/YARS2/DDX1/SARS2/POP7/EXOSC7/HARS2/TRMT112/ELP5/KTI12/USP14/FAM98B/QTRT2/POP5/SEPHS1/TP53RK/TRMT13/ADAT2/FTSJ1/OSGEP…
GO:0006479	protein methylation	167	0.567866	1.54447	0.00102881	0.0220441	0.0183041	8919	tags=71%, list=31%, signal=49%	9545/2091/6628/3276/90780/2146/4302/7936/57673/10919/26147/3275/3720/7468/6598/7832/23028/56950/55818/84787/5252/79723/1786/8473/9757/1789/9869/10196/22823/26097/672/200424/387893/11091/55170/11108/30827/4297/694/4000/23512/94104/55209/64754/51451/55011/63976/55183/51504/63925/8726/84444/6634/64324/54093/283742/11137/4204/54904/2145/54880/25895/55904/10498/51742/57343/22976/6830/151194/84661/2347…	GO_BP	RAB3D/FBL/SNRPB/PRMT1/PYGO2/EZH2/MLLT6/NELFE/BEND3/EHMT2/PHF19/PRMT2/JARID2/NSD2/SMARCB1/BTG2/KDM1A/SMYD2/KDM3A/KMT5C/PHF1/SUV39H2/DNMT1/OGT/KMT2B/DNMT3B/SETDB1/PRMT3/MTF2/CHTOP/BRCA1/TET3/KMT5A/WDR5/PRMT6/PRDM4/CXXC1/KMT2A/BTG1/LMNA/SUZ12/PAXBP1/SETD5/SMYD3/LCMT1/PIH1D1/PRDM16/RIF1/TRMT112/ZNF335/EED/DOT1L/SNRPD3/NSD1/SETD4/FAM98B/PWP1/MECP2/NSD3/EZH1/BCOR/EEF1AKMT3/KMT2E/CARM1/ARID4B/ZNF304/PAX…
GO:0007051	spindle organization	167	0.65239	1.77436	0.00102881	0.0220441	0.0183041	6172	tags=63%, list=21%, signal=50%	4605/991/126353/332/9212/891/5347/83540/22974/84445/9055/3833/10460/9493/4751/29127/10403/6188/3832/24137/7272/284403/1107/3925/84722/22919/92421/387103/57405/259266/203068/5901/3837/23636/55726/9897/29901/1104/7283/26271/3304/5518/7430/7756/6790/9126/1062/93323/1453/8480/27175/6867/440145/4733/7175/3192/10540/23354/115106/9700/1778/55857/55154/8766/6491/29899/54801/128866/4134/2316/3303/8086/979…	GO_BP	MYBL2/CDC20/MISP/BIRC5/AURKB/CCNB1/PLK1/NUF2/TPX2/LZTS2/PRC1/KIFC1/TACC3/KIF23/NEK2/RACGAP1/NDC80/RPS3/KIF11/KIF4A/TTK/WDR62/CHD3/STMN1/PSRC1/MAPRE1/CHMP4C/CENPW/SPC25/ASPM/TUBB/RAN/KPNB1/NUP62/INTS13/WASHC5/SAC3D1/RCC1/TUBG1/FBXO5/HSPA1B/PPP2R1A/EZR/ZNF207/AURKA/SMC3/CENPE/HAUS8/CSNK1D/RAE1/TUBG2/TACC1/MZT1/DRG1/TPR/HNRNPU/DCTN2/HAUS5/HAUS1/ESPL1/DYNC1H1/KIZ/MSTO1/RAB11A/STIL/GPSM2/HAUS6/CHMP4B/…
GO:0008064	regulation of actin polymerization or depolymerization	171	0.535172	1.45526	0.00102881	0.0220441	0.0183041	9137	tags=62%, list=31%, signal=43%	1627/7429/9168/80115/8440/23616/822/5580/120/9886/7408/8936/11135/8195/84501/64857/29108/5217/10095/91663/10152/55607/2039/7114/93663/10435/10552/10093/81873/55604/89848/10565/11113/5216/10109/10094/23406/2017/4641/253725/2885/23580/1072/6709/130271/55971/829/10787/9948/348110/9026/28988/11078/55845/3055/10096/80206/830/2764/253260/10677/11151/10344/5987/274/136319/11344/51474/11034/10097/57704/2…	GO_BP	DBN1/VIL1/TMSB10/BAIAP2L2/NCK2/SH3BP1/CAPG/PRKCD/ADD3/RHOBTB1/VASP/WASF1/CDC42EP1/MKKS/SPIRE2/PLEKHG2/PYCARD/PFN2/ARPC1B/MYADM/ABI2/PPP1R9A/DMTN/TMSB4X/ARHGAP18/CDC42EP2/ARPC1A/ARPC4/ARPC5L/CARMIL1/FCHSD1/ARFGEF1/CIT/PFN1/ARPC2/ARPC3/COTL1/CTTN/MYO1C/WASHC2C/GRB2/CDC42EP4/CFL1/SPTAN1/PLEKHH2/BAIAP2L1/CAPZA1/NCKAP1/WDR1/ARPIN/HIP1R/DBNL/TRIOBP/BRK1/HCK/ACTR3/FHOD3/CAPZA2/GMFB/RICTOR/AVIL/CORO1A/CC…
GO:0008213	protein alkylation	167	0.567866	1.54447	0.00102881	0.0220441	0.0183041	8919	tags=71%, list=31%, signal=49%	9545/2091/6628/3276/90780/2146/4302/7936/57673/10919/26147/3275/3720/7468/6598/7832/23028/56950/55818/84787/5252/79723/1786/8473/9757/1789/9869/10196/22823/26097/672/200424/387893/11091/55170/11108/30827/4297/694/4000/23512/94104/55209/64754/51451/55011/63976/55183/51504/63925/8726/84444/6634/64324/54093/283742/11137/4204/54904/2145/54880/25895/55904/10498/51742/57343/22976/6830/151194/84661/2347…	GO_BP	RAB3D/FBL/SNRPB/PRMT1/PYGO2/EZH2/MLLT6/NELFE/BEND3/EHMT2/PHF19/PRMT2/JARID2/NSD2/SMARCB1/BTG2/KDM1A/SMYD2/KDM3A/KMT5C/PHF1/SUV39H2/DNMT1/OGT/KMT2B/DNMT3B/SETDB1/PRMT3/MTF2/CHTOP/BRCA1/TET3/KMT5A/WDR5/PRMT6/PRDM4/CXXC1/KMT2A/BTG1/LMNA/SUZ12/PAXBP1/SETD5/SMYD3/LCMT1/PIH1D1/PRDM16/RIF1/TRMT112/ZNF335/EED/DOT1L/SNRPD3/NSD1/SETD4/FAM98B/PWP1/MECP2/NSD3/EZH1/BCOR/EEF1AKMT3/KMT2E/CARM1/ARID4B/ZNF304/PAX…
GO:0008361	regulation of cell size	176	0.544799	1.4836	0.00102881	0.0220441	0.0183041	7361	tags=48%, list=25%, signal=36%	6696/1627/3984/55558/57556/3326/1019/5802/23108/51330/1946/128239/393/4504/5058/23394/23028/8829/4897/64218/6344/1382/1874/7248/3475/6722/389541/7869/8851/56996/25/7422/54910/8766/9798/6558/5879/2017/51393/6259/10512/54437/118813/5916/4137/8153/84561/10500/28988/8482/1954/10451/9821/10542/7409/1207/57521/10507/9723/84335/2664/1785/136319/11344/9368/538/150465/1385/9706/5341/25942/10439/118/1185/1…	GO_BP	SPP1/DBN1/LIMK1/PLXNA3/SEMA6A/HSP90AB1/CDK4/PTPRS/RAP1GAP2/TNFRSF12A/EFNA5/IQGAP3/ARHGAP4/MT3/PAK1/ADNP/KDM1A/NRP1/NRCAM/SEMA4A/SCTR/CRABP2/E2F4/TSC1/IFRD1/SRF/LAMTOR4/SEMA3B/CDK5R1/SLC12A9/ABL1/VEGFA/SEMA4C/RAB11A/IST1/SLC12A2/RAC1/CTTN/TRPV2/RYK/SEMA3C/SEMA5B/ZFYVE27/RARG/MAPT/RND2/SLC12A8/SEMA6C/DBNL/SEMA7A/MEGF8/VAV3/RB1CC1/LAMTOR5/VAV1/CLNS1A/RPTOR/SEMA4D/SEMA3E/AKT1S1/GDI1/DNM2/MTPN/TWF2/SL…
GO:0061013	regulation of mRNA catabolic process	196	0.568403	1.55255	0.00102881	0.0220441	0.0183041	7766	tags=58%, list=27%, signal=43%	10644/10642/131405/26986/7534/4869/8531/5580/6233/3315/1869/57060/27161/11187/54512/9704/340719/221662/10643/8761/8313/7832/56915/50804/6418/10949/10197/23404/51013/3192/23367/4904/8125/1660/79066/56339/7311/51010/5578/11340/9238/8087/55544/8570/5436/9475/328/55795/3184/3303/23016/5710/3842/167227/4670/55095/678/3183/7514/55802/5717/79899/5705/1432/5691/26058/8241/10213/3312/8021/5976/10492/9698/…	GO_BP	IGF2BP2/IGF2BP1/TRIM71/PABPC1/YWHAZ/NPM1/YBX3/PRKCD/RPS27A/HSPB1/E2F1/PCBP4/AGO2/PKP3/EXOSC4/DHX34/NANOS1/RBM24/IGF2BP3/PABPC4/AXIN2/BTG2/EXOSC5/MYEF2/SET/HNRNPA0/PSME3/EXOSC2/EXOSC1/HNRNPU/LARP1/YBX1/ANP32A/DHX9/METTL16/METTL3/UBA52/EXOSC3/PRKCA/EXOSC8/TBRG4/FXR1/RBM38/KHSRP/POLR2G/ROCK2/APEX1/PCID2/HNRNPD/HSPA1A/EXOSC7/PSMD4/TNPO1/DCP2/HNRNPM/SAMD4B/ZFP36L2/HNRNPC/XPO1/DCP1A/PSMD11/PRR5L/PSMC5/…
GO:0065004	protein-DNA complex assembly	176	0.632483	1.72239	0.00102881	0.0220441	0.0183041	7930	tags=70%, list=27%, signal=51%	6662/6666/81620/1058/79019/55355/1063/4673/4172/4173/4171/4869/55723/79172/8318/6233/4175/6928/4176/5888/51053/387103/64946/8208/4174/1022/10541/6597/6598/11339/3148/91687/3070/6418/1062/11176/7157/55166/8607/9978/4676/6117/54069/7311/9328/79711/4678/2071/201161/142/64105/23126/9557/6878/9330/7067/64754/2965/80152/23421/6908/1616/23523/2068/55011/6879/5928/6882/9733/64061/10036/5705/83743/7343/54…	GO_BP	SOX9/SOX12/CDT1/CENPA/CENPM/HJURP/CENPF/NAP1L1/MCM3/MCM4/MCM2/NPM1/ASF1B/CENPO/CDC45/RPS27A/MCM6/HNF1B/MCM7/RAD51/GMNN/CENPW/CENPH/CHAF1B/MCM5/CDK7/ANP32B/SMARCA4/SMARCB1/OIP5/HMGB2/CENPL/HELLS/SET/CENPE/BAZ2A/TP53/CENPQ/RUVBL1/RBX1/NAP1L4/RPA1/MIS18A/UBA52/GTF3C5/IPO4/NASP/ERCC3/CENPV/PARP1/CENPK/POGZ/CHD1L/TAF6/GTF3C3/THRA/SMYD3/GTF2H1/CENPT/ITGB3BP/TBP/DAXX/CABIN1/ERCC2/PIH1D1/TAF7/RBBP4/TAF11…
GO:0006611	protein export from nucleus	178	0.630375	1.71667	0.00102987	0.0220441	0.0183041	7399	tags=71%, list=25%, signal=53%	2810/10212/4869/23212/7040/51512/57510/10189/5905/5901/29894/23381/23636/26993/10541/6741/29107/22916/8563/23225/10898/1434/10204/79023/6209/79902/22794/84271/23511/9984/7919/9775/8480/23165/11338/348995/7157/7248/57122/26097/7175/8106/9531/10921/6428/55706/580/9688/9631/79228/6427/56943/5784/11260/84946/5433/29890/8189/54535/51692/23039/100101267/1984/55795/6426/55696/84324/8086/8683/81929/7531/…	GO_BP	SFN/DDX39A/NPM1/RRS1/TGFB1/GTSE1/XPO5/ALYREF/RANGAP1/RAN/CPSF1/SMG5/NUP62/AKAP8L/ANP32B/SSB/NXT1/NCBP2/THOC5/NUP210/CPSF4/CSE1L/NUTF2/NUP37/RPS15/NUP85/CASC3/POLDIP3/NUP188/THOC1/DDX39B/EIF4A3/RAE1/NUP205/U2AF2/NUP43/TP53/TSC1/NUP107/CHTOP/TPR/PABPN1/BAG3/RNPS1/SRSF3/NDC1/BARD1/NUP93/NUP155/THOC6/SRSF2/ENY2/PTPN14/XPOT/LTV1/POLR2D/RBM15B/SYMPK/CCHCR1/CPSF3/XPO7/POM121C/EIF5A/PCID2/SRSF1/RBM22/SAR…
GO:0140013	meiotic nuclear division	169	0.582334	1.58273	0.00102987	0.0220441	0.0183041	8489	tags=53%, list=29%, signal=38%	991/9232/5347/7153/9319/83540/10609/701/1164/699/3297/7272/56603/23397/2177/3976/5888/259266/146956/84501/5885/898/81930/79703/994/29893/151246/8438/9897/29781/26271/23236/5518/6790/4361/55706/7917/9700/5892/10051/151648/5810/197342/84930/116138/9134/100130958/23063/80198/57820/286151/4603/10096/27030/10592/5573/11022/7155/5889/225689/472/2801/4487/5719/10097/84057/201254/25788/10111/7013/23353/6…	GO_BP	CDC20/PTTG1/PLK1/TOP2A/TRIP13/NUF2/P3H4/BUB1B/CKS2/BUB1/HSF1/TTK/CYP26B1/NCAPH/FANCD2/LIF/RAD51/ASPM/EME1/SPIRE2/RAD21/CCNE1/KIF18A/C11orf80/CDC25B/PSMC3IP/SGO2/RAD54L/WASHC5/NCAPH2/FBXO5/PLCB1/PPP2R1A/AURKA/MRE11/NDC1/BAG6/ESPL1/RAD51D/SMC4/SGO1/RAD1/EME2/MASTL/KLHDC3/CCNE2/SYCE1L/WAPL/MUS81/CCNB1IP1/FBXO43/MYBL1/ACTR3/MLH3/SMC2/PRKAR1A/TDRKH/TOP2B/RAD51C/MAPK15/ATM/GOLGA2/MSX1/PSMD13/ACTR2/MND1…
GO:0018394	peptidyl-lysine acetylation	168	0.558884	1.51886	0.00103093	0.0220441	0.0183041	6212	tags=56%, list=21%, signal=44%	6659/5563/2648/4582/7040/51176/1111/90780/3976/57673/8861/7703/55257/55689/79829/3066/23326/23338/6598/10445/6418/86/54934/55683/8202/8473/6880/8607/672/5977/7917/11091/339287/84289/4297/408/11143/10933/3054/55209/9913/200186/9329/27154/10856/8986/57634/284058/55011/6879/8295/10902/6688/51230/1487/26036/5595/4204/8464/7862/56655/114799/3553/22976/54107/6877/6885/201163/57325/10847/55274/8089/1047…	GO_BP	SOX4/PRKAA2/KAT2A/MUC1/TGFB1/LEF1/CHEK1/PYGO2/LIF/BEND3/LDB1/PCGF2/MRGBP/YEATS2/NAA40/HDAC2/USP22/JADE2/SMARCB1/MCRS1/SET/ACTL6A/KANSL2/KANSL3/NCOA3/OGT/TAF9/RUVBL1/BRCA1/DPF2/BAG6/WDR5/MSL1/ING5/KMT2A/ARRB1/KAT7/MORF4L1/HCFC1/SETD5/SUPT7L/CRTC2/GTF3C4/BRPF3/RUVBL2/RPS6KA4/EP400/KANSL1/PIH1D1/TAF7/TRRAP/BRD8/SPI1/PHF20/CTBP1/ZNF451/MAPK3/MECP2/SUPT3H/BRPF1/POLE4/ESCO1/IL1B/PAXIP1/POLE3/TAF5/MAP3K…
GO:0030177	positive regulation of Wnt signaling pathway	174	0.533417	1.45086	0.00103093	0.0220441	0.0183041	10479	tags=66%, list=36%, signal=43%	22943/6659/25805/6714/65268/2719/55789/5754/54475/8549/1454/259266/51366/8629/1457/4088/9679/6597/8313/1453/10197/64750/8326/23399/8607/10413/3516/85407/25/1601/4300/55182/55737/1613/5710/53944/65981/10927/79718/5717/5705/57805/5691/441478/1455/3087/130612/3728/7128/10213/57664/54994/8932/80351/5682/5693/5685/130574/5709/5719/5692/5707/2263/5704/8312/55959/9491/6423/650/63977/65125/10159/9736/568…	GO_BP	DKK1/SOX4/BAMBI/SRC/WNK2/GPC3/DEPDC1B/PTK7/NLE1/LGR5/CSNK1E/ASPM/UBR5/JRK/CSNK2A1/SMAD3/FAM53B/SMARCA4/AXIN2/CSNK1D/PSME3/SMURF2/FZD9/CTDNEP1/RUVBL1/YAP1/RBPJ/NKD1/ABL1/DAB2/MLLT3/RNF220/VPS35/DAPK3/PSMD4/CSNK1G1/CAPRIN2/SPIN1/TBL1XR1/PSMD11/PSMC5/CCAR2/PSMB3/NRARP/CSNK1G2/HHEX/TMEM198/JUP/TNFAIP3/PSMD14/PLEKHA4/GID8/MBD2/TNKS2/PSMA1/PSMB5/PSMA4/LYPD6/PSMD3/PSMD13/PSMB4/PSMD1/FGFR2/PSMC4/AXIN1/SU…
GO:0043487	regulation of RNA stability	179	0.561003	1.52813	0.00103093	0.0220441	0.0183041	8543	tags=60%, list=29%, signal=43%	10644/10642/131405/26986/7534/4869/8531/5580/6233/3315/1869/57060/54512/1736/221662/10643/8761/8313/56915/50804/6418/10949/10197/23404/51013/3192/23367/4904/8125/1660/79066/56339/7311/51010/5578/11340/9238/8087/55544/8570/9475/328/55795/3184/3303/23016/5710/3842/167227/1797/4670/55095/678/3183/7514/55802/5717/5705/1432/5691/26058/8241/10213/3312/8021/5976/10492/9698/5682/5693/5685/4343/10605/5709…	GO_BP	IGF2BP2/IGF2BP1/TRIM71/PABPC1/YWHAZ/NPM1/YBX3/PRKCD/RPS27A/HSPB1/E2F1/PCBP4/EXOSC4/DKC1/RBM24/IGF2BP3/PABPC4/AXIN2/EXOSC5/MYEF2/SET/HNRNPA0/PSME3/EXOSC2/EXOSC1/HNRNPU/LARP1/YBX1/ANP32A/DHX9/METTL16/METTL3/UBA52/EXOSC3/PRKCA/EXOSC8/TBRG4/FXR1/RBM38/KHSRP/ROCK2/APEX1/PCID2/HNRNPD/HSPA1A/EXOSC7/PSMD4/TNPO1/DCP2/DXO/HNRNPM/SAMD4B/ZFP36L2/HNRNPC/XPO1/DCP1A/PSMD11/PSMC5/MAPK14/PSMB3/GIGYF2/RBM10/PSMD14…
GO:0043488	regulation of mRNA stability	174	0.566813	1.5417	0.00103093	0.0220441	0.0183041	8543	tags=61%, list=29%, signal=43%	10644/10642/131405/26986/7534/4869/8531/5580/6233/3315/1869/57060/54512/221662/10643/8761/8313/56915/50804/6418/10949/10197/23404/51013/3192/23367/4904/8125/1660/79066/56339/7311/51010/5578/11340/9238/8087/55544/8570/9475/328/55795/3184/3303/23016/5710/3842/167227/4670/55095/678/3183/7514/55802/5717/5705/1432/5691/26058/8241/10213/3312/8021/5976/10492/9698/5682/5693/5685/4343/10605/5709/5719/5692…	GO_BP	IGF2BP2/IGF2BP1/TRIM71/PABPC1/YWHAZ/NPM1/YBX3/PRKCD/RPS27A/HSPB1/E2F1/PCBP4/EXOSC4/RBM24/IGF2BP3/PABPC4/AXIN2/EXOSC5/MYEF2/SET/HNRNPA0/PSME3/EXOSC2/EXOSC1/HNRNPU/LARP1/YBX1/ANP32A/DHX9/METTL16/METTL3/UBA52/EXOSC3/PRKCA/EXOSC8/TBRG4/FXR1/RBM38/KHSRP/ROCK2/APEX1/PCID2/HNRNPD/HSPA1A/EXOSC7/PSMD4/TNPO1/DCP2/HNRNPM/SAMD4B/ZFP36L2/HNRNPC/XPO1/DCP1A/PSMD11/PSMC5/MAPK14/PSMB3/GIGYF2/RBM10/PSMD14/HSPA8/NU…
GO:0048736	appendage development	174	0.559772	1.52255	0.00103093	0.0220441	0.0183041	8421	tags=55%, list=29%, signal=39%	22943/6659/6662/5307/80144/2719/2648/578/3691/51176/28982/56603/1280/652/23657/7020/3066/581/7289/27173/55636/91461/5089/642658/3065/3226/1382/2260/7042/3235/3655/26160/23288/2778/657/57167/51222/444/51098/6909/8323/10512/6468/50515/3549/5916/3206/5469/27077/54903/26005/1750/1954/5564/655/5362/3899/84314/4038/5727/4851/7291/4487/221833/25836/9742/5396/546/5087/140467/4223/79977/2263/79412/2697/51…	GO_BP	DKK1/SOX4/SOX9/PITX1/FRAS1/GPC3/KAT2A/BAK1/ITGB4/LEF1/FLVCR1/CYP26B1/COL2A1/BMP4/SLC7A11/TFAP2A/HDAC2/BAX/TULP3/SLC39A1/CHD7/PKDCC/PBX2/SCX/HDAC1/HOXC10/CRABP2/FGFR1/TGFB2/HOXD9/ITGA6/IFT172/IQCE/GNAS/BMPR1A/SALL4/ZNF219/ASPH/IFT52/TBX2/FZD6/SEMA3C/FBXW4/CHST11/IHH/RARG/HOXA10/MED1/B9D1/MKS1/C2CD3/DLX6/MEGF8/PRKAB1/BMP7/PLXNA2/AFF3/TMEM107/LRP4/PTCH1/NOTCH1/TWIST1/MSX1/SP8/NIPBL/IFT140/PRRX1/ATRX…
GO:0060173	limb development	174	0.559772	1.52255	0.00103093	0.0220441	0.0183041	8421	tags=55%, list=29%, signal=39%	22943/6659/6662/5307/80144/2719/2648/578/3691/51176/28982/56603/1280/652/23657/7020/3066/581/7289/27173/55636/91461/5089/642658/3065/3226/1382/2260/7042/3235/3655/26160/23288/2778/657/57167/51222/444/51098/6909/8323/10512/6468/50515/3549/5916/3206/5469/27077/54903/26005/1750/1954/5564/655/5362/3899/84314/4038/5727/4851/7291/4487/221833/25836/9742/5396/546/5087/140467/4223/79977/2263/79412/2697/51…	GO_BP	DKK1/SOX4/SOX9/PITX1/FRAS1/GPC3/KAT2A/BAK1/ITGB4/LEF1/FLVCR1/CYP26B1/COL2A1/BMP4/SLC7A11/TFAP2A/HDAC2/BAX/TULP3/SLC39A1/CHD7/PKDCC/PBX2/SCX/HDAC1/HOXC10/CRABP2/FGFR1/TGFB2/HOXD9/ITGA6/IFT172/IQCE/GNAS/BMPR1A/SALL4/ZNF219/ASPH/IFT52/TBX2/FZD6/SEMA3C/FBXW4/CHST11/IHH/RARG/HOXA10/MED1/B9D1/MKS1/C2CD3/DLX6/MEGF8/PRKAB1/BMP7/PLXNA2/AFF3/TMEM107/LRP4/PTCH1/NOTCH1/TWIST1/MSX1/SP8/NIPBL/IFT140/PRRX1/ATRX…
GO:0140056	organelle localization by membrane tethering	168	0.601609	1.63497	0.00103093	0.0220441	0.0183041	7628	tags=67%, list=26%, signal=49%	6616/5347/983/4751/9545/6809/10814/9814/1454/22919/22994/203068/79867/10228/10382/376267/6804/7283/5518/51259/93323/1453/1488/22897/84902/80776/10652/8655/8417/8636/8481/10540/23354/115106/1778/54536/11190/203062/1781/9657/8766/10733/54801/85302/10890/91147/11064/65082/4957/8677/57787/7846/9793/7531/55835/8675/11311/4905/80184/7532/79441/3320/27077/1639/26276/54903/57545/55823/65009/26005/55722/5…	GO_BP	SNAP25/PLK1/CDK1/NEK2/RAB3D/STX3/CPLX2/SFI1/CSNK1E/MAPRE1/CEP131/TUBB/TCTN2/STX6/TUBB4A/RAB15/STX1A/TUBG1/PPP2R1A/TMEM216/HAUS8/CSNK1D/CTBP2/CEP164/CEP89/B9D2/YKT6/DYNLL1/STX7/SSNA1/OFD1/DCTN2/HAUS5/HAUS1/DYNC1H1/EXOC6/CEP250/TSNARE1/DYNC1I2/IQCB1/RAB11A/PLK4/HAUS6/FBF1/RAB10/TMEM67/CNTRL/VPS33A/ODF2/STX10/MARK4/TUBA1A/CKAP5/YWHAE/CENPJ/STX16/VPS45/NSF/CEP290/YWHAG/HAUS3/HSP90AA1/B9D1/DCTN1/VPS33…
GO:1902275	regulation of chromatin organization	170	0.592669	1.61056	0.00103093	0.0220441	0.0183041	8432	tags=68%, list=29%, signal=49%	3159/891/3481/2648/4288/4582/8318/7040/29028/1111/10155/90780/3976/4302/7936/51366/79829/26147/26993/3720/6598/23028/6418/55818/5252/1786/22880/8473/9757/1789/9869/22823/7157/26097/7175/3192/672/55201/11011/7422/55170/4297/408/4000/11143/94104/55209/55611/10856/8986/51548/55011/6879/55183/6688/63925/8726/64324/25865/1487/10270/26036/5595/4204/54904/9733/55100/54880/55904/51535/3553/7334/57343/672…	GO_BP	HMGA1/CCNB1/IGF2/KAT2A/MKI67/MUC1/CDC45/TGFB1/ATAD2/CHEK1/TRIM28/PYGO2/LIF/MLLT6/NELFE/UBR5/NAA40/PHF19/AKAP8L/JARID2/SMARCB1/KDM1A/SET/KDM3A/PHF1/DNMT1/MORC2/OGT/KMT2B/DNMT3B/SETDB1/MTF2/TP53/CHTOP/TPR/HNRNPU/BRCA1/MAP1S/TLK2/VEGFA/PRMT6/KMT2A/ARRB1/LMNA/KAT7/PAXBP1/SETD5/OTUB1/RUVBL2/RPS6KA4/SIRT6/PIH1D1/TAF7/RIF1/SPI1/ZNF335/EED/NSD1/PRKD2/CTBP1/AKAP8/ZNF451/MAPK3/MECP2/NSD3/SART3/WDR70/BCOR/K…
GO:2001235	positive regulation of apoptotic signaling pathway	173	0.551926	1.50041	0.00103093	0.0220441	0.0183041	6895	tags=52%, list=24%, signal=40%	2810/81618/4318/90427/8440/7534/638/578/6188/5580/6201/1869/10399/9500/6154/7057/1075/29108/51330/835/581/10971/1649/7023/4088/5326/5329/7186/3965/5518/6280/6421/8682/53832/10616/7533/7157/6788/56947/5366/598/8398/9141/10059/80758/2931/84289/6135/27113/5883/5771/10134/27429/8575/1613/4776/5601/7531/162989/7532/9026/9774/1495/201163/8772/51588/6498/5371/841/153090/8742/6789/57539/9368/4487/5499/51…	GO_BP	SFN/ITM2C/MMP9/BMF/NCK2/YWHAZ/BIK/BAK1/RPS3/PRKCD/RPS7/E2F1/RACK1/MAGED1/RPL26/THBS1/CTSC/PYCARD/TNFRSF12A/CASP2/BAX/YWHAQ/DDIT3/TFAP4/SMAD3/PLAGL2/PLAUR/TRAF2/LGALS9/PPP2R1A/S100A9/SFPQ/PEA15/IL20RA/RBCK1/YWHAH/TP53/STK3/MFF/PMAIP1/BCL2L1/PLA2G6/PDCD5/DNM1L/PRR7/GSK3A/ING5/RPL11/BBC3/RAD9A/PTPN2/BCAP31/HTRA2/PRKRA/DAPK3/NFATC4/MAPK9/YWHAE/DEDD2/YWHAG/HIP1R/BCLAF1/CTNNA1/FLCN/FADD/PIAS4/SKIL/PML/…
GO:2001252	positive regulation of chromosome organization	168	0.617835	1.67907	0.00103093	0.0220441	0.0183041	6163	tags=61%, list=21%, signal=49%	9212/891/81620/2648/4582/4751/9787/5570/7040/10155/3976/22948/7936/3178/5885/10576/908/7203/26354/1663/26147/1736/26993/286053/3720/2237/6598/55719/10575/10694/23028/6421/5252/1786/22880/4361/8473/1789/10574/9869/22823/7157/26097/7175/3192/672/79035/9700/6950/7422/29945/4216/65057/4297/408/4000/11143/94104/10856/3184/4683/8986/51548/55011/55183/11284/2067/8726/51529/25865/1487/5594/10270/5595/420…	GO_BP	AURKB/CCNB1/CDT1/KAT2A/MUC1/NEK2/DLGAP5/PKIB/TGFB1/TRIM28/LIF/CCT5/NELFE/HNRNPA1/RAD21/CCT2/CCT6A/CCT3/GNL3/DDX11/PHF19/DKC1/AKAP8L/NSMCE2/JARID2/FEN1/SMARCB1/SLF2/CCT4/CCT8/KDM1A/SFPQ/PHF1/DNMT1/MORC2/MRE11/OGT/DNMT3B/CCT7/SETDB1/MTF2/TP53/CHTOP/TPR/HNRNPU/BRCA1/NABP2/ESPL1/TCP1/VEGFA/ANAPC4/MAP3K4/ACD/KMT2A/ARRB1/LMNA/KAT7/PAXBP1/RUVBL2/HNRNPD/NBN/RPS6KA4/SIRT6/PIH1D1/RIF1/PNKP/ERCC1/EED/ANAPC1…
GO:0019080	viral gene expression	186	0.718023	1.95716	0.00103199	0.0220441	0.0183041	5123	tags=73%, list=18%, signal=61%	6132/6129/6173/3921/6222/6229/6147/6188/6206/9349/6204/6187/6201/6233/6168/6175/6227/51176/6139/6193/6223/6169/6133/6142/6130/6124/6161/6155/6157/6156/6194/9045/8664/6141/6136/23521/6224/6181/6158/6143/6228/6160/6191/6125/7936/6165/6167/6218/6217/6154/11224/4736/6208/6128/8091/6176/81559/6189/6205/8662/6152/6232/6137/5437/23636/7023/6230/6597/6741/23225/6170/6598/25873/6159/6122/79023/7469/6209/6…	GO_BP	RPL8/RPL7/RPL36A/RPSA/RPS18/RPS24/RPL23A/RPS3/RPS12/RPL23/RPS10/RPS2/RPS7/RPS27A/RPL37A/RPLP0/RPS21/LEF1/RPL17/RPS5/RPS19/RPL38/RPL9/RPL18A/RPL7A/RPL4/RPL32/RPL27/RPL27A/RPL30/RPS6/RPL14/EIF3D/RPL18/RPL12/RPL13A/RPS20/RPLP2/RPL28/RPL19/RPS23/RPL31/RPS4X/RPL5/NELFE/RPL35A/RPL37/RPS17/RPS16/RPL26/RPL35/RPL10A/RPS14/RPL6/HMGA2/RPLP1/TRIM11/RPS3A/RPS11/EIF3B/RPL24/RPS27/RPL13/POLR2H/NUP62/TFAP4/RPS25…
GO:0006413	translational initiation	187	0.720413	1.96216	0.00103306	0.0220441	0.0183041	4682	tags=66%, list=16%, signal=56%	6132/26986/6129/3646/8440/6173/3921/6222/6229/6147/6188/6206/4869/9349/6204/6187/6201/6233/6168/6175/3315/6227/8667/6139/6193/6223/6169/6133/6142/6130/6124/6161/6155/6157/6156/6194/9045/8664/6141/27161/6136/23521/6224/6181/6158/6143/6228/6160/6191/6125/6165/6167/6218/6217/6154/11224/4736/6208/468/6128/6176/6189/6205/8662/6152/6232/6137/6230/22916/6170/90381/25873/6159/6122/8872/6209/1968/6171/614…	GO_BP	RPL8/PABPC1/RPL7/EIF3E/NCK2/RPL36A/RPSA/RPS18/RPS24/RPL23A/RPS3/RPS12/NPM1/RPL23/RPS10/RPS2/RPS7/RPS27A/RPL37A/RPLP0/HSPB1/RPS21/EIF3H/RPL17/RPS5/RPS19/RPL38/RPL9/RPL18A/RPL7A/RPL4/RPL32/RPL27/RPL27A/RPL30/RPS6/RPL14/EIF3D/RPL18/AGO2/RPL12/RPL13A/RPS20/RPLP2/RPL28/RPL19/RPS23/RPL31/RPS4X/RPL5/RPL35A/RPL37/RPS17/RPS16/RPL26/RPL35/RPL10A/RPS14/ATF4/RPL6/RPLP1/RPS3A/RPS11/EIF3B/RPL24/RPS27/RPL13/RPS…
GO:0050657	nucleic acid transport	188	0.653474	1.77993	0.00103306	0.0220441	0.0183041	7396	tags=73%, list=25%, signal=55%	10644/10642/10212/3297/4869/23212/57510/10189/3178/5901/29894/56648/23381/23636/10643/26993/23144/6741/29107/22916/8563/23225/11052/10898/9804/10204/79023/6209/79902/22794/84271/6421/10211/23511/9984/7919/9775/10128/8480/23165/11338/348995/7248/57122/26097/7175/3192/8106/10921/6428/1660/55706/220988/9688/9631/23299/79228/6427/56943/11260/84946/5433/29890/8570/8189/51692/23039/100101267/1984/55795…	GO_BP	IGF2BP2/IGF2BP1/DDX39A/HSF1/NPM1/RRS1/XPO5/ALYREF/HNRNPA1/RAN/CPSF1/EIF5A2/SMG5/NUP62/IGF2BP3/AKAP8L/ZC3H3/SSB/NXT1/NCBP2/THOC5/NUP210/CPSF6/CPSF4/TOMM20/NUTF2/NUP37/RPS15/NUP85/CASC3/POLDIP3/SFPQ/FLOT1/NUP188/THOC1/DDX39B/EIF4A3/LRPPRC/RAE1/NUP205/U2AF2/NUP43/TSC1/NUP107/CHTOP/TPR/HNRNPU/PABPN1/RNPS1/SRSF3/DHX9/NDC1/HNRNPA3/NUP93/NUP155/BICD2/THOC6/SRSF2/ENY2/XPOT/LTV1/POLR2D/RBM15B/KHSRP/SYMPK/…
GO:0050658	RNA transport	188	0.653474	1.77993	0.00103306	0.0220441	0.0183041	7396	tags=73%, list=25%, signal=55%	10644/10642/10212/3297/4869/23212/57510/10189/3178/5901/29894/56648/23381/23636/10643/26993/23144/6741/29107/22916/8563/23225/11052/10898/9804/10204/79023/6209/79902/22794/84271/6421/10211/23511/9984/7919/9775/10128/8480/23165/11338/348995/7248/57122/26097/7175/3192/8106/10921/6428/1660/55706/220988/9688/9631/23299/79228/6427/56943/11260/84946/5433/29890/8570/8189/51692/23039/100101267/1984/55795…	GO_BP	IGF2BP2/IGF2BP1/DDX39A/HSF1/NPM1/RRS1/XPO5/ALYREF/HNRNPA1/RAN/CPSF1/EIF5A2/SMG5/NUP62/IGF2BP3/AKAP8L/ZC3H3/SSB/NXT1/NCBP2/THOC5/NUP210/CPSF6/CPSF4/TOMM20/NUTF2/NUP37/RPS15/NUP85/CASC3/POLDIP3/SFPQ/FLOT1/NUP188/THOC1/DDX39B/EIF4A3/LRPPRC/RAE1/NUP205/U2AF2/NUP43/TSC1/NUP107/CHTOP/TPR/HNRNPU/PABPN1/RNPS1/SRSF3/DHX9/NDC1/HNRNPA3/NUP93/NUP155/BICD2/THOC6/SRSF2/ENY2/XPOT/LTV1/POLR2D/RBM15B/KHSRP/SYMPK/…
GO:0051168	nuclear export	193	0.625531	1.70552	0.00103306	0.0220441	0.0183041	7472	tags=70%, list=26%, signal=53%	2810/84445/10212/4869/23212/7040/51512/57510/10189/5905/3178/5901/29894/23381/23636/26993/10541/6741/29107/22916/8563/23225/11052/10898/1434/10204/79023/6209/79902/22794/84271/23511/9984/7919/9775/8480/23165/11338/348995/7157/7248/57122/26097/7175/8106/9531/10921/6428/1660/56478/55706/580/9688/9631/79228/6427/56943/5784/11260/84946/5433/29890/8189/54535/51692/23039/100101267/1984/55795/6426/10657…	GO_BP	SFN/LZTS2/DDX39A/NPM1/RRS1/TGFB1/GTSE1/XPO5/ALYREF/RANGAP1/HNRNPA1/RAN/CPSF1/SMG5/NUP62/AKAP8L/ANP32B/SSB/NXT1/NCBP2/THOC5/NUP210/CPSF6/CPSF4/CSE1L/NUTF2/NUP37/RPS15/NUP85/CASC3/POLDIP3/NUP188/THOC1/DDX39B/EIF4A3/RAE1/NUP205/U2AF2/NUP43/TP53/TSC1/NUP107/CHTOP/TPR/PABPN1/BAG3/RNPS1/SRSF3/DHX9/EIF4ENIF1/NDC1/BARD1/NUP93/NUP155/THOC6/SRSF2/ENY2/PTPN14/XPOT/LTV1/POLR2D/RBM15B/SYMPK/CCHCR1/CPSF3/XPO7/…
GO:0051783	regulation of nuclear division	185	0.618634	1.68607	0.00103306	0.0220441	0.0183041	6008	tags=53%, list=21%, signal=42%	8877/991/11065/9232/9212/891/5347/81620/9319/54443/3481/701/1063/113130/10460/4288/4751/10403/699/990/9787/3832/7039/7272/7040/51203/1111/652/3976/9088/84687/92421/1028/5885/995/9735/4085/23636/286053/1104/9585/26271/23236/55023/3304/27085/54908/55719/7756/6790/9126/1062/5902/23363/4733/7175/3192/9820/9700/7517/29945/5810/51143/9184/128866/996/51451/64682/55795/10201/9587/1613/3303/51529/8260/869…	GO_BP	SPHK1/CDC20/UBE2C/PTTG1/AURKB/CCNB1/PLK1/CDT1/TRIP13/ANLN/IGF2/BUB1B/CENPF/CDCA5/TACC3/MKI67/NEK2/NDC80/BUB1/CDC6/DLGAP5/KIF11/TGFA/TTK/TGFB1/NUSAP1/CHEK1/BMP4/LIF/PKMYT1/PPP1R9B/CHMP4C/CDKN1C/RAD21/CDC25C/KNTC1/MAD2L1/NUP62/NSMCE2/RCC1/KIF20B/FBXO5/PLCB1/PHIP/HSPA1B/MTBP/SPDL1/SLF2/ZNF207/AURKA/SMC3/CENPE/RANBP1/OBSL1/DRG1/TPR/HNRNPU/CUL7/ESPL1/XRCC3/ANAPC4/RAD1/DYNC1LI1/BUB3/CHMP4B/CDC27/LCMT1/…
GO:0070507	regulation of microtubule cytoskeleton organization	185	0.603907	1.64593	0.00103306	0.0220441	0.0183041	6774	tags=57%, list=23%, signal=44%	5347/22974/5563/2648/10460/4751/9181/6188/4869/3832/402/221150/29098/1111/3925/84722/22919/92421/220134/22994/899/81930/50861/58526/23636/2288/1946/10382/26973/23271/57159/27124/5058/3304/6790/51652/9126/26586/8480/5902/348235/4733/2011/11186/7175/3192/672/8045/1778/8851/55201/7517/11190/25/23299/2931/10733/6491/29899/128866/91147/5879/9475/4281/23187/10432/57551/3303/57787/58497/55835/4137/4204/…	GO_BP	PLK1/TPX2/PRKAA2/KAT2A/TACC3/NEK2/ARHGEF2/RPS3/NPM1/KIF11/ARL2/SKA3/RANGRF/CHEK1/STMN1/PSRC1/MAPRE1/CHMP4C/SKA1/CEP131/CCNF/KIF18A/STMN3/MID1IP1/NUP62/FKBP4/EFNA5/TUBB4A/CHORDC1/CAMSAP2/TRIM54/INPP5J/PAK1/HSPA1B/AURKA/CHMP3/SMC3/CKAP2/RAE1/RANBP1/SKA2/DRG1/MARK2/RASSF1/TPR/HNRNPU/BRCA1/RASSF7/DYNC1H1/CDK5R1/MAP1S/XRCC3/CEP250/ABL1/BICD2/GSK3A/PLK4/STIL/GPSM2/CHMP4B/TMEM67/RAC1/ROCK2/MID1/PHLDB1/R…
GO:0071897	DNA biosynthetic process	187	0.608938	1.65854	0.00103306	0.0220441	0.0183041	6238	tags=58%, list=21%, signal=46%	8877/6714/9212/4609/1063/9768/4751/5570/6233/7083/7298/79075/2264/5984/3326/80119/22948/54108/3178/11232/10576/908/7203/5424/51514/23381/1736/5468/63922/10575/5478/10694/27000/3978/7919/55226/4361/27343/10574/286826/7157/3192/55135/5111/6117/7311/10715/6950/5245/4216/54433/409/65057/10728/55651/56897/23649/7706/5422/5982/4931/3184/4015/11284/167227/10721/55666/3980/5981/25865/27063/5594/5595/3320…	GO_BP	SPHK1/SRC/AURKB/MYC/CENPF/PCLAF/NEK2/PKIB/RPS27A/TK1/TYMS/DSCC1/FGFR4/RFC4/HSP90AB1/PIF1/CCT5/CHRAC1/HNRNPA1/POLG2/CCT2/CCT6A/CCT3/POLD1/DTL/SMG5/DKC1/PPARG/CHTF18/CCT4/PPIA/CCT8/DNAJC2/LIG1/DDX39B/NAT10/MRE11/POLL/CCT7/LIN9/TP53/HNRNPU/WRAP53/PCNA/RPA1/UBA52/CERS1/TCP1/PHB/MAP3K4/GAR1/ARRB2/ACD/PTGES3/NHP2/WRNIP1/POLA2/TRIM25/POLA1/RFC2/NVL/HNRNPD/LOX/PNKP/DCP2/POLQ/NPLOC4/LIG3/RFC1/PRKD2/ANKRD1…
GO:1902115	regulation of organelle assembly	188	0.552231	1.50416	0.00103306	0.0220441	0.0183041	8966	tags=62%, list=31%, signal=43%	51473/6714/79734/5347/5563/2648/9181/4869/50807/5802/92421/57472/57622/23636/6624/3304/7430/9126/8396/8655/116840/4733/7175/3192/672/1778/107080638/51626/10733/53407/79142/6491/29899/78999/128866/4134/10432/3303/11273/57787/5601/55835/4848/79874/7419/255758/3055/55823/255967/8027/55704/6311/22930/9696/23329/25782/85459/29082/140775/9637/90410/6047/10641/7251/10615/225689/5305/1785/4591/55755/5165…	GO_BP	DCDC2/SRC/KCTD17/PLK1/PRKAA2/KAT2A/ARHGEF2/NPM1/ASAP1/PTPRS/CHMP4C/CNOT6/LRFN1/NUP62/FSCN1/HSPA1B/EZR/SMC3/PIP4K2B/DYNLL1/CNTROB/DRG1/TPR/HNRNPU/BRCA1/DYNC1H1/TBC1D7/DYNC2LI1/PLK4/STX18/PHF23/STIL/GPSM2/LRFN4/CHMP4B/MAP4/RBM14/HSPA1A/ATXN2L/MARK4/MAPK9/CENPJ/CNOT2/RABEP2/VDAC3/TCTEX1D2/HCK/VPS11/PAN3/STAM/CCDC88A/ATXN2/RAB3GAP1/CROCC/TBC1D30/RAB3GAP2/CEP295/CHMP4A/SMCR8/FEZ2/IFT20/RNF4/NPRL2/TSG1…
GO:1902806	regulation of cell cycle G1/S phase transition	187	0.549478	1.49659	0.00103306	0.0220441	0.0183041	7750	tags=51%, list=27%, signal=38%	6659/891/2810/983/1820/4582/990/8318/55571/1869/51512/3276/57060/1019/2146/57472/1021/6154/995/25946/898/5591/835/3275/581/10217/7832/23236/27085/6790/5933/10197/81610/55159/1874/7157/9125/4194/25904/1017/5111/9928/55367/252983/328/134353/896/79733/1031/5325/6868/10457/4848/4849/11200/10106/55904/5777/10498/81853/894/11319/26058/199/8450/1032/5371/7465/1029/57521/472/6118/4221/7027/2033/138151/63…	GO_BP	SOX4/CCNB1/SFN/CDK1/ARID3A/MUC1/CDC6/CDC45/CNOT11/E2F1/GTSE1/PRMT1/PCBP4/CDK4/EZH2/CNOT6/CDK6/RPL26/CDC25C/ZNF385A/CCNE1/PRKDC/CASP2/PRMT2/BAX/CTDSPL/BTG2/PLCB1/MTBP/AURKA/RBL1/PSME3/FAM83D/RFWD3/E2F4/TP53/CNOT9/MDM4/CNOT10/CDK2/PCNA/KIF14/PIDD1/STXBP4/APEX1/LSM11/CCND3/E2F8/CDKN2C/PLAGL1/ADAM17/GPNMB/CNOT2/CNOT3/CHEK2/CTDSP2/KMT2E/PTPN6/CARM1/TMEM14B/CCND2/ECD/GIGYF2/AIF1/CUL4B/CDKN2D/PML/WEE1/C…
GO:1903046	meiotic cell cycle process	185	0.585085	1.59463	0.00103306	0.0220441	0.0183041	8489	tags=54%, list=29%, signal=39%	991/9232/5347/7153/9319/83540/10609/701/1164/699/3297/9918/7272/56603/23397/993/2177/3976/5888/259266/146956/84501/5885/995/898/81930/79703/994/29893/151246/8438/9897/29781/7283/26271/23236/5518/6790/4361/27175/55706/7917/9700/5892/10051/151648/5810/197342/84930/116138/9134/2067/23310/100130958/23063/80198/57820/286151/4603/10096/27030/10592/5573/11022/7155/5889/2956/225689/472/2801/4487/5719/100…	GO_BP	CDC20/PTTG1/PLK1/TOP2A/TRIP13/NUF2/P3H4/BUB1B/CKS2/BUB1/HSF1/NCAPD2/TTK/CYP26B1/NCAPH/CDC25A/FANCD2/LIF/RAD51/ASPM/EME1/SPIRE2/RAD21/CDC25C/CCNE1/KIF18A/C11orf80/CDC25B/PSMC3IP/SGO2/RAD54L/WASHC5/NCAPH2/TUBG1/FBXO5/PLCB1/PPP2R1A/AURKA/MRE11/TUBG2/NDC1/BAG6/ESPL1/RAD51D/SMC4/SGO1/RAD1/EME2/MASTL/KLHDC3/CCNE2/ERCC1/NCAPD3/SYCE1L/WAPL/MUS81/CCNB1IP1/FBXO43/MYBL1/ACTR3/MLH3/SMC2/PRKAR1A/TDRKH/TOP2B/R…
GO:0006612	protein targeting to membrane	192	0.661298	1.80171	0.00103413	0.0220441	0.0183041	3329	tags=53%, list=11%, signal=47%	6132/6129/6173/3921/6222/6229/6147/6188/6206/9349/6204/6187/6201/6233/6168/6175/6227/6139/6193/6223/5621/6169/6133/6142/6130/6124/6161/6155/6157/6156/6194/9045/6141/401647/6136/23521/6224/6181/6158/6143/6228/6160/6191/6125/134/6165/6167/6218/6217/6154/11224/4736/6208/6128/6176/6189/6205/6152/6232/6137/23255/6230/6170/25873/6159/6122/56288/5058/55625/6209/29800/6171/6144/9847/6138/3265/2039/6235/6…	GO_BP	RPL8/RPL7/RPL36A/RPSA/RPS18/RPS24/RPL23A/RPS3/RPS12/RPL23/RPS10/RPS2/RPS7/RPS27A/RPL37A/RPLP0/RPS21/RPL17/RPS5/RPS19/PRNP/RPL38/RPL9/RPL18A/RPL7A/RPL4/RPL32/RPL27/RPL27A/RPL30/RPS6/RPL14/RPL18/GOLGA7B/RPL12/RPL13A/RPS20/RPLP2/RPL28/RPL19/RPS23/RPL31/RPS4X/RPL5/ADORA1/RPL35A/RPL37/RPS17/RPS16/RPL26/RPL35/RPL10A/RPS14/RPL6/RPLP1/RPS3A/RPS11/RPL24/RPS27/RPL13/MTCL1/RPS25/RPL39/RPL36/RPL29/RPL3/PARD3…
GO:0010389	regulation of G2/M transition of mitotic cell cycle	191	0.640286	1.74488	0.00103413	0.0220441	0.0183041	7686	tags=70%, list=26%, signal=52%	9212/891/5347/983/22974/1063/4751/990/55920/9814/993/1019/1454/22919/6604/92421/22994/203068/5885/995/8091/51514/4998/994/10382/90381/3161/57504/7283/26271/5518/6790/641/93323/29997/1453/22897/51149/4361/10197/8655/8636/8481/9978/672/10540/23354/1017/115106/1778/8317/9928/11190/11073/80174/1781/29980/8766/10733/54801/11064/4957/57551/4683/5710/7846/9793/7531/55835/8883/80184/7532/79441/3320/4204/…	GO_BP	AURKB/CCNB1/PLK1/CDK1/TPX2/CENPF/NEK2/CDC6/RCC2/SFI1/CDC25A/CDK4/CSNK1E/MAPRE1/SMARCD3/CHMP4C/CEP131/TUBB/RAD21/CDC25C/HMGA2/DTL/ORC1/CDC25B/TUBB4A/TICRR/HMMR/MTA3/TUBG1/FBXO5/PPP2R1A/AURKA/BLM/HAUS8/NOP53/CSNK1D/CEP164/MRNIP/MRE11/PSME3/DYNLL1/SSNA1/OFD1/RBX1/BRCA1/DCTN2/HAUS5/CDK2/HAUS1/DYNC1H1/CDC7/KIF14/CEP250/TOPBP1/DBF4B/DYNC1I2/DONSON/RAB11A/PLK4/HAUS6/CNTRL/ODF2/TAOK1/NBN/PSMD4/TUBA1A/CKA…
GO:0051236	establishment of RNA localization	191	0.654867	1.78461	0.00103413	0.0220441	0.0183041	7396	tags=74%, list=25%, signal=55%	10644/10642/10212/3297/4869/23212/57510/10189/3178/5901/29894/56648/23381/23636/10643/26993/23144/6741/29107/22916/8563/23225/11052/10898/9804/10204/79023/6209/79902/22794/84271/6421/10211/23511/9984/7919/9775/10128/8480/23165/11338/348995/7248/57122/26097/7175/3192/8106/10921/6428/1660/55706/220988/9688/9631/23299/79228/6427/56943/11260/84946/5433/29890/8570/8189/51692/23039/100101267/1984/55795…	GO_BP	IGF2BP2/IGF2BP1/DDX39A/HSF1/NPM1/RRS1/XPO5/ALYREF/HNRNPA1/RAN/CPSF1/EIF5A2/SMG5/NUP62/IGF2BP3/AKAP8L/ZC3H3/SSB/NXT1/NCBP2/THOC5/NUP210/CPSF6/CPSF4/TOMM20/NUTF2/NUP37/RPS15/NUP85/CASC3/POLDIP3/SFPQ/FLOT1/NUP188/THOC1/DDX39B/EIF4A3/LRPPRC/RAE1/NUP205/U2AF2/NUP43/TSC1/NUP107/CHTOP/TPR/HNRNPU/PABPN1/RNPS1/SRSF3/DHX9/NDC1/HNRNPA3/NUP93/NUP155/BICD2/THOC6/SRSF2/ENY2/XPOT/LTV1/POLR2D/RBM15B/KHSRP/SYMPK/…
GO:0000819	sister chromatid segregation	181	0.653941	1.77879	0.0010352	0.0220441	0.0183041	6829	tags=69%, list=23%, signal=53%	991/9232/9212/891/5347/7153/11004/81620/9319/83540/9055/3833/701/1063/113130/10460/9493/64151/4751/29127/146909/10403/11130/699/55143/990/9787/23212/9918/24137/7272/51203/79075/23397/84722/92421/5885/5901/3837/64940/81930/4085/116028/1663/23636/26993/286053/2237/151246/8313/29781/7283/91272/26271/54908/5518/55719/7756/6421/9126/1062/4361/27175/3619/7175/3192/23383/9700/79980/9928/7517/10051/15164…	GO_BP	CDC20/PTTG1/AURKB/CCNB1/PLK1/TOP2A/KIF2C/CDT1/TRIP13/NUF2/PRC1/KIFC1/BUB1B/CENPF/CDCA5/TACC3/KIF23/NCAPG/NEK2/RACGAP1/KIF18B/NDC80/ZWINT/BUB1/CDCA8/CDC6/DLGAP5/RRS1/NCAPD2/KIF4A/TTK/NUSAP1/DSCC1/NCAPH/PSRC1/CHMP4C/RAD21/RAN/KPNB1/STAG3L4/KIF18A/MAD2L1/RMI2/DDX11/NUP62/AKAP8L/NSMCE2/FEN1/SGO2/AXIN2/NCAPH2/TUBG1/BOD1/FBXO5/SPDL1/PPP2R1A/SLF2/ZNF207/SFPQ/SMC3/CENPE/MRE11/TUBG2/INCENP/TPR/HNRNPU/MAU2…
GO:0006338	chromatin remodeling	163	0.637737	1.72653	0.0010352	0.0220441	0.0183041	7893	tags=72%, list=27%, signal=53%	6662/3159/10360/1058/79019/55355/4609/2648/4869/80336/79172/1111/1107/6604/11335/54108/387103/64946/8091/6599/6602/3066/6944/3720/6597/55636/6598/11339/3148/5058/91687/10765/3070/22955/86/3065/79723/22880/11176/9757/55166/8607/7175/54069/473/6605/4678/201161/125476/64105/9557/8242/2186/10014/80152/23421/10856/83637/1616/1108/51548/81611/55011/5928/9025/9031/57178/3183/6827/2145/9219/60/54107/7968…	GO_BP	SOX9/HMGA1/NPM3/CENPA/CENPM/HJURP/MYC/KAT2A/NPM1/PABPC1L/CENPO/CHEK1/CHD3/SMARCD3/CBX3/CHRAC1/CENPW/CENPH/HMGA2/SMARCC1/SMARCD1/HDAC2/VPS72/JARID2/SMARCA4/CHD7/SMARCB1/OIP5/HMGB2/PAK1/CENPL/KDM5B/HELLS/SCMH1/ACTL6A/HDAC1/SUV39H2/MORC2/BAZ2A/KMT2B/CENPQ/RUVBL1/TPR/MIS18A/RERE/SMARCE1/NASP/CENPV/INO80C/CENPK/CHD1L/KDM5C/BPTF/HDAC5/CENPT/ITGB3BP/RUVBL2/ZMIZ2/DAXX/CHD4/SIRT6/ANP32E/PIH1D1/RBBP4/RNF8/…
GO:0007093	mitotic cell cycle checkpoint	164	0.662174	1.79305	0.00103627	0.0220441	0.0183041	6889	tags=71%, list=24%, signal=55%	6659/991/9212/891/5347/2810/7153/81620/9319/983/1820/701/1063/4582/10403/11130/699/990/7272/7040/55571/1869/51512/3276/6194/57060/92421/57472/146956/6154/995/25946/8091/9735/4085/5591/6152/835/4998/581/90381/7832/54908/7756/6790/4436/641/3265/29997/51149/4361/55159/1874/7157/9125/4194/7175/672/25904/598/79035/1017/5111/5546/7517/11073/29980/51143/197342/55055/55367/9184/5883/51451/55795/79733/958…	GO_BP	SOX4/CDC20/AURKB/CCNB1/PLK1/SFN/TOP2A/CDT1/TRIP13/CDK1/ARID3A/BUB1B/CENPF/MUC1/NDC80/ZWINT/BUB1/CDC6/TTK/TGFB1/CNOT11/E2F1/GTSE1/PRMT1/RPS6/PCBP4/CHMP4C/CNOT6/EME1/RPL26/CDC25C/ZNF385A/HMGA2/KNTC1/MAD2L1/PRKDC/RPL24/CASP2/ORC1/BAX/TICRR/BTG2/SPDL1/ZNF207/AURKA/MSH2/BLM/HRAS/NOP53/MRNIP/MRE11/RFWD3/E2F4/TP53/CNOT9/MDM4/TPR/BRCA1/CNOT10/BCL2L1/NABP2/CDK2/PCNA/PRCC/XRCC3/TOPBP1/DONSON/DYNC1LI1/EME2/…
GO:0050770	regulation of axonogenesis	180	0.529833	1.44078	0.00103627	0.0220441	0.0183041	7441	tags=46%, list=26%, signal=35%	6696/1627/6091/3984/84894/57643/5361/55558/57556/5802/5747/51330/2049/1946/393/4504/23129/5058/23394/2048/8829/4897/64218/1382/10494/2011/3475/6722/5365/7869/8851/66008/25/7422/54910/8766/65249/9798/2017/51393/6259/10512/5364/54437/118813/4137/8153/10500/54915/28988/396/8482/1954/347733/5362/4038/6498/10507/9723/2664/1785/11344/150465/9706/84446/51199/8831/25942/10439/57688/22906/5048/387/57715/7…	GO_BP	SPP1/DBN1/ROBO1/LIMK1/LINGO1/ZSWIM5/PLXNA1/PLXNA3/SEMA6A/PTPRS/PTK2/TNFRSF12A/EPHB3/EFNA5/ARHGAP4/MT3/PLXND1/PAK1/ADNP/EPHB2/NRP1/NRCAM/SEMA4A/CRABP2/STK25/MARK2/IFRD1/SRF/PLXNB3/SEMA3B/CDK5R1/TRAK2/ABL1/VEGFA/SEMA4C/RAB11A/ZSWIM4/IST1/CTTN/TRPV2/RYK/SEMA3C/PLXNB1/SEMA5B/ZFYVE27/MAPT/RND2/SEMA6C/YTHDF1/DBNL/ARHGDIA/SEMA7A/MEGF8/TUBB2B/PLXNA2/LRP4/SKIL/SEMA4D/SEMA3E/GDI1/DNM2/TWF2/TTL/ULK2/BRSK1/N…
GO:0051302	regulation of cell division	164	0.546235	1.47911	0.00103627	0.0220441	0.0183041	8594	tags=53%, list=30%, signal=37%	4192/9212/5347/2810/10112/3481/4609/9055/9493/29127/146909/23594/990/7039/7423/1894/7040/79848/10399/92421/259266/28964/994/23636/5228/80179/84440/7564/9585/6790/641/5933/9270/8202/10755/6755/7042/3619/4904/598/808/9928/7422/11113/8766/201161/5154/79733/805/55660/114327/6683/7043/3553/201163/5727/63971/8502/25909/5155/1069/2263/2247/6423/63977/126695/81606/1263/387/51100/9738/5289/675/9903/80310/…	GO_BP	MDK/AURKB/PLK1/SFN/KIF20A/IGF2/MYC/PRC1/KIF23/RACGAP1/KIF18B/ORC6/CDC6/TGFA/VEGFB/ECT2/TGFB1/CSPP1/RACK1/CHMP4C/ASPM/GIT1/CDC25B/NUP62/PGF/MYO19/RAB11FIP4/ZNF16/KIF20B/AURKA/BLM/RBL1/ITGB1BP1/NCOA3/GIPC1/SSTR5/TGFB2/INCENP/YBX1/BCL2L1/CALM3/KIF14/VEGFA/CIT/RAB11A/CENPV/PDGFA/E2F8/CALM2/PRPF40A/EFHC1/SPAST/TGFB3/IL1B/FLCN/PTCH1/KIF13A/PKP4/AHCTF1/PDGFB/CETN2/FGFR2/FGF2/SFRP2/PRDM15/KDF1/LBH/PLK3/R…
GO:0000910	cytokinesis	154	0.589939	1.5905	0.0010395	0.0220441	0.0183041	8594	tags=63%, list=30%, signal=45%	9212/5347/10112/81620/1058/55165/54443/84445/9055/9493/29127/990/24137/1894/79848/51203/3925/92421/84501/200942/28964/994/23636/80179/84440/9897/9585/129531/6790/51652/9094/26586/10755/6755/311/116840/3619/9820/598/808/9700/9928/6242/11113/8766/201161/9798/128866/9475/79733/805/1072/90120/11021/55660/114327/6683/10096/257364/201163/29082/389/10617/54784/63971/8502/288/25909/10097/1069/1263/5119/3…	GO_BP	AURKB/PLK1/KIF20A/CDT1/CENPA/CEP55/ANLN/LZTS2/PRC1/KIF23/RACGAP1/CDC6/KIF4A/ECT2/CSPP1/NUSAP1/STMN1/CHMP4C/SPIRE2/KLHDC8B/GIT1/CDC25B/NUP62/MYO19/RAB11FIP4/WASHC5/KIF20B/MITD1/AURKA/CHMP3/UNC119/CKAP2/GIPC1/SSTR5/ANXA11/CNTROB/INCENP/CUL7/BCL2L1/CALM3/ESPL1/KIF14/RTKN/CIT/RAB11A/CENPV/IST1/CHMP4B/ROCK2/E2F8/CALM2/CFL1/TMEM250/RAB35/PRPF40A/EFHC1/SPAST/ACTR3/SNX33/FLCN/CHMP4A/RHOC/STAMBP/ALKBH4/KI…
GO:0007088	regulation of mitotic nuclear division	161	0.631273	1.70649	0.0010395	0.0220441	0.0183041	6008	tags=57%, list=21%, signal=45%	8877/991/11065/9232/9212/891/5347/81620/9319/54443/3481/701/1063/113130/10460/4288/4751/10403/699/990/9787/3832/7039/7272/7040/51203/1111/652/9088/84687/92421/1028/5885/995/9735/4085/23636/286053/1104/9585/26271/55023/3304/27085/54908/55719/7756/6790/9126/1062/5902/23363/4733/7175/3192/9820/9700/7517/29945/51143/9184/128866/996/51451/64682/55795/10201/9587/1613/3303/51529/8260/8697/79866/10783/35…	GO_BP	SPHK1/CDC20/UBE2C/PTTG1/AURKB/CCNB1/PLK1/CDT1/TRIP13/ANLN/IGF2/BUB1B/CENPF/CDCA5/TACC3/MKI67/NEK2/NDC80/BUB1/CDC6/DLGAP5/KIF11/TGFA/TTK/TGFB1/NUSAP1/CHEK1/BMP4/PKMYT1/PPP1R9B/CHMP4C/CDKN1C/RAD21/CDC25C/KNTC1/MAD2L1/NUP62/NSMCE2/RCC1/KIF20B/FBXO5/PHIP/HSPA1B/MTBP/SPDL1/SLF2/ZNF207/AURKA/SMC3/CENPE/RANBP1/OBSL1/DRG1/TPR/HNRNPU/CUL7/ESPL1/XRCC3/ANAPC4/DYNC1LI1/BUB3/CHMP4B/CDC27/LCMT1/ANAPC1/PCID2/NM…
GO:0051170	import into nucleus	161	0.582815	1.5755	0.0010395	0.0220441	0.0183041	8264	tags=61%, list=28%, signal=44%	9349/3838/1894/5580/6628/7040/55612/10155/652/6633/10736/3178/6632/51366/5901/3837/4321/23636/4088/9679/6635/29107/1434/79760/57506/10204/79902/3843/23511/10527/6636/9221/503542/6637/7157/57122/7175/9531/9688/9631/79711/4000/6850/100101267/51501/2316/50628/55696/30000/3842/6634/129401/25929/754/84268/55705/5594/8882/5469/5296/9972/6607/1432/8487/55746/79833/8841/3728/5371/51684/8021/11218/3840/66…	GO_BP	RPL23/KPNA2/ECT2/PRKCD/SNRPB/TGFB1/FERMT1/TRIM28/BMP4/SNRPD2/SIX2/HNRNPA1/SNRPD1/UBR5/RAN/KPNB1/MMP12/NUP62/SMAD3/FAM53B/SNRPE/NXT1/CSE1L/GEMIN7/MAVS/NUTF2/NUP85/IPO5/NUP188/IPO7/SNRPF/NOLC1/SPRN/SNRPG/TP53/NUP107/TPR/BAG3/NUP93/NUP155/IPO4/LMNA/SYK/POM121C/HIKESHI/FLNA/GEMIN4/RBM22/TNPO2/TNPO1/SNRPD3/NUP35/GEMIN5/PTTG1IP/RPAIN/IPO9/MAPK1/ZPR1/MED1/PIK3R2/NUP153/SMN2/MAPK14/GEMIN2/NUP133/GEMIN6/H…
GO:0010970	transport along microtubule	159	0.553484	1.49432	0.00104058	0.0220441	0.0183041	7995	tags=61%, list=27%, signal=45%	7345/9493/24137/3315/8936/22994/84062/3797/89891/199953/10947/55330/146439/388552/6421/83658/147700/10128/8655/3799/8636/3192/9531/1778/26160/55201/66008/23299/51626/55081/57560/51098/23162/3842/63915/2319/23557/4137/26985/11158/6683/255758/3091/5108/92558/81569/26958/7275/636/28981/10121/90410/55288/3312/57539/63971/150737/51668/55207/8546/64792/11020/55112/9742/89941/5874/254263/79989/23353/282…	GO_BP	UCHL1/KIF23/KIF4A/HSPB1/WASF1/CEP131/DTNBP1/KIF3C/WDR34/TMEM201/AP3M2/BLOC1S4/BICDL2/BLOC1S3/SFPQ/DYNLRB1/KLC3/LRPPRC/DYNLL1/KIF5B/SSNA1/HNRNPU/BAG3/DYNC1H1/IFT172/MAP1S/TRAK2/BICD2/DYNC2LI1/IFT57/IFT80/IFT52/MAPK8IP3/TNPO1/BLOC1S5/FLOT2/SNAPIN/MAPT/AP3M1/RABL2B/SPAST/TCTEX1D2/HIF1A/PCM1/BICDL1/ACTL8/COPG2/TUB/BICD1/IFT81/ACTR1A/IFT20/RHOT1/HSPA8/WDR35/KIF13A/TTC30B/HSPB11/ARL8B/AP3B1/IFT22/IFT27…
GO:0018393	internal peptidyl-lysine acetylation	160	0.562251	1.5182	0.00104058	0.0220441	0.0183041	6212	tags=56%, list=21%, signal=44%	2648/4582/7040/51176/1111/90780/3976/57673/8861/7703/55257/55689/79829/23326/23338/6598/10445/6418/86/54934/55683/8202/8473/6880/8607/672/5977/7917/11091/339287/84289/4297/408/11143/10933/3054/55209/9913/200186/9329/27154/10856/8986/57634/284058/55011/6879/8295/10902/6688/51230/1487/26036/5595/4204/8464/7862/56655/3553/22976/54107/6877/6885/201163/57325/10847/55274/8089/10474/55677/23774/8888/852…	GO_BP	KAT2A/MUC1/TGFB1/LEF1/CHEK1/PYGO2/LIF/BEND3/LDB1/PCGF2/MRGBP/YEATS2/NAA40/USP22/JADE2/SMARCB1/MCRS1/SET/ACTL6A/KANSL2/KANSL3/NCOA3/OGT/TAF9/RUVBL1/BRCA1/DPF2/BAG6/WDR5/MSL1/ING5/KMT2A/ARRB1/KAT7/MORF4L1/HCFC1/SETD5/SUPT7L/CRTC2/GTF3C4/BRPF3/RUVBL2/RPS6KA4/EP400/KANSL1/PIH1D1/TAF7/TRRAP/BRD8/SPI1/PHF20/CTBP1/ZNF451/MAPK3/MECP2/SUPT3H/BRPF1/POLE4/IL1B/PAXIP1/POLE3/TAF5/MAP3K7/FLCN/KAT14/SRCAP/PHF10…
GO:0021915	neural tube development	159	0.557627	1.50551	0.00104058	0.0220441	0.0183041	7275	tags=52%, list=25%, signal=39%	6659/6692/8463/131405/6768/10653/5754/2648/115908/6297/6201/23513/7040/2348/7408/652/1856/25902/7289/9585/133/10522/1857/57216/5898/7248/6788/7042/6932/58495/26160/9620/25/54910/5216/6491/57167/55081/9968/8321/51098/8323/10512/1072/8985/11146/5916/2535/54903/57545/3091/26005/55746/7798/57534/655/5362/84314/51684/84678/6789/5727/4851/7291/92344/9742/140467/23770/27031/79977/1855/6423/4763/55626/23…	GO_BP	SOX4/SPINT1/TEAD2/TRIM71/ST14/SPINT2/PTK7/KAT2A/CTHRC1/SALL2/RPS7/SCRIB/TGFB1/FOLR1/VASP/BMP4/DVL2/MTHFD1L/TULP3/KIF20B/ADM/DEAF1/DVL3/VANGL2/RALA/TSC1/STK3/TGFB2/TCF7/OVOL2/IFT172/CELSR1/ABL1/SEMA4C/PFN1/STIL/SALL4/IFT57/MED12/FZD1/IFT52/FZD6/SEMA3C/CFL1/PLOD3/GLMN/RARG/FZD2/MKS1/CC2D2A/HIF1A/C2CD3/NUP133/LUZP1/MIB1/BMP7/PLXNA2/TMEM107/SUFU/KDM2B/STK4/PTCH1/NOTCH1/TWIST1/GORAB/IFT140/ZNF358/FKBP…
GO:0045931	positive regulation of mitotic cell cycle	160	0.580128	1.56647	0.00104058	0.0220441	0.0183041	5135	tags=44%, list=18%, signal=36%	8877/440/11065/891/81620/983/3481/113130/10403/990/9787/3297/7039/8318/55920/7040/51203/993/1019/6604/995/898/4085/51514/994/23636/23326/4212/286053/57504/9585/26271/23236/55023/27085/55719/6790/5902/1978/2260/7175/3192/9700/8317/5578/7517/25/80174/29945/8766/51143/328/134353/896/55795/6868/51529/6198/4204/55904/3553/894/199/51433/5159/8450/23476/25970/57521/5889	GO_BP	SPHK1/ASNS/UBE2C/CCNB1/CDT1/CDK1/IGF2/CDCA5/NDC80/CDC6/DLGAP5/HSF1/TGFA/CDC45/RCC2/TGFB1/NUSAP1/CDC25A/CDK4/SMARCD3/CDC25C/CCNE1/MAD2L1/DTL/CDC25B/NUP62/USP22/MEIS2/NSMCE2/MTA3/KIF20B/FBXO5/PLCB1/PHIP/MTBP/SLF2/AURKA/RANBP1/EIF4EBP1/FGFR1/TPR/HNRNPU/ESPL1/CDC7/PRKCA/XRCC3/ABL1/DBF4B/ANAPC4/RAB11A/DYNC1LI1/APEX1/LSM11/CCND3/PCID2/ADAM17/ANAPC11/RPS6KB1/MECP2/KMT2E/IL1B/CCND2/AIF1/ANAPC5/PDGFRB/CUL…
GO:0099111	microtubule-based transport	159	0.553484	1.49432	0.00104058	0.0220441	0.0183041	7995	tags=61%, list=27%, signal=45%	7345/9493/24137/3315/8936/22994/84062/3797/89891/199953/10947/55330/146439/388552/6421/83658/147700/10128/8655/3799/8636/3192/9531/1778/26160/55201/66008/23299/51626/55081/57560/51098/23162/3842/63915/2319/23557/4137/26985/11158/6683/255758/3091/5108/92558/81569/26958/7275/636/28981/10121/90410/55288/3312/57539/63971/150737/51668/55207/8546/64792/11020/55112/9742/89941/5874/254263/79989/23353/282…	GO_BP	UCHL1/KIF23/KIF4A/HSPB1/WASF1/CEP131/DTNBP1/KIF3C/WDR34/TMEM201/AP3M2/BLOC1S4/BICDL2/BLOC1S3/SFPQ/DYNLRB1/KLC3/LRPPRC/DYNLL1/KIF5B/SSNA1/HNRNPU/BAG3/DYNC1H1/IFT172/MAP1S/TRAK2/BICD2/DYNC2LI1/IFT57/IFT80/IFT52/MAPK8IP3/TNPO1/BLOC1S5/FLOT2/SNAPIN/MAPT/AP3M1/RABL2B/SPAST/TCTEX1D2/HIF1A/PCM1/BICDL1/ACTL8/COPG2/TUB/BICD1/IFT81/ACTR1A/IFT20/RHOT1/HSPA8/WDR35/KIF13A/TTC30B/HSPB11/ARL8B/AP3B1/IFT22/IFT27…
GO:0140053	mitochondrial gene expression	158	0.569448	1.53531	0.00104167	0.0220441	0.0183041	9347	tags=68%, list=32%, signal=47%	56652/51649/116540/28998/124995/63875/80324/54534/10128/51001/84311/84300/90480/9553/9238/708/65005/57129/84881/84273/64949/51067/28958/54460/122704/92170/84545/7019/26284/387338/51263/79736/6183/55037/118487/29088/92399/51081/55173/28977/64928/6832/65003/10884/23107/285367/55157/51335/64965/51642/11222/55278/54802/57505/51264/51021/283459/51258/7818/87178/60488/55168/51373/29074/60528/80298/1582…	GO_BP	TWNK/MRPS23/MRPL53/MRPL13/MRPL10/MRPL17/PUS1/MRPL50/LRPPRC/MTERF3/MRPL45/UQCC2/GADD45GIP1/MRPL33/TBRG4/C1QBP/MRPL9/MRPL47/RPUSD4/NOA1/MRPS26/YARS2/COA3/MRPS21/MRPL52/MTG1/MRPL43/TFAM/ERAL1/NSUN4/MRPL30/TEFM/MRPS12/PTCD3/CHCHD1/MRPL15/MRRF/MRPS7/MRPS10/MRPL42/MRPL14/SUPV3L1/MRPL11/MRPS30/MRPS27/RPUSD3/DARS2/NGRN/MRPS9/MRPL48/MRPL3/QRSL1/TRIT1/AARS2/MRPL27/MRPS16/GATC/MRPL51/DAP3/PNPT1/MRPS35/MRPS1…
GO:0009451	RNA modification	155	0.603287	1.6258	0.00104275	0.0220441	0.0183041	9226	tags=75%, list=32%, signal=51%	2091/54517/6894/23210/10785/155400/4839/55687/55621/1736/4234/6741/80745/51605/25962/90353/8518/80324/10436/55226/55039/55695/81605/126789/96764/27037/115708/79066/51002/56339/84705/27292/117246/54522/339175/54433/8731/29890/55651/84881/154743/63892/79922/51504/114049/23587/112970/387338/79691/9589/22929/54482/113000/27350/134637/24140/55505/64172/81890/29960/260294/285367/55798/54974/79828/54802…	GO_BP	FBL/PUS7/TARBP1/JMJD6/WDR4/NSUN5P1/NOP2/TRMU/TRMT1/DKC1/METTL1/SSB/THUMPD2/TRMT6/VIRMA/CTU1/ELP1/PUS1/EMG1/NAT10/TRMT12/NSUN5/URM1/PUSL1/TGS1/TRMT2A/TRMT61A/METTL16/TPRKB/METTL3/GTPBP3/DIMT1/FTSJ3/ANKRD16/METTL2A/GAR1/RNMT/RBM15B/NHP2/RPUSD4/BMT2/THADA/MRM1/TRMT112/BUD23/ELP5/KTI12/NSUN4/QTRT2/WTAP/SEPHS1/TRMT13/RPUSD1/APOBEC3C/ADAT2/FTSJ1/NOP10/OSGEPL1/QTRT1/MRM2/NSUN5P2/RPUSD3/METTL2B/THG1L/MET…
GO:0016573	histone acetylation	155	0.574096	1.54713	0.00104275	0.0220441	0.0183041	8133	tags=66%, list=28%, signal=48%	2648/4582/7040/51176/1111/90780/3976/57673/8861/7703/55257/55689/79829/23326/23338/6598/10445/6418/86/54934/55683/8202/8473/6880/8607/672/5977/11091/339287/84289/4297/408/11143/10933/3054/55209/9913/200186/9329/27154/10856/8986/57634/284058/55011/6879/8295/10902/6688/51230/1487/26036/5595/4204/8464/7862/56655/3553/22976/54107/6877/6885/201163/57325/10847/55274/8089/10474/55677/23774/8888/8520/799…	GO_BP	KAT2A/MUC1/TGFB1/LEF1/CHEK1/PYGO2/LIF/BEND3/LDB1/PCGF2/MRGBP/YEATS2/NAA40/USP22/JADE2/SMARCB1/MCRS1/SET/ACTL6A/KANSL2/KANSL3/NCOA3/OGT/TAF9/RUVBL1/BRCA1/DPF2/WDR5/MSL1/ING5/KMT2A/ARRB1/KAT7/MORF4L1/HCFC1/SETD5/SUPT7L/CRTC2/GTF3C4/BRPF3/RUVBL2/RPS6KA4/EP400/KANSL1/PIH1D1/TAF7/TRRAP/BRD8/SPI1/PHF20/CTBP1/ZNF451/MAPK3/MECP2/SUPT3H/BRPF1/POLE4/IL1B/PAXIP1/POLE3/TAF5/MAP3K7/FLCN/KAT14/SRCAP/PHF10/YEAT…
GO:0019827	stem cell population maintenance	155	0.587576	1.58346	0.00104275	0.0220441	0.0183041	8287	tags=60%, list=28%, signal=43%	6659/6662/10642/6928/2177/3976/10736/259266/607/8861/26354/8091/51123/51586/5437/8324/6944/182/84246/22882/55818/51593/80306/9126/90390/57216/8202/22823/10413/283149/56478/56339/3516/430/657/53918/57167/5433/9968/5436/5440/27086/63976/55183/6688/9443/4848/4849/678/5439/5108/7849/4017/5431/655/4087/1656/84376/84678/9442/81603/4851/3815/5438/25836/5396/5087/140467/2247/84750/129563/81606/79918/2309…	GO_BP	SOX4/SOX9/IGF2BP1/HNF1B/FANCD2/LIF/SIX2/ASPM/BCL9/LDB1/GNL3/HMGA2/ZNF706/MED15/POLR2H/FZD7/VPS72/JAG1/MED10/ZHX2/KDM3A/SRRT/MED28/SMC3/MED30/VANGL2/NCOA3/MTF2/YAP1/BCL9L/EIF4ENIF1/METTL3/RBPJ/ASCL2/BMPR1A/PELO/SALL4/POLR2D/MED12/POLR2G/POLR2K/FOXP1/PRDM16/RIF1/SPI1/MED7/CNOT2/CNOT3/ZFP36L2/POLR2J/PCM1/PAX8/LOXL2/POLR2B/BMP7/SMAD2/DDX6/HOOK3/KDM2B/MED27/TRIM8/NOTCH1/KIT/POLR2I/NIPBL/PRRX1/PBX1/ZNF…
GO:0030833	regulation of actin filament polymerization	155	0.542368	1.46163	0.00104275	0.0220441	0.0183041	9137	tags=63%, list=31%, signal=43%	1627/7429/9168/80115/8440/822/5580/120/9886/7408/8936/11135/8195/84501/64857/29108/5217/10095/91663/10152/55607/2039/7114/93663/10435/10552/10093/81873/55604/89848/10565/5216/10109/10094/23406/2017/4641/253725/2885/23580/6709/55971/829/10787/348110/9026/28988/11078/55845/3055/10096/80206/830/2764/253260/10677/11151/10344/5987/274/136319/11344/10097/57704/286527/343578/9113/100287171/55243/118/100…	GO_BP	DBN1/VIL1/TMSB10/BAIAP2L2/NCK2/CAPG/PRKCD/ADD3/RHOBTB1/VASP/WASF1/CDC42EP1/MKKS/SPIRE2/PLEKHG2/PYCARD/PFN2/ARPC1B/MYADM/ABI2/PPP1R9A/DMTN/TMSB4X/ARHGAP18/CDC42EP2/ARPC1A/ARPC4/ARPC5L/CARMIL1/FCHSD1/ARFGEF1/PFN1/ARPC2/ARPC3/COTL1/CTTN/MYO1C/WASHC2C/GRB2/CDC42EP4/SPTAN1/BAIAP2L1/CAPZA1/NCKAP1/ARPIN/HIP1R/DBNL/TRIOBP/BRK1/HCK/ACTR3/FHOD3/CAPZA2/GMFB/RICTOR/AVIL/CORO1A/CCL26/TRIM27/BIN1/MTPN/TWF2/ACT…
GO:0031570	DNA integrity checkpoint	155	0.652982	1.75973	0.00104275	0.0220441	0.0183041	7745	tags=73%, list=27%, signal=54%	6659/891/5347/2810/7153/81620/983/1820/4582/990/8318/55571/1869/1111/51512/3276/57060/57472/146956/6154/995/25946/83695/8091/5591/51514/835/4998/581/8563/90381/7832/6790/4436/641/8682/9984/7919/29997/51149/4361/55159/1874/7157/9125/4194/51720/672/25904/25988/1017/51322/5111/79968/1763/11073/29980/5810/197342/55367/5883/79733/57551/5325/4683/84444/8883/4848/4849/11200/7158/80198/10498/8914/57805/1…	GO_BP	SOX4/CCNB1/PLK1/SFN/TOP2A/CDT1/CDK1/ARID3A/MUC1/CDC6/CDC45/CNOT11/E2F1/CHEK1/GTSE1/PRMT1/PCBP4/CNOT6/EME1/RPL26/CDC25C/ZNF385A/RHNO1/HMGA2/PRKDC/DTL/CASP2/ORC1/BAX/THOC5/TICRR/BTG2/AURKA/MSH2/BLM/PEA15/THOC1/DDX39B/NOP53/MRNIP/MRE11/RFWD3/E2F4/TP53/CNOT9/MDM4/UIMC1/BRCA1/CNOT10/HINFP/CDK2/WAC/PCNA/WDR76/DNA2/TOPBP1/DONSON/RAD1/EME2/PIDD1/RAD9A/E2F8/TAOK1/PLAGL1/NBN/DOT1L/NAE1/CNOT2/CNOT3/CHEK2/TP…
GO:0098727	maintenance of cell number	157	0.57664	1.55369	0.00104275	0.0220441	0.0183041	8287	tags=60%, list=28%, signal=43%	6659/6662/10642/6928/2146/2177/3976/10736/259266/607/8861/26354/8091/51123/51586/5437/8324/6944/182/84246/22882/55818/51593/80306/9126/90390/57216/8202/22823/10413/283149/56478/56339/3516/430/657/53918/57167/5433/9968/5436/5440/27086/63976/55183/6688/9443/4848/4849/678/5439/5108/7849/4017/5431/655/4087/1656/84376/84678/9442/81603/4851/3815/5438/25836/5396/5087/140467/2247/84750/129563/81606/79918…	GO_BP	SOX4/SOX9/IGF2BP1/HNF1B/EZH2/FANCD2/LIF/SIX2/ASPM/BCL9/LDB1/GNL3/HMGA2/ZNF706/MED15/POLR2H/FZD7/VPS72/JAG1/MED10/ZHX2/KDM3A/SRRT/MED28/SMC3/MED30/VANGL2/NCOA3/MTF2/YAP1/BCL9L/EIF4ENIF1/METTL3/RBPJ/ASCL2/BMPR1A/PELO/SALL4/POLR2D/MED12/POLR2G/POLR2K/FOXP1/PRDM16/RIF1/SPI1/MED7/CNOT2/CNOT3/ZFP36L2/POLR2J/PCM1/PAX8/LOXL2/POLR2B/BMP7/SMAD2/DDX6/HOOK3/KDM2B/MED27/TRIM8/NOTCH1/KIT/POLR2I/NIPBL/PRRX1/PBX…
GO:2001242	regulation of intrinsic apoptotic signaling pathway	157	0.571125	1.53883	0.00104275	0.0220441	0.0183041	6806	tags=52%, list=23%, signal=40%	6714/4318/90427/8440/4582/9181/6188/8531/6201/3315/10399/4282/6154/25946/29108/581/1649/2056/5326/5329/6280/23028/6421/53832/3065/83596/10625/7157/4841/3651/6880/5366/7417/598/90993/8996/10059/2023/6135/27113/5598/142/5883/5771/10134/27429/8575/7466/3303/10488/754/22954/79915/220042/8725/3091/57805/9774/201163/219790/1032/3190/51588/6498/51079/54929/599/5770/26287/9368/4487/51657/50484/51060/1381…	GO_BP	SRC/MMP9/BMF/NCK2/MUC1/ARHGEF2/RPS3/YBX3/RPS7/HSPB1/RACK1/MIF/RPL26/ZNF385A/PYCARD/BAX/DDIT3/EPO/PLAGL2/PLAUR/S100A9/KDM1A/SFPQ/IL20RA/HDAC1/BCL2L12/IVNS1ABP/TP53/NONO/PDX1/TAF9/PMAIP1/VDAC2/BCL2L1/CREB3L1/NOL3/DNM1L/ENO1/RPL11/BBC3/MAPK7/PARP1/RAD9A/PTPN2/BCAP31/HTRA2/PRKRA/WFS1/HSPA1A/CREB3/PTTG1IP/TRIM32/ATAD5/DDIAS/URI1/HIF1A/CCAR2/BCLAF1/FLCN/RTKN2/CDKN2D/HNRNPK/PIAS4/SKIL/NDUFA13/TMEM161A/B…
GO:0000070	mitotic sister chromatid segregation	148	0.672968	1.80615	0.00104384	0.0220441	0.0183041	3874	tags=57%, list=13%, signal=49%	991/9232/9212/891/5347/11004/81620/9319/83540/9055/3833/701/1063/113130/10460/9493/64151/4751/29127/146909/10403/11130/699/55143/990/9787/23212/9918/24137/7272/51203/79075/23397/84722/92421/5885/5901/3837/81930/4085/23636/26993/286053/29781/7283/91272/26271/54908/5518/55719/7756/1062/27175/3619/7175/3192/23383/9700/79980/9928/7517/10051/151648/55154/29945/8766/51143/79142/64105/23126/9184/128866/…	GO_BP	CDC20/PTTG1/AURKB/CCNB1/PLK1/KIF2C/CDT1/TRIP13/NUF2/PRC1/KIFC1/BUB1B/CENPF/CDCA5/TACC3/KIF23/NCAPG/NEK2/RACGAP1/KIF18B/NDC80/ZWINT/BUB1/CDCA8/CDC6/DLGAP5/RRS1/NCAPD2/KIF4A/TTK/NUSAP1/DSCC1/NCAPH/PSRC1/CHMP4C/RAD21/RAN/KPNB1/KIF18A/MAD2L1/NUP62/AKAP8L/NSMCE2/NCAPH2/TUBG1/BOD1/FBXO5/SPDL1/PPP2R1A/SLF2/ZNF207/CENPE/TUBG2/INCENP/TPR/HNRNPU/MAU2/ESPL1/DSN1/KIF14/XRCC3/SMC4/SGO1/MSTO1/ANAPC4/RAB11A/DYN…
GO:0006261	DNA-dependent DNA replication	151	0.645627	1.7354	0.00104384	0.0220441	0.0183041	6979	tags=71%, list=24%, signal=54%	3159/81620/9401/23594/4172/4173/990/4171/9837/4796/8318/4175/79075/5984/4176/10189/56652/5888/51053/11232/55388/146956/5424/898/1663/4174/4998/2237/10926/90381/63922/26271/5557/3978/641/9126/9984/92667/11169/4361/55159/2260/10535/4999/1017/50485/5111/6117/5558/8317/1763/80174/29980/64785/9400/197342/51659/84296/56897/23649/5422/79733/5982/4683/9134/11284/10721/3980/5981/7884/6742/84268/8099/8882/…	GO_BP	HMGA1/CDT1/RECQL4/ORC6/MCM3/MCM4/CDC6/MCM2/GINS1/TONSL/CDC45/MCM6/DSCC1/RFC4/MCM7/ALYREF/TWNK/RAD51/GMNN/POLG2/MCM10/EME1/POLD1/CCNE1/DDX11/MCM5/ORC1/FEN1/DBF4/TICRR/CHTF18/FBXO5/PRIM1/LIG1/BLM/SMC3/THOC1/MGME1/WDHD1/MRE11/RFWD3/FGFR1/RNASEH2A/ORC2/CDK2/SMARCAL1/PCNA/RPA1/PRIM2/CDC7/DNA2/DBF4B/DONSON/GINS3/RECQL5/EME2/GINS2/GINS4/WRNIP1/POLA2/POLA1/E2F8/RFC2/NBN/CCNE2/PNKP/POLQ/LIG3/RFC1/SLBP/SSB…
GO:0016331	morphogenesis of embryonic epithelium	149	0.549118	1.47391	0.00104384	0.0220441	0.0183041	6642	tags=48%, list=23%, signal=37%	6659/6662/6692/8463/131405/6768/10653/5754/2648/115908/6201/23513/7040/6928/2348/7408/652/1856/3911/25902/7020/7289/7477/9585/133/10522/1857/57216/5898/3651/7248/6788/7042/58495/26160/9620/25/54910/5216/6491/57167/55081/9968/8321/51098/8323/1072/11146/5916/2535/51804/54903/57545/3091/7849/7798/57534/655/51684/84678/6789/5727/7291/3714/27031/79977/2263/2926/1855/6423/126695	GO_BP	SOX4/SOX9/SPINT1/TEAD2/TRIM71/ST14/SPINT2/PTK7/KAT2A/CTHRC1/RPS7/SCRIB/TGFB1/HNF1B/FOLR1/VASP/BMP4/DVL2/LAMA5/MTHFD1L/TFAP2A/TULP3/WNT7B/KIF20B/ADM/DEAF1/DVL3/VANGL2/RALA/PDX1/TSC1/STK3/TGFB2/OVOL2/IFT172/CELSR1/ABL1/SEMA4C/PFN1/STIL/SALL4/IFT57/MED12/FZD1/IFT52/FZD6/CFL1/GLMN/RARG/FZD2/SIX4/MKS1/CC2D2A/HIF1A/PAX8/LUZP1/MIB1/BMP7/SUFU/KDM2B/STK4/PTCH1/TWIST1/JAG2/NPHP3/GRHL2/FGFR2/GRSF1/DVL1/SFRP…
GO:0034250	positive regulation of cellular amide metabolic process	149	0.581909	1.56192	0.00104384	0.0220441	0.0183041	4984	tags=44%, list=17%, signal=36%	6659/26986/3646/8440/4869/8531/5580/3673/10399/8664/1019/6191/6125/6154/8439/7057/56648/8872/1968/84271/7919/9775/55226/5935/6203/84300/9619/23367/23645/3872/1660/8398/23185/56339/6610/6895/2931/55323/708/8087/5433/5436/84881/9475/1984/10657/3184/28958/5724/6198/5594/65094/387338/5595/8893/22927/54915/65109/65110/23178/57409/23107/285367/3692/51335	GO_BP	SOX4/PABPC1/EIF3E/NCK2/NPM1/YBX3/PRKCD/ITGA2/RACK1/EIF3D/CDK4/RPS4X/RPL5/RPL26/NSMAF/THBS1/EIF5A2/CDC123/EIF2S3/POLDIP3/DDX39B/EIF4A3/NAT10/RBM3/RPS9/UQCC2/ABCG1/LARP1/PPP1R15A/KRT17/DHX9/PLA2G6/LARP4B/METTL3/SMPD2/TARBP2/GSK3A/LARP6/C1QBP/FXR1/POLR2D/POLR2G/RPUSD4/ROCK2/EIF5A/KHDRBS1/HNRNPD/COA3/PTAFR/RPS6KB1/MAPK1/JMJD4/NSUN4/MAPK3/EIF2B5/HABP4/YTHDF1/UPF3B/UPF3A/PASK/MIF4GD/MRPS27/RPUSD3/EIF6/…
GO:0035567	non-canonical Wnt signaling pathway	149	0.562363	1.50946	0.00104384	0.0220441	0.0183041	9973	tags=71%, list=34%, signal=47%	22943/2719/5754/115908/51176/6425/27161/1454/1856/8324/163/23236/1453/1857/10197/57216/64750/8326/2239/85407/9620/25/5331/5216/1601/409/9968/4300/57560/5879/8321/6259/8323/1173/5710/2535/54903/8325/5532/5717/5705/5691/128272/6885/81839/51701/10213/57664/1213/6934/5682/161/5693/5685/4343/5709/5719/5692/26523/4919/5707/27031/5704/1855/9491/6423/387/5689/2782/23198/5708/5714/5716/160/1499/1175/54331…	GO_BP	DKK1/GPC3/PTK7/CTHRC1/LEF1/SFRP5/AGO2/CSNK1E/DVL2/FZD7/AP2B1/PLCB1/CSNK1D/DVL3/PSME3/VANGL2/SMURF2/FZD9/GPC4/NKD1/CELSR1/ABL1/PLCB3/PFN1/DAB2/ARRB2/MED12/MLLT3/IFT80/RAC1/FZD1/RYK/FZD6/AP2M1/PSMD4/FZD2/MKS1/FZD8/PPP3CB/PSMD11/PSMC5/PSMB3/ARHGEF19/MAP3K7/VANGL1/NLK/PSMD14/PLEKHA4/CLTC/TCF7L2/PSMA1/AP2A2/PSMB5/PSMA4/MOV10/PSMD3/PSMD13/PSMB4/AGO1/ROR1/PSMD1/NPHP3/PSMC4/DVL1/PSMF1/SFRP2/RHOA/PSMB1/GN…
GO:0051028	mRNA transport	148	0.672441	1.80473	0.00104384	0.0220441	0.0183041	6908	tags=74%, list=24%, signal=56%	10644/10642/10212/3297/10189/3178/29894/56648/23381/23636/10643/26993/23144/29107/22916/8563/23225/10898/10204/79023/79902/22794/84271/23511/9984/7919/9775/10128/8480/23165/11338/348995/57122/26097/7175/8106/10921/6428/1660/55706/220988/9688/9631/23299/79228/6427/56943/5433/29890/8570/8189/51692/23039/100101267/1984/55795/6426/4641/84324/8086/8683/81929/129401/7884/10482/6432/84321/26019/9877/929…	GO_BP	IGF2BP2/IGF2BP1/DDX39A/HSF1/ALYREF/HNRNPA1/CPSF1/EIF5A2/SMG5/NUP62/IGF2BP3/AKAP8L/ZC3H3/NXT1/NCBP2/THOC5/NUP210/CPSF4/NUTF2/NUP37/NUP85/CASC3/POLDIP3/NUP188/THOC1/DDX39B/EIF4A3/LRPPRC/RAE1/NUP205/U2AF2/NUP43/NUP107/CHTOP/TPR/PABPN1/RNPS1/SRSF3/DHX9/NDC1/HNRNPA3/NUP93/NUP155/BICD2/THOC6/SRSF2/ENY2/POLR2D/RBM15B/KHSRP/SYMPK/CPSF3/XPO7/POM121C/EIF5A/PCID2/SRSF1/MYO1C/SARNP/AAAS/SRSF9/SEH1L/NUP35/SLB…
GO:0035148	tube formation	147	0.557254	1.49552	0.00104493	0.0220441	0.0183041	5436	tags=44%, list=19%, signal=36%	6659/6662/6692/8463/131405/6768/10653/5754/2648/115908/6201/23513/7040/6928/2348/7408/652/1856/25902/7289/9585/133/10522/1857/9270/57216/5898/7248/6788/7042/58495/26160/9620/25/7422/54910/5216/6491/57167/55081/9968/8321/51098/8323/1072/11146/5916/80184/2535/51804/54903/57545/3091/7849/7798/57534/655/51684/84678/153090/6789/5727/4851/7291	GO_BP	SOX4/SOX9/SPINT1/TEAD2/TRIM71/ST14/SPINT2/PTK7/KAT2A/CTHRC1/RPS7/SCRIB/TGFB1/HNF1B/FOLR1/VASP/BMP4/DVL2/MTHFD1L/TULP3/KIF20B/ADM/DEAF1/DVL3/ITGB1BP1/VANGL2/RALA/TSC1/STK3/TGFB2/OVOL2/IFT172/CELSR1/ABL1/VEGFA/SEMA4C/PFN1/STIL/SALL4/IFT57/MED12/FZD1/IFT52/FZD6/CFL1/GLMN/RARG/CEP290/FZD2/SIX4/MKS1/CC2D2A/HIF1A/PAX8/LUZP1/MIB1/BMP7/SUFU/KDM2B/DAB2IP/STK4/PTCH1/NOTCH1/TWIST1
GO:2000058	regulation of ubiquitin-dependent protein catabolic process	147	0.533766	1.43249	0.00104493	0.0220441	0.0183041	11269	tags=76%, list=39%, signal=47%	5347/9349/6201/55872/10399/3326/1454/6125/5747/6599/1457/57761/6613/3304/6790/79031/29997/1453/64110/8473/56893/28951/10755/6880/9978/51322/7917/3300/11011/2931/6135/1601/9781/79016/51035/55743/10134/3303/29843/25897/5601/9655/11146/23640/11236/54467/9097/819/57805/2295/90637/1459/5371/51684/8554/10425/3093/8078/9113/8312/4130/26263/1855/6449/258010/1263/1452/4092/85409/55070/28952/5716/55212/968…	GO_BP	PLK1/RPL23/RPS7/PBK/RACK1/HSP90AB1/CSNK1E/RPL5/PTK2/SMARCC1/CSNK2A1/TRIB3/SUMO2/HSPA1B/AURKA/PDCL3/NOP53/CSNK1D/MAGEF1/OGT/UBQLN4/TRIB2/GIPC1/TAF9/RBX1/WAC/BAG6/DNAJB2/TLK2/GSK3A/RPL11/DAB2/RNF144A/DDA1/UBXN1/CHFR/BCAP31/HSPA1A/SENP1/RNF19A/MAPK9/SOCS5/GLMN/HSPBP1/RNF139/ANKIB1/USP14/CAMLG/CCAR2/FOXF2/ZFAND2A/CSNK2A2/PML/SUFU/PIAS1/ARIH2/UBE2K/USP5/LATS1/AXIN1/MAP1A/FBXO22/DVL1/SGTA/SVIP/PLK3/CSN…
GO:0090263	positive regulation of canonical Wnt signaling pathway	145	0.535217	1.43617	0.00104603	0.0220441	0.0183041	10479	tags=66%, list=36%, signal=43%	6659/25805/6714/65268/2719/5754/54475/8549/1454/259266/51366/8629/4088/9679/8313/1453/10197/64750/8326/23399/8607/10413/3516/55182/55737/1613/5710/53944/65981/79718/5717/5705/57805/5691/441478/1455/130612/3728/10213/57664/54994/80351/5682/5693/5685/130574/5709/5719/5692/5707/2263/5704/8312/55959/9491/6423/63977/65125/9736/5689/23198/5708/5714/5716/1749/5694/7320/5686/139285/6907/857/79705/5711/36…	GO_BP	SOX4/BAMBI/SRC/WNK2/GPC3/PTK7/NLE1/LGR5/CSNK1E/ASPM/UBR5/JRK/SMAD3/FAM53B/AXIN2/CSNK1D/PSME3/SMURF2/FZD9/CTDNEP1/RUVBL1/YAP1/RBPJ/RNF220/VPS35/DAPK3/PSMD4/CSNK1G1/CAPRIN2/TBL1XR1/PSMD11/PSMC5/CCAR2/PSMB3/NRARP/CSNK1G2/TMEM198/JUP/PSMD14/PLEKHA4/GID8/TNKS2/PSMA1/PSMB5/PSMA4/LYPD6/PSMD3/PSMD13/PSMB4/PSMD1/FGFR2/PSMC4/AXIN1/SULF2/PSMF1/SFRP2/PRDM15/WNK1/USP34/PSMB1/PSME4/PSMD2/PSMD8/PSMD10/DLX5/PSMB…
GO:0000077	DNA damage checkpoint	143	0.641624	1.71771	0.00105042	0.0220441	0.0183041	7745	tags=71%, list=27%, signal=52%	6659/891/5347/2810/983/1820/4582/55571/1869/1111/51512/3276/57060/57472/146956/6154/995/25946/83695/8091/5591/51514/835/581/8563/7832/6790/4436/641/8682/9984/7919/29997/51149/4361/55159/1874/7157/9125/4194/51720/672/25904/25988/1017/51322/5111/79968/29980/5810/197342/55367/5883/79733/57551/5325/4683/84444/4848/4849/11200/7158/80198/10498/57805/1432/79621/27339/84142/26058/91603/54962/545/80279/96…	GO_BP	SOX4/CCNB1/PLK1/SFN/CDK1/ARID3A/MUC1/CNOT11/E2F1/CHEK1/GTSE1/PRMT1/PCBP4/CNOT6/EME1/RPL26/CDC25C/ZNF385A/RHNO1/HMGA2/PRKDC/DTL/CASP2/BAX/THOC5/BTG2/AURKA/MSH2/BLM/PEA15/THOC1/DDX39B/NOP53/MRNIP/MRE11/RFWD3/E2F4/TP53/CNOT9/MDM4/UIMC1/BRCA1/CNOT10/HINFP/CDK2/WAC/PCNA/WDR76/DONSON/RAD1/EME2/PIDD1/RAD9A/E2F8/TAOK1/PLAGL1/NBN/DOT1L/CNOT2/CNOT3/CHEK2/TP53BP1/MUS81/CARM1/CCAR2/MAPK14/RNASEH2B/PRPF19/ABR…
GO:0031123	RNA 3'-end processing	143	0.632727	1.69389	0.00105042	0.0220441	0.0183041	7750	tags=70%, list=27%, signal=52%	891/26986/10212/3297/2091/80336/6227/55656/10189/7936/54512/6626/29894/1736/23144/6741/22916/8563/11052/10898/25962/22794/56915/84271/9984/7919/9775/25888/23404/11338/26097/8106/10921/6428/580/51010/79228/6427/6829/11340/5433/8189/51692/134353/6426/55197/84324/8683/23016/7884/6432/84321/9877/9295/81608/23248/199746/65109/9939/80145/11051/26024/6832/6431/55149/57187/25896/55339/1478/87178/79869/51…	GO_BP	CCNB1/PABPC1/DDX39A/HSF1/FBL/PABPC1L/RPS21/INTS8/ALYREF/NELFE/EXOSC4/SNRPA/CPSF1/DKC1/ZC3H3/SSB/NCBP2/THOC5/CPSF6/CPSF4/VIRMA/CASC3/EXOSC5/POLDIP3/THOC1/DDX39B/EIF4A3/ZNF473/EXOSC2/U2AF2/CHTOP/PABPN1/RNPS1/SRSF3/BARD1/EXOSC3/THOC6/SRSF2/SUPT5H/EXOSC8/POLR2D/SYMPK/CPSF3/LSM11/SRSF1/RPRD1A/SARNP/SRSF9/EXOSC7/SLBP/SRSF7/THOC3/ZC3H11A/SRSF11/FIP1L1/RPRD2/U2AF1L4/UPF3B/RBM8A/THOC7/NUDT21/PTCD1/SUPV3L1…
GO:0035107	appendage morphogenesis	143	0.57178	1.53073	0.00105042	0.0220441	0.0183041	8421	tags=57%, list=29%, signal=40%	22943/6659/6662/5307/80144/2719/578/51176/28982/56603/1280/652/7020/3066/581/7289/55636/91461/5089/3065/3226/1382/2260/7042/3235/23288/2778/657/57167/51222/444/51098/6909/8323/10512/6468/50515/3549/5916/3206/5469/27077/54903/26005/1750/1954/655/5362/3899/84314/4038/5727/4851/7291/4487/221833/25836/9742/5396/546/5087/140467/79977/2263/2697/6423/116039/4154/55764/3236/10018/57728/4089/1499/1749/276…	GO_BP	DKK1/SOX4/SOX9/PITX1/FRAS1/GPC3/BAK1/LEF1/FLVCR1/CYP26B1/COL2A1/BMP4/TFAP2A/HDAC2/BAX/TULP3/CHD7/PKDCC/PBX2/HDAC1/HOXC10/CRABP2/FGFR1/TGFB2/HOXD9/IQCE/GNAS/BMPR1A/SALL4/ZNF219/ASPH/IFT52/TBX2/FZD6/SEMA3C/FBXW4/CHST11/IHH/RARG/HOXA10/MED1/B9D1/MKS1/C2CD3/DLX6/MEGF8/BMP7/PLXNA2/AFF3/TMEM107/LRP4/PTCH1/NOTCH1/TWIST1/MSX1/SP8/NIPBL/IFT140/PRRX1/ATRX/PBX1/ZNF358/GRHL2/FGFR2/GJA1/SFRP2/OSR2/MBNL1/IFT12…
GO:0035108	limb morphogenesis	143	0.57178	1.53073	0.00105042	0.0220441	0.0183041	8421	tags=57%, list=29%, signal=40%	22943/6659/6662/5307/80144/2719/578/51176/28982/56603/1280/652/7020/3066/581/7289/55636/91461/5089/3065/3226/1382/2260/7042/3235/23288/2778/657/57167/51222/444/51098/6909/8323/10512/6468/50515/3549/5916/3206/5469/27077/54903/26005/1750/1954/655/5362/3899/84314/4038/5727/4851/7291/4487/221833/25836/9742/5396/546/5087/140467/79977/2263/2697/6423/116039/4154/55764/3236/10018/57728/4089/1499/1749/276…	GO_BP	DKK1/SOX4/SOX9/PITX1/FRAS1/GPC3/BAK1/LEF1/FLVCR1/CYP26B1/COL2A1/BMP4/TFAP2A/HDAC2/BAX/TULP3/CHD7/PKDCC/PBX2/HDAC1/HOXC10/CRABP2/FGFR1/TGFB2/HOXD9/IQCE/GNAS/BMPR1A/SALL4/ZNF219/ASPH/IFT52/TBX2/FZD6/SEMA3C/FBXW4/CHST11/IHH/RARG/HOXA10/MED1/B9D1/MKS1/C2CD3/DLX6/MEGF8/BMP7/PLXNA2/AFF3/TMEM107/LRP4/PTCH1/NOTCH1/TWIST1/MSX1/SP8/NIPBL/IFT140/PRRX1/ATRX/PBX1/ZNF358/GRHL2/FGFR2/GJA1/SFRP2/OSR2/MBNL1/IFT12…
GO:0061351	neural precursor cell proliferation	143	0.535773	1.43433	0.00105042	0.0220441	0.0183041	7178	tags=45%, list=25%, signal=34%	388610/6692/1627/4192/10642/131405/10653/29127/4673/9181/9833/7040/51176/6604/747/259266/7832/79801/23028/9289/84858/7005/8326/2260/7157/473/9928/6895/7422/10763/50937/10890/4771/6259/8323/2316/63925/9253/6240/3091/5108/58155/81853/85440/1495/6376/90410/84376/84678/4851/8624/4067/2889/2263/9048/54820/221955/4763/5048/387/147040/547/2309/55198/10818	GO_BP	TRNP1/SPINT1/DBN1/MDK/IGF2BP1/TRIM71/SPINT2/RACGAP1/NAP1L1/ARHGEF2/MELK/TGFB1/LEF1/SMARCD3/DAGLA/ASPM/BTG2/SHCBP1/KDM1A/ADGRG1/ZNF503/TEAD3/FZD9/FGFR1/TP53/RERE/KIF14/TARBP2/VEGFA/NES/CDON/RAB10/NF2/RYK/FZD6/FLNA/ZNF335/NUMBL/RRM1/HIF1A/PCM1/PTBP2/TMEM14B/DOCK7/CTNNA1/CX3CL1/IFT20/HOOK3/KDM2B/NOTCH1/PSMG1/LYN/RAPGEF1/FGFR2/ARTN/NDE1/DAGLB/NF1/PAFAH1B1/RHOA/KCTD11/KIF1A/FOXO3/APPL2/FRS2
GO:0032200	telomere organization	142	0.663364	1.77455	0.00105152	0.0220441	0.0183041	6057	tags=66%, list=21%, signal=53%	6714/9212/9401/4609/4751/5570/5984/3326/80119/22948/5888/3178/10576/908/7203/5424/9156/26354/898/5591/23381/1736/286053/2237/10575/5557/10694/641/55226/4361/10574/2547/3192/55135/79035/50485/5111/6117/5558/5892/7517/1763/6950/4216/54433/142/65057/10728/55651/23649/328/5422/5982/3184/4683/51548/9134/55183/11284/167227/2067/84444/5981/64421/5594/5595/3320/64858/3181/3183/10714/56655/7520/55505/5410…	GO_BP	SRC/AURKB/RECQL4/MYC/NEK2/PKIB/RFC4/HSP90AB1/PIF1/CCT5/RAD51/HNRNPA1/CCT2/CCT6A/CCT3/POLD1/EXO1/GNL3/CCNE1/PRKDC/SMG5/DKC1/NSMCE2/FEN1/CCT4/PRIM1/CCT8/BLM/NAT10/MRE11/CCT7/XRCC6/HNRNPU/WRAP53/NABP2/SMARCAL1/PCNA/RPA1/PRIM2/RAD51D/XRCC3/DNA2/TCP1/MAP3K4/GAR1/PARP1/ACD/PTGES3/NHP2/POLA2/APEX1/POLA1/RFC2/HNRNPD/NBN/SIRT6/CCNE2/RIF1/PNKP/DCP2/ERCC1/DOT1L/RFC1/DCLRE1C/MAPK1/MAPK3/HSP90AA1/DCLRE1B/HNRN…
GO:0006323	DNA packaging	137	0.664056	1.77114	0.00105374	0.0220441	0.0183041	7250	tags=67%, list=25%, signal=51%	6662/3159/891/7153/1058/79019/983/55355/113130/64151/4673/4171/4869/55723/9918/79172/51203/23397/387103/64946/8208/8091/26993/10541/6732/11339/3148/29781/91687/3070/6418/22985/7157/55166/8607/7175/4676/54069/79711/10051/4678/201161/54892/79142/64105/64754/80152/23421/1616/23523/51548/5928/23310/8260/8815/9025/10270/23063/9733/64061/57798/10036/83743/54107/79682/10592/83983/1029/23347/8520/146059/…	GO_BP	SOX9/HMGA1/CCNB1/TOP2A/CENPA/CENPM/CDK1/HJURP/CDCA5/NCAPG/NAP1L1/MCM2/NPM1/ASF1B/NCAPD2/CENPO/NUSAP1/NCAPH/CENPW/CENPH/CHAF1B/HMGA2/AKAP8L/ANP32B/SRPK1/OIP5/HMGB2/NCAPH2/CENPL/HELLS/SET/ACIN1/TP53/CENPQ/RUVBL1/TPR/NAP1L4/MIS18A/IPO4/SMC4/NASP/CENPV/NCAPG2/PHF23/CENPK/SMYD3/CENPT/ITGB3BP/DAXX/CABIN1/SIRT6/RBBP4/NCAPD3/NAA10/BANF1/RNF8/AKAP8/WAPL/SART3/TSPYL2/GATAD1/CHAF1A/GRWD1/POLE3/CENPU/SMC2/TS…
GO:0007030	Golgi organization	135	0.556272	1.48267	0.00105374	0.0220441	0.0183041	8403	tags=54%, list=29%, signal=39%	23423/983/7534/440270/10228/23271/93643/1453/10494/23363/9382/81671/9820/22796/10565/11113/53407/9648/51501/85462/146456/55666/8675/3801/5594/5595/8729/128989/26003/55204/54732/54808/7443/128637/81562/165324/5605/1785/2801/80124/8934/55968/11196/10133/25839/51112/23332/8874/11235/57198/1263/1452/222068/57531/5862/64145/9712/3064/23207/10419/55361/5205/5861/26259/8548/23015/23122/143187/2580/16862…	GO_BP	TMED3/CDK1/YWHAZ/GOLGA8B/STX6/CAMSAP2/TJAP1/CSNK1D/STK25/OBSL1/COG1/VMP1/CUL7/COG2/ARFGEF1/CIT/STX18/GCC2/HIKESHI/FHDC1/TMED6/NPLOC4/STX16/KIFC3/MAPK1/MAPK3/GBF1/TANGO2/GORASP2/GOLPH3L/TMED9/DYM/VRK1/TBC1D20/LMAN2L/UBXN2A/MAP2K2/DNM2/GOLGA2/VCPIP1/RAB29/NSFL1C/SEC23IP/OPTN/COG4/TRAPPC12/CLASP1/ARHGEF7/PDCD10/ATP8B2/PLK3/CSNK1A1/TMED4/HACE1/RAB2A/RBSN/USP6NL/HTT/PLEKHM2/PRMT5/PI4K2A/ATP8B1/RAB1A/F…
GO:0030010	establishment of cell polarity	135	0.557442	1.48579	0.00105374	0.0220441	0.0183041	9283	tags=64%, list=32%, signal=44%	126353/5347/2302/1058/89958/5754/23616/9181/10403/23513/56603/55612/10399/3326/5747/4085/6624/9585/56288/5058/54908/5584/2011/143098/3993/10565/23625/81609/29899/4134/85302/10890/9475/1072/117583/3996/2319/6993/9826/56647/3320/1639/8729/23094/81569/1399/85440/55083/253260/10193/10121/7465/284217/9368/55755/23286/84446/55968/889/55691/4752/10806/54820/23332/5048/387/3064/4627/10120/9024/4926/9265/…	GO_BP	MISP/PLK1/FOXJ1/CENPA/SAPCD2/PTK7/SH3BP1/ARHGEF2/NDC80/SCRIB/CYP26B1/FERMT1/RACK1/HSP90AB1/PTK2/MAD2L1/FSCN1/KIF20B/PARD3/PAK1/SPDL1/PRKCI/MARK2/MPP7/LLGL2/ARFGEF1/FAM89B/SNX27/GPSM2/MAP4/FBF1/RAB10/ROCK2/CFL1/PARD3B/LLGL1/FLOT2/DYNLT1/ARHGEF11/BCCIP/HSP90AA1/DCTN1/GBF1/SIPA1L3/ACTL8/CRKL/DOCK7/KIF26B/RICTOR/RNF41/ACTR1A/WEE1/LAMA1/SLC9A3R1/CDK5RAP2/WWC1/BRSK1/NSFL1C/KRIT1/FRMD4A/NEK3/SDCCAG8/NDE…
GO:0050684	regulation of mRNA processing	137	0.609972	1.62689	0.00105374	0.0220441	0.0183041	7947	tags=65%, list=27%, signal=47%	891/3297/7936/3178/23210/6626/221662/23144/6732/22916/11052/10262/10898/25962/27316/7072/6625/5935/84991/11338/3192/8106/10921/6428/1660/6433/580/26528/79066/135295/3191/6427/6829/5725/708/29890/10521/6426/10657/9667/8683/29896/57703/9904/6432/10181/9733/3181/9589/83759/79171/9939/27339/11051/6830/6434/140890/6431/5936/8241/84081/3190/55677/6294/58517/79869/904/10772/6733/22938/64783/56254/4686/4…	GO_BP	CCNB1/HSF1/NELFE/HNRNPA1/JMJD6/SNRPA/RBM24/ZC3H3/SRPK1/NCBP2/CPSF6/SF3B4/CPSF4/VIRMA/RBMX/TIA1/SNRNP70/RBM3/RBM17/U2AF2/HNRNPU/PABPN1/RNPS1/SRSF3/DHX9/SFSWAP/BARD1/DAZAP1/METTL16/SRSF12/HNRNPL/SRSF2/SUPT5H/PTBP1/C1QBP/RBM15B/DDX17/SRSF1/KHDRBS1/SAFB2/SRSF9/TRA2A/CWC22/RBM19/SRSF7/RBM5/SART3/HNRNPA2B1/WTAP/RBM4B/RBM42/RBM8A/PRPF19/NUDT21/SUPT6H/TRA2B/SREK1/SRSF6/RBM4/RBM10/NSRP1/HNRNPK/IWS1/SAFB/R…
GO:0070585	protein localization to mitochondrion	139	0.580865	1.55007	0.00105374	0.0220441	0.0183041	8889	tags=65%, list=31%, signal=45%	2810/90427/7534/1869/706/3099/293/9520/581/10971/1649/10055/10452/57602/9804/54332/134266/7533/79778/7157/56947/5366/5880/9531/808/9141/10059/26520/2931/3308/27113/84134/3329/401505/7332/89781/56993/6721/140823/27429/92609/54543/7531/10953/29928/7532/4137/3320/55823/6720/26517/100287932/10245/10075/1459/51079/196294/26521/841/26515/10425/118424/131474/55486/9776/7027/25813/90580/637/23368/4836/75…	GO_BP	SFN/BMF/YWHAZ/E2F1/TSPO/HK2/SLC25A6/NPEPPS/BAX/YWHAQ/DDIT3/SAE1/TOMM40/USP36/TOMM20/GDAP1/GRPEL2/YWHAH/MICALL2/TP53/MFF/PMAIP1/RAC2/BAG3/CALM3/PDCD5/DNM1L/TIMM9/GSK3A/HSPA4/BBC3/TOMM40L/HSPD1/TOMM5/UBE2L3/HPS4/TOMM22/SREBF2/ROMO1/HTRA2/TIMM50/TOMM7/YWHAE/TOMM34/TIMM22/YWHAG/MAPT/HSP90AA1/VPS11/SREBF1/TIMM13/TIMM23/TIMM17B/HUWE1/CSNK2A2/NDUFA13/IMMP1L/TIMM8B/CASP8/TIMM10B/ARIH2/UBE2J2/CHCHD4/PARL/…
GO:0070972	protein localization to endoplasmic reticulum	137	0.721512	1.92438	0.00105374	0.0220441	0.0183041	3352	tags=62%, list=12%, signal=55%	6132/6129/6173/3921/6222/6229/6147/6188/6206/9349/6204/6187/6201/6233/6168/6175/6227/6139/6193/6223/6169/6133/6142/6130/6124/6161/6155/6157/6156/6194/9045/6141/6136/23521/6224/6181/6158/6143/6228/6160/6191/6125/6165/6167/6218/6217/6154/11224/4736/6208/6128/6176/6189/6205/6152/6232/6137/6230/6170/25873/6159/6122/6209/6171/8733/6144/6138/6235/6234/6203/23645/10945/100131208/6134/7311/6210/6164/2348…	GO_BP	RPL8/RPL7/RPL36A/RPSA/RPS18/RPS24/RPL23A/RPS3/RPS12/RPL23/RPS10/RPS2/RPS7/RPS27A/RPL37A/RPLP0/RPS21/RPL17/RPS5/RPS19/RPL38/RPL9/RPL18A/RPL7A/RPL4/RPL32/RPL27/RPL27A/RPL30/RPS6/RPL14/RPL18/RPL12/RPL13A/RPS20/RPLP2/RPL28/RPL19/RPS23/RPL31/RPS4X/RPL5/RPL35A/RPL37/RPS17/RPS16/RPL26/RPL35/RPL10A/RPS14/RPL6/RPLP1/RPS3A/RPS11/RPL24/RPS27/RPL13/RPS25/RPL39/RPL36/RPL29/RPL3/RPS15/RPL41/GPAA1/RPL21/RPL15/R…
GO:0072655	establishment of protein localization to mitochondrion	136	0.583044	1.5544	0.00105374	0.0220441	0.0183041	8889	tags=66%, list=31%, signal=46%	2810/90427/7534/1869/706/3099/293/9520/581/10971/1649/10055/10452/57602/9804/54332/134266/7533/79778/7157/56947/5366/5880/9531/808/9141/26520/2931/3308/27113/84134/3329/401505/7332/89781/56993/6721/140823/27429/92609/54543/7531/10953/29928/7532/4137/3320/55823/6720/26517/100287932/10245/10075/1459/51079/196294/26521/841/26515/10425/118424/131474/55486/9776/7027/25813/90580/637/23368/4836/7529/105…	GO_BP	SFN/BMF/YWHAZ/E2F1/TSPO/HK2/SLC25A6/NPEPPS/BAX/YWHAQ/DDIT3/SAE1/TOMM40/USP36/TOMM20/GDAP1/GRPEL2/YWHAH/MICALL2/TP53/MFF/PMAIP1/RAC2/BAG3/CALM3/PDCD5/TIMM9/GSK3A/HSPA4/BBC3/TOMM40L/HSPD1/TOMM5/UBE2L3/HPS4/TOMM22/SREBF2/ROMO1/HTRA2/TIMM50/TOMM7/YWHAE/TOMM34/TIMM22/YWHAG/MAPT/HSP90AA1/VPS11/SREBF1/TIMM13/TIMM23/TIMM17B/HUWE1/CSNK2A2/NDUFA13/IMMP1L/TIMM8B/CASP8/TIMM10B/ARIH2/UBE2J2/CHCHD4/PARL/ATG13/…
GO:0000723	telomere maintenance	141	0.662354	1.76954	0.00105485	0.0220441	0.0183041	6057	tags=66%, list=21%, signal=52%	6714/9212/9401/4609/4751/5570/5984/3326/80119/22948/5888/3178/10576/908/7203/5424/9156/26354/898/5591/23381/1736/286053/2237/10575/5557/10694/641/55226/4361/10574/2547/3192/55135/79035/50485/5111/6117/5558/5892/7517/1763/6950/4216/54433/142/65057/10728/55651/23649/328/5422/5982/3184/4683/51548/9134/55183/11284/167227/2067/5981/64421/5594/5595/3320/64858/3181/3183/10714/56655/7520/55505/54107/9894…	GO_BP	SRC/AURKB/RECQL4/MYC/NEK2/PKIB/RFC4/HSP90AB1/PIF1/CCT5/RAD51/HNRNPA1/CCT2/CCT6A/CCT3/POLD1/EXO1/GNL3/CCNE1/PRKDC/SMG5/DKC1/NSMCE2/FEN1/CCT4/PRIM1/CCT8/BLM/NAT10/MRE11/CCT7/XRCC6/HNRNPU/WRAP53/NABP2/SMARCAL1/PCNA/RPA1/PRIM2/RAD51D/XRCC3/DNA2/TCP1/MAP3K4/GAR1/PARP1/ACD/PTGES3/NHP2/POLA2/APEX1/POLA1/RFC2/HNRNPD/NBN/SIRT6/CCNE2/RIF1/PNKP/DCP2/ERCC1/RFC1/DCLRE1C/MAPK1/MAPK3/HSP90AA1/DCLRE1B/HNRNPA2B1/…
GO:0001738	morphogenesis of a polarized epithelium	140	0.568944	1.51904	0.00105485	0.0220441	0.0183041	9973	tags=70%, list=34%, signal=46%	22943/2719/89958/5754/23616/115908/1856/3911/8324/1741/163/1857/10197/57216/64750/2239/85407/9620/25/9231/5216/1601/409/9968/4300/10890/5879/8321/6259/8323/1173/5710/2535/9948/54903/5717/5705/5691/128272/2295/81839/90410/10213/57664/284217/1213/5682/161/5693/9368/5685/3909/5709/5719/84446/5692/4919/5707/27031/5704/1855/9491/6423/5048/387/5689/9024/23198/5708/5714/5716/160/163183/1175/57154/166336…	GO_BP	DKK1/GPC3/SAPCD2/PTK7/SH3BP1/CTHRC1/DVL2/LAMA5/FZD7/DLG3/AP2B1/DVL3/PSME3/VANGL2/SMURF2/GPC4/NKD1/CELSR1/ABL1/DLG5/PFN1/DAB2/ARRB2/MED12/MLLT3/RAB10/RAC1/FZD1/RYK/FZD6/AP2M1/PSMD4/FZD2/WDR1/MKS1/PSMD11/PSMC5/PSMB3/ARHGEF19/FOXF2/VANGL1/IFT20/PSMD14/PLEKHA4/LAMA1/CLTC/PSMA1/AP2A2/PSMB5/SLC9A3R1/PSMA4/LAMA3/PSMD3/PSMD13/BRSK1/PSMB4/ROR1/PSMD1/NPHP3/PSMC4/DVL1/PSMF1/SFRP2/PAFAH1B1/RHOA/PSMB1/BRSK2/P…
GO:0006606	protein import into nucleus	141	0.556699	1.48727	0.00105485	0.0220441	0.0183041	8808	tags=60%, list=30%, signal=42%	9349/3838/1894/5580/7040/55612/10155/652/10736/51366/5901/3837/4321/23636/4088/9679/29107/1434/57506/10204/79902/3843/23511/10527/9221/503542/7157/57122/7175/9531/9688/9631/79711/4000/6850/100101267/51501/2316/55696/30000/3842/129401/754/84268/55705/5594/8882/5469/5296/9972/1432/55746/8841/3728/5371/51684/8021/3840/4927/5569/10762/55027/23534/23435/84455/4763/9883/55929/5903/55198/10073/4928/9818…	GO_BP	RPL23/KPNA2/ECT2/PRKCD/TGFB1/FERMT1/TRIM28/BMP4/SIX2/UBR5/RAN/KPNB1/MMP12/NUP62/SMAD3/FAM53B/NXT1/CSE1L/MAVS/NUTF2/NUP85/IPO5/NUP188/IPO7/NOLC1/SPRN/TP53/NUP107/TPR/BAG3/NUP93/NUP155/IPO4/LMNA/SYK/POM121C/HIKESHI/FLNA/RBM22/TNPO2/TNPO1/NUP35/PTTG1IP/RPAIN/IPO9/MAPK1/ZPR1/MED1/PIK3R2/NUP153/MAPK14/NUP133/HDAC3/JUP/PML/SUFU/NUP214/KPNA4/NUP88/PKIA/NUP50/HEATR3/TNPO3/TARDBP/EFCAB7/NF1/POM121/DMAP1/R…
GO:0031056	regulation of histone modification	140	0.57922	1.54648	0.00105485	0.0220441	0.0183041	8385	tags=67%, list=29%, signal=48%	891/3481/2648/4582/7040/1111/90780/3976/4302/7936/51366/26147/26993/3720/6598/23028/6418/55818/5252/1786/8473/9757/1789/22823/7157/26097/672/7422/55170/4297/408/4000/11143/94104/55209/55611/10856/8986/55011/6879/55183/6688/63925/8726/64324/25865/1487/10270/26036/5595/4204/54904/9733/55100/54880/55904/3553/7334/57343/6720/22976/6830/201163/10474/9320/23476/55677/2672/472/6871/7291/10782/25836/546/…	GO_BP	CCNB1/IGF2/KAT2A/MUC1/TGFB1/CHEK1/PYGO2/LIF/MLLT6/NELFE/UBR5/PHF19/AKAP8L/JARID2/SMARCB1/KDM1A/SET/KDM3A/PHF1/DNMT1/OGT/KMT2B/DNMT3B/MTF2/TP53/CHTOP/BRCA1/VEGFA/PRMT6/KMT2A/ARRB1/LMNA/KAT7/PAXBP1/SETD5/OTUB1/RUVBL2/RPS6KA4/PIH1D1/TAF7/RIF1/SPI1/ZNF335/EED/NSD1/PRKD2/CTBP1/AKAP8/ZNF451/MAPK3/MECP2/NSD3/SART3/WDR70/BCOR/KMT2E/IL1B/UBE2N/ZNF304/SREBF1/PAXIP1/SUPT6H/FLCN/TADA3/TRIP12/BRD4/IWS1/GFI1/A…
GO:0016571	histone methylation	132	0.613892	1.63483	0.00105597	0.0220441	0.0183041	8277	tags=70%, list=28%, signal=50%	2091/3276/90780/2146/4302/7936/57673/10919/26147/3275/3720/7468/6598/23028/56950/55818/84787/5252/79723/1786/8473/9757/1789/9869/10196/22823/26097/672/200424/387893/11091/55170/11108/30827/4297/4000/23512/94104/55209/64754/55011/63976/55183/63925/8726/84444/64324/11137/4204/54904/2145/54880/55904/10498/51742/57343/22976/6830/84661/23476/55677/6839/2672/55352/28989/84332/8085/80335/10782/55870/422…	GO_BP	FBL/PRMT1/PYGO2/EZH2/MLLT6/NELFE/BEND3/EHMT2/PHF19/PRMT2/JARID2/NSD2/SMARCB1/KDM1A/SMYD2/KDM3A/KMT5C/PHF1/SUV39H2/DNMT1/OGT/KMT2B/DNMT3B/SETDB1/PRMT3/MTF2/CHTOP/BRCA1/TET3/KMT5A/WDR5/PRMT6/PRDM4/CXXC1/KMT2A/LMNA/SUZ12/PAXBP1/SETD5/SMYD3/PIH1D1/PRDM16/RIF1/ZNF335/EED/DOT1L/NSD1/PWP1/MECP2/NSD3/EZH1/BCOR/KMT2E/CARM1/ARID4B/ZNF304/PAXIP1/SUPT6H/DPY30/BRD4/IWS1/SUV39H1/GFI1/COPRS/NTMT1/DYDC2/KMT2D/WD…
GO:0031023	microtubule organizing center organization	132	0.594648	1.58359	0.00105597	0.0220441	0.0183041	7775	tags=66%, list=27%, signal=49%	5347/983/2648/9768/4751/4869/3832/402/1111/284403/1107/92421/22994/899/23636/26973/29901/7516/6790/51652/93323/5902/1874/116840/672/23354/1017/115106/7517/11190/151648/84552/10733/6491/84612/54801/128866/91147/9475/9648/4957/10432/57787/9793/55835/9851/79441/163786/1639/7514/23177/26005/55722/5108/4659/9696/55559/85459/25886/5314/124093/55125/64793/2801/4591/55755/84446/55968/55142/1069/152185/51…	GO_BP	PLK1/CDK1/KAT2A/PCLAF/NEK2/NPM1/KIF11/ARL2/CHEK1/WDR62/CHD3/CHMP4C/CEP131/CCNF/NUP62/CHORDC1/SAC3D1/XRCC2/AURKA/CHMP3/HAUS8/RANBP1/E2F4/CNTROB/BRCA1/HAUS5/CDK2/HAUS1/XRCC3/CEP250/SGO1/PARD6G/PLK4/STIL/PARD6B/HAUS6/CHMP4B/TMEM67/ROCK2/GCC2/ODF2/RBM14/MARK4/CKAP5/CENPJ/KIAA0753/HAUS3/SASS6/DCTN1/XPO1/CEP68/C2CD3/CEP72/PCM1/PPP1R12A/CROCC/HAUS7/CEP295/POC1A/PKHD1/CCDC78/CEP192/CEP85/GOLGA2/TRIM37/CD…
GO:0032543	mitochondrial translation	132	0.572126	1.52361	0.00105597	0.0220441	0.0183041	9845	tags=70%, list=34%, signal=47%	51649/116540/28998/124995/63875/54534/10128/51001/84311/84300/90480/9553/708/65005/57129/84881/84273/64949/51067/28958/54460/122704/92170/84545/26284/387338/51263/6183/55037/118487/29088/92399/51081/55173/28977/64928/65003/10884/23107/285367/55157/51335/64965/51642/11222/55278/57505/51264/51021/283459/51258/7818/60488/55168/51373/29074/6182/10352/64978/51654/81554/54516/29093/79590/28973/65993/50…	GO_BP	MRPS23/MRPL53/MRPL13/MRPL10/MRPL17/MRPL50/LRPPRC/MTERF3/MRPL45/UQCC2/GADD45GIP1/MRPL33/C1QBP/MRPL9/MRPL47/RPUSD4/NOA1/MRPS26/YARS2/COA3/MRPS21/MRPL52/MTG1/MRPL43/ERAL1/NSUN4/MRPL30/MRPS12/PTCD3/CHCHD1/MRPL15/MRRF/MRPS7/MRPS10/MRPL42/MRPL14/MRPL11/MRPS30/MRPS27/RPUSD3/DARS2/NGRN/MRPS9/MRPL48/MRPL3/QRSL1/AARS2/MRPL27/MRPS16/GATC/MRPL51/DAP3/MRPS35/MRPS18A/MRPS17/MRPL18/MRPL12/WARS2/MRPL38/CDK5RAP1/…
GO:0051053	negative regulation of DNA metabolic process	132	0.548993	1.46201	0.00105597	0.0220441	0.0183041	6335	tags=55%, list=22%, signal=43%	6714/990/3297/6188/6282/10155/80119/51053/3178/51366/8091/116028/23560/81931/5468/55010/26271/27000/4436/641/9126/9984/55226/64110/4361/56893/7157/3192/50485/10715/29980/142/9400/65057/4297/55611/4683/55183/167227/10721/7270/2067/3980/27063/23063/11200/3183/7158/64061/7520/8914/4968/91603/201163/54962/545/9320/23347/146059/80351/2956/472/7291/79991/4221/10111/5394/7013/79000/23244/2697/604	GO_BP	SRC/CDC6/HSF1/RPS3/S100A11/TRIM28/PIF1/GMNN/HNRNPA1/UBR5/HMGA2/RMI2/GTPBP4/ZNF93/PPARG/PARPBP/FBXO5/DNAJC2/MSH2/BLM/SMC3/THOC1/NAT10/MAGEF1/MRE11/UBQLN4/TP53/HNRNPU/SMARCAL1/CERS1/DONSON/PARP1/RECQL5/ACD/KMT2A/OTUB1/NBN/RIF1/DCP2/POLQ/TTF1/ERCC1/LIG3/ANKRD1/WAPL/CHEK2/HNRNPC/TP53BP1/TSPYL2/XRCC5/TIMELESS/OGG1/ZNF830/FLCN/TIPIN/ATR/TRIP12/SMCHD1/CDAN1/TNKS2/MSH6/ATM/TWIST1/STN1/MEN1/RAD50/EXOSC10/…
GO:0006405	RNA export from nucleus	134	0.686373	1.82661	0.0010582	0.0220441	0.0183041	6908	tags=78%, list=24%, signal=60%	10212/4869/23212/57510/10189/3178/5901/29894/23381/23636/26993/6741/29107/22916/8563/23225/11052/10898/79023/6209/79902/22794/84271/23511/9984/7919/9775/8480/23165/11338/348995/7248/57122/26097/7175/8106/10921/6428/1660/55706/9688/9631/79228/6427/56943/11260/84946/5433/29890/8189/51692/100101267/1984/55795/6426/10657/84324/8086/8683/81929/129401/7884/10482/64062/6432/84321/26019/9877/9295/3181/75…	GO_BP	DDX39A/NPM1/RRS1/XPO5/ALYREF/HNRNPA1/RAN/CPSF1/SMG5/NUP62/AKAP8L/SSB/NXT1/NCBP2/THOC5/NUP210/CPSF6/CPSF4/NUP37/RPS15/NUP85/CASC3/POLDIP3/NUP188/THOC1/DDX39B/EIF4A3/RAE1/NUP205/U2AF2/NUP43/TSC1/NUP107/CHTOP/TPR/PABPN1/RNPS1/SRSF3/DHX9/NDC1/NUP93/NUP155/THOC6/SRSF2/ENY2/XPOT/LTV1/POLR2D/RBM15B/SYMPK/CPSF3/POM121C/EIF5A/PCID2/SRSF1/KHDRBS1/SARNP/AAAS/SRSF9/SEH1L/NUP35/SLBP/NXF1/RBM26/SRSF7/THOC3/UPF…
GO:0032273	positive regulation of protein polymerization	130	0.541099	1.43771	0.0010582	0.0220441	0.0183041	7757	tags=56%, list=27%, signal=41%	7429/80115/8440/6188/402/84722/9886/7408/22919/8936/11135/84501/29108/5217/10095/10152/5058/3304/10435/10552/4733/10093/81873/8851/55604/89848/5216/10109/10094/51673/5879/2017/4641/253725/2885/23580/3303/55971/4137/10787/3320/4204/1639/348110/9026/55845/3055/10096/2764/253260/11151/10344/5987/274/55755/10097/7013/51199/100287171/55243/23332/10092/9463/387/9535/2241/56907/3071/4926/23221/1739/5717…	GO_BP	VIL1/BAIAP2L2/NCK2/RPS3/ARL2/PSRC1/RHOBTB1/VASP/MAPRE1/WASF1/CDC42EP1/SPIRE2/PYCARD/PFN2/ARPC1B/ABI2/PAK1/HSPA1B/CDC42EP2/ARPC1A/DRG1/ARPC4/ARPC5L/CDK5R1/CARMIL1/FCHSD1/PFN1/ARPC2/ARPC3/TPPP3/RAC1/CTTN/MYO1C/WASHC2C/GRB2/CDC42EP4/HSPA1A/BAIAP2L1/MAPT/NCKAP1/HSP90AA1/MECP2/DCTN1/ARPIN/HIP1R/BRK1/HCK/ACTR3/GMFB/RICTOR/CORO1A/CCL26/TRIM27/BIN1/CDK5RAP2/ACTR2/TERF1/NIN/WASHC1/KIRREL1/CLASP1/ARPC5/PIC…
GO:0034605	cellular response to heat	130	0.58146	1.54495	0.0010582	0.0220441	0.0183041	8936	tags=73%, list=31%, signal=51%	3297/26353/3326/1410/7057/3066/23636/2288/3310/26973/23225/79023/3304/79902/27000/23511/8480/7266/23165/3298/348995/10808/57122/3299/7175/9531/55706/9688/6117/9631/9532/51182/5433/10728/10016/100101267/51501/27429/1616/3303/8086/81929/7531/129401/5594/5595/4137/3320/440498/10049/9972/3281/57805/23279/55746/3162/545/3312/818/8021/57521/6782/84335/472/3654/5931/4927/6118/10762/64223/4067/3337/2033/…	GO_BP	HSF1/HSPB8/HSP90AB1/CRYAB/THBS1/HDAC2/NUP62/FKBP4/HSPA6/CHORDC1/NUP210/NUP37/HSPA1B/NUP85/DNAJC2/NUP188/RAE1/DNAJC7/NUP205/HSF2/NUP43/HSPH1/NUP107/HSF4/TPR/BAG3/NDC1/NUP93/RPA1/NUP155/BAG2/HSPA14/POLR2D/PTGES3/PDCD6/POM121C/HIKESHI/HTRA2/DAXX/HSPA1A/AAAS/SEH1L/YWHAE/NUP35/MAPK1/MAPK3/MAPT/HSP90AA1/HSBP1L1/DNAJB6/NUP153/HSBP1/CCAR2/NUP160/NUP133/HMOX1/ATR/HSPA8/CAMK2G/NUP214/RPTOR/HSPA13/AKT1S1/AT…
GO:0042770	signal transduction in response to DNA damage	130	0.615872	1.63638	0.0010582	0.0220441	0.0183041	7745	tags=66%, list=27%, signal=49%	6659/891/5347/2810/10397/983/1820/2305/4582/9521/55571/1869/1111/51512/3276/57060/57472/4282/6154/995/25946/5591/51514/835/581/7023/7832/6790/23028/56950/161742/1874/7157/9125/4194/51720/5366/672/25904/1017/5111/387893/25/10538/55367/79733/2885/5325/4683/754/4848/27063/4849/79915/11200/200734/10498/1432/27339/22976/84142/545/5371/472/7291/4487/546/7027/51147/2033/9577/637/29883/9337/1263/8493/605…	GO_BP	SOX4/CCNB1/PLK1/SFN/NDRG1/CDK1/ARID3A/FOXM1/MUC1/EEF1E1/CNOT11/E2F1/CHEK1/GTSE1/PRMT1/PCBP4/CNOT6/MIF/RPL26/CDC25C/ZNF385A/PRKDC/DTL/CASP2/BAX/TFAP4/BTG2/AURKA/KDM1A/SMYD2/SPRED1/E2F4/TP53/CNOT9/MDM4/UIMC1/PMAIP1/BRCA1/CNOT10/CDK2/PCNA/KMT5A/ABL1/BATF/PIDD1/E2F8/GRB2/PLAGL1/NBN/PTTG1IP/CNOT2/ANKRD1/CNOT3/ATAD5/CHEK2/SPRED2/CARM1/MAPK14/PRPF19/PAXIP1/ABRAXAS1/ATR/PML/ATM/TWIST1/MSX1/ATRX/TFDP1/ING…
GO:0043484	regulation of RNA splicing	131	0.596599	1.58697	0.0010582	0.0220441	0.0183041	7947	tags=64%, list=27%, signal=47%	54845/3178/23210/221662/6732/10262/9991/27316/7072/3187/6625/1196/5935/84991/11338/3192/10921/6428/6433/2521/26528/79066/135295/3191/6427/10084/5725/708/29890/55544/10521/6426/10657/55696/3303/8683/29896/57703/9904/6432/8882/22927/10181/9733/1198/3181/9589/92906/83759/58155/79171/9939/23076/57716/27339/51755/6434/140890/6431/5936/8241/84081/3190/8227/58517/10772/6733/22938/64783/10922/4686/1195/4…	GO_BP	ESRP1/HNRNPA1/JMJD6/RBM24/SRPK1/SF3B4/PTBP3/RBMX/TIA1/HNRNPH1/SNRNP70/CLK2/RBM3/RBM17/U2AF2/HNRNPU/RNPS1/SRSF3/SFSWAP/FUS/DAZAP1/METTL16/SRSF12/HNRNPL/SRSF2/PQBP1/PTBP1/C1QBP/RBM15B/RBM38/DDX17/SRSF1/KHDRBS1/RBM22/HSPA1A/SRSF9/TRA2A/CWC22/RBM19/SRSF7/ZPR1/HABP4/RBM5/SART3/CLK3/HNRNPA2B1/WTAP/HNRNPLL/RBM4B/PTBP2/RBM42/RBM8A/RRP1B/PRX/PRPF19/CDK12/TRA2B/SREK1/SRSF6/RBM4/RBM10/NSRP1/HNRNPK/AKAP17A/R…
GO:0072175	epithelial tube formation	131	0.579007	1.54017	0.0010582	0.0220441	0.0183041	5436	tags=46%, list=19%, signal=37%	6659/6662/6692/8463/131405/6768/10653/5754/2648/115908/6201/23513/7040/6928/2348/7408/652/1856/25902/7289/9585/133/10522/1857/57216/5898/7248/6788/7042/58495/26160/9620/25/54910/5216/6491/57167/55081/9968/8321/51098/8323/1072/11146/5916/80184/2535/51804/54903/57545/3091/7849/7798/57534/655/51684/84678/6789/5727/7291	GO_BP	SOX4/SOX9/SPINT1/TEAD2/TRIM71/ST14/SPINT2/PTK7/KAT2A/CTHRC1/RPS7/SCRIB/TGFB1/HNF1B/FOLR1/VASP/BMP4/DVL2/MTHFD1L/TULP3/KIF20B/ADM/DEAF1/DVL3/VANGL2/RALA/TSC1/STK3/TGFB2/OVOL2/IFT172/CELSR1/ABL1/SEMA4C/PFN1/STIL/SALL4/IFT57/MED12/FZD1/IFT52/FZD6/CFL1/GLMN/RARG/CEP290/FZD2/SIX4/MKS1/CC2D2A/HIF1A/PAX8/LUZP1/MIB1/BMP7/SUFU/KDM2B/STK4/PTCH1/TWIST1
GO:1902850	microtubule cytoskeleton organization involved in mitosis	131	0.654526	1.74105	0.0010582	0.0220441	0.0183041	6774	tags=67%, list=23%, signal=52%	4605/991/126353/332/9212/891/5347/1058/83540/22974/89958/9055/3833/10460/9493/4751/29127/9181/10403/3832/24137/7272/51203/284403/3925/84722/92421/57405/5901/3837/4085/23636/55726/1104/7283/3304/54908/7756/6790/9126/1062/8480/27175/6867/440145/4733/7175/3192/10540/9700/1778/55154/8766/6491/29899/128866/4134/2316/3303/8086/6993/56647/3796/4204/11200/1639/79866/114327/6683/81569/5524/25886/10121/690…	GO_BP	MYBL2/CDC20/MISP/BIRC5/AURKB/CCNB1/PLK1/CENPA/NUF2/TPX2/SAPCD2/PRC1/KIFC1/TACC3/KIF23/NEK2/RACGAP1/ARHGEF2/NDC80/KIF11/KIF4A/TTK/NUSAP1/WDR62/STMN1/PSRC1/CHMP4C/SPC25/RAN/KPNB1/MAD2L1/NUP62/INTS13/RCC1/TUBG1/HSPA1B/SPDL1/ZNF207/AURKA/SMC3/CENPE/RAE1/TUBG2/TACC1/MZT1/DRG1/TPR/HNRNPU/DCTN2/ESPL1/DYNC1H1/MSTO1/RAB11A/STIL/GPSM2/CHMP4B/MAP4/FLNA/HSPA1A/AAAS/DYNLT1/BCCIP/KIF2A/MECP2/CHEK2/DCTN1/BORA/E…
GO:0000725	recombinational repair	124	0.643707	1.7029	0.0010627	0.0220441	0.0183041	8063	tags=73%, list=28%, signal=53%	9401/4172/4173/4171/4796/8318/4175/1111/4176/5888/83695/64210/116028/10635/4174/286053/2237/8438/55010/7516/23028/6421/641/51149/64110/4361/27343/9907/56893/55159/672/55135/79035/2521/6117/119392/5892/8317/7517/84515/142/9400/51659/84296/10933/4683/51548/55183/10721/3980/64859/7158/80198/8914/7334/57599/10213/5893/23347/5889/253714/472/5932/23514/6118/25836/10097/25788/10111/7979/79000/63979/5461…	GO_BP	RECQL4/MCM3/MCM4/MCM2/TONSL/CDC45/MCM6/CHEK1/MCM7/RAD51/RHNO1/MMS19/RMI2/RAD51AP1/MCM5/NSMCE2/FEN1/RAD54L/PARPBP/XRCC2/KDM1A/SFPQ/BLM/MRNIP/MAGEF1/MRE11/POLL/AP5Z1/UBQLN4/RFWD3/BRCA1/WRAP53/NABP2/FUS/RPA1/SFR1/RAD51D/CDC7/XRCC3/MCM8/PARP1/RECQL5/GINS2/GINS4/MORF4L1/NBN/SIRT6/RIF1/POLQ/LIG3/NABP1/TP53BP1/MUS81/TIMELESS/UBE2N/WDR48/PSMD14/RAD52/SMCHD1/RAD51C/MMS22L/ATM/RBBP8/SPIDR/RPA2/NIPBL/ACTR2/…
GO:0007098	centrosome cycle	124	0.591546	1.56491	0.0010627	0.0220441	0.0183041	7775	tags=65%, list=27%, signal=48%	5347/983/2648/9768/4751/4869/3832/402/1111/284403/1107/92421/22994/899/23636/26973/29901/7516/6790/51652/93323/5902/116840/672/23354/1017/115106/7517/11190/151648/84552/10733/6491/84612/54801/128866/91147/9475/4957/10432/57787/9793/55835/9851/79441/163786/1639/7514/23177/26005/55722/5108/4659/9696/55559/85459/25886/5314/55125/64793/2801/4591/55755/84446/55968/55142/1069/152185/51199/10806/1070/54…	GO_BP	PLK1/CDK1/KAT2A/PCLAF/NEK2/NPM1/KIF11/ARL2/CHEK1/WDR62/CHD3/CHMP4C/CEP131/CCNF/NUP62/CHORDC1/SAC3D1/XRCC2/AURKA/CHMP3/HAUS8/RANBP1/CNTROB/BRCA1/HAUS5/CDK2/HAUS1/XRCC3/CEP250/SGO1/PARD6G/PLK4/STIL/PARD6B/HAUS6/CHMP4B/TMEM67/ROCK2/ODF2/RBM14/MARK4/CKAP5/CENPJ/KIAA0753/HAUS3/SASS6/DCTN1/XPO1/CEP68/C2CD3/CEP72/PCM1/PPP1R12A/CROCC/HAUS7/CEP295/POC1A/PKHD1/CEP192/CEP85/GOLGA2/TRIM37/CDK5RAP2/BRSK1/NSFL…
GO:0000724	double-strand break repair via homologous recombination	123	0.642438	1.6987	0.00106383	0.0220441	0.0183041	8063	tags=72%, list=28%, signal=53%	9401/4172/4173/4171/4796/8318/4175/1111/4176/5888/64210/116028/10635/4174/286053/2237/8438/55010/7516/23028/6421/641/51149/64110/4361/27343/9907/56893/55159/672/55135/79035/2521/6117/119392/5892/8317/7517/84515/142/9400/51659/84296/10933/4683/51548/55183/10721/3980/64859/7158/80198/8914/7334/57599/10213/5893/23347/5889/253714/472/5932/23514/6118/25836/10097/25788/10111/7979/79000/63979/54617/7972…	GO_BP	RECQL4/MCM3/MCM4/MCM2/TONSL/CDC45/MCM6/CHEK1/MCM7/RAD51/MMS19/RMI2/RAD51AP1/MCM5/NSMCE2/FEN1/RAD54L/PARPBP/XRCC2/KDM1A/SFPQ/BLM/MRNIP/MAGEF1/MRE11/POLL/AP5Z1/UBQLN4/RFWD3/BRCA1/WRAP53/NABP2/FUS/RPA1/SFR1/RAD51D/CDC7/XRCC3/MCM8/PARP1/RECQL5/GINS2/GINS4/MORF4L1/NBN/SIRT6/RIF1/POLQ/LIG3/NABP1/TP53BP1/MUS81/TIMELESS/UBE2N/WDR48/PSMD14/RAD52/SMCHD1/RAD51C/MMS22L/ATM/RBBP8/SPIDR/RPA2/NIPBL/ACTR2/RAD54B…
GO:0001736	establishment of planar polarity	123	0.570778	1.50922	0.00106383	0.0220441	0.0183041	9973	tags=71%, list=34%, signal=47%	22943/2719/89958/5754/115908/1856/8324/1741/163/1857/10197/57216/64750/2239/85407/9620/25/5216/1601/409/9968/4300/5879/8321/6259/8323/1173/5710/2535/9948/54903/5717/5705/5691/128272/2295/81839/90410/10213/57664/1213/5682/161/5693/5685/5709/5719/84446/5692/4919/5707/27031/5704/1855/9491/6423/5048/387/5689/9024/23198/5708/5714/5716/160/1175/57154/166336/5694/7855/998/23002/5686/5711/1952/5718/22881…	GO_BP	DKK1/GPC3/SAPCD2/PTK7/CTHRC1/DVL2/FZD7/DLG3/AP2B1/DVL3/PSME3/VANGL2/SMURF2/GPC4/NKD1/CELSR1/ABL1/PFN1/DAB2/ARRB2/MED12/MLLT3/RAC1/FZD1/RYK/FZD6/AP2M1/PSMD4/FZD2/WDR1/MKS1/PSMD11/PSMC5/PSMB3/ARHGEF19/FOXF2/VANGL1/IFT20/PSMD14/PLEKHA4/CLTC/PSMA1/AP2A2/PSMB5/PSMA4/PSMD3/PSMD13/BRSK1/PSMB4/ROR1/PSMD1/NPHP3/PSMC4/DVL1/PSMF1/SFRP2/PAFAH1B1/RHOA/PSMB1/BRSK2/PSME4/PSMD2/PSMD8/PSMD10/AP2A1/AP2S1/SMURF1/PR…
GO:0001838	embryonic epithelial tube formation	123	0.592983	1.56794	0.00106383	0.0220441	0.0183041	5436	tags=48%, list=19%, signal=39%	6659/6662/6692/8463/131405/6768/10653/5754/2648/115908/6201/23513/7040/6928/2348/7408/652/1856/25902/7289/9585/133/10522/1857/57216/5898/7248/6788/7042/58495/26160/9620/25/54910/5216/6491/57167/55081/9968/8321/51098/8323/1072/11146/5916/2535/51804/54903/57545/3091/7849/7798/57534/655/51684/84678/6789/5727/7291	GO_BP	SOX4/SOX9/SPINT1/TEAD2/TRIM71/ST14/SPINT2/PTK7/KAT2A/CTHRC1/RPS7/SCRIB/TGFB1/HNF1B/FOLR1/VASP/BMP4/DVL2/MTHFD1L/TULP3/KIF20B/ADM/DEAF1/DVL3/VANGL2/RALA/TSC1/STK3/TGFB2/OVOL2/IFT172/CELSR1/ABL1/SEMA4C/PFN1/STIL/SALL4/IFT57/MED12/FZD1/IFT52/FZD6/CFL1/GLMN/RARG/FZD2/SIX4/MKS1/CC2D2A/HIF1A/PAX8/LUZP1/MIB1/BMP7/SUFU/KDM2B/STK4/PTCH1/TWIST1
GO:0006414	translational elongation	128	0.539147	1.42902	0.00106383	0.0220441	0.0183041	9759	tags=68%, list=33%, signal=45%	10399/6181/1936/1933/54676/6176/56648/51649/116540/92715/28998/124995/63875/54534/9775/84311/1915/90480/9553/65005/1802/57129/1984/64949/54460/122704/84545/26284/51263/6183/55037/118487/29088/51081/55173/54952/28977/64928/65003/10884/23107/64965/51642/11222/51264/51021/9567/1937/51258/7818/60488/55168/51373/29074/6182/64978/29093/51611/79590/28973/65993/1938/5018/51116/64969/64432/64951/3396/6393…	GO_BP	RACK1/RPLP2/EEF1D/EEF1B2/GTPBP2/RPLP1/EIF5A2/MRPS23/MRPL53/DPH7/MRPL13/MRPL10/MRPL17/MRPL50/EIF4A3/MRPL45/EEF1A1/GADD45GIP1/MRPL33/MRPL9/DPH2/MRPL47/EIF5A/MRPS26/MRPS21/MRPL52/MRPL43/ERAL1/MRPL30/MRPS12/PTCD3/CHCHD1/MRPL15/MRPS7/MRPS10/TRNAU1AP/MRPL42/MRPL14/MRPL11/MRPS30/MRPS27/MRPS9/MRPL48/MRPL3/MRPL27/MRPS16/GTPBP1/EEF1G/MRPL51/DAP3/MRPS35/MRPS18A/MRPS17/MRPL18/MRPL12/MRPL38/MRPL22/DPH5/MRPL24…
GO:0007164	establishment of tissue polarity	123	0.570778	1.50922	0.00106383	0.0220441	0.0183041	9973	tags=71%, list=34%, signal=47%	22943/2719/89958/5754/115908/1856/8324/1741/163/1857/10197/57216/64750/2239/85407/9620/25/5216/1601/409/9968/4300/5879/8321/6259/8323/1173/5710/2535/9948/54903/5717/5705/5691/128272/2295/81839/90410/10213/57664/1213/5682/161/5693/5685/5709/5719/84446/5692/4919/5707/27031/5704/1855/9491/6423/5048/387/5689/9024/23198/5708/5714/5716/160/1175/57154/166336/5694/7855/998/23002/5686/5711/1952/5718/22881…	GO_BP	DKK1/GPC3/SAPCD2/PTK7/CTHRC1/DVL2/FZD7/DLG3/AP2B1/DVL3/PSME3/VANGL2/SMURF2/GPC4/NKD1/CELSR1/ABL1/PFN1/DAB2/ARRB2/MED12/MLLT3/RAC1/FZD1/RYK/FZD6/AP2M1/PSMD4/FZD2/WDR1/MKS1/PSMD11/PSMC5/PSMB3/ARHGEF19/FOXF2/VANGL1/IFT20/PSMD14/PLEKHA4/CLTC/PSMA1/AP2A2/PSMB5/PSMA4/PSMD3/PSMD13/BRSK1/PSMB4/ROR1/PSMD1/NPHP3/PSMC4/DVL1/PSMF1/SFRP2/PAFAH1B1/RHOA/PSMB1/BRSK2/PSME4/PSMD2/PSMD8/PSMD10/AP2A1/AP2S1/SMURF1/PR…
GO:0030326	embryonic limb morphogenesis	121	0.559658	1.48032	0.00106383	0.0220441	0.0183041	9004	tags=60%, list=31%, signal=42%	22943/5307/80144/2719/51176/28982/56603/652/7020/3066/581/7289/55636/5089/3065/3226/1382/2260/7042/3235/2778/657/57167/51098/6909/8323/6468/50515/3549/5916/3206/5469/27077/54903/26005/1750/1954/655/3899/84314/4038/5727/4851/7291/4487/221833/25836/9742/5396/5087/140467/79977/2697/6423/116039/4154/55764/3236/10018/57728/4089/1499/1749/2768/7483/9496/26146/4488/860/8092/79583/130497/64327	GO_BP	DKK1/PITX1/FRAS1/GPC3/LEF1/FLVCR1/CYP26B1/BMP4/TFAP2A/HDAC2/BAX/TULP3/CHD7/PBX2/HDAC1/HOXC10/CRABP2/FGFR1/TGFB2/HOXD9/GNAS/BMPR1A/SALL4/IFT52/TBX2/FZD6/FBXW4/CHST11/IHH/RARG/HOXA10/MED1/B9D1/MKS1/C2CD3/DLX6/MEGF8/BMP7/AFF3/TMEM107/LRP4/PTCH1/NOTCH1/TWIST1/MSX1/SP8/NIPBL/IFT140/PRRX1/PBX1/ZNF358/GRHL2/GJA1/SFRP2/OSR2/MBNL1/IFT122/HOXD10/BCL2L11/WDR19/SMAD4/CTNNB1/DLX5/GNA12/WNT9A/TBX4/TRAF3IP1/MSX…
GO:0035113	embryonic appendage morphogenesis	121	0.559658	1.48032	0.00106383	0.0220441	0.0183041	9004	tags=60%, list=31%, signal=42%	22943/5307/80144/2719/51176/28982/56603/652/7020/3066/581/7289/55636/5089/3065/3226/1382/2260/7042/3235/2778/657/57167/51098/6909/8323/6468/50515/3549/5916/3206/5469/27077/54903/26005/1750/1954/655/3899/84314/4038/5727/4851/7291/4487/221833/25836/9742/5396/5087/140467/79977/2697/6423/116039/4154/55764/3236/10018/57728/4089/1499/1749/2768/7483/9496/26146/4488/860/8092/79583/130497/64327	GO_BP	DKK1/PITX1/FRAS1/GPC3/LEF1/FLVCR1/CYP26B1/BMP4/TFAP2A/HDAC2/BAX/TULP3/CHD7/PBX2/HDAC1/HOXC10/CRABP2/FGFR1/TGFB2/HOXD9/GNAS/BMPR1A/SALL4/IFT52/TBX2/FZD6/FBXW4/CHST11/IHH/RARG/HOXA10/MED1/B9D1/MKS1/C2CD3/DLX6/MEGF8/BMP7/AFF3/TMEM107/LRP4/PTCH1/NOTCH1/TWIST1/MSX1/SP8/NIPBL/IFT140/PRRX1/PBX1/ZNF358/GRHL2/GJA1/SFRP2/OSR2/MBNL1/IFT122/HOXD10/BCL2L11/WDR19/SMAD4/CTNNB1/DLX5/GNA12/WNT9A/TBX4/TRAF3IP1/MSX…
GO:0006997	nucleus organization	125	0.603407	1.59541	0.0010661	0.0220441	0.0183041	7645	tags=61%, list=26%, signal=45%	891/5347/9133/983/6223/90780/92421/26993/6732/79188/57602/23481/3148/80346/221496/5518/23141/1760/55818/10436/9221/23165/23399/57122/7175/55706/55135/51280/9688/9631/5578/4000/128866/81929/129401/8815/8882/9025/79607/22927/1639/6683/9972/84172/10783/5819/55746/7443/29082/83983/165324/5371/274/7536/23592/25909/3267/55968/6733/5515/23353/23435/9519/5048/2852/5119/6676/5520/91782/64645/26135/4928/79…	GO_BP	CCNB1/PLK1/CCNB2/CDK1/RPS19/PYGO2/CHMP4C/AKAP8L/SRPK1/TMEM43/USP36/PES1/HMGB2/REEP4/LEMD2/PPP2R1A/ANKLE2/DMPK/KDM3A/EMG1/NOLC1/NUP205/CTDNEP1/NUP107/TPR/NDC1/WRAP53/GOLM1/NUP93/NUP155/PRKCA/LMNA/CHMP4B/SEH1L/NUP35/BANF1/ZPR1/RNF8/FAM118B/HABP4/DCTN1/SPAST/NUP153/POLR1B/NEK6/NECTIN2/NUP133/VRK1/CHMP4A/TSSK6/UBXN2A/PML/BIN1/SF1/LEMD3/AHCTF1/AGFG1/NSFL1C/SRPK2/PPP2CA/SUN1/TARDBP/TBPL1/PAFAH1B1/GPER1…
GO:0045727	positive regulation of translation	125	0.599065	1.58393	0.0010661	0.0220441	0.0183041	7766	tags=58%, list=27%, signal=42%	6659/26986/3646/8440/4869/8531/3673/8664/1019/6191/6125/6154/7057/56648/8872/1968/84271/7919/9775/55226/5935/6203/84300/23367/23645/3872/1660/23185/56339/6895/55323/708/8087/5433/5436/84881/1984/10657/3184/28958/5724/6198/5594/65094/387338/5595/8893/22927/54915/65109/65110/23178/57409/23107/285367/3692/51335/10605/253943/51654/81554/9513/387/1938/54931/84305/1994/63935/79072/29063/51441/7431	GO_BP	SOX4/PABPC1/EIF3E/NCK2/NPM1/YBX3/ITGA2/EIF3D/CDK4/RPS4X/RPL5/RPL26/THBS1/EIF5A2/CDC123/EIF2S3/POLDIP3/DDX39B/EIF4A3/NAT10/RBM3/RPS9/UQCC2/LARP1/PPP1R15A/KRT17/DHX9/LARP4B/METTL3/TARBP2/LARP6/C1QBP/FXR1/POLR2D/POLR2G/RPUSD4/EIF5A/KHDRBS1/HNRNPD/COA3/PTAFR/RPS6KB1/MAPK1/JMJD4/NSUN4/MAPK3/EIF2B5/HABP4/YTHDF1/UPF3B/UPF3A/PASK/MIF4GD/MRPS27/RPUSD3/EIF6/NGRN/PAIP1/YTHDF3/CDK5RAP1/RCC1L/FXR2/RHOA/EEF2/T…
GO:0071426	ribonucleoprotein complex export from nucleus	126	0.684595	1.81157	0.0010661	0.0220441	0.0183041	6908	tags=78%, list=24%, signal=60%	10212/4869/23212/10189/5901/29894/23381/23636/26993/6741/29107/22916/8563/23225/10898/79023/6209/79902/22794/84271/23511/9984/7919/9775/8480/23165/11338/348995/7248/57122/26097/7175/8106/10921/6428/55706/9688/9631/79228/6427/56943/11260/84946/5433/29890/8189/51692/100101267/1984/55795/6426/84324/8086/8683/81929/129401/7884/10482/6432/84321/26019/9877/9295/3181/7514/81608/9972/199746/65109/9939/23…	GO_BP	DDX39A/NPM1/RRS1/ALYREF/RAN/CPSF1/SMG5/NUP62/AKAP8L/SSB/NXT1/NCBP2/THOC5/NUP210/CPSF4/NUP37/RPS15/NUP85/CASC3/POLDIP3/NUP188/THOC1/DDX39B/EIF4A3/RAE1/NUP205/U2AF2/NUP43/TSC1/NUP107/CHTOP/TPR/PABPN1/RNPS1/SRSF3/NDC1/NUP93/NUP155/THOC6/SRSF2/ENY2/XPOT/LTV1/POLR2D/RBM15B/SYMPK/CPSF3/POM121C/EIF5A/PCID2/SRSF1/SARNP/AAAS/SRSF9/SEH1L/NUP35/SLBP/NXF1/SRSF7/THOC3/UPF2/ZC3H11A/SRSF11/HNRNPA2B1/XPO1/FIP1L1…
GO:2001251	negative regulation of chromosome organization	126	0.648493	1.71604	0.0010661	0.0220441	0.0183041	6163	tags=61%, list=21%, signal=48%	3159/6714/991/9232/9212/891/5347/7153/81620/9319/701/1063/10403/699/4171/7272/29028/80119/4302/3178/51366/5885/4085/3720/6598/26271/54908/7756/23028/6418/55818/5252/1786/55226/1789/22823/7175/3192/672/9700/7517/55170/142/51143/65057/9184/51451/55611/55795/4683/55011/6879/6688/167227/2067/8260/1487/26036/23063/3183/54880/7520/6830/9320/3550/80351/84861/472/7291/55755/79991/546/10111/5394/5253/7013…	GO_BP	HMGA1/SRC/CDC20/PTTG1/AURKB/CCNB1/PLK1/TOP2A/CDT1/TRIP13/BUB1B/CENPF/NDC80/BUB1/MCM2/TTK/ATAD2/PIF1/MLLT6/HNRNPA1/UBR5/RAD21/MAD2L1/JARID2/SMARCB1/FBXO5/SPDL1/ZNF207/KDM1A/SET/KDM3A/PHF1/DNMT1/NAT10/DNMT3B/MTF2/TPR/HNRNPU/BRCA1/ESPL1/XRCC3/PRMT6/PARP1/DYNC1LI1/ACD/BUB3/LCMT1/OTUB1/PCID2/NBN/PIH1D1/TAF7/SPI1/DCP2/ERCC1/NAA10/CTBP1/ZNF451/WAPL/HNRNPC/BCOR/XRCC5/SUPT6H/TRIP12/IK/TNKS2/KLHL22/ATM/TWI…
GO:0008033	tRNA processing	120	0.614141	1.62156	0.00106838	0.0220441	0.0183041	9197	tags=81%, list=32%, signal=56%	283989/54517/6894/10785/29894/55687/55621/4234/6741/80745/51605/10898/54913/90353/8518/80324/55226/55039/81605/126789/115708/51002/80746/10940/84705/54522/339175/10556/84881/63892/1653/10248/51504/23587/112970/9097/283742/79691/51367/22929/112858/54482/134637/24140/64172/81890/26024/10557/79042/55798/54974/79828/54802/57505/54901/127253/1478/131965/54859/60528/339487/10799/158234/25917/51654/2926…	GO_BP	TSEN54/PUS7/TARBP1/WDR4/CPSF1/TRMU/TRMT1/METTL1/SSB/THUMPD2/TRMT6/CPSF4/RPP25/CTU1/ELP1/PUS1/NAT10/TRMT12/URM1/PUSL1/TRMT61A/TPRKB/TSEN2/POP1/GTPBP3/ANKRD16/METTL2A/RPP30/RPUSD4/THADA/DDX1/POP7/TRMT112/ELP5/KTI12/USP14/FAM98B/QTRT2/POP5/SEPHS1/TP53RK/TRMT13/ADAT2/FTSJ1/OSGEPL1/QTRT1/PTCD1/RPP38/TSEN34/METTL2B/THG1L/METTL8/TRIT1/AARS2/CDKAL1/TYW3/CSTF2/METTL6/ELP6/ELAC2/ZBTB8OS/RPP40/TRMT10B/THUMP…
GO:0071166	ribonucleoprotein complex localization	127	0.685243	1.81344	0.00106838	0.0220441	0.0183041	6908	tags=78%, list=24%, signal=60%	10212/4869/23212/10189/5901/29894/23381/23636/26993/6741/29107/22916/8563/23225/10898/79023/6209/79902/22794/84271/23511/9984/7919/9775/8480/23165/11338/348995/7248/57122/26097/7175/8106/10921/6428/55706/9688/9631/79228/6427/56943/11260/84946/5433/29890/8189/51692/100101267/1984/55795/6426/84324/8086/8683/81929/129401/7884/10482/6432/84321/26019/9877/9295/3181/7514/81608/9972/199746/65109/26121/9…	GO_BP	DDX39A/NPM1/RRS1/ALYREF/RAN/CPSF1/SMG5/NUP62/AKAP8L/SSB/NXT1/NCBP2/THOC5/NUP210/CPSF4/NUP37/RPS15/NUP85/CASC3/POLDIP3/NUP188/THOC1/DDX39B/EIF4A3/RAE1/NUP205/U2AF2/NUP43/TSC1/NUP107/CHTOP/TPR/PABPN1/RNPS1/SRSF3/NDC1/NUP93/NUP155/THOC6/SRSF2/ENY2/XPOT/LTV1/POLR2D/RBM15B/SYMPK/CPSF3/POM121C/EIF5A/PCID2/SRSF1/SARNP/AAAS/SRSF9/SEH1L/NUP35/SLBP/NXF1/SRSF7/THOC3/UPF2/ZC3H11A/SRSF11/HNRNPA2B1/XPO1/FIP1L1…
GO:0018022	peptidyl-lysine methylation	119	0.596465	1.57233	0.00106952	0.0220441	0.0183041	8138	tags=67%, list=28%, signal=49%	90780/2146/4302/7936/57673/10919/26147/3720/7468/6598/23028/56950/55818/84787/5252/79723/1786/8473/9757/1789/9869/22823/672/200424/387893/11091/55170/30827/4297/4000/23512/55209/64754/55011/63976/55183/63925/8726/84444/64324/54093/11137/4204/54904/2145/54880/25895/55904/51742/57343/22976/6830/151194/84661/23476/55677/6839/2672/84332/8085/80335/10782/399818/55870/4221/546/22938/9739/2122/23067/798…	GO_BP	PYGO2/EZH2/MLLT6/NELFE/BEND3/EHMT2/PHF19/JARID2/NSD2/SMARCB1/KDM1A/SMYD2/KDM3A/KMT5C/PHF1/SUV39H2/DNMT1/OGT/KMT2B/DNMT3B/SETDB1/MTF2/BRCA1/TET3/KMT5A/WDR5/PRMT6/CXXC1/KMT2A/LMNA/SUZ12/SETD5/SMYD3/PIH1D1/PRDM16/RIF1/ZNF335/EED/DOT1L/NSD1/SETD4/PWP1/MECP2/NSD3/EZH1/BCOR/EEF1AKMT3/KMT2E/ARID4B/ZNF304/PAXIP1/SUPT6H/METTL21A/DPY30/BRD4/IWS1/SUV39H1/GFI1/DYDC2/KMT2D/WDR82/ZNF274/EEF1AKMT2/ASH1L/MEN1/AT…
GO:1902807	negative regulation of cell cycle G1/S phase transition	119	0.593898	1.56556	0.00106952	0.0220441	0.0183041	7750	tags=57%, list=27%, signal=42%	6659/891/2810/983/1820/4582/55571/1869/51512/3276/57060/1019/2146/57472/1021/6154/995/25946/5591/835/3275/581/10217/7832/6790/5933/55159/1874/7157/9125/4194/25904/1017/5111/55367/79733/1031/5325/10457/4848/4849/11200/10106/10498/26058/1032/5371/7465/1029/472/6118/4221/7027/2033/138151/595/29883/1030/9337/1263/5925/79027/5311/23019/9314/7029/4850/79577	GO_BP	SOX4/CCNB1/SFN/CDK1/ARID3A/MUC1/CNOT11/E2F1/GTSE1/PRMT1/PCBP4/CDK4/EZH2/CNOT6/CDK6/RPL26/CDC25C/ZNF385A/PRKDC/CASP2/PRMT2/BAX/CTDSPL/BTG2/AURKA/RBL1/RFWD3/E2F4/TP53/CNOT9/MDM4/CNOT10/CDK2/PCNA/PIDD1/E2F8/CDKN2C/PLAGL1/GPNMB/CNOT2/CNOT3/CHEK2/CTDSP2/CARM1/GIGYF2/CDKN2D/PML/WEE1/CDKN2A/ATM/RPA2/MEN1/TFDP1/EP300/NACC2/CCND1/CNOT7/CDKN2B/CNOT8/PLK3/RB1/ZNF655/PKD2/CNOT1/KLF4/TFDP2/CNOT4/CDC73
GO:0006333	chromatin assembly or disassembly	118	0.654383	1.72187	0.00107296	0.0220441	0.0183041	8104	tags=74%, list=28%, signal=53%	6662/3159/1058/79019/55355/4673/4171/4869/55723/79172/1107/6604/387103/64946/8208/8091/6599/6602/10541/6597/6598/11339/3148/91687/3070/6418/79723/7157/55166/8607/7175/4676/54069/55201/6605/79711/11011/4678/201161/64105/11198/64754/80152/23421/1616/23523/51548/5928/9031/196528/9733/64061/9219/57798/10036/83743/54107/79682/1029/23347/8520/146059/7994/2491/55839/5931/6046/201254/546/22893/55320/8467…	GO_BP	SOX9/HMGA1/CENPA/CENPM/HJURP/NAP1L1/MCM2/NPM1/ASF1B/CENPO/CHD3/SMARCD3/CENPW/CENPH/CHAF1B/HMGA2/SMARCC1/SMARCD1/ANP32B/SMARCA4/SMARCB1/OIP5/HMGB2/CENPL/HELLS/SET/SUV39H2/TP53/CENPQ/RUVBL1/TPR/NAP1L4/MIS18A/MAP1S/SMARCE1/IPO4/TLK2/NASP/CENPV/CENPK/SUPT16H/SMYD3/CENPT/ITGB3BP/DAXX/CABIN1/SIRT6/RBBP4/BAZ1B/ARID2/SART3/TSPYL2/MTA2/GATAD1/CHAF1A/GRWD1/POLE3/CENPU/CDKN2A/SMCHD1/HAT1/CDAN1/KAT6A/CENPI/C…
GO:0000184	nuclear-transcribed mRNA catabolic process, nonsense-mediated decay	117	0.780529	2.04914	0.00107643	0.0220441	0.0183041	2685	tags=72%, list=9%, signal=65%	6132/26986/6129/3646/6173/3921/6222/6229/6147/6188/6206/9349/6204/6187/6201/6233/6168/6175/6227/6139/6193/6223/6169/6133/6142/6130/6124/6161/6155/6157/6156/6194/9045/6141/6136/23521/6224/6181/6158/6143/6228/6160/6191/6125/6165/6167/6218/6217/6154/11224/4736/6208/6128/6176/9704/6189/6205/6152/23381/56006/6232/6137/6230/22916/6170/25873/6159/6122/6209/5518/6171/22794/6144/6138/6235/9775/6234/6203/1…	GO_BP	RPL8/PABPC1/RPL7/EIF3E/RPL36A/RPSA/RPS18/RPS24/RPL23A/RPS3/RPS12/RPL23/RPS10/RPS2/RPS7/RPS27A/RPL37A/RPLP0/RPS21/RPL17/RPS5/RPS19/RPL38/RPL9/RPL18A/RPL7A/RPL4/RPL32/RPL27/RPL27A/RPL30/RPS6/RPL14/RPL18/RPL12/RPL13A/RPS20/RPLP2/RPL28/RPL19/RPS23/RPL31/RPS4X/RPL5/RPL35A/RPL37/RPS17/RPS16/RPL26/RPL35/RPL10A/RPS14/RPL6/RPLP1/DHX34/RPS3A/RPS11/RPL24/SMG5/SMG9/RPS27/RPL13/RPS25/NCBP2/RPL39/RPL36/RPL29/R…
GO:0006354	DNA-templated transcription, elongation	108	0.61746	1.61005	0.00108225	0.0220441	0.0183041	9119	tags=78%, list=31%, signal=54%	79101/2146/10189/7936/8861/5437/1022/10849/6921/22916/8563/30834/3150/7469/9533/6749/8518/9984/7919/3192/25920/56943/6829/2071/9400/5433/4300/5436/11198/2965/55795/5440/6908/2068/51497/9025/5439/79736/6827/84172/57805/7343/6917/6830/51755/5431/2963/23476/55677/9015/905/2962/5438/9014/904/221830/9013/4686/8621/8178/9150/22828/55193/54623/11047/123169/2967/79577/84337/55250/4331/4298/23168/80349/54…	GO_BP	TAF1D/EZH2/ALYREF/NELFE/LDB1/POLR2H/CDK7/CD3EAP/ELOC/NCBP2/THOC5/ZNRD1/HMGN1/NELFA/POLR1C/SSRP1/ELP1/THOC1/DDX39B/HNRNPU/NELFB/ENY2/SUPT5H/ERCC3/RECQL5/POLR2D/MLLT3/POLR2G/SUPT16H/GTF2H1/PCID2/POLR2K/TBP/ERCC2/NELFCD/RNF8/POLR2J/TEFM/SUPT4H1/POLR1B/CCAR2/UBTF/TCEA1/SUPT6H/CDK12/POLR2B/GTF2F2/BRD4/IWS1/TAF1A/CCNT2/GTF2F1/POLR2I/TAF1B/CCNT1/TWISTNB/TAF1C/NCBP1/CDK13/ELL/CTDP1/SCAF8/PBRM1/PAF1/ADRM1…
GO:0006406	mRNA export from nucleus	110	0.686514	1.79145	0.00108225	0.0220441	0.0183041	6908	tags=78%, list=24%, signal=60%	10212/10189/29894/23381/23636/26993/29107/22916/8563/23225/10898/79023/79902/22794/84271/23511/9984/7919/9775/8480/23165/11338/348995/57122/26097/7175/8106/10921/6428/55706/9688/9631/79228/6427/56943/5433/29890/8189/51692/100101267/1984/55795/6426/84324/8086/8683/81929/129401/7884/10482/6432/84321/26019/9877/9295/3181/81608/9972/199746/65109/9939/23279/80145/55746/6830/3087/6431/9887/55677/8888/8…	GO_BP	DDX39A/ALYREF/CPSF1/SMG5/NUP62/AKAP8L/NXT1/NCBP2/THOC5/NUP210/CPSF4/NUP37/NUP85/CASC3/POLDIP3/NUP188/THOC1/DDX39B/EIF4A3/RAE1/NUP205/U2AF2/NUP43/NUP107/CHTOP/TPR/PABPN1/RNPS1/SRSF3/NDC1/NUP93/NUP155/THOC6/SRSF2/ENY2/POLR2D/RBM15B/SYMPK/CPSF3/POM121C/EIF5A/PCID2/SRSF1/SARNP/AAAS/SRSF9/SEH1L/NUP35/SLBP/NXF1/SRSF7/THOC3/UPF2/ZC3H11A/SRSF11/HNRNPA2B1/FIP1L1/NUP153/U2AF1L4/UPF3B/RBM8A/NUP160/THOC7/NUP…
GO:0034728	nucleosome organization	110	0.65161	1.70037	0.00108225	0.0220441	0.0183041	7884	tags=70%, list=27%, signal=51%	6662/3159/1058/79019/55355/4673/4171/4869/55723/79172/6604/387103/64946/8208/6599/6602/10541/6944/6597/6598/11339/3148/91687/6418/55166/8607/4676/54069/6605/79711/4678/64105/11198/64754/80152/23421/1616/23523/81611/5928/9025/196528/9733/64061/10036/83743/54107/79682/6830/10847/8888/8520/7994/2491/55839/5931/64431/6046/201254/546/55320/8467/54617/55929/378708/6601/85453/7290/55193/54623/29855/4778…	GO_BP	SOX9/HMGA1/CENPA/CENPM/HJURP/NAP1L1/MCM2/NPM1/ASF1B/CENPO/SMARCD3/CENPW/CENPH/CHAF1B/SMARCC1/SMARCD1/ANP32B/VPS72/SMARCA4/SMARCB1/OIP5/HMGB2/CENPL/SET/CENPQ/RUVBL1/NAP1L4/MIS18A/SMARCE1/IPO4/NASP/CENPK/SUPT16H/SMYD3/CENPT/ITGB3BP/DAXX/CABIN1/ANP32E/RBBP4/RNF8/ARID2/SART3/TSPYL2/CHAF1A/GRWD1/POLE3/CENPU/SUPT6H/SRCAP/MCM3AP/HAT1/KAT6A/CENPI/CENPN/RBBP7/ACTR6/BRD2/CENPX/ATRX/MIS18BP1/SMARCA5/INO80/D…
GO:0034968	histone lysine methylation	108	0.615568	1.60511	0.00108225	0.0220441	0.0183041	8138	tags=70%, list=28%, signal=51%	90780/2146/4302/7936/57673/10919/26147/3720/7468/6598/23028/56950/55818/84787/5252/79723/1786/8473/9757/1789/9869/22823/672/200424/387893/11091/55170/30827/4297/4000/23512/55209/64754/55011/63976/55183/63925/8726/84444/64324/11137/4204/54904/2145/54880/55904/51742/57343/22976/6830/84661/23476/55677/6839/2672/84332/8085/80335/10782/55870/4221/546/22938/9739/2122/23067/79813/79918/7403/54554/4089/6…	GO_BP	PYGO2/EZH2/MLLT6/NELFE/BEND3/EHMT2/PHF19/JARID2/NSD2/SMARCB1/KDM1A/SMYD2/KDM3A/KMT5C/PHF1/SUV39H2/DNMT1/OGT/KMT2B/DNMT3B/SETDB1/MTF2/BRCA1/TET3/KMT5A/WDR5/PRMT6/CXXC1/KMT2A/LMNA/SUZ12/SETD5/SMYD3/PIH1D1/PRDM16/RIF1/ZNF335/EED/DOT1L/NSD1/PWP1/MECP2/NSD3/EZH1/BCOR/KMT2E/ARID4B/ZNF304/PAXIP1/SUPT6H/DPY30/BRD4/IWS1/SUV39H1/GFI1/DYDC2/KMT2D/WDR82/ZNF274/ASH1L/MEN1/ATRX/SNW1/SETD1A/MECOM/SETD1B/EHMT1/S…
GO:0060071	Wnt signaling pathway, planar cell polarity pathway	108	0.575502	1.50064	0.00108225	0.0220441	0.0183041	9973	tags=71%, list=34%, signal=47%	22943/2719/5754/115908/1856/8324/163/1857/10197/57216/64750/2239/85407/9620/25/5216/1601/409/9968/4300/5879/8321/6259/8323/1173/5710/2535/54903/5717/5705/5691/128272/81839/10213/57664/1213/5682/161/5693/5685/5709/5719/5692/4919/5707/27031/5704/1855/9491/6423/387/5689/23198/5708/5714/5716/160/1175/57154/166336/5694/7855/998/23002/5686/5711/1952/5718/22881/5715/9861/4920/1951/5690/7976/5701/5688	GO_BP	DKK1/GPC3/PTK7/CTHRC1/DVL2/FZD7/AP2B1/DVL3/PSME3/VANGL2/SMURF2/GPC4/NKD1/CELSR1/ABL1/PFN1/DAB2/ARRB2/MED12/MLLT3/RAC1/FZD1/RYK/FZD6/AP2M1/PSMD4/FZD2/MKS1/PSMD11/PSMC5/PSMB3/ARHGEF19/VANGL1/PSMD14/PLEKHA4/CLTC/PSMA1/AP2A2/PSMB5/PSMA4/PSMD3/PSMD13/PSMB4/ROR1/PSMD1/NPHP3/PSMC4/DVL1/PSMF1/SFRP2/RHOA/PSMB1/PSME4/PSMD2/PSMD8/PSMD10/AP2A1/AP2S1/SMURF1/PRICKLE2/PSMB6/FZD5/CDC42/DAAM1/PSMA5/PSMD5/CELSR2/P…
GO:0060968	regulation of gene silencing	110	0.626351	1.63445	0.00108225	0.0220441	0.0183041	8264	tags=73%, list=28%, signal=52%	3159/131405/8318/7040/29028/10155/57510/27161/652/79829/5437/23636/5468/23225/79023/79902/23511/1786/22880/8480/23165/9869/348995/7157/57122/7175/1660/55706/1017/9688/9631/6895/8087/5433/5436/100101267/5440/51548/8086/81929/129401/5439/4613/9972/51535/23279/55746/57343/126374/55729/5431/5605/8021/9698/283131/9612/4927/5438/10762/23369/26523/5253/25942/6396/9883/5903/1655/7290/1994/9611/4928/9818/…	GO_BP	HMGA1/TRIM71/CDC45/TGFB1/ATAD2/TRIM28/XPO5/AGO2/BMP4/NAA40/POLR2H/NUP62/PPARG/NUP210/NUP37/NUP85/NUP188/DNMT1/MORC2/RAE1/NUP205/SETDB1/NUP43/TP53/NUP107/TPR/DHX9/NDC1/CDK2/NUP93/NUP155/TARBP2/FXR1/POLR2D/POLR2G/POM121C/POLR2K/SIRT6/AAAS/SEH1L/NUP35/POLR2J/MYCN/NUP153/PPHLN1/NUP160/NUP133/ZNF304/WTIP/ATF7IP/POLR2B/MAP2K2/NUP214/PUM1/NEAT1/NCOR2/NUP88/POLR2I/NUP50/PUM2/AGO1/PHF2/SIN3A/SEC13/POM121/…
GO:0071427	mRNA-containing ribonucleoprotein complex export from nucleus	110	0.686514	1.79145	0.00108225	0.0220441	0.0183041	6908	tags=78%, list=24%, signal=60%	10212/10189/29894/23381/23636/26993/29107/22916/8563/23225/10898/79023/79902/22794/84271/23511/9984/7919/9775/8480/23165/11338/348995/57122/26097/7175/8106/10921/6428/55706/9688/9631/79228/6427/56943/5433/29890/8189/51692/100101267/1984/55795/6426/84324/8086/8683/81929/129401/7884/10482/6432/84321/26019/9877/9295/3181/81608/9972/199746/65109/9939/23279/80145/55746/6830/3087/6431/9887/55677/8888/8…	GO_BP	DDX39A/ALYREF/CPSF1/SMG5/NUP62/AKAP8L/NXT1/NCBP2/THOC5/NUP210/CPSF4/NUP37/NUP85/CASC3/POLDIP3/NUP188/THOC1/DDX39B/EIF4A3/RAE1/NUP205/U2AF2/NUP43/NUP107/CHTOP/TPR/PABPN1/RNPS1/SRSF3/NDC1/NUP93/NUP155/THOC6/SRSF2/ENY2/POLR2D/RBM15B/SYMPK/CPSF3/POM121C/EIF5A/PCID2/SRSF1/SARNP/AAAS/SRSF9/SEH1L/NUP35/SLBP/NXF1/SRSF7/THOC3/UPF2/ZC3H11A/SRSF11/HNRNPA2B1/FIP1L1/NUP153/U2AF1L4/UPF3B/RBM8A/NUP160/THOC7/NUP…
GO:0090175	regulation of establishment of planar polarity	110	0.571092	1.49025	0.00108225	0.0220441	0.0183041	9973	tags=71%, list=34%, signal=47%	22943/2719/89958/5754/115908/1856/8324/163/1857/10197/57216/64750/2239/85407/9620/25/5216/1601/409/9968/4300/5879/8321/6259/8323/1173/5710/2535/54903/5717/5705/5691/128272/81839/10213/57664/1213/5682/161/5693/5685/5709/5719/5692/4919/5707/27031/5704/1855/9491/6423/387/5689/23198/5708/5714/5716/160/1175/57154/166336/5694/7855/998/23002/5686/5711/1952/5718/22881/5715/9861/4920/1951/5690/7976/5701/5…	GO_BP	DKK1/GPC3/SAPCD2/PTK7/CTHRC1/DVL2/FZD7/AP2B1/DVL3/PSME3/VANGL2/SMURF2/GPC4/NKD1/CELSR1/ABL1/PFN1/DAB2/ARRB2/MED12/MLLT3/RAC1/FZD1/RYK/FZD6/AP2M1/PSMD4/FZD2/MKS1/PSMD11/PSMC5/PSMB3/ARHGEF19/VANGL1/PSMD14/PLEKHA4/CLTC/PSMA1/AP2A2/PSMB5/PSMA4/PSMD3/PSMD13/PSMB4/ROR1/PSMD1/NPHP3/PSMC4/DVL1/PSMF1/SFRP2/RHOA/PSMB1/PSME4/PSMD2/PSMD8/PSMD10/AP2A1/AP2S1/SMURF1/PRICKLE2/PSMB6/FZD5/CDC42/DAAM1/PSMA5/PSMD5/C…
GO:0006282	regulation of DNA repair	112	0.593938	1.55072	0.00108342	0.0220441	0.0183041	9465	tags=76%, list=32%, signal=51%	2305/3297/6188/1111/10155/5888/51366/84501/8091/64210/116028/5591/1663/10635/7468/8313/55010/55719/23028/57332/51149/64110/56893/51720/672/1660/55135/2521/5111/142/9400/7913/56897/55611/83933/51548/55183/4862/10721/7398/9025/55100/7158/8914/7334/84142/4968/9320/5371/2140/5893/23347/54929/322/7291/23514/6118/23201/10097/7336/8505/9577/79000/63979/29086/56907/8451/6419/54386/55137/7014/92797/1054/7…	GO_BP	FOXM1/HSF1/RPS3/CHEK1/TRIM28/RAD51/UBR5/SPIRE2/HMGA2/MMS19/RMI2/PRKDC/DDX11/RAD51AP1/NSD2/AXIN2/PARPBP/SLF2/KDM1A/CBX8/MRNIP/MAGEF1/UBQLN4/UIMC1/BRCA1/DHX9/WRAP53/FUS/PCNA/PARP1/RECQL5/DEK/WRNIP1/OTUB1/HDAC10/SIRT6/RIF1/NPAS2/POLQ/USP1/RNF8/WDR70/TP53BP1/TIMELESS/UBE2N/ABRAXAS1/OGG1/TRIP12/PML/EYA3/RAD52/SMCHD1/TMEM161A/APBB1/TWIST1/SPIDR/RPA2/FAM168A/ACTR2/UBE2V2/PARG/BABAM2/AUNIP/FIGNL1/BABAM1/…
GO:0045047	protein targeting to ER	109	0.801252	2.08994	0.00108342	0.0220441	0.0183041	3173	tags=73%, list=11%, signal=66%	6132/6129/6173/3921/6222/6229/6147/6188/6206/9349/6204/6187/6201/6233/6168/6175/6227/6139/6193/6223/6169/6133/6142/6130/6124/6161/6155/6157/6156/6194/9045/6141/6136/23521/6224/6181/6158/6143/6228/6160/6191/6125/6165/6167/6218/6217/6154/11224/4736/6208/6128/6176/6189/6205/6152/6232/6137/6230/6170/25873/6159/6122/6209/6171/6144/6138/6235/6234/6203/100131208/6134/7311/6210/6164/23480/6135/23471/6730…	GO_BP	RPL8/RPL7/RPL36A/RPSA/RPS18/RPS24/RPL23A/RPS3/RPS12/RPL23/RPS10/RPS2/RPS7/RPS27A/RPL37A/RPLP0/RPS21/RPL17/RPS5/RPS19/RPL38/RPL9/RPL18A/RPL7A/RPL4/RPL32/RPL27/RPL27A/RPL30/RPS6/RPL14/RPL18/RPL12/RPL13A/RPS20/RPLP2/RPL28/RPL19/RPS23/RPL31/RPS4X/RPL5/RPL35A/RPL37/RPS17/RPS16/RPL26/RPL35/RPL10A/RPS14/RPL6/RPLP1/RPS3A/RPS11/RPL24/RPS27/RPL13/RPS25/RPL39/RPL36/RPL29/RPL3/RPS15/RPL41/RPL21/RPL15/RPS29/R…
GO:0072599	establishment of protein localization to endoplasmic reticulum	113	0.790222	2.06407	0.00108342	0.0220441	0.0183041	3173	tags=72%, list=11%, signal=64%	6132/6129/6173/3921/6222/6229/6147/6188/6206/9349/6204/6187/6201/6233/6168/6175/6227/6139/6193/6223/6169/6133/6142/6130/6124/6161/6155/6157/6156/6194/9045/6141/6136/23521/6224/6181/6158/6143/6228/6160/6191/6125/6165/6167/6218/6217/6154/11224/4736/6208/6128/6176/6189/6205/6152/6232/6137/6230/6170/25873/6159/6122/6209/6171/6144/6138/6235/6234/6203/100131208/6134/7311/6210/6164/23480/6135/23471/6730…	GO_BP	RPL8/RPL7/RPL36A/RPSA/RPS18/RPS24/RPL23A/RPS3/RPS12/RPL23/RPS10/RPS2/RPS7/RPS27A/RPL37A/RPLP0/RPS21/RPL17/RPS5/RPS19/RPL38/RPL9/RPL18A/RPL7A/RPL4/RPL32/RPL27/RPL27A/RPL30/RPS6/RPL14/RPL18/RPL12/RPL13A/RPS20/RPLP2/RPL28/RPL19/RPS23/RPL31/RPS4X/RPL5/RPL35A/RPL37/RPS17/RPS16/RPL26/RPL35/RPL10A/RPS14/RPL6/RPLP1/RPS3A/RPS11/RPL24/RPS27/RPL13/RPS25/RPL39/RPL36/RPL29/RPL3/RPS15/RPL41/RPL21/RPL15/RPS29/R…
GO:1900180	regulation of protein localization to nucleus	114	0.604076	1.57973	0.00108342	0.0220441	0.0183041	5030	tags=48%, list=17%, signal=40%	6714/5347/983/84445/1894/5580/7040/55612/10155/51512/652/3976/22948/705/51366/10576/908/23607/29775/5901/7203/1736/23636/4088/57506/10204/10575/10694/10445/3843/26022/9221/10574/7175/9531/6950/84662/142/4000/11143/4771/4931/2316/55696/9258/2752/5594/8882/5296/1432/8841/201163/3728/80279/51684	GO_BP	SRC/PLK1/CDK1/LZTS2/ECT2/PRKCD/TGFB1/FERMT1/TRIM28/GTSE1/BMP4/LIF/CCT5/BYSL/UBR5/CCT2/CCT6A/CD2AP/CARD10/RAN/CCT3/DKC1/NUP62/SMAD3/MAVS/NUTF2/CCT4/CCT8/MCRS1/IPO5/TMEM98/NOLC1/CCT7/TPR/BAG3/TCP1/GLIS2/PARP1/LMNA/KAT7/NF2/NVL/FLNA/RBM22/MFHAS1/GLUL/MAPK1/ZPR1/PIK3R2/MAPK14/HDAC3/FLCN/JUP/CDK5RAP3/SUFU
GO:2000134	negative regulation of G1/S transition of mitotic cell cycle	114	0.600559	1.57054	0.00108342	0.0220441	0.0183041	7750	tags=59%, list=27%, signal=43%	6659/891/2810/983/1820/4582/55571/1869/51512/3276/57060/1019/2146/57472/1021/6154/995/25946/5591/835/3275/581/10217/7832/6790/5933/55159/1874/7157/9125/4194/25904/1017/5111/55367/79733/1031/5325/10457/4848/4849/11200/10106/10498/26058/1032/5371/7465/1029/472/6118/7027/2033/138151/595/29883/1030/9337/1263/5925/79027/5311/23019/9314/7029/4850/79577	GO_BP	SOX4/CCNB1/SFN/CDK1/ARID3A/MUC1/CNOT11/E2F1/GTSE1/PRMT1/PCBP4/CDK4/EZH2/CNOT6/CDK6/RPL26/CDC25C/ZNF385A/PRKDC/CASP2/PRMT2/BAX/CTDSPL/BTG2/AURKA/RBL1/RFWD3/E2F4/TP53/CNOT9/MDM4/CNOT10/CDK2/PCNA/PIDD1/E2F8/CDKN2C/PLAGL1/GPNMB/CNOT2/CNOT3/CHEK2/CTDSP2/CARM1/GIGYF2/CDKN2D/PML/WEE1/CDKN2A/ATM/RPA2/TFDP1/EP300/NACC2/CCND1/CNOT7/CDKN2B/CNOT8/PLK3/RB1/ZNF655/PKD2/CNOT1/KLF4/TFDP2/CNOT4/CDC73
GO:0031109	microtubule polymerization or depolymerization	111	0.619456	1.61577	0.0010846	0.0220441	0.0183041	8019	tags=65%, list=28%, signal=47%	11004/146909/9181/6188/402/221150/29098/3925/84722/22919/220134/1410/81930/50861/58526/2288/10382/57701/23271/57159/27124/7283/26271/5058/3304/7756/26586/1453/348235/27175/440145/4733/8851/55201/25/51673/5879/4281/57551/3303/9793/58497/55835/85378/4137/3796/4204/1639/6683/10844/55125/157922/2801/55755/25999/57704/126731/7013/51199/4130/54820/24139/23332/59341/25876/4926/347240/27229/23122/6904/10…	GO_BP	KIF2C/KIF18B/ARHGEF2/RPS3/ARL2/SKA3/RANGRF/STMN1/PSRC1/MAPRE1/SKA1/CRYAB/KIF18A/STMN3/MID1IP1/FKBP4/TUBB4A/NCKAP5L/CAMSAP2/TRIM54/INPP5J/TUBG1/FBXO5/PAK1/HSPA1B/ZNF207/CKAP2/CSNK1D/SKA2/TUBG2/MZT1/DRG1/CDK5R1/MAP1S/ABL1/TPPP3/RAC1/MID1/TAOK1/HSPA1A/CKAP5/PRUNE1/CENPJ/TUBGCP6/MAPT/KIF2A/MECP2/DCTN1/SPAST/TUBGCP2/CEP192/CAMSAP1/GOLGA2/CDK5RAP2/CLIP3/GBA2/CCSAP/TERF1/NIN/MAP1A/NDE1/EML2/CLASP1/TRPV4…
GO:0032392	DNA geometric change	115	0.65313	1.70728	0.00108578	0.0220441	0.0183041	6041	tags=63%, list=21%, signal=50%	3159/7153/9401/4172/4173/4171/9837/8318/6233/4175/79075/1107/5984/165545/4176/80119/56652/5888/1663/4174/55636/8438/63922/3148/641/4361/2547/7157/8607/9978/1660/50485/6117/7311/1763/2071/84515/142/9400/51659/9557/84296/56897/56852/2965/5982/54821/10856/1653/1108/4683/2068/10721/3181/7520/6832/8450/2963/1106/5985/57680/79913/93973/22907/1642/25788/546/1069/10111/7507/10146/5983	GO_BP	HMGA1/TOP2A/RECQL4/MCM3/MCM4/MCM2/GINS1/CDC45/RPS27A/MCM6/DSCC1/CHD3/RFC4/DQX1/MCM7/PIF1/TWNK/RAD51/DDX11/MCM5/CHD7/RAD54L/CHTF18/HMGB2/BLM/MRE11/XRCC6/TP53/RUVBL1/RBX1/DHX9/SMARCAL1/RPA1/UBA52/DNA2/ERCC3/MCM8/PARP1/RECQL5/GINS2/CHD1L/GINS4/WRNIP1/RAD18/GTF2H1/RFC2/ERCC6L/RUVBL2/DDX1/CHD4/NBN/ERCC2/POLQ/HNRNPA2B1/XRCC5/SUPV3L1/CUL4B/GTF2F2/CHD2/RFC5/CHD8/ACTR5/ACTR8/DHX30/DDB1/RAD54B/ATRX/CETN2/R…
GO:0006275	regulation of DNA replication	107	0.578294	1.50378	0.00108814	0.0220441	0.0183041	8566	tags=72%, list=29%, signal=51%	81620/983/990/6282/79075/5984/51053/890/10919/27101/23560/10926/90381/63922/26271/5518/641/3265/9126/4361/2260/7157/1660/1017/50485/5111/8317/1763/80174/29980/56897/5879/79733/5982/4683/7270/3980/79915/23063/11200/114799/64061/8914/55704/91603/54962/545/146059/5985/2956/253461/30968/157570/79991/58525/466/546/5515/5983/7013/23244/604/54617/2735/10533/57695/675/11124/80169/7014/5930/7349/8243/6416…	GO_BP	CDT1/CDK1/CDC6/S100A11/DSCC1/RFC4/GMNN/CCNA2/EHMT2/CACYBP/GTPBP4/DBF4/TICRR/CHTF18/FBXO5/PPP2R1A/BLM/HRAS/SMC3/MRE11/FGFR1/TP53/DHX9/CDK2/SMARCAL1/PCNA/CDC7/DNA2/DBF4B/DONSON/WRNIP1/RAC1/E2F8/RFC2/NBN/TTF1/LIG3/ATAD5/WAPL/CHEK2/ESCO1/TSPYL2/TIMELESS/CCDC88A/ZNF830/TIPIN/ATR/CDAN1/RFC5/MSH6/ZBTB38/STOML2/ESCO2/STN1/WIZ/ATF1/ATRX/PPP2CA/RFC3/TERF1/PDS5A/BCL6/INO80/GLI1/ATG7/USP37/BRCA2/FAF1/CTC1/TE…
GO:0071156	regulation of cell cycle arrest	107	0.592027	1.53949	0.00108814	0.0220441	0.0183041	6703	tags=57%, list=23%, signal=44%	6659/891/2810/983/1820/2305/4582/9349/7040/55571/1869/51512/3276/57060/3326/1019/57472/4282/6154/995/25946/8091/835/581/7023/10514/7832/6790/1874/8326/7157/9125/4194/672/25904/1017/5111/8851/51379/55367/79733/5325/115426/81857/4848/4849/11200/10498/5371/274/153090/472/7027/2033/595/29883/7709/9337/23378/2852/1263	GO_BP	SOX4/CCNB1/SFN/CDK1/ARID3A/FOXM1/MUC1/RPL23/TGFB1/CNOT11/E2F1/GTSE1/PRMT1/PCBP4/HSP90AB1/CDK4/CNOT6/MIF/RPL26/CDC25C/ZNF385A/HMGA2/CASP2/BAX/TFAP4/MYBBP1A/BTG2/AURKA/E2F4/FZD9/TP53/CNOT9/MDM4/BRCA1/CNOT10/CDK2/PCNA/CDK5R1/CRLF3/PIDD1/E2F8/PLAGL1/UHRF2/MED25/CNOT2/CNOT3/CHEK2/CARM1/PML/BIN1/DAB2IP/ATM/TFDP1/EP300/CCND1/CNOT7/ZBTB17/CNOT8/RRP8/GPER1/PLK3
GO:0007052	mitotic spindle organization	106	0.673835	1.74845	0.0010917	0.0220441	0.0183041	4107	tags=58%, list=14%, signal=50%	4605/991/126353/332/9212/891/5347/83540/22974/9055/3833/10460/9493/4751/29127/10403/3832/24137/7272/284403/3925/84722/92421/57405/5901/3837/23636/55726/1104/7283/3304/7756/6790/9126/1062/8480/27175/6867/440145/4733/7175/3192/10540/1778/55154/8766/6491/29899/128866/4134/2316/3303/8086/56647/3796/4204/11200/1639/79866/114327/6683	GO_BP	MYBL2/CDC20/MISP/BIRC5/AURKB/CCNB1/PLK1/NUF2/TPX2/PRC1/KIFC1/TACC3/KIF23/NEK2/RACGAP1/NDC80/KIF11/KIF4A/TTK/WDR62/STMN1/PSRC1/CHMP4C/SPC25/RAN/KPNB1/NUP62/INTS13/RCC1/TUBG1/HSPA1B/ZNF207/AURKA/SMC3/CENPE/RAE1/TUBG2/TACC1/MZT1/DRG1/TPR/HNRNPU/DCTN2/DYNC1H1/MSTO1/RAB11A/STIL/GPSM2/CHMP4B/MAP4/FLNA/HSPA1A/AAAS/BCCIP/KIF2A/MECP2/CHEK2/DCTN1/BORA/EFHC1/SPAST
GO:0030330	DNA damage response, signal transduction by p53 class mediator	105	0.623876	1.61681	0.0010917	0.0220441	0.0183041	7745	tags=68%, list=27%, signal=50%	6659/891/2810/10397/983/1820/2305/4582/9521/55571/1869/51512/3276/57060/57472/4282/6154/995/25946/835/581/7023/7832/6790/23028/56950/161742/1874/7157/9125/4194/5366/672/25904/1017/5111/387893/10538/55367/79733/5325/4683/754/4848/27063/4849/11200/200734/10498/22976/545/5371/472/7291/4487/546/7027/51147/2033/29883/9337/1263/8493/1655/2309/675/4646/23019/5716/7029/4850	GO_BP	SOX4/CCNB1/SFN/NDRG1/CDK1/ARID3A/FOXM1/MUC1/EEF1E1/CNOT11/E2F1/GTSE1/PRMT1/PCBP4/CNOT6/MIF/RPL26/CDC25C/ZNF385A/CASP2/BAX/TFAP4/BTG2/AURKA/KDM1A/SMYD2/SPRED1/E2F4/TP53/CNOT9/MDM4/PMAIP1/BRCA1/CNOT10/CDK2/PCNA/KMT5A/BATF/PIDD1/E2F8/PLAGL1/NBN/PTTG1IP/CNOT2/ANKRD1/CNOT3/CHEK2/SPRED2/CARM1/PAXIP1/ATR/PML/ATM/TWIST1/MSX1/ATRX/TFDP1/ING4/EP300/CNOT7/CNOT8/PLK3/PPM1D/DDX5/FOXO3/BRCA2/MYO6/CNOT1/PSMD10/…
GO:0032508	DNA duplex unwinding	106	0.65816	1.70778	0.0010917	0.0220441	0.0183041	6041	tags=63%, list=21%, signal=50%	3159/7153/9401/4172/4173/4171/9837/8318/6233/4175/79075/1107/5984/165545/4176/80119/56652/5888/1663/4174/55636/63922/641/4361/2547/8607/9978/1660/6117/7311/1763/2071/84515/142/9400/51659/9557/84296/56897/56852/2965/5982/54821/10856/1653/1108/4683/2068/10721/7520/6832/8450/2963/1106/5985/57680/79913/93973/22907/1642/25788/546/1069/10111/7507/10146/5983	GO_BP	HMGA1/TOP2A/RECQL4/MCM3/MCM4/MCM2/GINS1/CDC45/RPS27A/MCM6/DSCC1/CHD3/RFC4/DQX1/MCM7/PIF1/TWNK/RAD51/DDX11/MCM5/CHD7/CHTF18/BLM/MRE11/XRCC6/RUVBL1/RBX1/DHX9/RPA1/UBA52/DNA2/ERCC3/MCM8/PARP1/RECQL5/GINS2/CHD1L/GINS4/WRNIP1/RAD18/GTF2H1/RFC2/ERCC6L/RUVBL2/DDX1/CHD4/NBN/ERCC2/POLQ/XRCC5/SUPV3L1/CUL4B/GTF2F2/CHD2/RFC5/CHD8/ACTR5/ACTR8/DHX30/DDB1/RAD54B/ATRX/CETN2/RAD50/XPA/G3BP1/RFC3
GO:0044774	mitotic DNA integrity checkpoint	105	0.655755	1.69943	0.0010917	0.0220441	0.0183041	7745	tags=76%, list=27%, signal=56%	6659/891/2810/7153/983/1820/4582/990/55571/1869/51512/3276/57060/57472/146956/6154/995/25946/8091/5591/835/4998/581/90381/7832/6790/4436/641/29997/51149/4361/55159/1874/7157/9125/4194/25904/1017/5111/11073/29980/197342/55367/5883/79733/57551/5325/4683/8883/4848/4849/11200/80198/10498/26058/91603/54962/80279/9656/7155/5371/472/1386/6118/84446/7027/2033/595/29883/63967/9337/25949/1263/60561/79858/2…	GO_BP	SOX4/CCNB1/SFN/TOP2A/CDK1/ARID3A/MUC1/CDC6/CNOT11/E2F1/GTSE1/PRMT1/PCBP4/CNOT6/EME1/RPL26/CDC25C/ZNF385A/HMGA2/PRKDC/CASP2/ORC1/BAX/TICRR/BTG2/AURKA/MSH2/BLM/NOP53/MRNIP/MRE11/RFWD3/E2F4/TP53/CNOT9/MDM4/CNOT10/CDK2/PCNA/TOPBP1/DONSON/EME2/PIDD1/RAD9A/E2F8/TAOK1/PLAGL1/NBN/NAE1/CNOT2/CNOT3/CHEK2/MUS81/CARM1/GIGYF2/ZNF830/TIPIN/CDK5RAP3/MDC1/TOP2B/PML/ATM/ATF2/RPA2/BRSK1/TFDP1/EP300/CCND1/CNOT7/CLS…
GO:0051225	spindle assembly	105	0.645892	1.67386	0.0010917	0.0220441	0.0183041	6774	tags=64%, list=23%, signal=49%	4605/991/126353/332/9212/5347/22974/84445/3833/9493/4751/29127/6188/3832/24137/22919/92421/387103/259266/203068/3837/9897/29901/1104/26271/3304/7756/6790/9126/93323/1453/440145/4733/7175/3192/23354/115106/1778/55154/8766/29899/54801/128866/2316/3303/8086/85378/79441/56647/3796/11200/10783/10844/8841/55559/6047/55125/10615/225689/2801/55142/152185/126731/54617/23332/79598/5119/387	GO_BP	MYBL2/CDC20/MISP/BIRC5/AURKB/PLK1/TPX2/LZTS2/KIFC1/KIF23/NEK2/RACGAP1/RPS3/KIF11/KIF4A/MAPRE1/CHMP4C/CENPW/ASPM/TUBB/KPNB1/WASHC5/SAC3D1/RCC1/FBXO5/HSPA1B/ZNF207/AURKA/SMC3/HAUS8/CSNK1D/MZT1/DRG1/TPR/HNRNPU/HAUS5/HAUS1/DYNC1H1/MSTO1/RAB11A/GPSM2/HAUS6/CHMP4B/FLNA/HSPA1A/AAAS/TUBGCP6/HAUS3/BCCIP/KIF2A/CHEK2/NEK6/TUBGCP2/HDAC3/HAUS7/RNF4/CEP192/SPAG5/MAPK15/GOLGA2/HAUS2/SPICE1/CCSAP/INO80/CLASP1/CE…
GO:2000278	regulation of DNA biosynthetic process	106	0.609458	1.5814	0.0010917	0.0220441	0.0183041	6238	tags=62%, list=21%, signal=49%	6714/9212/4609/4751/5570/79075/2264/5984/3326/80119/22948/3178/10576/908/7203/23381/1736/5468/63922/10575/10694/27000/7919/55226/10574/7157/3192/55135/10715/6950/4216/409/65057/10728/5982/4931/3184/11284/167227/25865/27063/5594/5595/3320/3181/3183/7520/8550/5159/545/9887/5985/25970/80351/225689/472/79991/4221/5155/5394/7027/5983/7013/79977/2247/2697	GO_BP	SRC/AURKB/MYC/NEK2/PKIB/DSCC1/FGFR4/RFC4/HSP90AB1/PIF1/CCT5/HNRNPA1/CCT2/CCT6A/CCT3/SMG5/DKC1/PPARG/CHTF18/CCT4/CCT8/DNAJC2/DDX39B/NAT10/CCT7/TP53/HNRNPU/WRAP53/CERS1/TCP1/MAP3K4/ARRB2/ACD/PTGES3/RFC2/NVL/HNRNPD/PNKP/DCP2/PRKD2/ANKRD1/MAPK1/MAPK3/HSP90AA1/HNRNPA2B1/HNRNPC/XRCC5/MAPKAPK5/PDGFRB/ATR/SMG7/RFC5/SH2B1/TNKS2/MAPK15/ATM/STN1/MEN1/PDGFB/EXOSC10/TFDP1/RFC3/TERF1/GRHL2/FGF2/GJA1
GO:0006613	cotranslational protein targeting to membrane	101	0.827187	2.13803	0.00109409	0.0220441	0.0183041	3309	tags=79%, list=11%, signal=70%	6132/6129/6173/3921/6222/6229/6147/6188/6206/9349/6204/6187/6201/6233/6168/6175/6227/6139/6193/6223/6169/6133/6142/6130/6124/6161/6155/6157/6156/6194/9045/6141/6136/23521/6224/6181/6158/6143/6228/6160/6191/6125/6165/6167/6218/6217/6154/11224/4736/6208/6128/6176/6189/6205/6152/6232/6137/6230/6170/25873/6159/6122/6209/6171/6144/6138/6235/6746/6234/6203/100131208/6134/7311/6210/6164/6135/23471/6730/…	GO_BP	RPL8/RPL7/RPL36A/RPSA/RPS18/RPS24/RPL23A/RPS3/RPS12/RPL23/RPS10/RPS2/RPS7/RPS27A/RPL37A/RPLP0/RPS21/RPL17/RPS5/RPS19/RPL38/RPL9/RPL18A/RPL7A/RPL4/RPL32/RPL27/RPL27A/RPL30/RPS6/RPL14/RPL18/RPL12/RPL13A/RPS20/RPLP2/RPL28/RPL19/RPS23/RPL31/RPS4X/RPL5/RPL35A/RPL37/RPS17/RPS16/RPL26/RPL35/RPL10A/RPS14/RPL6/RPLP1/RPS3A/RPS11/RPL24/RPS27/RPL13/RPS25/RPL39/RPL36/RPL29/RPL3/RPS15/RPL41/RPL21/RPL15/RPS29/S…
GO:1905269	positive regulation of chromatin organization	100	0.578569	1.49438	0.00109649	0.0220441	0.0183041	6335	tags=58%, list=22%, signal=46%	891/2648/4582/7040/10155/3976/7936/26147/26993/3720/6598/23028/5252/1786/22880/8473/1789/9869/22823/7157/26097/7175/672/7422/4297/408/4000/11143/94104/10856/8986/51548/55011/55183/8726/25865/1487/10270/5595/4204/54904/9733/55904/51535/3553/7334/57343/6720/22976/55729/23476/472/6871/25836/22938/56254/25942/604	GO_BP	CCNB1/KAT2A/MUC1/TGFB1/TRIM28/LIF/NELFE/PHF19/AKAP8L/JARID2/SMARCB1/KDM1A/PHF1/DNMT1/MORC2/OGT/DNMT3B/SETDB1/MTF2/TP53/CHTOP/TPR/BRCA1/VEGFA/KMT2A/ARRB1/LMNA/KAT7/PAXBP1/RUVBL2/RPS6KA4/SIRT6/PIH1D1/RIF1/EED/PRKD2/CTBP1/AKAP8/MAPK3/MECP2/NSD3/SART3/KMT2E/PPHLN1/IL1B/UBE2N/ZNF304/SREBF1/PAXIP1/ATF7IP/BRD4/ATM/TADA2A/NIPBL/SNW1/RNF20/SIN3A/BCL6
GO:0001841	neural tube formation	104	0.616049	1.59366	0.00109769	0.0220441	0.0183041	5436	tags=53%, list=19%, signal=43%	6659/6692/8463/131405/6768/10653/5754/2648/115908/6201/23513/7040/2348/7408/652/1856/25902/7289/9585/133/10522/1857/57216/5898/7248/6788/7042/58495/26160/9620/25/54910/5216/6491/57167/55081/9968/8321/51098/8323/1072/11146/5916/2535/54903/57545/3091/7798/57534/655/51684/84678/6789/5727/7291	GO_BP	SOX4/SPINT1/TEAD2/TRIM71/ST14/SPINT2/PTK7/KAT2A/CTHRC1/RPS7/SCRIB/TGFB1/FOLR1/VASP/BMP4/DVL2/MTHFD1L/TULP3/KIF20B/ADM/DEAF1/DVL3/VANGL2/RALA/TSC1/STK3/TGFB2/OVOL2/IFT172/CELSR1/ABL1/SEMA4C/PFN1/STIL/SALL4/IFT57/MED12/FZD1/IFT52/FZD6/CFL1/GLMN/RARG/FZD2/MKS1/CC2D2A/HIF1A/LUZP1/MIB1/BMP7/SUFU/KDM2B/STK4/PTCH1/TWIST1
GO:0006289	nucleotide-excision repair	104	0.592334	1.53231	0.00109769	0.0220441	0.0183041	8610	tags=65%, list=30%, signal=46%	6233/5984/64708/5424/64210/5437/1022/3150/55247/3978/27343/7157/9978/57461/10987/5111/6117/7311/2071/142/9557/5433/5436/2965/5982/5440/8533/2068/11284/2067/3980/5981/5439/10714/6917/27339/10980/4968/91603/5431/8450/5893/5985/10450/5932/6118/5438/1642/1069/7507/5983/2033/2873/50813/10920/9318/675/8451/2967/4331/252969/56949/5441/54778/7316/2966/728340/9716	GO_BP	RPS27A/RFC4/COPS7B/POLD1/MMS19/POLR2H/CDK7/HMGN1/NEIL3/LIG1/POLL/TP53/RBX1/ISY1/COPS5/PCNA/RPA1/UBA52/ERCC3/PARP1/CHD1L/POLR2D/POLR2G/GTF2H1/RFC2/POLR2K/COPS3/ERCC2/PNKP/ERCC1/LIG3/RFC1/POLR2J/POLD3/TCEA1/PRPF19/COPS6/OGG1/ZNF830/POLR2B/CUL4B/RAD52/RFC5/PPIE/RBBP8/RPA2/POLR2I/DDB1/CETN2/XPA/RFC3/EP300/GPS1/COPS7A/COPS8/COPS2/BRCA2/CUL4A/GTF2H3/MNAT1/NEIL2/XAB2/POLR2L/RNF111/UBC/GTF2H2/GTF2H2C/AQR
GO:0046822	regulation of nucleocytoplasmic transport	104	0.573304	1.48308	0.00109769	0.0220441	0.0183041	5331	tags=51%, list=18%, signal=42%	2810/1894/5580/7040/55612/10155/51512/57510/652/5905/51366/5901/23636/26993/10541/4088/22916/11052/57506/10204/3843/5501/9221/7157/7175/9531/1660/580/5784/10657/2316/55696/8086/7531/64062/5594/8882/5296/7514/9972/3553/4659/1432/6830/8841/4600/5936/3728/51496/55677/51684/8021/6934	GO_BP	SFN/ECT2/PRKCD/TGFB1/FERMT1/TRIM28/GTSE1/XPO5/BMP4/RANGAP1/UBR5/RAN/NUP62/AKAP8L/ANP32B/SMAD3/NCBP2/CPSF6/MAVS/NUTF2/IPO5/PPP1CC/NOLC1/TP53/TPR/BAG3/DHX9/BARD1/PTPN14/KHDRBS1/FLNA/RBM22/AAAS/YWHAE/RBM26/MAPK1/ZPR1/PIK3R2/XPO1/NUP153/IL1B/PPP1R12A/MAPK14/SUPT6H/HDAC3/MX2/RBM4/JUP/CTDSPL2/IWS1/SUFU/NUP214/TCF7L2
GO:0051983	regulation of chromosome segregation	99	0.683134	1.76214	0.00109769	0.0220441	0.0183041	5943	tags=69%, list=20%, signal=55%	991/9232/9212/891/5347/11004/81620/9319/701/1063/113130/10460/4288/4751/29127/10403/699/990/9787/1894/7272/55920/5885/4085/116028/1663/1457/286053/2237/8313/26271/54908/55719/7756/6421/1062/7175/3192/9700/1778/7517/29945/51143/9184/996/56852/51451/64682/55795/90417/51529/8260/8697/23063/10783/51433/1459/3550/9698/10615/225689/84861/472/150465/55755/25836/23369/546	GO_BP	CDC20/PTTG1/AURKB/CCNB1/PLK1/KIF2C/CDT1/TRIP13/BUB1B/CENPF/CDCA5/TACC3/MKI67/NEK2/RACGAP1/NDC80/BUB1/CDC6/DLGAP5/ECT2/TTK/RCC2/RAD21/MAD2L1/RMI2/DDX11/CSNK2A1/NSMCE2/FEN1/AXIN2/FBXO5/SPDL1/SLF2/ZNF207/SFPQ/CENPE/TPR/HNRNPU/ESPL1/DYNC1H1/XRCC3/ANAPC4/DYNC1LI1/BUB3/CDC27/RAD18/LCMT1/ANAPC1/PCID2/KNSTRN/ANAPC11/NAA10/CDC23/WAPL/NEK6/ANAPC5/CSNK2A2/IK/PUM1/SPAG5/MAPK15/KLHL22/ATM/TTL/CDK5RAP2/NIPBL/P…
GO:0006415	translational termination	103	0.600139	1.55002	0.0010989	0.0220441	0.0183041	8662	tags=70%, list=30%, signal=49%	56648/51649/116540/28998/124995/63875/54534/84311/90480/9553/65005/57129/1984/64949/54460/51504/122704/84545/26284/65094/51263/6183/55037/118487/29088/92399/51081/55173/91574/28977/64928/65003/10884/23107/64965/51642/11222/51264/5976/51021/51258/7818/60488/55168/51373/29074/2107/6059/6182/64978/23708/55239/54516/29093/79590/28973/65993/5018/51116/64969/64432/64951/3396/63931/51069/219927/2733/291…	GO_BP	EIF5A2/MRPS23/MRPL53/MRPL13/MRPL10/MRPL17/MRPL50/MRPL45/GADD45GIP1/MRPL33/MRPL9/MRPL47/EIF5A/MRPS26/MRPS21/TRMT112/MRPL52/MRPL43/ERAL1/JMJD4/MRPL30/MRPS12/PTCD3/CHCHD1/MRPL15/MRRF/MRPS7/MRPS10/C12orf65/MRPL42/MRPL14/MRPL11/MRPS30/MRPS27/MRPS9/MRPL48/MRPL3/MRPL27/UPF1/MRPS16/MRPL51/DAP3/MRPS35/MRPS18A/MRPS17/MRPL18/ETF1/ABCE1/MRPL12/MRPL38/GSPT2/OGFOD1/MTRF1L/MRPL22/MRPL24/MRPS18B/MRPS34/OXA1L/MRP…
GO:0098781	ncRNA transcription	103	0.612545	1.58207	0.0010989	0.0220441	0.0183041	7811	tags=74%, list=27%, signal=54%	10360/6949/55656/84365/1663/5437/1022/10849/4691/6597/22916/2976/6598/55726/25926/51547/51593/29997/7157/6880/112495/79035/9328/55756/5451/5433/5436/6878/7702/9330/9329/55197/5440/6908/55011/6667/129685/6882/10927/92105/64859/11137/5439/23248/84172/6877/6621/65123/5431/2963/84524/905/25896/2962/5438/9014/23379/904/2961/6618/51808/4686/79664/6617/57508/8178/10302/2960/2971/26173/2975/54973/6619/29…	GO_BP	NPM3/TCOF1/INTS8/NIFK/DDX11/POLR2H/CDK7/CD3EAP/NCL/SMARCA4/NCBP2/GTF3C2/SMARCB1/INTS13/NOL11/SIRT7/SRRT/NOP53/TP53/TAF9/GTF3C6/NABP2/GTF3C5/INTS9/POU2F1/POLR2D/POLR2G/TAF6/ZNF143/GTF3C3/GTF3C4/RPRD1A/POLR2K/TBP/PIH1D1/SP1/TAF8/TAF11/SPIN1/INTS4/NABP1/PWP1/POLR2J/RPRD2/POLR1B/TAF5/SNAPC4/INTS3/POLR2B/GTF2F2/ZC3H8/CCNT2/INTS7/GTF2F1/POLR2I/TAF1B/ICE1/CCNT1/GTF2E2/SNAPC2/PHAX/NCBP1/ICE2/SNAPC1/INTS2…
GO:1901989	positive regulation of cell cycle phase transition	103	0.607903	1.57008	0.0010989	0.0220441	0.0183041	8306	tags=61%, list=29%, signal=44%	11065/891/81620/983/113130/990/9787/4869/8318/55920/7040/993/1019/2146/6604/995/898/51514/994/286053/7564/57504/26271/23236/27085/81610/9700/8317/80174/29945/8766/252983/328/134353/896/6868/51529/79915/4204/55904/894/199/51433/8450/23476/57521/5889/225689/5087/25942/595/2735/5925/219736/54623/8558/84967/8451/79577/3306/8452/11331/56257	GO_BP	UBE2C/CCNB1/CDT1/CDK1/CDCA5/CDC6/DLGAP5/NPM1/CDC45/RCC2/TGFB1/CDC25A/CDK4/EZH2/SMARCD3/CDC25C/CCNE1/DTL/CDC25B/NSMCE2/ZNF16/MTA3/FBXO5/PLCB1/MTBP/FAM83D/ESPL1/CDC7/DBF4B/ANAPC4/RAB11A/STXBP4/APEX1/LSM11/CCND3/ADAM17/ANAPC11/ATAD5/MECP2/KMT2E/CCND2/AIF1/ANAPC5/CUL4B/BRD4/RPTOR/RAD51C/MAPK15/PBX1/SIN3A/CCND1/GLI1/RB1/STOX1/PAF1/CDK10/LSM10/CUL4A/CDC73/HSPA2/CUL3/PHB2/MEPCE
GO:0016073	snRNA metabolic process	98	0.623141	1.60366	0.00110132	0.0220441	0.0183041	7647	tags=67%, list=26%, signal=49%	55656/54512/1736/5437/1022/22916/55726/56915/51593/23404/6880/79035/79066/51010/55756/5451/11340/5433/55651/5436/6878/7702/55197/5440/6908/23016/6667/129685/6882/92105/64859/5439/23248/55505/6877/6621/65123/5431/2963/84524/905/25896/2962/5438/23379/904/5394/2961/6618/51808/4686/79664/6617/57508/8178/10302/5393/114034/2960/118460/26173/54973/6619/79650/2958/81556	GO_BP	INTS8/EXOSC4/DKC1/POLR2H/CDK7/NCBP2/INTS13/EXOSC5/SRRT/EXOSC2/TAF9/NABP2/METTL16/EXOSC3/INTS9/POU2F1/EXOSC8/POLR2D/NHP2/POLR2G/TAF6/ZNF143/RPRD1A/POLR2K/TBP/EXOSC7/SP1/TAF8/TAF11/INTS4/NABP1/POLR2J/RPRD2/NOP10/TAF5/SNAPC4/INTS3/POLR2B/GTF2F2/ZC3H8/CCNT2/INTS7/GTF2F1/POLR2I/ICE1/CCNT1/EXOSC10/GTF2E2/SNAPC2/PHAX/NCBP1/ICE2/SNAPC1/INTS2/ELL/SNAPC5/EXOSC9/TOE1/GTF2E1/EXOSC6/INTS1/INTS11/SNAPC3/USB1/G…
GO:0048024	regulation of mRNA splicing, via spliceosome	98	0.611489	1.57368	0.00110132	0.0220441	0.0183041	7947	tags=63%, list=27%, signal=46%	3178/23210/221662/6732/10262/27316/7072/6625/5935/84991/11338/3192/10921/6428/6433/26528/79066/135295/3191/6427/5725/708/29890/10521/6426/10657/8683/29896/57703/9904/6432/10181/9733/3181/9589/83759/79171/9939/27339/6434/140890/6431/5936/8241/84081/3190/58517/10772/6733/22938/64783/4686/4116/91746/23543/4154/1655/6651/4928/60680/5978/55234	GO_BP	HNRNPA1/JMJD6/RBM24/SRPK1/SF3B4/RBMX/TIA1/SNRNP70/RBM3/RBM17/U2AF2/HNRNPU/RNPS1/SRSF3/SFSWAP/DAZAP1/METTL16/SRSF12/HNRNPL/SRSF2/PTBP1/C1QBP/RBM15B/DDX17/SRSF1/KHDRBS1/SRSF9/TRA2A/CWC22/RBM19/SRSF7/RBM5/SART3/HNRNPA2B1/WTAP/RBM4B/RBM42/RBM8A/PRPF19/TRA2B/SREK1/SRSF6/RBM4/RBM10/NSRP1/HNRNPK/RBM25/SRSF10/SRPK2/SNW1/RBM15/NCBP1/MAGOH/YTHDC1/RBFOX2/MBNL1/DDX5/SON/NUP98/CELF5/REST/SMU1
GO:0002181	cytoplasmic translation	95	0.701191	1.80317	0.00110497	0.0220441	0.0183041	4832	tags=65%, list=17%, signal=55%	6132/3646/6173/3921/8531/6175/6227/8667/6139/6169/6133/6142/6161/6156/8664/6141/23521/6143/6228/6160/6165/6154/25946/4736/6128/6176/8662/6152/221662/6170/90381/25873/92715/6159/1968/6171/6138/1975/6235/1978/8894/6234/4733/1973/1660/8562/56339/1974/85451/6135/8665/51182/10480/1802/1939/51386/27335/24140/55854/51372/8666/5936	GO_BP	RPL8/EIF3E/RPL36A/RPSA/YBX3/RPLP0/RPS21/EIF3H/RPL17/RPL38/RPL9/RPL18A/RPL32/RPL30/EIF3D/RPL18/RPL13A/RPL19/RPS23/RPL31/RPL35A/RPL26/ZNF385A/RPL10A/RPL6/RPLP1/EIF3B/RPL24/RBM24/RPL39/TICRR/RPL36/DPH7/RPL29/EIF2S3/RPL41/RPL15/EIF4B/RPS29/EIF4EBP1/EIF2S2/RPS28/DRG1/EIF4A1/DHX9/DENR/METTL3/EIF4A2/UNK/RPL11/EIF3F/HSPA14/EIF3M/DPH2/EIF2D/EIF3L/EIF3K/FTSJ1/ZC3H15/TMA7/EIF3G/RBM4
GO:0006614	SRP-dependent cotranslational protein targeting to membrane	97	0.83255	2.14184	0.00110497	0.0220441	0.0183041	3173	tags=80%, list=11%, signal=72%	6132/6129/6173/3921/6222/6229/6147/6188/6206/9349/6204/6187/6201/6233/6168/6175/6227/6139/6193/6223/6169/6133/6142/6130/6124/6161/6155/6157/6156/6194/9045/6141/6136/23521/6224/6181/6158/6143/6228/6160/6191/6125/6165/6167/6218/6217/6154/11224/4736/6208/6128/6176/6189/6205/6152/6232/6137/6230/6170/25873/6159/6122/6209/6171/6144/6138/6235/6234/6203/100131208/6134/7311/6210/6164/6135/23471/6730/6146	GO_BP	RPL8/RPL7/RPL36A/RPSA/RPS18/RPS24/RPL23A/RPS3/RPS12/RPL23/RPS10/RPS2/RPS7/RPS27A/RPL37A/RPLP0/RPS21/RPL17/RPS5/RPS19/RPL38/RPL9/RPL18A/RPL7A/RPL4/RPL32/RPL27/RPL27A/RPL30/RPS6/RPL14/RPL18/RPL12/RPL13A/RPS20/RPLP2/RPL28/RPL19/RPS23/RPL31/RPS4X/RPL5/RPL35A/RPL37/RPS17/RPS16/RPL26/RPL35/RPL10A/RPS14/RPL6/RPLP1/RPS3A/RPS11/RPL24/RPS27/RPL13/RPS25/RPL39/RPL36/RPL29/RPL3/RPS15/RPL41/RPL21/RPL15/RPS29/R…
GO:0031124	mRNA 3'-end processing	97	0.654587	1.68401	0.00110497	0.0220441	0.0183041	7245	tags=73%, list=25%, signal=55%	891/26986/10212/3297/80336/10189/7936/6626/29894/23144/22916/8563/11052/10898/25962/22794/84271/9984/7919/9775/25888/11338/26097/8106/10921/6428/580/79228/6427/6829/5433/8189/51692/134353/6426/55197/84324/8683/7884/6432/84321/9877/9295/81608/23248/199746/65109/9939/80145/11051/6431/55149/57187/55339/1478/87178/79869/51585/64895/904/56254/4686/1479/2926/4116/10569/55110/22828/9785/10914/54623	GO_BP	CCNB1/PABPC1/DDX39A/HSF1/PABPC1L/ALYREF/NELFE/SNRPA/CPSF1/ZC3H3/NCBP2/THOC5/CPSF6/CPSF4/VIRMA/CASC3/POLDIP3/THOC1/DDX39B/EIF4A3/ZNF473/U2AF2/CHTOP/PABPN1/RNPS1/SRSF3/BARD1/THOC6/SRSF2/SUPT5H/POLR2D/SYMPK/CPSF3/LSM11/SRSF1/RPRD1A/SARNP/SRSF9/SLBP/SRSF7/THOC3/ZC3H11A/SRSF11/FIP1L1/RPRD2/U2AF1L4/UPF3B/RBM8A/THOC7/NUDT21/SRSF6/MTPAP/THOC2/WDR33/CSTF2/PNPT1/CPSF7/PCF11/PAPOLG/CCNT1/RNF20/NCBP1/CSTF3/G…
GO:0031497	chromatin assembly	93	0.656782	1.68804	0.00110497	0.0220441	0.0183041	7965	tags=72%, list=27%, signal=53%	6662/3159/1058/79019/55355/4673/4171/4869/55723/79172/387103/64946/8208/8091/10541/11339/3148/91687/3070/6418/7157/55166/8607/7175/4676/54069/79711/4678/201161/64105/64754/80152/23421/1616/23523/51548/5928/9733/64061/57798/10036/83743/54107/79682/1029/23347/8520/146059/7994/2491/55839/5931/6046/201254/546/22893/55320/8467/378708/85453/7290/54623/29855/25842/10664/51773/26155	GO_BP	SOX9/HMGA1/CENPA/CENPM/HJURP/NAP1L1/MCM2/NPM1/ASF1B/CENPO/CENPW/CENPH/CHAF1B/HMGA2/ANP32B/OIP5/HMGB2/CENPL/HELLS/SET/TP53/CENPQ/RUVBL1/TPR/NAP1L4/MIS18A/IPO4/NASP/CENPV/CENPK/SMYD3/CENPT/ITGB3BP/DAXX/CABIN1/SIRT6/RBBP4/SART3/TSPYL2/GATAD1/CHAF1A/GRWD1/POLE3/CENPU/CDKN2A/SMCHD1/HAT1/CDAN1/KAT6A/CENPI/CENPN/RBBP7/BRD2/CENPX/ATRX/BAHD1/MIS18BP1/SMARCA5/CENPS/TSPYL5/HIRA/PAF1/UBN1/ASF1A/CTCF/RSF1/NOC…
GO:0014020	primary neural tube formation	96	0.606374	1.55906	0.00110619	0.0220441	0.0183041	5436	tags=52%, list=19%, signal=43%	6692/8463/131405/6768/10653/5754/2648/115908/6201/23513/7040/2348/7408/652/1856/25902/7289/9585/133/10522/1857/57216/5898/7248/7042/58495/26160/9620/25/54910/5216/6491/57167/55081/9968/8321/8323/1072/11146/5916/2535/54903/57545/3091/7798/655/51684/84678/5727/7291	GO_BP	SPINT1/TEAD2/TRIM71/ST14/SPINT2/PTK7/KAT2A/CTHRC1/RPS7/SCRIB/TGFB1/FOLR1/VASP/BMP4/DVL2/MTHFD1L/TULP3/KIF20B/ADM/DEAF1/DVL3/VANGL2/RALA/TSC1/TGFB2/OVOL2/IFT172/CELSR1/ABL1/SEMA4C/PFN1/STIL/SALL4/IFT57/MED12/FZD1/FZD6/CFL1/GLMN/RARG/FZD2/MKS1/CC2D2A/HIF1A/LUZP1/BMP7/SUFU/KDM2B/PTCH1/TWIST1
GO:0044773	mitotic DNA damage checkpoint	96	0.651103	1.67406	0.00110619	0.0220441	0.0183041	7745	tags=75%, list=27%, signal=55%	6659/891/2810/983/1820/4582/55571/1869/51512/3276/57060/57472/146956/6154/995/25946/8091/5591/835/581/7832/6790/4436/641/29997/51149/4361/55159/1874/7157/9125/4194/25904/1017/5111/29980/197342/55367/5883/79733/57551/5325/4683/4848/4849/11200/80198/10498/26058/91603/54962/80279/9656/5371/472/1386/6118/84446/7027/2033/595/29883/63967/9337/25949/1263/60561/79858/23019/9344/7029/4850	GO_BP	SOX4/CCNB1/SFN/CDK1/ARID3A/MUC1/CNOT11/E2F1/GTSE1/PRMT1/PCBP4/CNOT6/EME1/RPL26/CDC25C/ZNF385A/HMGA2/PRKDC/CASP2/BAX/BTG2/AURKA/MSH2/BLM/NOP53/MRNIP/MRE11/RFWD3/E2F4/TP53/CNOT9/MDM4/CNOT10/CDK2/PCNA/DONSON/EME2/PIDD1/RAD9A/E2F8/TAOK1/PLAGL1/NBN/CNOT2/CNOT3/CHEK2/MUS81/CARM1/GIGYF2/ZNF830/TIPIN/CDK5RAP3/MDC1/PML/ATM/ATF2/RPA2/BRSK1/TFDP1/EP300/CCND1/CNOT7/CLSPN/CNOT8/SYF2/PLK3/RINT1/NEK11/CNOT1/TAO…
GO:0097711	ciliary basal body-plasma membrane docking	94	0.675491	1.73454	0.00110865	0.0220441	0.0183041	7628	tags=82%, list=26%, signal=61%	5347/983/4751/9814/1454/22919/22994/203068/79867/10382/7283/5518/51259/93323/1453/22897/84902/80776/8655/8636/8481/10540/23354/115106/1778/11190/1781/9657/8766/10733/54801/85302/91147/11064/4957/57787/7846/9793/7531/55835/80184/7532/79441/3320/27077/1639/54903/57545/26005/55722/5108/55559/121441/7277/10121/10383/55125/55755/55142/117177/1069/95681/261734/10806/54820/4867/9662/23332/5048/79598/841…	GO_BP	PLK1/CDK1/NEK2/SFI1/CSNK1E/MAPRE1/CEP131/TUBB/TCTN2/TUBB4A/TUBG1/PPP2R1A/TMEM216/HAUS8/CSNK1D/CEP164/CEP89/B9D2/DYNLL1/SSNA1/OFD1/DCTN2/HAUS5/HAUS1/DYNC1H1/CEP250/DYNC1I2/IQCB1/RAB11A/PLK4/HAUS6/FBF1/TMEM67/CNTRL/ODF2/MARK4/TUBA1A/CKAP5/YWHAE/CENPJ/CEP290/YWHAG/HAUS3/HSP90AA1/B9D1/DCTN1/MKS1/CC2D2A/C2CD3/CEP72/PCM1/HAUS7/NEDD1/TUBA4A/ACTR1A/TUBB4B/CEP192/CDK5RAP2/HAUS2/RAB3IP/CETN2/CEP41/NPHP4/SD…
GO:0006890	retrograde vesicle-mediated transport, Golgi to ER	85	0.585018	1.49176	0.00111111	0.0220441	0.0183041	7581	tags=59%, list=26%, signal=44%	23423/11004/9493/29127/3832/24137/81930/3797/10079/51560/1062/64837/55738/56992/10945/23299/377/53407/662/4905/22818/3796/8729/51614/51290/55204/26958/11015/54732/51272/3831/11316/11070/381/1315/372/3835/25839/51594/9463/1314/60561/3064/22820/9276/81876/11127/26286/5861/84364	GO_BP	TMED3/KIF2C/KIF23/RACGAP1/KIF11/KIF4A/KIF18A/KIF3C/ATP9A/RAB6B/CENPE/KLC2/ARFGAP1/KIF15/KDELR1/BICD2/ARF3/STX18/BNIP1/NSF/COPZ1/KIF2A/GBF1/ERGIC3/ERGIC2/GOLPH3L/COPG2/KDELR3/TMED9/BET1L/KLC1/COPE/TMEM115/ARF5/COPB1/ARCN1/KIF22/COG4/NBAS/PICK1/COPA/RINT1/HTT/COPG1/COPB2/RAB1B/KIF3A/ARFGAP3/RAB1A/ARFGAP2
GO:0032465	regulation of cytokinesis	85	0.593715	1.51394	0.00111111	0.0220441	0.0183041	9497	tags=64%, list=33%, signal=43%	9212/5347/10112/9055/9493/29127/990/1894/79848/92421/28964/994/23636/80179/84440/9585/6790/10755/6755/3619/598/808/9928/11113/8766/201161/79733/805/55660/6683/201163/63971/8502/25909/1069/1263/387/51100/9738/5289/675/9903/84936/23503/27183/8452/585/998/79884/6795/8678/55958/57448/29072/5300	GO_BP	AURKB/PLK1/KIF20A/PRC1/KIF23/RACGAP1/CDC6/ECT2/CSPP1/CHMP4C/GIT1/CDC25B/NUP62/MYO19/RAB11FIP4/KIF20B/AURKA/GIPC1/SSTR5/INCENP/BCL2L1/CALM3/KIF14/CIT/RAB11A/CENPV/E2F8/CALM2/PRPF40A/SPAST/FLCN/KIF13A/PKP4/AHCTF1/CETN2/PLK3/RHOA/SH3GLB1/CCP110/PIK3C3/BRCA2/KLHL21/ZFYVE19/ZFYVE26/VPS4A/CUL3/BBS4/CDC42/MAP9/AURKC/BECN1/KLHL9/BIRC6/SETD2/PIN1
GO:0045132	meiotic chromosome segregation	87	0.606378	1.54749	0.00111111	0.0220441	0.0183041	6166	tags=45%, list=21%, signal=35%	9232/5347/7153/9319/83540/10609/701/699/7272/23397/2177/146956/898/151246/29781/5518/4361/55706/7917/9700/10051/151648/197342/9134/100130958/23063/80198/57820/10096/27030/10592/7155/5889/225689/472/10097/201254/7013/23353	GO_BP	PTTG1/PLK1/TOP2A/TRIP13/NUF2/P3H4/BUB1B/BUB1/TTK/NCAPH/FANCD2/EME1/CCNE1/SGO2/NCAPH2/PPP2R1A/MRE11/NDC1/BAG6/ESPL1/SMC4/SGO1/EME2/CCNE2/SYCE1L/WAPL/MUS81/CCNB1IP1/ACTR3/MLH3/SMC2/TOP2B/RAD51C/MAPK15/ATM/ACTR2/CENPX/TERF1/SUN1
GO:0045814	negative regulation of gene expression, epigenetic	90	0.649149	1.65888	0.00111111	0.0220441	0.0183041	8489	tags=73%, list=29%, signal=52%	3159/1788/8318/29028/10155/2146/54108/57673/7703/79829/3066/26147/3720/3070/3065/5252/1786/22880/11176/1789/9869/22823/121536/23512/10933/10014/51548/55183/6688/5928/8726/84444/1487/4204/2145/51535/57343/54107/55729/84759/6839/23347/8520/5987/8932/80314/8085/4152/5931/151507/53615/5253/25942/58487/8467/23378/8493/7290/25842/8289/10943/54737/7320/3146/648/23304	GO_BP	HMGA1/DNMT3A/CDC45/ATAD2/TRIM28/EZH2/CHRAC1/BEND3/PCGF2/NAA40/HDAC2/PHF19/JARID2/HELLS/HDAC1/PHF1/DNMT1/MORC2/BAZ2A/DNMT3B/SETDB1/MTF2/AEBP2/SUZ12/MORF4L1/HDAC5/SIRT6/RIF1/SPI1/RBBP4/EED/DOT1L/CTBP1/MECP2/EZH1/PPHLN1/ZNF304/POLE3/ATF7IP/PCGF1/SUV39H1/SMCHD1/HAT1/TRIM27/MBD2/EPC1/KMT2D/MBD1/RBBP7/MSL3P1/MBD3/PHF2/SIN3A/CREBZF/SMARCA5/RRP8/PPM1D/HIRA/ASF1A/ARID1A/MSL3/MPHOSPH8/UBE2B/HMGB1/BMI1/UBR2
GO:0060147	regulation of posttranscriptional gene silencing	85	0.619083	1.57862	0.00111111	0.0220441	0.0183041	8264	tags=73%, list=28%, signal=52%	131405/7040/57510/27161/652/5437/23636/5468/23225/79023/79902/23511/8480/23165/348995/7157/57122/7175/1660/55706/9688/9631/6895/8087/5433/5436/100101267/5440/8086/81929/129401/5439/4613/9972/23279/55746/126374/5431/5605/8021/9698/283131/9612/4927/5438/10762/23369/26523/6396/9883/5903/1655/1994/9611/4928/9818/84962/10526/144233/103/5441/80149	GO_BP	TRIM71/TGFB1/XPO5/AGO2/BMP4/POLR2H/NUP62/PPARG/NUP210/NUP37/NUP85/NUP188/RAE1/NUP205/NUP43/TP53/NUP107/TPR/DHX9/NDC1/NUP93/NUP155/TARBP2/FXR1/POLR2D/POLR2G/POM121C/POLR2K/AAAS/SEH1L/NUP35/POLR2J/MYCN/NUP153/NUP160/NUP133/WTIP/POLR2B/MAP2K2/NUP214/PUM1/NEAT1/NCOR2/NUP88/POLR2I/NUP50/PUM2/AGO1/SEC13/POM121/RANBP2/DDX5/ELAVL1/NCOR1/NUP98/NUP58/AJUBA/IPO8/BCDIN3D/ADAR/POLR2L/ZC3H12A
GO:0060606	tube closure	90	0.60087	1.5355	0.00111111	0.0220441	0.0183041	4179	tags=46%, list=14%, signal=39%	6692/8463/131405/6768/10653/5754/2648/115908/6201/23513/7040/2348/7408/652/1856/25902/7289/9585/133/10522/1857/57216/5898/7248/7042/26160/9620/25/54910/5216/6491/57167/55081/9968/8321/8323/11146/5916/2535/54903/57545	GO_BP	SPINT1/TEAD2/TRIM71/ST14/SPINT2/PTK7/KAT2A/CTHRC1/RPS7/SCRIB/TGFB1/FOLR1/VASP/BMP4/DVL2/MTHFD1L/TULP3/KIF20B/ADM/DEAF1/DVL3/VANGL2/RALA/TSC1/TGFB2/IFT172/CELSR1/ABL1/SEMA4C/PFN1/STIL/SALL4/IFT57/MED12/FZD1/FZD6/GLMN/RARG/FZD2/MKS1/CC2D2A
GO:0060966	regulation of gene silencing by RNA	85	0.619083	1.57862	0.00111111	0.0220441	0.0183041	8264	tags=73%, list=28%, signal=52%	131405/7040/57510/27161/652/5437/23636/5468/23225/79023/79902/23511/8480/23165/348995/7157/57122/7175/1660/55706/9688/9631/6895/8087/5433/5436/100101267/5440/8086/81929/129401/5439/4613/9972/23279/55746/126374/5431/5605/8021/9698/283131/9612/4927/5438/10762/23369/26523/6396/9883/5903/1655/1994/9611/4928/9818/84962/10526/144233/103/5441/80149	GO_BP	TRIM71/TGFB1/XPO5/AGO2/BMP4/POLR2H/NUP62/PPARG/NUP210/NUP37/NUP85/NUP188/RAE1/NUP205/NUP43/TP53/NUP107/TPR/DHX9/NDC1/NUP93/NUP155/TARBP2/FXR1/POLR2D/POLR2G/POM121C/POLR2K/AAAS/SEH1L/NUP35/POLR2J/MYCN/NUP153/NUP160/NUP133/WTIP/POLR2B/MAP2K2/NUP214/PUM1/NEAT1/NCOR2/NUP88/POLR2I/NUP50/PUM2/AGO1/SEC13/POM121/RANBP2/DDX5/ELAVL1/NCOR1/NUP98/NUP58/AJUBA/IPO8/BCDIN3D/ADAR/POLR2L/ZC3H12A
GO:0061640	cytoskeleton-dependent cytokinesis	87	0.616198	1.57255	0.00111111	0.0220441	0.0183041	8537	tags=74%, list=29%, signal=52%	9212/5347/10112/81620/1058/55165/54443/84445/9493/29127/24137/1894/51203/3925/92421/84501/200942/23636/9897/9585/129531/51652/9094/26586/116840/3619/9820/9700/6242/11113/9798/128866/9475/1072/90120/11021/114327/6683/10096/257364/29082/389/10617/54784/288/10097/5119/387/91782/403/6651/56907/55909/675/79643/10899/375/23503/27183/585/10015/5921/6711/79884	GO_BP	AURKB/PLK1/KIF20A/CDT1/CENPA/CEP55/ANLN/LZTS2/KIF23/RACGAP1/KIF4A/ECT2/NUSAP1/STMN1/CHMP4C/SPIRE2/KLHDC8B/NUP62/WASHC5/KIF20B/MITD1/CHMP3/UNC119/CKAP2/CNTROB/INCENP/CUL7/ESPL1/RTKN/CIT/IST1/CHMP4B/ROCK2/CFL1/TMEM250/RAB35/EFHC1/SPAST/ACTR3/SNX33/CHMP4A/RHOC/STAMBP/ALKBH4/ANK3/ACTR2/CHMP1A/RHOA/CHMP7/ARL3/SON/SPIRE1/BIN3/BRCA2/CHMP6/JTB/ARF1/ZFYVE26/VPS4A/BBS4/PDCD6IP/RASA1/SPTBN1/MAP9
GO:0070125	mitochondrial translational elongation	87	0.586289	1.49623	0.00111111	0.0220441	0.0183041	9279	tags=69%, list=32%, signal=47%	51649/116540/28998/124995/63875/54534/84311/90480/9553/65005/57129/64949/54460/122704/84545/26284/51263/6183/55037/118487/29088/51081/55173/28977/64928/65003/10884/23107/64965/51642/11222/51264/51021/51258/7818/60488/55168/51373/29074/6182/64978/29093/79590/28973/65993/5018/51116/64969/64432/64951/3396/63931/51069/219927/64979/51650/65080/64968/64963/51318	GO_BP	MRPS23/MRPL53/MRPL13/MRPL10/MRPL17/MRPL50/MRPL45/GADD45GIP1/MRPL33/MRPL9/MRPL47/MRPS26/MRPS21/MRPL52/MRPL43/ERAL1/MRPL30/MRPS12/PTCD3/CHCHD1/MRPL15/MRPS7/MRPS10/MRPL42/MRPL14/MRPL11/MRPS30/MRPS27/MRPS9/MRPL48/MRPL3/MRPL27/MRPS16/MRPL51/DAP3/MRPS35/MRPS18A/MRPS17/MRPL18/MRPL12/MRPL38/MRPL22/MRPL24/MRPS18B/MRPS34/OXA1L/MRPS2/MRPS5/MRPS25/MRPS24/MRPL58/MRPS14/MRPL2/MRPL21/MRPL36/MRPS33/MRPL44/MRPS6/…
GO:2001022	positive regulation of response to DNA damage stimulus	90	0.617643	1.57836	0.00111111	0.0220441	0.0183041	6116	tags=59%, list=21%, signal=47%	2305/4609/9521/6188/5580/10155/84501/6154/25946/8091/64210/5591/1663/55719/57332/161742/51149/51720/5366/672/1660/55135/2521/5111/142/5883/83933/55183/4862/27063/9025/200734/8914/7334/57805/22976/9774/84142/545/51588/6498/2140/23347/54929/472/322/4487/23514/23201/10097/493861/138151/9577	GO_BP	FOXM1/MYC/EEF1E1/RPS3/PRKCD/TRIM28/SPIRE2/RPL26/ZNF385A/HMGA2/MMS19/PRKDC/DDX11/SLF2/CBX8/SPRED1/MRNIP/UIMC1/PMAIP1/BRCA1/DHX9/WRAP53/FUS/PCNA/PARP1/RAD9A/HDAC10/RIF1/NPAS2/ANKRD1/RNF8/SPRED2/TIMELESS/UBE2N/CCAR2/PAXIP1/BCLAF1/ABRAXAS1/ATR/PIAS4/SKIL/EYA3/SMCHD1/TMEM161A/ATM/APBB1/MSX1/SPIDR/FAM168A/ACTR2/EID3/NACC2/BABAM2
GO:0001843	neural tube closure	89	0.601099	1.53443	0.00111483	0.0220441	0.0183041	4179	tags=46%, list=14%, signal=40%	6692/8463/131405/6768/10653/5754/2648/115908/6201/23513/7040/2348/7408/652/1856/25902/7289/9585/133/10522/1857/57216/5898/7248/7042/26160/9620/25/54910/5216/6491/57167/55081/9968/8321/8323/11146/5916/2535/54903/57545	GO_BP	SPINT1/TEAD2/TRIM71/ST14/SPINT2/PTK7/KAT2A/CTHRC1/RPS7/SCRIB/TGFB1/FOLR1/VASP/BMP4/DVL2/MTHFD1L/TULP3/KIF20B/ADM/DEAF1/DVL3/VANGL2/RALA/TSC1/TGFB2/IFT172/CELSR1/ABL1/SEMA4C/PFN1/STIL/SALL4/IFT57/MED12/FZD1/FZD6/GLMN/RARG/FZD2/MKS1/CC2D2A
GO:0010972	negative regulation of G2/M transition of mitotic cell cycle	89	0.583714	1.49005	0.00111483	0.0220441	0.0183041	9973	tags=74%, list=34%, signal=49%	9212/983/990/92421/5885/8091/4998/90381/6790/641/29997/51149/4361/10197/9978/672/11073/29980/57551/4683/5710/8883/5717/5705/5691/91603/80279/10213/60672/472/5682/5693/5685/5709/5719/84446/5692/5707/5704/9491/63967/6500/25949/60561/5689/23198/5708/84936/5714/5716/9344/27183/5694/29933/5686/5884/5711/5718/5715/9861/54984/8454/5690/5701/23194/5688	GO_BP	AURKB/CDK1/CDC6/CHMP4C/RAD21/HMGA2/ORC1/TICRR/AURKA/BLM/NOP53/MRNIP/MRE11/PSME3/RBX1/BRCA1/TOPBP1/DONSON/TAOK1/NBN/PSMD4/NAE1/PSMD11/PSMC5/PSMB3/ZNF830/CDK5RAP3/PSMD14/MIIP/ATM/PSMA1/PSMB5/PSMA4/PSMD3/PSMD13/BRSK1/PSMB4/PSMD1/PSMC4/PSMF1/CLSPN/SKP1/SYF2/RINT1/PSMB1/PSME4/PSMD2/ZFYVE19/PSMD8/PSMD10/TAOK2/VPS4A/PSMB6/GPR132/PSMA5/RAD17/PSMD5/PSMD12/PSMD9/PSMD6/PINX1/CUL1/PSMB2/PSMC2/FBXL7/PSMA7
GO:0051304	chromosome separation	88	0.669781	1.70766	0.00111483	0.0220441	0.0183041	5501	tags=61%, list=19%, signal=50%	991/9232/9212/891/5347/7153/81620/9319/701/1063/10460/10403/699/990/9787/9918/7272/23397/146956/5885/4085/1457/286053/29781/26271/54908/5518/7756/1062/7175/9700/7517/29945/51143/9400/197342/9184/996/51451/64682/55795/23310/51529/8697/80198/10783/51433/1459/7155/3550/225689/84861/472/55755	GO_BP	CDC20/PTTG1/AURKB/CCNB1/PLK1/TOP2A/CDT1/TRIP13/BUB1B/CENPF/TACC3/NDC80/BUB1/CDC6/DLGAP5/NCAPD2/TTK/NCAPH/EME1/RAD21/MAD2L1/CSNK2A1/NSMCE2/NCAPH2/FBXO5/SPDL1/PPP2R1A/ZNF207/CENPE/TPR/ESPL1/XRCC3/ANAPC4/DYNC1LI1/RECQL5/EME2/BUB3/CDC27/LCMT1/ANAPC1/PCID2/NCAPD3/ANAPC11/CDC23/MUS81/NEK6/ANAPC5/CSNK2A2/TOP2B/IK/MAPK15/KLHL22/ATM/CDK5RAP2
GO:0070126	mitochondrial translational termination	88	0.59035	1.50515	0.00111483	0.0220441	0.0183041	9845	tags=74%, list=34%, signal=49%	51649/116540/28998/124995/63875/54534/84311/90480/9553/65005/57129/64949/54460/122704/84545/26284/51263/6183/55037/118487/29088/92399/51081/55173/28977/64928/65003/10884/23107/64965/51642/11222/51264/51021/51258/7818/60488/55168/51373/29074/6182/64978/54516/29093/79590/28973/65993/5018/51116/64969/64432/64951/3396/63931/51069/219927/64979/51650/65080/64968/64963/51318/64960/65008/9617	GO_BP	MRPS23/MRPL53/MRPL13/MRPL10/MRPL17/MRPL50/MRPL45/GADD45GIP1/MRPL33/MRPL9/MRPL47/MRPS26/MRPS21/MRPL52/MRPL43/ERAL1/MRPL30/MRPS12/PTCD3/CHCHD1/MRPL15/MRRF/MRPS7/MRPS10/MRPL42/MRPL14/MRPL11/MRPS30/MRPS27/MRPS9/MRPL48/MRPL3/MRPL27/MRPS16/MRPL51/DAP3/MRPS35/MRPS18A/MRPS17/MRPL18/MRPL12/MRPL38/MTRF1L/MRPL22/MRPL24/MRPS18B/MRPS34/OXA1L/MRPS2/MRPS5/MRPS25/MRPS24/MRPL58/MRPS14/MRPL2/MRPL21/MRPL36/MRPS33/M…
GO:0098876	vesicle-mediated transport to the plasma membrane	89	0.587436	1.49955	0.00111483	0.0220441	0.0183041	8586	tags=69%, list=29%, signal=48%	6616/83871/312/23513/6809/10399/22883/54520/84079/91461/23163/26088/261729/2181/3875/54536/10815/8766/9912/377/9559/85377/81609/10890/11031/253725/55737/3996/23062/4905/9581/10139/55204/23233/90196/29091/1445/1785/63971/9784/60412/381/288/10133/55763/114879/100287171/9135/403/28952/55770/23339/583/8548/375/57120/10434/116841/64083/6711/582	GO_BP	SNAP25/RAB34/ANXA13/SCRIB/STX3/RACK1/CLSTN1/CCDC93/ANKRD27/PKDCC/GGA3/GGA1/STEAP2/ACSL3/KRT18/EXOC6/CPLX1/RAB11A/ARHGAP44/ARF3/VPS26A/MICALL1/SNX27/RAB10/RAB31/WASHC2C/VPS35/LLGL1/GGA2/NSF/PREPL/ARFRP1/GOLPH3L/EXOC6B/SYS1/STXBP6/CSK/DNM2/KIF13A/SNX17/EXOC4/ARF5/ANK3/OPTN/EXOC1/OSBPL5/WASHC1/RABEP1/ARL3/CCDC22/EXOC2/VPS39/BBS2/BLZF1/ARF1/GOPC/LYPLA1/SNAP47/GOLPH3/SPTBN1/BBS1
GO:1901992	positive regulation of mitotic cell cycle phase transition	89	0.612313	1.56305	0.00111483	0.0220441	0.0183041	5135	tags=46%, list=18%, signal=38%	11065/891/81620/983/113130/990/9787/8318/55920/7040/993/1019/6604/995/898/51514/994/286053/57504/26271/23236/27085/9700/8317/80174/29945/8766/328/134353/896/6868/51529/4204/55904/894/199/51433/8450/23476/57521/5889	GO_BP	UBE2C/CCNB1/CDT1/CDK1/CDCA5/CDC6/DLGAP5/CDC45/RCC2/TGFB1/CDC25A/CDK4/SMARCD3/CDC25C/CCNE1/DTL/CDC25B/NSMCE2/MTA3/FBXO5/PLCB1/MTBP/ESPL1/CDC7/DBF4B/ANAPC4/RAB11A/APEX1/LSM11/CCND3/ADAM17/ANAPC11/MECP2/KMT2E/CCND2/AIF1/ANAPC5/CUL4B/BRD4/RPTOR/RAD51C
GO:0000281	mitotic cytokinesis	72	0.632421	1.58687	0.00111732	0.0220441	0.0183041	8537	tags=76%, list=29%, signal=54%	5347/10112/81620/1058/55165/54443/84445/9493/29127/24137/1894/51203/3925/92421/200942/23636/9585/129531/51652/9094/26586/116840/3619/9820/9700/6242/11113/128866/9475/1072/11021/114327/6683/257364/29082/389/10617/288/5119/387/91782/403/6651/55909/675/79643/10899/375/23503/27183/585/10015/5921/6711/79884	GO_BP	PLK1/KIF20A/CDT1/CENPA/CEP55/ANLN/LZTS2/KIF23/RACGAP1/KIF4A/ECT2/NUSAP1/STMN1/CHMP4C/KLHDC8B/NUP62/KIF20B/MITD1/CHMP3/UNC119/CKAP2/CNTROB/INCENP/CUL7/ESPL1/RTKN/CIT/CHMP4B/ROCK2/CFL1/RAB35/EFHC1/SPAST/SNX33/CHMP4A/RHOC/STAMBP/ANK3/CHMP1A/RHOA/CHMP7/ARL3/SON/BIN3/BRCA2/CHMP6/JTB/ARF1/ZFYVE26/VPS4A/BBS4/PDCD6IP/RASA1/SPTBN1/MAP9
GO:0006368	transcription elongation from RNA polymerase II promoter	82	0.621925	1.58142	0.00111732	0.0220441	0.0183041	9119	tags=77%, list=31%, signal=53%	2146/7936/5437/1022/6921/22916/7469/6749/8518/3192/25920/56943/6829/2071/9400/5433/4300/5436/11198/2965/55795/5440/2068/51497/9025/5439/6827/6917/6830/51755/5431/2963/23476/55677/905/2962/5438/904/4686/8621/8178/9150/55193/54623/11047/123169/2967/79577/84337/55250/4331/4298/23168/80349/5441/2966/55840/55140/10771/85403/6923/80237/26610	GO_BP	EZH2/NELFE/POLR2H/CDK7/ELOC/NCBP2/NELFA/SSRP1/ELP1/HNRNPU/NELFB/ENY2/SUPT5H/ERCC3/RECQL5/POLR2D/MLLT3/POLR2G/SUPT16H/GTF2H1/PCID2/POLR2K/ERCC2/NELFCD/RNF8/POLR2J/SUPT4H1/TCEA1/SUPT6H/CDK12/POLR2B/GTF2F2/BRD4/IWS1/CCNT2/GTF2F1/POLR2I/CCNT1/NCBP1/CDK13/ELL/CTDP1/PBRM1/PAF1/ADRM1/LEO1/GTF2H3/CDC73/ELOF1/ELP2/MNAT1/MLLT1/RTF1/WDR61/POLR2L/GTF2H2/EAF2/ELP3/ZMYND11/EAF1/ELOB/ELL3/ELP4
GO:0006400	tRNA modification	82	0.616545	1.56774	0.00111732	0.0220441	0.0183041	9197	tags=82%, list=32%, signal=56%	54517/6894/10785/55687/55621/4234/6741/80745/51605/90353/8518/80324/55226/55039/81605/126789/115708/51002/84705/54522/339175/63892/51504/23587/112970/79691/22929/54482/134637/24140/64172/81890/55798/54974/79828/54802/57505/54901/127253/131965/54859/158234/25917/51654/348180/129450/54931/11062/64118/142940/56931/27304/55250/144233/285381/91801/113179/51531/57570/55140/55006/60487/54920/152992/5488…	GO_BP	PUS7/TARBP1/WDR4/TRMU/TRMT1/METTL1/SSB/THUMPD2/TRMT6/CTU1/ELP1/PUS1/NAT10/TRMT12/URM1/PUSL1/TRMT61A/TPRKB/GTPBP3/ANKRD16/METTL2A/THADA/TRMT112/ELP5/KTI12/QTRT2/SEPHS1/TRMT13/ADAT2/FTSJ1/OSGEPL1/QTRT1/METTL2B/THG1L/METTL8/TRIT1/AARS2/CDKAL1/TYW3/METTL6/ELP6/TRMT10B/THUMPD3/CDK5RAP1/CTU2/TYW5/TRMT10C/DUS4L/DUS1L/TRUB1/DUS3L/MOCS3/ELP2/BCDIN3D/DPH3/ALKBH8/ADAT3/TRMO/TRMT5/ELP3/TRMT61B/TRMT11/DUS2/TR…
GO:0043044	ATP-dependent chromatin remodeling	72	0.671374	1.68461	0.00111732	0.0220441	0.0183041	8156	tags=81%, list=28%, signal=58%	1058/79019/55355/4869/79172/1107/387103/64946/6599/3066/6944/6597/6598/11339/91687/86/3065/55166/8607/54069/6605/4678/64105/80152/23421/1108/81611/5928/9025/3183/9219/60/54107/79682/57459/10847/57680/8932/79913/93973/2491/55839/5931/53615/64431/201254/55320/8467/54617/55929/378708/6601/55193/23198/8289/51773/6603/56916	GO_BP	CENPA/CENPM/HJURP/NPM1/CENPO/CHD3/CENPW/CENPH/SMARCC1/HDAC2/VPS72/SMARCA4/SMARCB1/OIP5/CENPL/ACTL6A/HDAC1/CENPQ/RUVBL1/MIS18A/SMARCE1/NASP/CENPK/CENPT/ITGB3BP/CHD4/ANP32E/RBBP4/RNF8/HNRNPC/MTA2/ACTB/POLE3/CENPU/GATAD2B/SRCAP/CHD8/MBD2/ACTR5/ACTR8/CENPI/CENPN/RBBP7/MBD3/ACTR6/CENPX/MIS18BP1/SMARCA5/INO80/DMAP1/CENPS/SMARCC2/PBRM1/PSME4/ARID1A/RSF1/SMARCD2/SMARCAD1
GO:0044766	multi-organism transport	72	0.631145	1.58367	0.00111732	0.0220441	0.0183041	7396	tags=75%, list=25%, signal=56%	3838/6233/10189/5901/3837/23636/51160/8563/23225/79023/79902/23511/9984/7919/55048/8480/23165/348995/57122/7175/55706/9688/7311/9631/79228/6950/79720/100101267/8086/81929/129401/6993/84321/7514/9972/10966/23279/80145/55746/8021/57187/7251/4927/10762/89870/8934/6396/9883/89853/5903/93343/7879/4928/9818	GO_BP	KPNA2/RPS27A/ALYREF/RAN/KPNB1/NUP62/VPS28/THOC5/NUP210/NUP37/NUP85/NUP188/THOC1/DDX39B/VPS37C/RAE1/NUP205/NUP43/NUP107/TPR/NDC1/NUP93/UBA52/NUP155/THOC6/TCP1/VPS37B/POM121C/AAAS/SEH1L/NUP35/DYNLT1/THOC3/XPO1/NUP153/RAB40B/NUP160/THOC7/NUP133/NUP214/THOC2/TSG101/NUP88/NUP50/TRIM15/RAB29/SEC13/POM121/MVB12B/RANBP2/MVB12A/RAB7A/NUP98/NUP58
GO:0072401	signal transduction involved in DNA integrity checkpoint	72	0.641148	1.60877	0.00111732	0.0220441	0.0183041	6990	tags=71%, list=24%, signal=54%	6659/891/5347/2810/983/1820/4582/55571/1869/1111/51512/3276/57060/57472/6154/995/25946/5591/51514/835/581/7832/6790/1874/7157/9125/4194/51720/672/25904/1017/5111/55367/79733/5325/4848/4849/11200/10498/27339/84142/5371/472/7027/2033/9577/29883/9337/1263/60561/29086	GO_BP	SOX4/CCNB1/PLK1/SFN/CDK1/ARID3A/MUC1/CNOT11/E2F1/CHEK1/GTSE1/PRMT1/PCBP4/CNOT6/RPL26/CDC25C/ZNF385A/PRKDC/DTL/CASP2/BAX/BTG2/AURKA/E2F4/TP53/CNOT9/MDM4/UIMC1/BRCA1/CNOT10/CDK2/PCNA/PIDD1/E2F8/PLAGL1/CNOT2/CNOT3/CHEK2/CARM1/PRPF19/ABRAXAS1/PML/ATM/TFDP1/EP300/BABAM2/CNOT7/CNOT8/PLK3/RINT1/BABAM1
GO:0072422	signal transduction involved in DNA damage checkpoint	72	0.641148	1.60877	0.00111732	0.0220441	0.0183041	6990	tags=71%, list=24%, signal=54%	6659/891/5347/2810/983/1820/4582/55571/1869/1111/51512/3276/57060/57472/6154/995/25946/5591/51514/835/581/7832/6790/1874/7157/9125/4194/51720/672/25904/1017/5111/55367/79733/5325/4848/4849/11200/10498/27339/84142/5371/472/7027/2033/9577/29883/9337/1263/60561/29086	GO_BP	SOX4/CCNB1/PLK1/SFN/CDK1/ARID3A/MUC1/CNOT11/E2F1/CHEK1/GTSE1/PRMT1/PCBP4/CNOT6/RPL26/CDC25C/ZNF385A/PRKDC/DTL/CASP2/BAX/BTG2/AURKA/E2F4/TP53/CNOT9/MDM4/UIMC1/BRCA1/CNOT10/CDK2/PCNA/PIDD1/E2F8/PLAGL1/CNOT2/CNOT3/CHEK2/CARM1/PRPF19/ABRAXAS1/PML/ATM/TFDP1/EP300/BABAM2/CNOT7/CNOT8/PLK3/RINT1/BABAM1
GO:1902579	multi-organism localization	72	0.631145	1.58367	0.00111732	0.0220441	0.0183041	7396	tags=75%, list=25%, signal=56%	3838/6233/10189/5901/3837/23636/51160/8563/23225/79023/79902/23511/9984/7919/55048/8480/23165/348995/57122/7175/55706/9688/7311/9631/79228/6950/79720/100101267/8086/81929/129401/6993/84321/7514/9972/10966/23279/80145/55746/8021/57187/7251/4927/10762/89870/8934/6396/9883/89853/5903/93343/7879/4928/9818	GO_BP	KPNA2/RPS27A/ALYREF/RAN/KPNB1/NUP62/VPS28/THOC5/NUP210/NUP37/NUP85/NUP188/THOC1/DDX39B/VPS37C/RAE1/NUP205/NUP43/NUP107/TPR/NDC1/NUP93/UBA52/NUP155/THOC6/TCP1/VPS37B/POM121C/AAAS/SEH1L/NUP35/DYNLT1/THOC3/XPO1/NUP153/RAB40B/NUP160/THOC7/NUP133/NUP214/THOC2/TSG101/NUP88/NUP50/TRIM15/RAB29/SEC13/POM121/MVB12B/RANBP2/MVB12A/RAB7A/NUP98/NUP58
GO:0006278	RNA-dependent DNA biosynthetic process	70	0.6719	1.67775	0.00112108	0.0220441	0.0183041	6057	tags=69%, list=21%, signal=54%	6714/9212/4751/5570/3326/80119/22948/3178/10576/908/7203/23381/1736/10575/5478/10694/55226/4361/10574/3192/55135/6117/6950/4216/54433/65057/10728/55651/11284/167227/5981/5594/5595/3320/3183/7520/55505/9894/8550/545/9887/80351/225689/472/79991/10111/5394/7013	GO_BP	SRC/AURKB/NEK2/PKIB/HSP90AB1/PIF1/CCT5/HNRNPA1/CCT2/CCT6A/CCT3/SMG5/DKC1/CCT4/PPIA/CCT8/NAT10/MRE11/CCT7/HNRNPU/WRAP53/RPA1/TCP1/MAP3K4/GAR1/ACD/PTGES3/NHP2/PNKP/DCP2/RFC1/MAPK1/MAPK3/HSP90AA1/HNRNPC/XRCC5/NOP10/TELO2/MAPKAPK5/ATR/SMG7/TNKS2/MAPK15/ATM/STN1/RAD50/EXOSC10/TERF1
GO:0042795	snRNA transcription by RNA polymerase II	70	0.63754	1.59195	0.00112108	0.0220441	0.0183041	8174	tags=76%, list=28%, signal=55%	55656/5437/1022/22916/55726/51593/6880/79035/55756/5451/5433/5436/6878/7702/55197/5440/6908/6667/129685/6882/92105/64859/5439/23248/6877/6621/65123/5431/2963/84524/905/25896/2962/5438/23379/904/2961/6618/51808/4686/79664/6617/57508/8178/10302/2960/26173/54973/6619/2958/81556/5452/5441	GO_BP	INTS8/POLR2H/CDK7/NCBP2/INTS13/SRRT/TAF9/NABP2/INTS9/POU2F1/POLR2D/POLR2G/TAF6/ZNF143/RPRD1A/POLR2K/TBP/SP1/TAF8/TAF11/INTS4/NABP1/POLR2J/RPRD2/TAF5/SNAPC4/INTS3/POLR2B/GTF2F2/ZC3H8/CCNT2/INTS7/GTF2F1/POLR2I/ICE1/CCNT1/GTF2E2/SNAPC2/PHAX/NCBP1/ICE2/SNAPC1/INTS2/ELL/SNAPC5/GTF2E1/INTS1/INTS11/SNAPC3/GTF2A2/INTS14/POU2F2/POLR2L
GO:0044786	cell cycle DNA replication	70	0.672214	1.67853	0.00112108	0.0220441	0.0183041	6544	tags=76%, list=22%, signal=59%	81620/4172/4173/4171/9837/8318/4175/5984/4176/5888/51053/5424/4174/2237/10926/26271/5557/3978/9126/4361/2260/5111/6117/5558/8317/1763/80174/29980/23649/5422/79733/5982/5981/7884/8882/79915/11200/10714/56655/54107/91603/54962/5985/5976/2956/5427/6118/58525/546/5983/7013/604/54617	GO_BP	CDT1/MCM3/MCM4/MCM2/GINS1/CDC45/MCM6/RFC4/MCM7/RAD51/GMNN/POLD1/MCM5/FEN1/DBF4/FBXO5/PRIM1/LIG1/SMC3/MRE11/FGFR1/PCNA/RPA1/PRIM2/CDC7/DNA2/DBF4B/DONSON/POLA2/POLA1/E2F8/RFC2/RFC1/SLBP/ZPR1/ATAD5/CHEK2/POLD3/POLE4/POLE3/ZNF830/TIPIN/RFC5/UPF1/MSH6/POLE2/RPA2/WIZ/ATRX/RFC3/TERF1/BCL6/INO80
GO:0000245	spliceosomal complex assembly	78	0.668345	1.68896	0.00112233	0.0220441	0.0183041	7691	tags=65%, list=26%, signal=48%	6633/6632/8175/51747/6732/6635/27316/6631/55015/7919/6637/57461/6433/55692/8996/10713/135295/10907/101954272/6426/1653/24148/51340/8683/23451/10181/10946/23020/6607/58155/8487/79833/27339/9416/6431/51631/8233/6606/7536/10772/6733/4686/10569/91746/6936/100151683/10291/26576/11168/9169/60680	GO_BP	SNRPD2/SNRPD1/SF3A2/LUC7L3/SRPK1/SNRPE/RBMX/SNRPC/PRPF39/DDX39B/SNRPG/ISY1/SFSWAP/LUC7L/NOL3/USP39/SRSF12/TXNL4A/RNVU1-3/SRSF1/DDX1/PRPF6/CRNKL1/SRSF9/SF3B1/RBM5/SF3A3/SNRNP200/SMN2/PTBP2/GEMIN2/GEMIN6/PRPF19/DDX23/SRSF6/LUC7L2/ZRSR2/SMN1/SF1/SRSF10/SRPK2/NCBP1/SLU7/YTHDC1/GCFC2/RNU4ATAC/SF3A1/SRPK3/PSIP1/SCAF11/CELF5
GO:0009301	snRNA transcription	71	0.630385	1.57635	0.00112233	0.0220441	0.0183041	8174	tags=75%, list=28%, signal=54%	55656/5437/1022/22916/55726/51593/6880/79035/55756/5451/5433/5436/6878/7702/55197/5440/6908/6667/129685/6882/92105/64859/5439/23248/6877/6621/65123/5431/2963/84524/905/25896/2962/5438/23379/904/2961/6618/51808/4686/79664/6617/57508/8178/10302/2960/26173/54973/6619/2958/81556/5452/5441	GO_BP	INTS8/POLR2H/CDK7/NCBP2/INTS13/SRRT/TAF9/NABP2/INTS9/POU2F1/POLR2D/POLR2G/TAF6/ZNF143/RPRD1A/POLR2K/TBP/SP1/TAF8/TAF11/INTS4/NABP1/POLR2J/RPRD2/TAF5/SNAPC4/INTS3/POLR2B/GTF2F2/ZC3H8/CCNT2/INTS7/GTF2F1/POLR2I/ICE1/CCNT1/GTF2E2/SNAPC2/PHAX/NCBP1/ICE2/SNAPC1/INTS2/ELL/SNAPC5/GTF2E1/INTS1/INTS11/SNAPC3/GTF2A2/INTS14/POU2F2/POLR2L
GO:0010833	telomere maintenance via telomere lengthening	78	0.669884	1.69285	0.00112233	0.0220441	0.0183041	6057	tags=65%, list=21%, signal=52%	6714/9212/4751/5570/3326/80119/22948/5888/3178/10576/908/7203/23381/1736/10575/10694/55226/4361/10574/3192/55135/6117/6950/4216/54433/142/65057/10728/55651/11284/167227/5981/5594/5595/3320/64858/3181/3183/7520/55505/9894/8550/545/9887/80351/225689/472/79991/10111/5394/7013	GO_BP	SRC/AURKB/NEK2/PKIB/HSP90AB1/PIF1/CCT5/RAD51/HNRNPA1/CCT2/CCT6A/CCT3/SMG5/DKC1/CCT4/CCT8/NAT10/MRE11/CCT7/HNRNPU/WRAP53/RPA1/TCP1/MAP3K4/GAR1/PARP1/ACD/PTGES3/NHP2/PNKP/DCP2/RFC1/MAPK1/MAPK3/HSP90AA1/DCLRE1B/HNRNPA2B1/HNRNPC/XRCC5/NOP10/TELO2/MAPKAPK5/ATR/SMG7/TNKS2/MAPK15/ATM/STN1/RAD50/EXOSC10/TERF1
GO:0031110	regulation of microtubule polymerization or depolymerization	78	0.621321	1.57013	0.00112233	0.0220441	0.0183041	8019	tags=63%, list=28%, signal=46%	9181/6188/402/221150/29098/3925/84722/22919/220134/50861/58526/2288/10382/23271/57159/27124/5058/3304/26586/348235/4733/8851/55201/25/5879/4281/57551/3303/58497/4137/4204/1639/6683/157922/55755/25999/57704/7013/51199/4130/24139/23332/59341/25876/4926/23122/6904/10300/10519	GO_BP	ARHGEF2/RPS3/ARL2/SKA3/RANGRF/STMN1/PSRC1/MAPRE1/SKA1/STMN3/MID1IP1/FKBP4/TUBB4A/CAMSAP2/TRIM54/INPP5J/PAK1/HSPA1B/CKAP2/SKA2/DRG1/CDK5R1/MAP1S/ABL1/RAC1/MID1/TAOK1/HSPA1A/PRUNE1/MAPT/MECP2/DCTN1/SPAST/CAMSAP1/CDK5RAP2/CLIP3/GBA2/TERF1/NIN/MAP1A/EML2/CLASP1/TRPV4/SPEF1/NUMA1/CLASP2/TBCD/KATNB1/CIB1
GO:0032204	regulation of telomere maintenance	77	0.647972	1.63477	0.00112233	0.0220441	0.0183041	6057	tags=64%, list=21%, signal=51%	6714/9212/4609/4751/5570/80119/22948/3178/10576/908/7203/26354/23381/1736/10575/10694/55226/4361/10574/3192/79035/6950/4216/142/65057/3184/4683/51548/11284/167227/2067/5594/5595/3181/3183/7520/8550/545/9887/5371/5976/80351/225689/472/79991/546/10111/5394/7013	GO_BP	SRC/AURKB/MYC/NEK2/PKIB/PIF1/CCT5/HNRNPA1/CCT2/CCT6A/CCT3/GNL3/SMG5/DKC1/CCT4/CCT8/NAT10/MRE11/CCT7/HNRNPU/NABP2/TCP1/MAP3K4/PARP1/ACD/HNRNPD/NBN/SIRT6/PNKP/DCP2/ERCC1/MAPK1/MAPK3/HNRNPA2B1/HNRNPC/XRCC5/MAPKAPK5/ATR/SMG7/PML/UPF1/TNKS2/MAPK15/ATM/STN1/ATRX/RAD50/EXOSC10/TERF1
GO:0033045	regulation of sister chromatid segregation	78	0.674042	1.70336	0.00112233	0.0220441	0.0183041	5943	tags=68%, list=20%, signal=54%	991/9232/9212/891/5347/81620/9319/701/1063/113130/10460/10403/699/990/9787/7272/5885/4085/116028/1663/286053/2237/8313/26271/54908/55719/7756/6421/1062/7175/3192/9700/7517/29945/51143/9184/996/51451/64682/55795/51529/8260/8697/23063/10783/51433/3550/225689/84861/472/55755/25836/546	GO_BP	CDC20/PTTG1/AURKB/CCNB1/PLK1/CDT1/TRIP13/BUB1B/CENPF/CDCA5/TACC3/NDC80/BUB1/CDC6/DLGAP5/TTK/RAD21/MAD2L1/RMI2/DDX11/NSMCE2/FEN1/AXIN2/FBXO5/SPDL1/SLF2/ZNF207/SFPQ/CENPE/TPR/HNRNPU/ESPL1/XRCC3/ANAPC4/DYNC1LI1/BUB3/CDC27/LCMT1/ANAPC1/PCID2/ANAPC11/NAA10/CDC23/WAPL/NEK6/ANAPC5/IK/MAPK15/KLHL22/ATM/CDK5RAP2/NIPBL/ATRX
GO:0034502	protein localization to chromosome	78	0.658367	1.66375	0.00112233	0.0220441	0.0183041	6342	tags=69%, list=22%, signal=54%	9212/5347/81620/1058/983/113130/10403/7272/55920/2146/22948/5885/10576/908/7203/26354/1736/221496/91272/27085/54908/55719/10575/10694/4436/51149/10574/55166/23383/55135/79035/6117/6950/84515/65057/9184/10856/55011/83903/23063/7520/10498/51535/545/3550/80351/157570/23514/6118/25836/546/7013/51112/79003	GO_BP	AURKB/PLK1/CDT1/CENPA/CDK1/CDCA5/NDC80/TTK/RCC2/EZH2/CCT5/RAD21/CCT2/CCT6A/CCT3/GNL3/DKC1/LEMD2/BOD1/MTBP/SPDL1/SLF2/CCT4/CCT8/MSH2/MRNIP/CCT7/CENPQ/MAU2/WRAP53/NABP2/RPA1/TCP1/MCM8/ACD/BUB3/RUVBL2/PIH1D1/HASPIN/WAPL/XRCC5/CARM1/PPHLN1/ATR/IK/TNKS2/ESCO2/SPIDR/RPA2/NIPBL/ATRX/TERF1/TRAPPC12/MIS12
GO:1900034	regulation of cellular response to heat	78	0.672348	1.69907	0.00112233	0.0220441	0.0183041	7396	tags=82%, list=25%, signal=61%	3297/26353/3326/1410/23636/2288/26973/23225/79023/3304/79902/27000/23511/8480/7266/23165/348995/10808/57122/7175/9531/55706/9688/6117/9631/9532/10728/100101267/51501/3303/8086/81929/7531/129401/5594/5595/4137/3320/10049/9972/3281/57805/23279/55746/545/3312/818/8021/57521/84335/472/4927/6118/10762/64223/3337/2033/6396/9883/573/5903/4928/51278/9818	GO_BP	HSF1/HSPB8/HSP90AB1/CRYAB/NUP62/FKBP4/CHORDC1/NUP210/NUP37/HSPA1B/NUP85/DNAJC2/NUP188/RAE1/DNAJC7/NUP205/NUP43/HSPH1/NUP107/TPR/BAG3/NDC1/NUP93/RPA1/NUP155/BAG2/PTGES3/POM121C/HIKESHI/HSPA1A/AAAS/SEH1L/YWHAE/NUP35/MAPK1/MAPK3/MAPT/HSP90AA1/DNAJB6/NUP153/HSBP1/CCAR2/NUP160/NUP133/ATR/HSPA8/CAMK2G/NUP214/RPTOR/AKT1S1/ATM/NUP88/RPA2/NUP50/MLST8/DNAJB1/EP300/SEC13/POM121/BAG1/RANBP2/NUP98/IER5/NUP58
GO:0016925	protein sumoylation	80	0.633431	1.60303	0.0011236	0.0220441	0.0183041	7775	tags=66%, list=27%, signal=49%	10155/5905/26354/10054/23636/286053/10055/23225/6804/6613/79023/79902/23511/7329/8480/23165/348995/8535/57122/7175/55706/9688/9631/10401/100101267/83637/57691/8086/81929/29843/129401/26036/57178/9972/6612/23279/55746/51588/8554/8021/4927/9759/10762/53335/9883/5903/5970/26054/4928/205564/9818/9063/1499	GO_BP	TRIM28/RANGAP1/GNL3/UBA2/NUP62/NSMCE2/SAE1/NUP210/STX1A/SUMO2/NUP37/NUP85/NUP188/UBE2I/RAE1/NUP205/NUP43/CBX4/NUP107/TPR/NDC1/NUP93/NUP155/PIAS3/POM121C/ZMIZ2/KIAA1586/AAAS/SEH1L/SENP1/NUP35/ZNF451/ZMIZ1/NUP153/SUMO3/NUP160/NUP133/PIAS4/PIAS1/NUP214/NUP88/HDAC4/NUP50/BCL11A/POM121/RANBP2/RELA/SENP6/NUP98/SENP5/NUP58/PIAS2/CTNNB1
GO:0031145	anaphase-promoting complex-dependent catabolic process	80	0.614719	1.55568	0.0011236	0.0220441	0.0183041	9178	tags=71%, list=32%, signal=49%	991/11065/9232/9212/891/5347/983/701/6233/27338/4085/51434/26271/6790/10197/7324/7321/1017/7311/29945/9184/996/64682/5710/51529/8697/5717/5705/5691/8881/51433/10213/5682/5693/5685/5709/5719/5692/5707/5704/9491/246184/5689/23198/5708/5714/5716/5694/51343/8452/7316/5686/5711/5718/25906/119504/5715	GO_BP	CDC20/UBE2C/PTTG1/AURKB/CCNB1/PLK1/CDK1/BUB1B/RPS27A/UBE2S/MAD2L1/ANAPC7/FBXO5/AURKA/PSME3/UBE2E1/UBE2D1/CDK2/UBA52/ANAPC4/BUB3/CDC27/ANAPC1/PSMD4/ANAPC11/CDC23/PSMD11/PSMC5/PSMB3/CDC16/ANAPC5/PSMD14/PSMA1/PSMB5/PSMA4/PSMD3/PSMD13/PSMB4/PSMD1/PSMC4/PSMF1/CDC26/PSMB1/PSME4/PSMD2/PSMD8/PSMD10/PSMB6/FZR1/CUL3/UBC/PSMA5/PSMD5/PSMD12/ANAPC15/ANAPC16/PSMD9
GO:0006353	DNA-templated transcription, termination	73	0.641617	1.60767	0.00112486	0.0220441	0.0183041	8900	tags=84%, list=31%, signal=58%	79101/6628/29894/5437/1022/10849/6635/22916/30834/10898/9533/6636/25888/6637/8106/1660/2071/8189/51692/2965/134353/5440/6908/8458/2068/7270/6634/7884/81608/84172/6607/7343/11051/4150/9015/55339/22803/1478/6606/9014/79869/51585/221830/9013/80298/4686/1479/51728/22828/10419/10914/7978/84967/2967/4331/5441/2966/1477/23064/64425/57466	GO_BP	TAF1D/SNRPB/CPSF1/POLR2H/CDK7/CD3EAP/SNRPE/NCBP2/ZNRD1/CPSF4/POLR1C/SNRPF/ZNF473/SNRPG/PABPN1/DHX9/ERCC3/SYMPK/CPSF3/GTF2H1/LSM11/POLR2K/TBP/TTF2/ERCC2/TTF1/SNRPD3/SLBP/FIP1L1/POLR1B/SMN2/UBTF/NUDT21/MAZ/TAF1A/WDR33/XRN2/CSTF2/SMN1/TAF1B/CPSF7/PCF11/TWISTNB/TAF1C/MTERF2/NCBP1/CSTF3/POLR3K/SCAF8/PRMT5/PAPOLA/MTERF1/LSM10/GTF2H3/MNAT1/POLR2L/GTF2H2/CSTF1/SETX/POLR1E/SCAF4
GO:0060964	regulation of gene silencing by miRNA	81	0.616687	1.56139	0.00112486	0.0220441	0.0183041	8264	tags=74%, list=28%, signal=53%	131405/7040/27161/652/5437/23636/5468/23225/79023/79902/23511/8480/23165/348995/7157/57122/7175/1660/55706/9688/9631/6895/8087/5433/5436/100101267/5440/8086/81929/129401/5439/4613/9972/23279/55746/126374/5431/5605/8021/9698/283131/9612/4927/5438/10762/23369/26523/6396/9883/5903/1655/1994/9611/4928/9818/84962/10526/144233/5441/80149	GO_BP	TRIM71/TGFB1/AGO2/BMP4/POLR2H/NUP62/PPARG/NUP210/NUP37/NUP85/NUP188/RAE1/NUP205/NUP43/TP53/NUP107/TPR/DHX9/NDC1/NUP93/NUP155/TARBP2/FXR1/POLR2D/POLR2G/POM121C/POLR2K/AAAS/SEH1L/NUP35/POLR2J/MYCN/NUP153/NUP160/NUP133/WTIP/POLR2B/MAP2K2/NUP214/PUM1/NEAT1/NCOR2/NUP88/POLR2I/NUP50/PUM2/AGO1/SEC13/POM121/RANBP2/DDX5/ELAVL1/NCOR1/NUP98/NUP58/AJUBA/IPO8/BCDIN3D/POLR2L/ZC3H12A
GO:0071158	positive regulation of cell cycle arrest	81	0.628751	1.59193	0.00112486	0.0220441	0.0183041	6703	tags=64%, list=23%, signal=50%	6659/891/2810/983/1820/4582/9349/7040/55571/1869/51512/3276/57060/57472/6154/995/25946/8091/835/581/10514/7832/6790/1874/7157/9125/4194/672/25904/1017/5111/8851/51379/55367/79733/5325/115426/81857/4848/4849/11200/10498/5371/153090/472/7027/2033/29883/7709/9337/23378/1263	GO_BP	SOX4/CCNB1/SFN/CDK1/ARID3A/MUC1/RPL23/TGFB1/CNOT11/E2F1/GTSE1/PRMT1/PCBP4/CNOT6/RPL26/CDC25C/ZNF385A/HMGA2/CASP2/BAX/MYBBP1A/BTG2/AURKA/E2F4/TP53/CNOT9/MDM4/BRCA1/CNOT10/CDK2/PCNA/CDK5R1/CRLF3/PIDD1/E2F8/PLAGL1/UHRF2/MED25/CNOT2/CNOT3/CHEK2/CARM1/PML/DAB2IP/ATM/TFDP1/EP300/CNOT7/ZBTB17/CNOT8/RRP8/PLK3
GO:0072395	signal transduction involved in cell cycle checkpoint	73	0.638253	1.59925	0.00112486	0.0220441	0.0183041	6990	tags=70%, list=24%, signal=53%	6659/891/5347/2810/983/1820/4582/55571/1869/1111/51512/3276/57060/57472/6154/995/25946/5591/51514/835/581/7832/6790/1874/7157/9125/4194/51720/672/25904/1017/5111/55367/79733/5325/4848/4849/11200/10498/27339/84142/5371/472/7027/2033/9577/29883/9337/1263/60561/29086	GO_BP	SOX4/CCNB1/PLK1/SFN/CDK1/ARID3A/MUC1/CNOT11/E2F1/CHEK1/GTSE1/PRMT1/PCBP4/CNOT6/RPL26/CDC25C/ZNF385A/PRKDC/DTL/CASP2/BAX/BTG2/AURKA/E2F4/TP53/CNOT9/MDM4/UIMC1/BRCA1/CNOT10/CDK2/PCNA/PIDD1/E2F8/PLAGL1/CNOT2/CNOT3/CHEK2/CARM1/PRPF19/ABRAXAS1/PML/ATM/TFDP1/EP300/BABAM2/CNOT7/CNOT8/PLK3/RINT1/BABAM1
GO:0006334	nucleosome assembly	74	0.657189	1.64706	0.00112613	0.0220441	0.0183041	7455	tags=69%, list=26%, signal=51%	6662/1058/79019/55355/4673/4171/4869/55723/79172/387103/64946/8208/10541/11339/3148/91687/6418/55166/8607/4676/54069/79711/4678/64105/64754/80152/23421/1616/23523/5928/9733/64061/10036/83743/54107/79682/8520/7994/2491/55839/5931/6046/201254/546/55320/8467/378708/85453/7290/29855/25842	GO_BP	SOX9/CENPA/CENPM/HJURP/NAP1L1/MCM2/NPM1/ASF1B/CENPO/CENPW/CENPH/CHAF1B/ANP32B/OIP5/HMGB2/CENPL/SET/CENPQ/RUVBL1/NAP1L4/MIS18A/IPO4/NASP/CENPK/SMYD3/CENPT/ITGB3BP/DAXX/CABIN1/RBBP4/SART3/TSPYL2/CHAF1A/GRWD1/POLE3/CENPU/HAT1/KAT6A/CENPI/CENPN/RBBP7/BRD2/CENPX/ATRX/MIS18BP1/SMARCA5/CENPS/TSPYL5/HIRA/UBN1/ASF1A
GO:0006446	regulation of translational initiation	79	0.600666	1.5175	0.00112613	0.0220441	0.0183041	7763	tags=58%, list=27%, signal=43%	3646/8440/4869/3315/8667/27161/23521/468/8662/22916/8872/1975/1978/7175/23367/23645/56339/1974/9669/5433/5436/10657/1653/6198/10209/8893/22927/54915/100127983/27335/1982/57409/5936/5499/10605/253943/1967/27102/4686/1979/5610/4528/51247/51441/10289/8892	GO_BP	EIF3E/NCK2/NPM1/HSPB1/EIF3H/AGO2/RPL13A/ATF4/EIF3B/NCBP2/CDC123/EIF4B/EIF4EBP1/TPR/LARP1/PPP1R15A/METTL3/EIF4A2/EIF5B/POLR2D/POLR2G/KHDRBS1/DDX1/RPS6KB1/EIF1/EIF2B5/HABP4/YTHDF1/C8orf88/EIF3K/EIF4G2/MIF4GD/RBM4/PPP1CA/PAIP1/YTHDF3/EIF2B1/EIF2AK1/NCBP1/EIF4EBP2/EIF2AK2/MTIF2/PAIP2/YTHDF2/EIF1B/EIF2B2
GO:0051303	establishment of chromosome localization	74	0.616958	1.54623	0.00112613	0.0220441	0.0183041	8383	tags=66%, list=29%, signal=47%	891/11004/81620/83540/3833/1063/113130/10403/55143/9787/23212/84722/92421/3837/81930/23636/91272/54908/1062/81610/55166/3192/1778/9928/8766/128866/81929/8697/10096/29082/10615/472/150465/10097/152185/7013/23353/3835/51112/79003/54820/5119/91782/79643/4926/10300/27183/8452/7320	GO_BP	CCNB1/KIF2C/CDT1/NUF2/KIFC1/CENPF/CDCA5/NDC80/CDCA8/DLGAP5/RRS1/PSRC1/CHMP4C/KPNB1/KIF18A/NUP62/BOD1/SPDL1/CENPE/FAM83D/CENPQ/HNRNPU/DYNC1H1/KIF14/RAB11A/CHMP4B/SEH1L/CDC23/ACTR3/CHMP4A/SPAG5/ATM/TTL/ACTR2/SPICE1/TERF1/SUN1/KIF22/TRAPPC12/MIS12/NDE1/CHMP1A/CHMP7/CHMP6/NUMA1/KATNB1/VPS4A/CUL3/UBE2B
GO:1900182	positive regulation of protein localization to nucleus	74	0.646471	1.6202	0.00112613	0.0220441	0.0183041	4884	tags=55%, list=17%, signal=46%	6714/5347/983/1894/5580/7040/10155/51512/3976/22948/51366/10576/908/23607/29775/5901/7203/1736/4088/57506/10204/10575/10694/10445/3843/10574/7175/9531/6950/84662/142/11143/2316/55696/5594/8882/5296/1432/8841/3728/80279	GO_BP	SRC/PLK1/CDK1/ECT2/PRKCD/TGFB1/TRIM28/GTSE1/LIF/CCT5/UBR5/CCT2/CCT6A/CD2AP/CARD10/RAN/CCT3/DKC1/SMAD3/MAVS/NUTF2/CCT4/CCT8/MCRS1/IPO5/CCT7/TPR/BAG3/TCP1/GLIS2/PARP1/KAT7/FLNA/RBM22/MAPK1/ZPR1/PIK3R2/MAPK14/HDAC3/JUP/CDK5RAP3
GO:0050000	chromosome localization	75	0.617831	1.55066	0.00112994	0.0220441	0.0183041	8383	tags=67%, list=29%, signal=48%	891/11004/81620/83540/3833/1063/113130/10403/55143/9787/23212/84722/92421/3837/81930/23636/91272/54908/1062/81610/55166/3192/1778/9928/8766/128866/81929/8697/10096/29082/10615/472/150465/10097/152185/7013/23353/3835/51112/79003/54820/5119/91782/4928/79643/4926/10300/27183/8452/7320	GO_BP	CCNB1/KIF2C/CDT1/NUF2/KIFC1/CENPF/CDCA5/NDC80/CDCA8/DLGAP5/RRS1/PSRC1/CHMP4C/KPNB1/KIF18A/NUP62/BOD1/SPDL1/CENPE/FAM83D/CENPQ/HNRNPU/DYNC1H1/KIF14/RAB11A/CHMP4B/SEH1L/CDC23/ACTR3/CHMP4A/SPAG5/ATM/TTL/ACTR2/SPICE1/TERF1/SUN1/KIF22/TRAPPC12/MIS12/NDE1/CHMP1A/CHMP7/NUP98/CHMP6/NUMA1/KATNB1/VPS4A/CUL3/UBE2B
GO:0001510	RNA methylation	76	0.631173	1.58768	0.00113122	0.0220441	0.0183041	8960	tags=80%, list=31%, signal=56%	2091/6894/10785/155400/4839/55621/4234/80745/51605/25962/10436/55039/55695/96764/27037/115708/79066/56339/84705/27292/117246/339175/8731/29890/154743/63892/79922/51504/114049/387338/9589/54482/24140/29960/260294/55798/79828/127253/131965/158234/64783/25917/79872/91893/54931/130916/23070/63935/29063/144233/91801/51531/56257/55178/57570/55006/113802/60487/79979/152992/54888	GO_BP	FBL/TARBP1/WDR4/NSUN5P1/NOP2/TRMT1/METTL1/THUMPD2/TRMT6/VIRMA/EMG1/TRMT12/NSUN5/TGS1/TRMT2A/TRMT61A/METTL16/METTL3/GTPBP3/DIMT1/FTSJ3/METTL2A/RNMT/RBM15B/BMT2/THADA/MRM1/TRMT112/BUD23/NSUN4/WTAP/TRMT13/FTSJ1/MRM2/NSUN5P2/METTL2B/METTL8/TYW3/METTL6/TRMT10B/RBM15/THUMPD3/CBLL1/FDXACB1/TRMT10C/MTERF4/CMTR1/PCIF1/ZCCHC4/BCDIN3D/ALKBH8/TRMO/MEPCE/MRM3/TRMT5/TRMT61B/HENMT1/TRMT11/TRMT2B/TRMT44/NSUN2
GO:0006342	chromatin silencing	76	0.635818	1.59936	0.00113122	0.0220441	0.0183041	8489	tags=69%, list=29%, signal=49%	3159/1788/8318/29028/10155/2146/54108/57673/7703/79829/3066/3070/3065/1786/22880/11176/9869/10933/10014/51548/55183/8726/84444/1487/4204/2145/51535/57343/54107/55729/84759/6839/23347/8520/8932/8085/4152/151507/53615/5253/25942/8467/23378/8493/7290/25842/8289/10943/54737/7320/3146/648/23304	GO_BP	HMGA1/DNMT3A/CDC45/ATAD2/TRIM28/EZH2/CHRAC1/BEND3/PCGF2/NAA40/HDAC2/HELLS/HDAC1/DNMT1/MORC2/BAZ2A/SETDB1/MORF4L1/HDAC5/SIRT6/RIF1/EED/DOT1L/CTBP1/MECP2/EZH1/PPHLN1/ZNF304/POLE3/ATF7IP/PCGF1/SUV39H1/SMCHD1/HAT1/MBD2/KMT2D/MBD1/MSL3P1/MBD3/PHF2/SIN3A/SMARCA5/RRP8/PPM1D/HIRA/ASF1A/ARID1A/MSL3/MPHOSPH8/UBE2B/HMGB1/BMI1/UBR2
GO:0046785	microtubule polymerization	76	0.604106	1.51959	0.00113122	0.0220441	0.0183041	6679	tags=58%, list=23%, signal=45%	6188/402/29098/3925/84722/22919/2288/10382/23271/27124/7283/26271/5058/3304/7756/1453/27175/440145/4733/8851/25/51673/5879/3303/9793/58497/55835/85378/4137/4204/1639/10844/55125/157922/2801/55755/25999/57704/7013/51199/54820/24139/23332/59341	GO_BP	RPS3/ARL2/RANGRF/STMN1/PSRC1/MAPRE1/FKBP4/TUBB4A/CAMSAP2/INPP5J/TUBG1/FBXO5/PAK1/HSPA1B/ZNF207/CSNK1D/TUBG2/MZT1/DRG1/CDK5R1/ABL1/TPPP3/RAC1/HSPA1A/CKAP5/PRUNE1/CENPJ/TUBGCP6/MAPT/MECP2/DCTN1/TUBGCP2/CEP192/CAMSAP1/GOLGA2/CDK5RAP2/CLIP3/GBA2/TERF1/NIN/NDE1/EML2/CLASP1/TRPV4
GO:1903312	negative regulation of mRNA metabolic process	76	0.610948	1.5368	0.00113122	0.0220441	0.0183041	6520	tags=55%, list=22%, signal=43%	10642/26986/8531/1869/7936/11187/9704/221662/8313/27316/10949/11338/3192/23367/4904/10921/1660/6433/580/135295/6829/5725/708/55544/3184/8683/6432/3181/3183/79171/1432/6431/8241/3190/10492/10605/904/10772/56254/23435/6556/51594	GO_BP	IGF2BP1/PABPC1/YBX3/E2F1/NELFE/PKP3/DHX34/RBM24/AXIN2/RBMX/HNRNPA0/U2AF2/HNRNPU/LARP1/YBX1/RNPS1/DHX9/SFSWAP/BARD1/SRSF12/SUPT5H/PTBP1/C1QBP/RBM38/HNRNPD/SRSF9/SRSF7/HNRNPA2B1/HNRNPC/RBM42/MAPK14/SRSF6/RBM10/HNRNPK/SYNCRIP/PAIP1/CCNT1/SRSF10/RNF20/TARDBP/SLC11A1/NBAS
GO:0007004	telomere maintenance via telomerase	68	0.677487	1.683	0.0011325	0.0220441	0.0183041	6057	tags=69%, list=21%, signal=55%	6714/9212/4751/5570/3326/80119/22948/3178/10576/908/7203/23381/1736/10575/10694/55226/4361/10574/3192/55135/6117/6950/4216/54433/65057/10728/55651/11284/167227/5981/5594/5595/3320/3183/7520/55505/9894/8550/545/9887/80351/225689/472/79991/10111/5394/7013	GO_BP	SRC/AURKB/NEK2/PKIB/HSP90AB1/PIF1/CCT5/HNRNPA1/CCT2/CCT6A/CCT3/SMG5/DKC1/CCT4/CCT8/NAT10/MRE11/CCT7/HNRNPU/WRAP53/RPA1/TCP1/MAP3K4/GAR1/ACD/PTGES3/NHP2/PNKP/DCP2/RFC1/MAPK1/MAPK3/HSP90AA1/HNRNPC/XRCC5/NOP10/TELO2/MAPKAPK5/ATR/SMG7/TNKS2/MAPK15/ATM/STN1/RAD50/EXOSC10/TERF1
GO:0006283	transcription-coupled nucleotide-excision repair	69	0.63294	1.57124	0.00113766	0.0220441	0.0183041	9237	tags=81%, list=32%, signal=56%	6233/5984/64708/5424/5437/1022/3150/3978/9978/57461/10987/5111/6117/7311/2071/5433/5436/2965/5982/5440/8533/2068/2067/3980/5981/5439/10714/6917/27339/10980/91603/5431/8450/5985/10450/6118/5438/1642/7507/5983/2033/2873/50813/10920/9318/8451/2967/4331/56949/5441/7316/2966/9716/51138/5425/1161	GO_BP	RPS27A/RFC4/COPS7B/POLD1/POLR2H/CDK7/HMGN1/LIG1/RBX1/ISY1/COPS5/PCNA/RPA1/UBA52/ERCC3/POLR2D/POLR2G/GTF2H1/RFC2/POLR2K/COPS3/ERCC2/ERCC1/LIG3/RFC1/POLR2J/POLD3/TCEA1/PRPF19/COPS6/ZNF830/POLR2B/CUL4B/RFC5/PPIE/RPA2/POLR2I/DDB1/XPA/RFC3/EP300/GPS1/COPS7A/COPS8/COPS2/CUL4A/GTF2H3/MNAT1/XAB2/POLR2L/UBC/GTF2H2/AQR/COPS4/POLD2/ERCC8
GO:0042273	ribosomal large subunit biogenesis	69	0.718185	1.78286	0.00113766	0.0220441	0.0183041	5750	tags=75%, list=20%, signal=61%	23246/6129/6147/4869/23212/54475/6175/6169/6130/9045/6136/6125/6165/6154/11224/4736/55299/6128/4839/6152/23560/4809/23481/6122/51154/51491/29997/51187/84154/55759/55003/6134/26156/117246/6135/55651/9326/56342/8886/4931/285855/6838/51388/14/65003/3692/54680/54663/9875/22907/90441/55027	GO_BP	BOP1/RPL7/RPL23A/NPM1/RRS1/NLE1/RPLP0/RPL38/RPL7A/RPL14/RPL12/RPL5/RPL35A/RPL26/RPL35/RPL10A/BRIX1/RPL6/NOP2/RPL24/GTPBP4/SNU13/PES1/RPL3/MRTO4/NOP16/NOP53/RSL24D1/RPF2/WDR12/PAK1IP1/RPL10/RSL1D1/FTSJ3/RPL11/NHP2/ZNHIT3/PPAN/DDX18/NVL/RPL7L1/SURF6/NIP7/AAMP/MRPL11/EIF6/ZNHIT6/WDR74/URB1/DHX30/ZNF622/HEATR3
GO:2000573	positive regulation of DNA biosynthetic process	67	0.68443	1.69669	0.00113895	0.0220441	0.0183041	6218	tags=70%, list=21%, signal=55%	6714/9212/4609/4751/5570/79075/2264/5984/3326/22948/3178/10576/908/7203/1736/63922/10575/10694/7919/10574/55135/6950/4216/409/65057/10728/5982/4931/3184/11284/25865/5594/5595/3320/3181/7520/8550/5159/545/5985/80351/225689/472/5155/5983/79977/2247	GO_BP	SRC/AURKB/MYC/NEK2/PKIB/DSCC1/FGFR4/RFC4/HSP90AB1/CCT5/HNRNPA1/CCT2/CCT6A/CCT3/DKC1/CHTF18/CCT4/CCT8/DDX39B/CCT7/WRAP53/TCP1/MAP3K4/ARRB2/ACD/PTGES3/RFC2/NVL/HNRNPD/PNKP/PRKD2/MAPK1/MAPK3/HSP90AA1/HNRNPA2B1/XRCC5/MAPKAPK5/PDGFRB/ATR/RFC5/TNKS2/MAPK15/ATM/PDGFB/RFC3/GRHL2/FGF2
GO:0033047	regulation of mitotic sister chromatid segregation	66	0.67283	1.66529	0.00114286	0.0220441	0.0183041	5943	tags=68%, list=20%, signal=54%	991/9232/9212/891/5347/81620/9319/701/1063/10460/10403/699/990/9787/7272/5885/4085/286053/26271/54908/55719/7756/1062/7175/3192/9700/7517/29945/51143/9184/996/51451/64682/55795/51529/8260/8697/10783/51433/3550/84861/472/55755/25836/546	GO_BP	CDC20/PTTG1/AURKB/CCNB1/PLK1/CDT1/TRIP13/BUB1B/CENPF/TACC3/NDC80/BUB1/CDC6/DLGAP5/TTK/RAD21/MAD2L1/NSMCE2/FBXO5/SPDL1/SLF2/ZNF207/CENPE/TPR/HNRNPU/ESPL1/XRCC3/ANAPC4/DYNC1LI1/BUB3/CDC27/LCMT1/ANAPC1/PCID2/ANAPC11/NAA10/CDC23/NEK6/ANAPC5/IK/KLHL22/ATM/CDK5RAP2/NIPBL/ATRX
GO:0043967	histone H4 acetylation	66	0.618997	1.53205	0.00114286	0.0220441	0.0183041	6681	tags=68%, list=23%, signal=53%	2648/4582/51176/57673/79829/23326/23338/6598/10445/86/54934/55683/8473/8607/672/11091/339287/4297/408/11143/10933/3054/10856/57634/284058/55011/8295/10902/6688/51230/1487/8089/10474/55677/8520/7994/80314/322/80218/151507/51147/2033/55167/151050/55929	GO_BP	KAT2A/MUC1/LEF1/BEND3/NAA40/USP22/JADE2/SMARCB1/MCRS1/ACTL6A/KANSL2/KANSL3/OGT/RUVBL1/BRCA1/WDR5/MSL1/KMT2A/ARRB1/KAT7/MORF4L1/HCFC1/RUVBL2/EP400/KANSL1/PIH1D1/TRRAP/BRD8/SPI1/PHF20/CTBP1/YEATS4/TADA3/IWS1/HAT1/KAT6A/EPC1/APBB1/NAA50/MSL3P1/ING4/EP300/MSL2/KANSL1L/DMAP1
GO:0031060	regulation of histone methylation	62	0.63525	1.56491	0.00114548	0.0220441	0.0183041	8138	tags=76%, list=28%, signal=55%	90780/4302/7936/26147/3720/6598/23028/55818/5252/1786/8473/9757/1789/22823/26097/672/55170/4297/4000/94104/55011/55183/63925/8726/64324/4204/54904/54880/55904/57343/22976/6830/23476/55677/2672/10782/546/22938/56254/54623/4089/1499/10664/4602/23168/4524/80349	GO_BP	PYGO2/MLLT6/NELFE/PHF19/JARID2/SMARCB1/KDM1A/KDM3A/PHF1/DNMT1/OGT/KMT2B/DNMT3B/MTF2/CHTOP/BRCA1/PRMT6/KMT2A/LMNA/PAXBP1/PIH1D1/RIF1/ZNF335/EED/NSD1/MECP2/NSD3/BCOR/KMT2E/ZNF304/PAXIP1/SUPT6H/BRD4/IWS1/GFI1/ZNF274/ATRX/SNW1/RNF20/PAF1/SMAD4/CTNNB1/CTCF/MYB/RTF1/MTHFR/WDR61
GO:0033260	nuclear DNA replication	59	0.686828	1.68609	0.00114548	0.0220441	0.0183041	6544	tags=80%, list=22%, signal=62%	81620/4172/4173/4171/9837/8318/4175/5984/4176/5888/51053/5424/4174/2237/10926/5557/3978/2260/5111/6117/5558/8317/1763/80174/29980/23649/5422/5982/5981/7884/79915/11200/10714/56655/54107/91603/54962/5985/5976/5427/6118/58525/546/5983/7013/604/54617	GO_BP	CDT1/MCM3/MCM4/MCM2/GINS1/CDC45/MCM6/RFC4/MCM7/RAD51/GMNN/POLD1/MCM5/FEN1/DBF4/PRIM1/LIG1/FGFR1/PCNA/RPA1/PRIM2/CDC7/DNA2/DBF4B/DONSON/POLA2/POLA1/RFC2/RFC1/SLBP/ATAD5/CHEK2/POLD3/POLE4/POLE3/ZNF830/TIPIN/RFC5/UPF1/POLE2/RPA2/WIZ/ATRX/RFC3/TERF1/BCL6/INO80
GO:0042274	ribosomal small subunit biogenesis	62	0.72907	1.79604	0.00114548	0.0220441	0.0183041	4995	tags=76%, list=17%, signal=63%	3921/6229/4869/23212/6204/6201/6227/25879/6193/6223/6169/6194/83732/6218/705/6217/6208/6232/84294/91695/57647/55127/27341/25926/6209/9277/10436/55226/6234/84916/28987/9790/88745/11056/55813/55720/84946/27340/8945/65095/6838/26284/29777/51081/79954/85395/64965	GO_BP	RPSA/RPS24/NPM1/RRS1/RPS10/RPS7/RPS21/DCAF13/RPS5/RPS19/RPL38/RPS6/RIOK1/RPS17/BYSL/RPS16/RPS14/RPS27/UTP23/RRP7BP/DHX37/HEATR1/RRP7A/NOL11/RPS15/WDR46/EMG1/NAT10/RPS28/UTP4/NOB1/BMS1/RRP36/DDX52/UTP6/TSR1/LTV1/UTP20/BTRC/KRI1/SURF6/ERAL1/ABT1/MRPS7/NOL10/FAM207A/MRPS9
GO:0051306	mitotic sister chromatid separation	59	0.70508	1.73089	0.00114548	0.0220441	0.0183041	5501	tags=71%, list=19%, signal=58%	991/9232/9212/891/5347/81620/9319/701/1063/10460/10403/699/990/9787/7272/5885/4085/286053/29781/26271/54908/5518/7756/1062/7175/9700/7517/29945/51143/9184/996/51451/64682/55795/51529/8697/10783/51433/3550/84861/472/55755	GO_BP	CDC20/PTTG1/AURKB/CCNB1/PLK1/CDT1/TRIP13/BUB1B/CENPF/TACC3/NDC80/BUB1/CDC6/DLGAP5/TTK/RAD21/MAD2L1/NSMCE2/NCAPH2/FBXO5/SPDL1/PPP2R1A/ZNF207/CENPE/TPR/ESPL1/XRCC3/ANAPC4/DYNC1LI1/BUB3/CDC27/LCMT1/ANAPC1/PCID2/ANAPC11/CDC23/NEK6/ANAPC5/IK/KLHL22/ATM/CDK5RAP2
GO:0051784	negative regulation of nuclear division	59	0.705274	1.73137	0.00114548	0.0220441	0.0183041	5501	tags=63%, list=19%, signal=51%	991/9232/9212/891/5347/81620/9319/701/1063/10403/699/7272/1111/652/3976/5885/4085/26271/27085/54908/7756/7175/7517/5810/51143/9184/51451/55795/10201/8260/286151/655/5573/3550/84861/472/55755	GO_BP	CDC20/PTTG1/AURKB/CCNB1/PLK1/CDT1/TRIP13/BUB1B/CENPF/NDC80/BUB1/TTK/CHEK1/BMP4/LIF/RAD21/MAD2L1/FBXO5/MTBP/SPDL1/ZNF207/TPR/XRCC3/RAD1/DYNC1LI1/BUB3/LCMT1/PCID2/NME6/NAA10/FBXO43/BMP7/PRKAR1A/IK/KLHL22/ATM/CDK5RAP2
GO:1904356	regulation of telomere maintenance via telomere lengthening	59	0.650864	1.5978	0.00114548	0.0220441	0.0183041	6057	tags=63%, list=21%, signal=50%	6714/9212/4751/5570/80119/22948/3178/10576/908/7203/23381/1736/10575/10694/55226/10574/3192/6950/4216/142/65057/11284/167227/5594/5595/3181/3183/7520/8550/545/9887/80351/225689/472/79991/5394/7013	GO_BP	SRC/AURKB/NEK2/PKIB/PIF1/CCT5/HNRNPA1/CCT2/CCT6A/CCT3/SMG5/DKC1/CCT4/CCT8/NAT10/CCT7/HNRNPU/TCP1/MAP3K4/PARP1/ACD/PNKP/DCP2/MAPK1/MAPK3/HNRNPA2B1/HNRNPC/XRCC5/MAPKAPK5/ATR/SMG7/TNKS2/MAPK15/ATM/STN1/EXOSC10/TERF1
GO:1905818	regulation of chromosome separation	61	0.705617	1.736	0.00114548	0.0220441	0.0183041	5501	tags=70%, list=19%, signal=57%	991/9232/9212/891/5347/81620/9319/701/1063/10460/10403/699/990/9787/7272/5885/4085/1457/286053/26271/54908/7756/1062/7175/9700/7517/29945/51143/9184/996/51451/64682/55795/51529/8697/10783/51433/1459/3550/225689/84861/472/55755	GO_BP	CDC20/PTTG1/AURKB/CCNB1/PLK1/CDT1/TRIP13/BUB1B/CENPF/TACC3/NDC80/BUB1/CDC6/DLGAP5/TTK/RAD21/MAD2L1/CSNK2A1/NSMCE2/FBXO5/SPDL1/ZNF207/CENPE/TPR/ESPL1/XRCC3/ANAPC4/DYNC1LI1/BUB3/CDC27/LCMT1/ANAPC1/PCID2/ANAPC11/CDC23/NEK6/ANAPC5/CSNK2A2/IK/MAPK15/KLHL22/ATM/CDK5RAP2
GO:0006360	transcription by RNA polymerase I	58	0.648359	1.5884	0.00114679	0.0220441	0.0183041	5969	tags=62%, list=20%, signal=49%	79101/6949/468/1663/84128/5437/1022/10849/4691/6597/30834/6598/55127/25926/9533/23160/29997/11176/2071/2965/2316/5440/6908/2068/55011/7270/5595/5469/11137/84172/7343/9015/9014/221830/56919/9013	GO_BP	TAF1D/TCOF1/ATF4/DDX11/WDR75/POLR2H/CDK7/CD3EAP/NCL/SMARCA4/ZNRD1/SMARCB1/HEATR1/NOL11/POLR1C/WDR43/NOP53/BAZ2A/ERCC3/GTF2H1/FLNA/POLR2K/TBP/ERCC2/PIH1D1/TTF1/MAPK3/MED1/PWP1/POLR1B/UBTF/TAF1A/TAF1B/TWISTNB/DHX33/TAF1C
GO:0072413	signal transduction involved in mitotic cell cycle checkpoint	58	0.655999	1.60712	0.00114679	0.0220441	0.0183041	4237	tags=59%, list=15%, signal=50%	6659/891/2810/983/1820/4582/55571/1869/51512/3276/57060/57472/6154/995/25946/5591/835/581/7832/6790/1874/7157/9125/4194/25904/1017/5111/55367/79733/5325/4848/4849/11200/10498	GO_BP	SOX4/CCNB1/SFN/CDK1/ARID3A/MUC1/CNOT11/E2F1/GTSE1/PRMT1/PCBP4/CNOT6/RPL26/CDC25C/ZNF385A/PRKDC/CASP2/BAX/BTG2/AURKA/E2F4/TP53/CNOT9/MDM4/CNOT10/CDK2/PCNA/PIDD1/E2F8/PLAGL1/CNOT2/CNOT3/CHEK2/CARM1
GO:1902402	signal transduction involved in mitotic DNA damage checkpoint	58	0.655999	1.60712	0.00114679	0.0220441	0.0183041	4237	tags=59%, list=15%, signal=50%	6659/891/2810/983/1820/4582/55571/1869/51512/3276/57060/57472/6154/995/25946/5591/835/581/7832/6790/1874/7157/9125/4194/25904/1017/5111/55367/79733/5325/4848/4849/11200/10498	GO_BP	SOX4/CCNB1/SFN/CDK1/ARID3A/MUC1/CNOT11/E2F1/GTSE1/PRMT1/PCBP4/CNOT6/RPL26/CDC25C/ZNF385A/PRKDC/CASP2/BAX/BTG2/AURKA/E2F4/TP53/CNOT9/MDM4/CNOT10/CDK2/PCNA/PIDD1/E2F8/PLAGL1/CNOT2/CNOT3/CHEK2/CARM1
GO:1902403	signal transduction involved in mitotic DNA integrity checkpoint	58	0.655999	1.60712	0.00114679	0.0220441	0.0183041	4237	tags=59%, list=15%, signal=50%	6659/891/2810/983/1820/4582/55571/1869/51512/3276/57060/57472/6154/995/25946/5591/835/581/7832/6790/1874/7157/9125/4194/25904/1017/5111/55367/79733/5325/4848/4849/11200/10498	GO_BP	SOX4/CCNB1/SFN/CDK1/ARID3A/MUC1/CNOT11/E2F1/GTSE1/PRMT1/PCBP4/CNOT6/RPL26/CDC25C/ZNF385A/PRKDC/CASP2/BAX/BTG2/AURKA/E2F4/TP53/CNOT9/MDM4/CNOT10/CDK2/PCNA/PIDD1/E2F8/PLAGL1/CNOT2/CNOT3/CHEK2/CARM1
GO:0042255	ribosome assembly	60	0.720152	1.76849	0.00114943	0.0220441	0.0183041	4971	tags=68%, list=17%, signal=57%	23246/3921/6147/4869/23212/6204/54475/6175/6193/6223/6169/6136/6125/6208/55299/6128/4839/6152/6232/91695/6122/27341/6209/51154/29997/51001/6234/51187/84154/6134/6135/708/56342/26284/387338/29777/51388/83939/51081/65003/3692	GO_BP	BOP1/RPSA/RPL23A/NPM1/RRS1/RPS10/NLE1/RPLP0/RPS5/RPS19/RPL38/RPL12/RPL5/RPS14/BRIX1/RPL6/NOP2/RPL24/RPS27/RRP7BP/RPL3/RRP7A/RPS15/MRTO4/NOP53/MTERF3/RPS28/RSL24D1/RPF2/RPL10/RPL11/C1QBP/PPAN/ERAL1/NSUN4/ABT1/NIP7/EIF2A/MRPS7/MRPL11/EIF6
GO:0031571	mitotic G1 DNA damage checkpoint	63	0.659648	1.62307	0.00115075	0.0220441	0.0183041	6703	tags=71%, list=23%, signal=55%	6659/891/2810/983/1820/4582/55571/1869/51512/3276/57060/57472/6154/995/25946/5591/835/581/7832/6790/55159/1874/7157/9125/4194/25904/1017/5111/55367/79733/5325/4848/4849/11200/10498/26058/5371/472/6118/7027/2033/595/29883/9337/1263	GO_BP	SOX4/CCNB1/SFN/CDK1/ARID3A/MUC1/CNOT11/E2F1/GTSE1/PRMT1/PCBP4/CNOT6/RPL26/CDC25C/ZNF385A/PRKDC/CASP2/BAX/BTG2/AURKA/RFWD3/E2F4/TP53/CNOT9/MDM4/CNOT10/CDK2/PCNA/PIDD1/E2F8/PLAGL1/CNOT2/CNOT3/CHEK2/CARM1/GIGYF2/PML/ATM/RPA2/TFDP1/EP300/CCND1/CNOT7/CNOT8/PLK3
GO:0044783	G1 DNA damage checkpoint	64	0.661481	1.62953	0.00115075	0.0220441	0.0183041	6703	tags=72%, list=23%, signal=55%	6659/891/2810/983/1820/4582/55571/1869/51512/3276/57060/57472/6154/995/25946/5591/835/581/7832/6790/55159/1874/7157/9125/4194/25904/1017/51322/5111/55367/79733/5325/4848/4849/11200/10498/26058/5371/472/6118/7027/2033/595/29883/9337/1263	GO_BP	SOX4/CCNB1/SFN/CDK1/ARID3A/MUC1/CNOT11/E2F1/GTSE1/PRMT1/PCBP4/CNOT6/RPL26/CDC25C/ZNF385A/PRKDC/CASP2/BAX/BTG2/AURKA/RFWD3/E2F4/TP53/CNOT9/MDM4/CNOT10/CDK2/WAC/PCNA/PIDD1/E2F8/PLAGL1/CNOT2/CNOT3/CHEK2/CARM1/GIGYF2/PML/ATM/RPA2/TFDP1/EP300/CCND1/CNOT7/CNOT8/PLK3
GO:0044819	mitotic G1/S transition checkpoint	63	0.659648	1.62307	0.00115075	0.0220441	0.0183041	6703	tags=71%, list=23%, signal=55%	6659/891/2810/983/1820/4582/55571/1869/51512/3276/57060/57472/6154/995/25946/5591/835/581/7832/6790/55159/1874/7157/9125/4194/25904/1017/5111/55367/79733/5325/4848/4849/11200/10498/26058/5371/472/6118/7027/2033/595/29883/9337/1263	GO_BP	SOX4/CCNB1/SFN/CDK1/ARID3A/MUC1/CNOT11/E2F1/GTSE1/PRMT1/PCBP4/CNOT6/RPL26/CDC25C/ZNF385A/PRKDC/CASP2/BAX/BTG2/AURKA/RFWD3/E2F4/TP53/CNOT9/MDM4/CNOT10/CDK2/PCNA/PIDD1/E2F8/PLAGL1/CNOT2/CNOT3/CHEK2/CARM1/GIGYF2/PML/ATM/RPA2/TFDP1/EP300/CCND1/CNOT7/CNOT8/PLK3
GO:0006977	DNA damage response, signal transduction by p53 class mediator resulting in cell cycle arrest	56	0.65917	1.60444	0.0011534	0.0220441	0.0183041	4237	tags=59%, list=15%, signal=50%	6659/891/2810/983/1820/4582/55571/1869/51512/3276/57060/57472/6154/995/25946/835/581/7832/6790/1874/7157/9125/4194/25904/1017/5111/55367/79733/5325/4848/4849/11200/10498	GO_BP	SOX4/CCNB1/SFN/CDK1/ARID3A/MUC1/CNOT11/E2F1/GTSE1/PRMT1/PCBP4/CNOT6/RPL26/CDC25C/ZNF385A/CASP2/BAX/BTG2/AURKA/E2F4/TP53/CNOT9/MDM4/CNOT10/CDK2/PCNA/PIDD1/E2F8/PLAGL1/CNOT2/CNOT3/CHEK2/CARM1
GO:0010965	regulation of mitotic sister chromatid separation	56	0.709268	1.72637	0.0011534	0.0220441	0.0183041	5501	tags=71%, list=19%, signal=58%	991/9232/9212/891/5347/81620/9319/701/1063/10460/10403/699/990/9787/7272/5885/4085/286053/26271/54908/7756/1062/7175/9700/7517/29945/51143/9184/996/51451/64682/55795/51529/8697/10783/51433/3550/84861/472/55755	GO_BP	CDC20/PTTG1/AURKB/CCNB1/PLK1/CDT1/TRIP13/BUB1B/CENPF/TACC3/NDC80/BUB1/CDC6/DLGAP5/TTK/RAD21/MAD2L1/NSMCE2/FBXO5/SPDL1/ZNF207/CENPE/TPR/ESPL1/XRCC3/ANAPC4/DYNC1LI1/BUB3/CDC27/LCMT1/ANAPC1/PCID2/ANAPC11/CDC23/NEK6/ANAPC5/IK/KLHL22/ATM/CDK5RAP2
GO:0044784	metaphase/anaphase transition of cell cycle	56	0.705202	1.71648	0.0011534	0.0220441	0.0183041	5501	tags=71%, list=19%, signal=58%	991/9212/891/5347/81620/9319/701/1063/10460/10403/699/990/9787/7272/5885/4085/286053/26271/54908/7756/1062/7175/9700/7517/29945/51143/9184/996/51451/64682/55795/51529/8697/10783/51433/3550/225689/84861/472/55755	GO_BP	CDC20/AURKB/CCNB1/PLK1/CDT1/TRIP13/BUB1B/CENPF/TACC3/NDC80/BUB1/CDC6/DLGAP5/TTK/RAD21/MAD2L1/NSMCE2/FBXO5/SPDL1/ZNF207/CENPE/TPR/ESPL1/XRCC3/ANAPC4/DYNC1LI1/BUB3/CDC27/LCMT1/ANAPC1/PCID2/ANAPC11/CDC23/NEK6/ANAPC5/IK/MAPK15/KLHL22/ATM/CDK5RAP2
GO:0051310	metaphase plate congression	57	0.638205	1.5564	0.0011534	0.0220441	0.0183041	7552	tags=67%, list=26%, signal=49%	891/11004/81620/83540/3833/1063/113130/10403/55143/23212/84722/92421/3837/81930/23636/91272/54908/1062/81610/55166/3192/1778/9928/8766/128866/81929/8697/29082/10615/150465/152185/3835/51112/79003/5119/91782/79643/4926	GO_BP	CCNB1/KIF2C/CDT1/NUF2/KIFC1/CENPF/CDCA5/NDC80/CDCA8/RRS1/PSRC1/CHMP4C/KPNB1/KIF18A/NUP62/BOD1/SPDL1/CENPE/FAM83D/CENPQ/HNRNPU/DYNC1H1/KIF14/RAB11A/CHMP4B/SEH1L/CDC23/CHMP4A/SPAG5/TTL/SPICE1/KIF22/TRAPPC12/MIS12/CHMP1A/CHMP7/CHMP6/NUMA1
GO:0072431	signal transduction involved in mitotic G1 DNA damage checkpoint	57	0.663693	1.61856	0.0011534	0.0220441	0.0183041	4237	tags=60%, list=15%, signal=51%	6659/891/2810/983/1820/4582/55571/1869/51512/3276/57060/57472/6154/995/25946/5591/835/581/7832/6790/1874/7157/9125/4194/25904/1017/5111/55367/79733/5325/4848/4849/11200/10498	GO_BP	SOX4/CCNB1/SFN/CDK1/ARID3A/MUC1/CNOT11/E2F1/GTSE1/PRMT1/PCBP4/CNOT6/RPL26/CDC25C/ZNF385A/PRKDC/CASP2/BAX/BTG2/AURKA/E2F4/TP53/CNOT9/MDM4/CNOT10/CDK2/PCNA/PIDD1/E2F8/PLAGL1/CNOT2/CNOT3/CHEK2/CARM1
GO:0075733	intracellular transport of virus	56	0.640967	1.56013	0.0011534	0.0220441	0.0183041	7396	tags=75%, list=25%, signal=56%	3838/6233/5901/3837/23636/51160/23225/79023/79902/23511/55048/8480/23165/348995/57122/7175/55706/9688/7311/9631/79720/100101267/8086/81929/129401/6993/7514/9972/23279/55746/8021/7251/4927/10762/89870/6396/9883/89853/5903/93343/4928/9818	GO_BP	KPNA2/RPS27A/RAN/KPNB1/NUP62/VPS28/NUP210/NUP37/NUP85/NUP188/VPS37C/RAE1/NUP205/NUP43/NUP107/TPR/NDC1/NUP93/UBA52/NUP155/VPS37B/POM121C/AAAS/SEH1L/NUP35/DYNLT1/XPO1/NUP153/NUP160/NUP133/NUP214/TSG101/NUP88/NUP50/TRIM15/SEC13/POM121/MVB12B/RANBP2/MVB12A/NUP98/NUP58
GO:0090307	mitotic spindle assembly	56	0.679914	1.65493	0.0011534	0.0220441	0.0183041	3986	tags=55%, list=14%, signal=48%	4605/991/126353/332/9212/5347/22974/3833/9493/4751/29127/3832/24137/92421/3837/3304/7756/9126/440145/4733/7175/3192/55154/8766/128866/2316/3303/8086/56647/3796/11200	GO_BP	MYBL2/CDC20/MISP/BIRC5/AURKB/PLK1/TPX2/KIFC1/KIF23/NEK2/RACGAP1/KIF11/KIF4A/CHMP4C/KPNB1/HSPA1B/ZNF207/SMC3/MZT1/DRG1/TPR/HNRNPU/MSTO1/RAB11A/CHMP4B/FLNA/HSPA1A/AAAS/BCCIP/KIF2A/CHEK2
GO:1902400	intracellular signal transduction involved in G1 DNA damage checkpoint	57	0.663693	1.61856	0.0011534	0.0220441	0.0183041	4237	tags=60%, list=15%, signal=51%	6659/891/2810/983/1820/4582/55571/1869/51512/3276/57060/57472/6154/995/25946/5591/835/581/7832/6790/1874/7157/9125/4194/25904/1017/5111/55367/79733/5325/4848/4849/11200/10498	GO_BP	SOX4/CCNB1/SFN/CDK1/ARID3A/MUC1/CNOT11/E2F1/GTSE1/PRMT1/PCBP4/CNOT6/RPL26/CDC25C/ZNF385A/PRKDC/CASP2/BAX/BTG2/AURKA/E2F4/TP53/CNOT9/MDM4/CNOT10/CDK2/PCNA/PIDD1/E2F8/PLAGL1/CNOT2/CNOT3/CHEK2/CARM1
GO:0007091	metaphase/anaphase transition of mitotic cell cycle	54	0.705015	1.70936	0.00115607	0.0220441	0.0183041	5501	tags=72%, list=19%, signal=59%	991/9212/891/5347/81620/9319/701/1063/10460/10403/699/990/9787/7272/5885/4085/286053/26271/54908/7756/1062/7175/9700/7517/29945/51143/9184/996/51451/64682/55795/51529/8697/10783/51433/3550/84861/472/55755	GO_BP	CDC20/AURKB/CCNB1/PLK1/CDT1/TRIP13/BUB1B/CENPF/TACC3/NDC80/BUB1/CDC6/DLGAP5/TTK/RAD21/MAD2L1/NSMCE2/FBXO5/SPDL1/ZNF207/CENPE/TPR/ESPL1/XRCC3/ANAPC4/DYNC1LI1/BUB3/CDC27/LCMT1/ANAPC1/PCID2/ANAPC11/CDC23/NEK6/ANAPC5/IK/KLHL22/ATM/CDK5RAP2
[truncated: 1,468 more rows]
