# Supplementary material for: Identification of m6A methyltransferase-related lncRNA signature for predicting immunotherapy and prognosis in patients with hepatocellular carcinoma
Source: Biosci Rep. 2021 Jun 8;41(6):BSR20210760. doi: 10.1042/BSR20210760 (PMC8188173; doi:10.1042/BSR20210760)
Supplement: Supplementary Tables S1-S14 [file BSR-2021-0760_supp1.zip › BSR-2021-0760_suppST11.xlsx]

## Sheet: GSEA
Gene set enrichment analyses （molecular functions）
GO:0000976	transcription regulatory region sequence-specific DNA binding	823	0.471853	1.33508	0.000999001	0.0299065	0.0249061	8469	tags=47%, list=29%, signal=34%	2118/4605/6659/6662/5307/3159/2302/6666/1820/2305/4609/9603/4582/4830/3297/6188/94234/8531/1788/6297/6929/6928/51176/1869/9915/7546/2119/55657/2146/4097/4800/57801/10736/83463/221937/8861/468/8091/170463/1999/27324/6599/389058/7020/3066/1871/81931/5468/9633/4212/29128/51385/1649/7023/3720/4088/10514/79365/6597/85416/55636/6598/23119/3148/7716/27316/55749/5089/3607/10522/2000/50804/6421/8805/10028…	GO_MF	ETV4/MYBL2/SOX4/SOX9/PITX1/HMGA1/FOXJ1/SOX12/ARID3A/FOXM1/MYC/NFE2L3/MUC1/NME1/HSF1/RPS3/FOXQ1/YBX3/DNMT3A/SALL2/TCF3/HNF1B/LEF1/E2F1/ARNT2/ZIC2/ETV5/ZNF692/EZH2/MAFG/NFYA/HES4/SIX2/MXD3/FOXK1/LDB1/ATF4/HMGA2/SSBP4/ELF3/TOX3/SMARCC1/SP5/TFAP2A/HDAC2/E2F3/ZNF93/PPARG/TESMIN/MEIS2/UHRF1/ZNF589/DDIT3/TFAP4/JARID2/SMAD3/MYBBP1A/BHLHE41/SMARCA4/ZIC5/CHD7/SMARCB1/HIC2/HMGB2/VEZF1/RBMX/CCAR1/PBX2/FOXK2/…
GO:0000977	RNA polymerase II regulatory region sequence-specific DNA binding	772	0.462725	1.30985	0.000999001	0.0299065	0.0249061	8469	tags=46%, list=29%, signal=33%	2118/4605/6659/6662/5307/2302/1820/2305/4609/9603/4582/4830/3297/6188/94234/8531/1788/6297/6929/51176/9915/7546/2119/55657/2146/4097/4800/57801/10736/83463/221937/468/8091/170463/1999/27324/6599/389058/7020/3066/1871/5468/9633/4212/51385/1649/7023/3720/4088/10514/79365/6597/85416/55636/6598/23119/7716/27316/55749/5089/3607/10522/2000/50804/6421/8805/642658/55818/86/3065/3226/1876/30818/3298/1874/…	GO_MF	ETV4/MYBL2/SOX4/SOX9/PITX1/FOXJ1/ARID3A/FOXM1/MYC/NFE2L3/MUC1/NME1/HSF1/RPS3/FOXQ1/YBX3/DNMT3A/SALL2/TCF3/LEF1/ARNT2/ZIC2/ETV5/ZNF692/EZH2/MAFG/NFYA/HES4/SIX2/MXD3/FOXK1/ATF4/HMGA2/SSBP4/ELF3/TOX3/SMARCC1/SP5/TFAP2A/HDAC2/E2F3/PPARG/TESMIN/MEIS2/ZNF589/DDIT3/TFAP4/JARID2/SMAD3/MYBBP1A/BHLHE41/SMARCA4/ZIC5/CHD7/SMARCB1/HIC2/VEZF1/RBMX/CCAR1/PBX2/FOXK2/DEAF1/ELF4/MYEF2/SFPQ/TRIM24/SCX/KDM3A/ACTL6A/…
GO:0000987	proximal promoter sequence-specific DNA binding	549	0.482684	1.35993	0.000999001	0.0299065	0.0249061	8110	tags=47%, list=28%, signal=34%	2118/4605/6659/6662/5307/2302/4609/9603/4582/3297/94234/1788/6929/6928/51176/1869/9915/55657/2146/4097/4800/10736/468/8091/170463/1999/27324/6599/7020/3066/1871/5468/4212/29128/1649/7023/4088/10514/79365/6597/55636/6598/27316/3607/2000/50804/6421/8805/642658/86/3065/30818/3298/1874/7157/4841/3651/3299/4899/10413/3192/7753/4904/3217/5977/7050/25988/6932/6722/1660/90993/7025/9988/8187/3516/4090/660…	GO_MF	ETV4/MYBL2/SOX4/SOX9/PITX1/FOXJ1/MYC/NFE2L3/MUC1/HSF1/FOXQ1/DNMT3A/TCF3/HNF1B/LEF1/E2F1/ARNT2/ZNF692/EZH2/MAFG/NFYA/SIX2/ATF4/HMGA2/SSBP4/ELF3/TOX3/SMARCC1/TFAP2A/HDAC2/E2F3/PPARG/MEIS2/UHRF1/DDIT3/TFAP4/SMAD3/MYBBP1A/BHLHE41/SMARCA4/CHD7/SMARCB1/RBMX/FOXK2/ELF4/MYEF2/SFPQ/TRIM24/SCX/ACTL6A/HDAC1/KCNIP3/HSF2/E2F4/TP53/NONO/PDX1/HSF4/NRF1/YAP1/HNRNPU/ZNF202/YBX1/HOXB7/DPF2/TGIF1/HINFP/TCF7/SRF/DHX…
GO:0001012	RNA polymerase II regulatory region DNA binding	778	0.464088	1.31334	0.000999001	0.0299065	0.0249061	8469	tags=46%, list=29%, signal=34%	2118/4605/6659/6662/5307/2302/1820/2305/4609/9603/4582/4830/3297/6188/94234/8531/1788/6297/6929/51176/9915/7546/2119/55657/2146/4097/4800/57801/10736/83463/221937/468/8091/170463/1999/27324/6599/389058/7020/3066/1871/5468/9633/4212/51385/1649/7023/3720/4088/10514/79365/6597/85416/55636/6598/23119/7716/27316/55749/5089/3607/10522/2000/50804/6421/8805/642658/55818/86/5933/3065/3226/1876/30818/3298/…	GO_MF	ETV4/MYBL2/SOX4/SOX9/PITX1/FOXJ1/ARID3A/FOXM1/MYC/NFE2L3/MUC1/NME1/HSF1/RPS3/FOXQ1/YBX3/DNMT3A/SALL2/TCF3/LEF1/ARNT2/ZIC2/ETV5/ZNF692/EZH2/MAFG/NFYA/HES4/SIX2/MXD3/FOXK1/ATF4/HMGA2/SSBP4/ELF3/TOX3/SMARCC1/SP5/TFAP2A/HDAC2/E2F3/PPARG/TESMIN/MEIS2/ZNF589/DDIT3/TFAP4/JARID2/SMAD3/MYBBP1A/BHLHE41/SMARCA4/ZIC5/CHD7/SMARCB1/HIC2/VEZF1/RBMX/CCAR1/PBX2/FOXK2/DEAF1/ELF4/MYEF2/SFPQ/TRIM24/SCX/KDM3A/ACTL6A/…
GO:0001067	regulatory region nucleic acid binding	937	0.482698	1.36803	0.000999001	0.0299065	0.0249061	8469	tags=48%, list=29%, signal=35%	2118/4605/6659/6662/5307/3159/8463/2302/6666/1820/2305/4609/9603/4582/4830/3297/6188/94234/4869/8531/1788/6297/6929/6928/7004/51176/84232/1869/9915/7546/2119/55657/27161/2146/4097/4800/57801/10736/83463/221937/8861/468/8091/170463/1999/27324/6599/389058/7020/3066/4321/1871/81931/5468/9633/4212/29128/51385/1649/7023/3720/4088/7942/10514/79365/6597/85416/55636/6598/23119/3148/7716/27316/55749/5089/…	GO_MF	ETV4/MYBL2/SOX4/SOX9/PITX1/HMGA1/TEAD2/FOXJ1/SOX12/ARID3A/FOXM1/MYC/NFE2L3/MUC1/NME1/HSF1/RPS3/FOXQ1/NPM1/YBX3/DNMT3A/SALL2/TCF3/HNF1B/TEAD4/LEF1/MAF1/E2F1/ARNT2/ZIC2/ETV5/ZNF692/AGO2/EZH2/MAFG/NFYA/HES4/SIX2/MXD3/FOXK1/LDB1/ATF4/HMGA2/SSBP4/ELF3/TOX3/SMARCC1/SP5/TFAP2A/HDAC2/MMP12/E2F3/ZNF93/PPARG/TESMIN/MEIS2/UHRF1/ZNF589/DDIT3/TFAP4/JARID2/SMAD3/TFEB/MYBBP1A/BHLHE41/SMARCA4/ZIC5/CHD7/SMARCB1/H…
GO:0003682	chromatin binding	506	0.564102	1.58577	0.000999001	0.0299065	0.0249061	7998	tags=61%, list=27%, signal=45%	6662/3159/10360/7153/81620/1058/983/1820/5563/1063/113130/2648/1164/29089/9768/5585/3297/4869/1788/9918/8318/51176/29028/10155/7546/23397/90780/10951/2146/6604/4302/5888/51053/7936/10919/5885/8861/8208/7703/5901/5424/51564/9156/51317/8091/64940/27324/6599/6602/7020/1663/3066/26147/27043/4998/23636/5468/29128/171023/3720/4088/84733/6597/7468/55636/90381/6598/3150/57727/57504/29781/1104/27316/23394…	GO_MF	SOX9/HMGA1/NPM3/TOP2A/CDT1/CENPA/CDK1/ARID3A/PRKAA2/CENPF/CDCA5/KAT2A/CKS2/UBE2T/PCLAF/PKN1/HSF1/NPM1/DNMT3A/NCAPD2/CDC45/LEF1/ATAD2/TRIM28/ZIC2/NCAPH/PYGO2/CBX1/EZH2/SMARCD3/MLLT6/RAD51/GMNN/NELFE/EHMT2/RAD21/LDB1/CHAF1B/PCGF2/RAN/POLD1/HDAC7/EXO1/PHF21A/HMGA2/STAG3L4/TOX3/SMARCC1/SMARCD1/TFAP2A/DDX11/HDAC2/PHF19/PELP1/ORC1/NUP62/PPARG/UHRF1/ASXL1/JARID2/SMAD3/CBX2/SMARCA4/NSD2/CHD7/TICRR/SMARCB…
GO:0003690	double-stranded DNA binding	951	0.498175	1.41169	0.000999001	0.0299065	0.0249061	8131	tags=48%, list=28%, signal=36%	2118/4605/6659/6662/5307/3159/2302/6666/11004/1820/2305/4609/9603/4582/23594/4172/4173/990/4830/3297/6188/4171/94234/8531/1788/6297/8318/4001/6929/4175/6928/51176/84232/1869/9915/7546/2119/55657/4176/2146/5937/4097/4800/5888/57801/10736/57673/83463/221937/55388/8861/468/8091/170463/1999/27324/6599/389058/7020/5591/1663/3066/1871/10635/4174/4998/85364/81931/5468/9633/4212/29128/51385/1649/7023/372…	GO_MF	ETV4/MYBL2/SOX4/SOX9/PITX1/HMGA1/FOXJ1/SOX12/KIF2C/ARID3A/FOXM1/MYC/NFE2L3/MUC1/ORC6/MCM3/MCM4/CDC6/NME1/HSF1/RPS3/MCM2/FOXQ1/YBX3/DNMT3A/SALL2/CDC45/LMNB1/TCF3/MCM6/HNF1B/LEF1/MAF1/E2F1/ARNT2/ZIC2/ETV5/ZNF692/MCM7/EZH2/RBMS1/MAFG/NFYA/RAD51/HES4/SIX2/BEND3/MXD3/FOXK1/MCM10/LDB1/ATF4/HMGA2/SSBP4/ELF3/TOX3/SMARCC1/SP5/TFAP2A/PRKDC/DDX11/HDAC2/E2F3/RAD51AP1/MCM5/ORC1/ZCCHC3/ZNF93/PPARG/TESMIN/MEIS2…
GO:0003712	transcription coregulator activity	554	0.543717	1.53261	0.000999001	0.0299065	0.0249061	7965	tags=59%, list=27%, signal=44%	6659/3159/6666/9319/2648/9603/4582/5585/4869/8531/4796/1788/6929/10155/2146/6604/9500/4831/51053/23082/23210/607/8861/22913/51564/898/8091/1999/6599/64210/6602/7020/51586/3275/5468/23326/4212/1649/8625/171023/1022/4088/57761/29893/10514/79365/6597/56970/54531/6598/27005/10915/6837/3148/57504/84246/22882/10765/55749/865/190/23028/8805/57109/23613/283248/86/3065/90390/1488/1876/8202/1789/30818/3298…	GO_MF	SOX4/HMGA1/SOX12/TRIP13/KAT2A/NFE2L3/MUC1/PKN1/NPM1/YBX3/TONSL/DNMT3A/TCF3/TRIM28/EZH2/SMARCD3/MAGED1/NME2/GMNN/PPRC1/JMJD6/BCL9/LDB1/RALY/HDAC7/CCNE1/HMGA2/ELF3/SMARCC1/MMS19/SMARCD1/TFAP2A/MED15/PRMT2/PPARG/USP22/MEIS2/DDIT3/RFXANK/ASXL1/CDK7/SMAD3/TRIB3/PSMC3IP/MYBBP1A/BHLHE41/SMARCA4/ATXN7L3/MIER2/SMARCB1/USP21/TCERG1/MED22/HMGB2/MTA3/MED10/ZHX2/KDM5B/CCAR1/CBFB/NR0B1/KDM1A/TRIM24/REXO4/ZMYND…
GO:0004672	protein kinase activity	582	0.513402	1.44626	0.000999001	0.0299065	0.0249061	8765	tags=53%, list=30%, signal=38%	5603/6714/9212/891/5347/9133/65268/983/780/7301/2261/5563/23531/701/5754/4751/3984/8767/699/9833/5585/7272/790/5580/9641/1944/55872/81788/1111/10155/1945/2264/1019/1454/9088/4831/890/83732/1021/30811/3706/6300/898/5747/899/5591/1457/2049/9263/5127/4214/5613/1022/6732/84451/27347/91461/23097/5058/6790/157/1760/8805/2048/55561/10298/50488/8829/140901/1453/1196/2870/1460/5584/10494/139728/84033/2260…	GO_MF	MAPK13/SRC/AURKB/CCNB1/PLK1/CCNB2/WNK2/CDK1/DDR1/TYRO3/FGFR3/PRKAA2/MMD/BUB1B/PTK7/NEK2/LIMK1/RIPK2/BUB1/MELK/PKN1/TTK/CAD/PRKCD/IKBKE/EFNA3/PBK/NUAK2/CHEK1/TRIM28/EFNA4/FGFR4/CDK4/CSNK1E/PKMYT1/NME2/CCNA2/RIOK1/CDK6/HUNK/ITPKA/MAPK12/CCNE1/PTK2/CCNF/PRKDC/CSNK2A1/EPHB3/STK17A/CDK16/MAP3K1/PRKX/CDK7/SRPK1/MAP3K21/STK39/PKDCC/CDK19/PAK1/AURKA/GRK3/DMPK/TRIM24/EPHB2/CDC42BPG/PAK4/MINK1/NRP1/STK35/C…
GO:0005198	structural molecule activity	726	0.479408	1.35489	0.000999001	0.0299065	0.0249061	6658	tags=37%, list=23%, signal=29%	3880/3159/80144/25984/6132/1364/6129/8440/6173/3921/6222/6229/1298/115908/6147/6188/6206/9349/200916/6204/6187/140465/3898/4001/6201/6233/6168/6175/6227/114569/6139/4237/6193/6223/6169/6133/6142/6130/3915/1280/116832/6124/6161/6155/6157/6156/6194/120/9045/255743/6141/6136/23521/6224/6181/6158/6143/6228/2192/7171/6160/6191/6125/6165/6167/203068/23542/6218/6217/6525/1410/3911/23607/9019/7286/29775/…	GO_MF	KRT19/HMGA1/FRAS1/KRT23/RPL8/CLDN4/RPL7/NCK2/RPL36A/RPSA/RPS18/RPS24/COL9A2/CTHRC1/RPL23A/RPS3/RPS12/RPL23/RPL22L1/RPS10/RPS2/MYL6B/LAD1/LMNB1/RPS7/RPS27A/RPL37A/RPLP0/RPS21/MAL2/RPL17/MFAP2/RPS5/RPS19/RPL38/RPL9/RPL18A/RPL7A/LAMC1/COL2A1/RPL39L/RPL4/RPL32/RPL27/RPL27A/RPL30/RPS6/ADD3/RPL14/NPNT/RPL18/RPL12/RPL13A/RPS20/RPLP2/RPL28/RPL19/RPS23/FBLN1/TPM4/RPL31/RPS4X/RPL5/RPL35A/RPL37/TUBB/MAPK8IP…
GO:0008092	cytoskeletal protein binding	956	0.490374	1.38983	0.000999001	0.0299065	0.0249061	8002	tags=48%, list=27%, signal=36%	79574/51473/126353/332/1627/65108/7429/113220/5347/10112/10397/9168/11004/7134/4082/114793/9654/1759/54443/9055/8440/3833/9493/6277/1400/29127/146909/9181/822/10083/57127/4830/2275/7461/57111/6188/3832/5997/9545/302/7138/24137/2318/55920/55612/51203/5621/8507/8842/3925/29763/226/84722/120/22883/3326/7408/827/22919/9260/22948/84687/7171/8936/220134/79983/23542/10123/84501/4640/6525/1410/29881/6478…	GO_MF	EPS8L3/DCDC2/MISP/BIRC5/DBN1/MARCKSL1/VIL1/KIF12/PLK1/KIF20A/NDRG1/TMSB10/KIF2C/TNNC1/MARCKS/FMNL2/TTLL4/DNM1/ANLN/PRC1/NCK2/KIFC1/KIF23/S100A6/CRMP1/RACGAP1/KIF18B/ARHGEF2/CAPG/USH1C/RHBG/NME1/FHL3/CLIP2/RAB25/RPS3/KIF11/RGS2/RAB3D/ANXA2/TNNT1/KIF4A/FLNC/RCC2/FERMT1/NUSAP1/PRNP/ENC1/PROM1/STMN1/PACSIN3/ALDOA/PSRC1/ADD3/CLSTN1/HSP90AB1/VASP/CAPN6/MAPRE1/PDLIM7/CCT5/PPP1R9B/TPM4/WASF1/SKA1/POF1B/M…
GO:0008134	transcription factor binding	652	0.489726	1.38258	0.000999001	0.0299065	0.0249061	8603	tags=58%, list=30%, signal=41%	6662/5307/3159/6714/8463/23532/4609/7534/80139/1063/2648/1875/9181/5585/79885/6188/4869/9349/2091/1788/6929/7004/25879/51176/1869/9915/162979/6604/8904/51053/57801/10736/23082/8195/8861/5901/468/51564/898/8091/81559/10054/168002/55689/64210/51602/5591/3066/27043/1871/3275/23636/5468/4188/22984/4212/1649/2288/55662/171023/1022/3720/4088/10514/79365/6597/54531/6598/10915/3148/6613/57504/5089/190/23…	GO_MF	SOX9/PITX1/HMGA1/SRC/TEAD2/PRAME/MYC/YWHAZ/ZNF703/CENPF/KAT2A/E2F5/ARHGEF2/PKN1/HDAC11/RPS3/NPM1/RPL23/FBL/DNMT3A/TCF3/TEAD4/DCAF13/LEF1/E2F1/ARNT2/ZNF296/SMARCD3/CPNE1/GMNN/HES4/SIX2/PPRC1/MKKS/LDB1/RAN/ATF4/HDAC7/CCNE1/HMGA2/TRIM11/UBA2/DACT2/YEATS2/MMS19/NOP58/PRKDC/HDAC2/PELP1/E2F3/PRMT2/NUP62/PPARG/MDFI/PDCD11/MEIS2/DDIT3/FKBP4/HIF1AN/ASXL1/CDK7/JARID2/SMAD3/MYBBP1A/BHLHE41/SMARCA4/MIER2/SMA…
GO:0016301	kinase activity	744	0.472292	1.33475	0.000999001	0.0299065	0.0249061	8273	tags=49%, list=28%, signal=36%	8877/5315/5603/6714/9212/891/5347/1152/9133/65268/983/780/7301/2261/5563/5214/23531/701/5754/4751/3984/8767/699/9833/5585/4830/7371/5209/7272/790/5580/9641/1944/55872/7083/81788/1111/10155/1945/2264/80201/1019/1454/9088/1119/4831/890/83732/1841/1021/30811/3706/6300/3099/898/5747/899/5591/1457/2049/9263/5127/4214/5613/1022/6732/5213/84451/27347/91461/23097/5058/6790/157/1760/8805/2048/55561/10298/…	GO_MF	SPHK1/PKM/MAPK13/SRC/AURKB/CCNB1/PLK1/CKB/CCNB2/WNK2/CDK1/DDR1/TYRO3/FGFR3/PRKAA2/PFKP/MMD/BUB1B/PTK7/NEK2/LIMK1/RIPK2/BUB1/MELK/PKN1/NME1/UCK2/PFKFB3/TTK/CAD/PRKCD/IKBKE/EFNA3/PBK/TK1/NUAK2/CHEK1/TRIM28/EFNA4/FGFR4/HKDC1/CDK4/CSNK1E/PKMYT1/CHKA/NME2/CCNA2/RIOK1/DTYMK/CDK6/HUNK/ITPKA/MAPK12/HK2/CCNE1/PTK2/CCNF/PRKDC/CSNK2A1/EPHB3/STK17A/CDK16/MAP3K1/PRKX/CDK7/SRPK1/PFKM/MAP3K21/STK39/PKDCC/CDK19/…
GO:0016462	pyrophosphatase activity	850	0.4789	1.35602	0.000999001	0.0299065	0.0249061	8837	tags=56%, list=30%, signal=40%	486/113220/10112/7153/11004/83871/9401/1759/5909/3833/9493/146909/10212/4172/4173/57111/4171/3832/2786/5997/9837/402/9545/7138/24137/140465/483/8318/171177/4175/29028/79075/91608/1107/528/5984/9886/165545/4176/3326/80119/4521/56652/5888/3704/954/203068/10123/4640/54676/5901/89845/476/6001/9704/5996/81930/54863/5217/1663/23560/124583/4174/4363/955/3797/80179/1022/10382/89891/21/29789/3310/57647/92…	GO_MF	FXYD2/KIF12/KIF20A/TOP2A/KIF2C/RAB34/RECQL4/DNM1/RAP1GAP/KIFC1/KIF23/KIF18B/DDX39A/MCM3/MCM4/RAB25/MCM2/KIF11/GNG4/RGS2/GINS1/ARL2/RAB3D/TNNT1/KIF4A/MYL6B/ATP1B3/CDC45/RHOV/MCM6/ATAD2/DSCC1/RASL10B/CHD3/ATP6V1C1/RFC4/RHOBTB1/DQX1/MCM7/HSP90AB1/PIF1/NUDT1/TWNK/RAD51/ITPA/ENTPD2/TUBB/ARL4C/MYO1A/GTPBP2/RAN/ABCC10/ATP1A1/RGS10/DHX34/RGS1/KIF18A/TOR4A/PFN2/DDX11/GTPBP4/CANT1/MCM5/ABCC1/ENTPD6/KIF3C/M…
GO:0016772	transferase activity, transferring phosphorus-containing groups	877	0.473198	1.33986	0.000999001	0.0299065	0.0249061	8273	tags=51%, list=28%, signal=37%	8877/5315/5603/6714/9212/891/5347/1152/9133/65268/983/780/7301/2261/5563/5214/23531/701/5754/4751/3984/8767/699/9833/5585/4830/7371/5209/91373/7272/790/5580/9641/1944/55872/7083/81788/1111/10155/1945/2264/80201/1019/1454/9088/1119/54108/4831/890/83732/1841/11232/1021/81490/30811/3706/6300/5424/3099/898/5747/899/5591/1736/1457/5437/2049/9263/5127/4214/5613/1022/10849/6732/5213/51251/84451/30834/27…	GO_MF	SPHK1/PKM/MAPK13/SRC/AURKB/CCNB1/PLK1/CKB/CCNB2/WNK2/CDK1/DDR1/TYRO3/FGFR3/PRKAA2/PFKP/MMD/BUB1B/PTK7/NEK2/LIMK1/RIPK2/BUB1/MELK/PKN1/NME1/UCK2/PFKFB3/UAP1L1/TTK/CAD/PRKCD/IKBKE/EFNA3/PBK/TK1/NUAK2/CHEK1/TRIM28/EFNA4/FGFR4/HKDC1/CDK4/CSNK1E/PKMYT1/CHKA/CHRAC1/NME2/CCNA2/RIOK1/DTYMK/POLG2/CDK6/PTDSS2/HUNK/ITPKA/MAPK12/POLD1/HK2/CCNE1/PTK2/CCNF/PRKDC/DKC1/CSNK2A1/POLR2H/EPHB3/STK17A/CDK16/MAP3K1/PR…
GO:0016773	phosphotransferase activity, alcohol group as acceptor	681	0.465213	1.31375	0.000999001	0.0299065	0.0249061	8273	tags=50%, list=28%, signal=37%	8877/5315/5603/6714/9212/891/5347/9133/65268/983/780/7301/2261/5563/5214/23531/701/5754/4751/3984/8767/699/9833/5585/5209/7272/790/5580/9641/1944/55872/81788/1111/10155/1945/2264/80201/1019/1454/9088/1119/4831/890/83732/1021/30811/3706/6300/3099/898/5747/899/5591/1457/2049/9263/5127/4214/5613/1022/6732/5213/51251/84451/27347/91461/23097/5058/6790/157/1760/8805/2048/55561/10298/50488/1120/8829/140…	GO_MF	SPHK1/PKM/MAPK13/SRC/AURKB/CCNB1/PLK1/CCNB2/WNK2/CDK1/DDR1/TYRO3/FGFR3/PRKAA2/PFKP/MMD/BUB1B/PTK7/NEK2/LIMK1/RIPK2/BUB1/MELK/PKN1/PFKFB3/TTK/CAD/PRKCD/IKBKE/EFNA3/PBK/NUAK2/CHEK1/TRIM28/EFNA4/FGFR4/HKDC1/CDK4/CSNK1E/PKMYT1/CHKA/NME2/CCNA2/RIOK1/CDK6/HUNK/ITPKA/MAPK12/HK2/CCNE1/PTK2/CCNF/PRKDC/CSNK2A1/EPHB3/STK17A/CDK16/MAP3K1/PRKX/CDK7/SRPK1/PFKM/NT5C3A/MAP3K21/STK39/PKDCC/CDK19/PAK1/AURKA/GRK3/D…
GO:0016817	hydrolase activity, acting on acid anhydrides	853	0.478941	1.35627	0.000999001	0.0299065	0.0249061	8837	tags=56%, list=30%, signal=40%	486/113220/10112/7153/11004/83871/9401/1759/5909/3833/9493/146909/10212/4172/4173/57111/4171/3832/2786/5997/9837/402/9545/7138/24137/140465/483/8318/171177/4175/29028/79075/91608/1107/528/5984/9886/165545/4176/3326/80119/4521/56652/5888/3704/954/203068/10123/4640/54676/5901/89845/476/6001/9704/5996/81930/54863/5217/1663/23560/124583/4174/4363/955/3797/80179/1022/10382/89891/21/29789/3310/57647/92…	GO_MF	FXYD2/KIF12/KIF20A/TOP2A/KIF2C/RAB34/RECQL4/DNM1/RAP1GAP/KIFC1/KIF23/KIF18B/DDX39A/MCM3/MCM4/RAB25/MCM2/KIF11/GNG4/RGS2/GINS1/ARL2/RAB3D/TNNT1/KIF4A/MYL6B/ATP1B3/CDC45/RHOV/MCM6/ATAD2/DSCC1/RASL10B/CHD3/ATP6V1C1/RFC4/RHOBTB1/DQX1/MCM7/HSP90AB1/PIF1/NUDT1/TWNK/RAD51/ITPA/ENTPD2/TUBB/ARL4C/MYO1A/GTPBP2/RAN/ABCC10/ATP1A1/RGS10/DHX34/RGS1/KIF18A/TOR4A/PFN2/DDX11/GTPBP4/CANT1/MCM5/ABCC1/ENTPD6/KIF3C/M…
GO:0016818	hydrolase activity, acting on acid anhydrides, in phosphorus-containing anhydrides	853	0.478941	1.35627	0.000999001	0.0299065	0.0249061	8837	tags=56%, list=30%, signal=40%	486/113220/10112/7153/11004/83871/9401/1759/5909/3833/9493/146909/10212/4172/4173/57111/4171/3832/2786/5997/9837/402/9545/7138/24137/140465/483/8318/171177/4175/29028/79075/91608/1107/528/5984/9886/165545/4176/3326/80119/4521/56652/5888/3704/954/203068/10123/4640/54676/5901/89845/476/6001/9704/5996/81930/54863/5217/1663/23560/124583/4174/4363/955/3797/80179/1022/10382/89891/21/29789/3310/57647/92…	GO_MF	FXYD2/KIF12/KIF20A/TOP2A/KIF2C/RAB34/RECQL4/DNM1/RAP1GAP/KIFC1/KIF23/KIF18B/DDX39A/MCM3/MCM4/RAB25/MCM2/KIF11/GNG4/RGS2/GINS1/ARL2/RAB3D/TNNT1/KIF4A/MYL6B/ATP1B3/CDC45/RHOV/MCM6/ATAD2/DSCC1/RASL10B/CHD3/ATP6V1C1/RFC4/RHOBTB1/DQX1/MCM7/HSP90AB1/PIF1/NUDT1/TWNK/RAD51/ITPA/ENTPD2/TUBB/ARL4C/MYO1A/GTPBP2/RAN/ABCC10/ATP1A1/RGS10/DHX34/RGS1/KIF18A/TOR4A/PFN2/DDX11/GTPBP4/CANT1/MCM5/ABCC1/ENTPD6/KIF3C/M…
GO:0017111	nucleoside-triphosphatase activity	804	0.487768	1.3804	0.000999001	0.0299065	0.0249061	9140	tags=58%, list=31%, signal=41%	486/113220/10112/7153/11004/83871/9401/1759/5909/3833/9493/146909/10212/4172/4173/57111/4171/3832/2786/5997/9837/402/9545/7138/24137/140465/483/8318/171177/4175/29028/79075/91608/1107/528/5984/9886/165545/4176/3326/80119/4521/56652/5888/954/203068/10123/4640/54676/5901/89845/476/6001/9704/5996/81930/54863/5217/1663/23560/4174/4363/955/3797/80179/1022/10382/89891/21/29789/3310/57647/9296/53917/659…	GO_MF	FXYD2/KIF12/KIF20A/TOP2A/KIF2C/RAB34/RECQL4/DNM1/RAP1GAP/KIFC1/KIF23/KIF18B/DDX39A/MCM3/MCM4/RAB25/MCM2/KIF11/GNG4/RGS2/GINS1/ARL2/RAB3D/TNNT1/KIF4A/MYL6B/ATP1B3/CDC45/RHOV/MCM6/ATAD2/DSCC1/RASL10B/CHD3/ATP6V1C1/RFC4/RHOBTB1/DQX1/MCM7/HSP90AB1/PIF1/NUDT1/TWNK/RAD51/ENTPD2/TUBB/ARL4C/MYO1A/GTPBP2/RAN/ABCC10/ATP1A1/RGS10/DHX34/RGS1/KIF18A/TOR4A/PFN2/DDX11/GTPBP4/MCM5/ABCC1/ENTPD6/KIF3C/MYO19/CDK7/T…
GO:0019900	kinase binding	717	0.498405	1.40904	0.000999001	0.0299065	0.0249061	8098	tags=54%, list=28%, signal=40%	100133941/6662/6714/9212/55353/891/5347/2810/9133/10112/7153/4082/1759/2305/22974/9055/7534/2886/1164/29127/990/5585/3297/6188/4869/3832/171177/5580/6201/55920/6929/3315/1869/6513/6223/8754/10399/993/3276/6194/9886/3326/22919/890/1856/23542/64780/995/476/468/51564/898/5747/168002/899/3784/23413/994/4214/4088/9684/57761/5213/27347/10152/54209/2950/55607/7186/6804/1741/57506/286077/11266/26271/5058…	GO_MF	CD24/SOX9/SRC/AURKB/LAPTM4B/CCNB1/PLK1/SFN/CCNB2/KIF20A/TOP2A/MARCKS/DNM1/FOXM1/TPX2/PRC1/YWHAZ/GRB7/CKS2/RACGAP1/CDC6/PKN1/HSF1/RPS3/NPM1/KIF11/RHOV/PRKCD/RPS7/RCC2/TCF3/HSPB1/E2F1/SLC2A1/RPS19/ADAM9/RACK1/CDC25A/PRMT1/RPS6/RHOBTB1/HSP90AB1/MAPRE1/CCNA2/DVL2/MAPK8IP2/MICAL1/CDC25C/ATP1A1/ATF4/HDAC7/CCNE1/PTK2/DACT2/CCNF/KCNQ1/NCS1/CDC25B/MAP3K1/SMAD3/LRRC14/TRIB3/PFKM/STK39/ABI2/TREM2/GSTP1/PPP1…
GO:0019901	protein kinase binding	638	0.513707	1.45005	0.000999001	0.0299065	0.0249061	8098	tags=55%, list=28%, signal=41%	100133941/6662/6714/891/5347/2810/9133/10112/7153/4082/1759/2305/22974/9055/7534/2886/1164/29127/5585/3297/6188/4869/3832/171177/5580/6201/55920/6929/3315/1869/6223/8754/10399/993/3276/6194/9886/3326/22919/890/1856/23542/64780/995/476/468/51564/898/5747/168002/899/3784/23413/994/4214/4088/57761/27347/54209/2950/55607/7186/57506/286077/26271/5058/1163/10603/7430/56940/2339/6790/4436/10949/5501/161…	GO_MF	CD24/SOX9/SRC/CCNB1/PLK1/SFN/CCNB2/KIF20A/TOP2A/MARCKS/DNM1/FOXM1/TPX2/PRC1/YWHAZ/GRB7/CKS2/RACGAP1/PKN1/HSF1/RPS3/NPM1/KIF11/RHOV/PRKCD/RPS7/RCC2/TCF3/HSPB1/E2F1/RPS19/ADAM9/RACK1/CDC25A/PRMT1/RPS6/RHOBTB1/HSP90AB1/MAPRE1/CCNA2/DVL2/MAPK8IP2/MICAL1/CDC25C/ATP1A1/ATF4/HDAC7/CCNE1/PTK2/DACT2/CCNF/KCNQ1/NCS1/CDC25B/MAP3K1/SMAD3/TRIB3/STK39/TREM2/GSTP1/PPP1R9A/TRAF2/MAVS/FAM83H/FBXO5/PAK1/CKS1B/SH2B…
GO:0019904	protein domain specific binding	683	0.515329	1.45563	0.000999001	0.0299065	0.0249061	8813	tags=58%, list=30%, signal=42%	6714/9232/8463/2810/1535/1759/7534/23616/6091/578/8767/822/55920/51176/1111/10155/8754/26256/10712/3675/10399/3326/7408/11335/890/3178/1856/10919/203068/8861/908/23607/64780/29775/995/51186/65010/476/468/3837/9179/27101/8091/81559/5747/3930/29108/5591/50861/835/51645/581/23636/10971/5468/56937/1649/55662/8324/25804/10152/490/5329/55607/6804/1741/3148/57506/55740/79801/27124/23129/27316/9585/3304/…	GO_MF	SRC/PTTG1/TEAD2/SFN/CYBA/DNM1/YWHAZ/SH3BP1/ROBO1/BAK1/RIPK2/CAPG/RCC2/LEF1/CHEK1/TRIM28/ADAM9/CABYR/FAM189B/ITGA3/RACK1/HSP90AB1/VASP/CBX3/CCNA2/HNRNPA1/DVL2/EHMT2/TUBB/LDB1/CCT6A/CD2AP/MICAL1/CARD10/CDC25C/TCEAL9/SLC26A6/ATP1A1/ATF4/KPNB1/AP4M1/CACYBP/HMGA2/TRIM11/PTK2/LBR/PYCARD/PRKDC/STMN3/CASP2/PPIL1/BAX/NUP62/YWHAQ/PPARG/PMEPA1/DDIT3/HIF1AN/FZD7/LSM4/ABI2/ATP2B1/PLAUR/PPP1R9A/STX1A/DLG3/HMGB…
GO:0044212	transcription regulatory region DNA binding	936	0.482427	1.36725	0.000999001	0.0299065	0.0249061	8469	tags=48%, list=29%, signal=35%	2118/4605/6659/6662/5307/3159/8463/2302/6666/1820/2305/4609/9603/4582/4830/3297/6188/94234/4869/8531/1788/6297/6929/6928/7004/51176/84232/1869/9915/7546/2119/55657/27161/2146/4097/4800/57801/10736/83463/221937/8861/468/8091/170463/1999/27324/6599/389058/7020/3066/4321/1871/81931/5468/9633/4212/29128/51385/1649/7023/3720/4088/7942/10514/79365/6597/85416/55636/6598/23119/3148/7716/27316/55749/5089/…	GO_MF	ETV4/MYBL2/SOX4/SOX9/PITX1/HMGA1/TEAD2/FOXJ1/SOX12/ARID3A/FOXM1/MYC/NFE2L3/MUC1/NME1/HSF1/RPS3/FOXQ1/NPM1/YBX3/DNMT3A/SALL2/TCF3/HNF1B/TEAD4/LEF1/MAF1/E2F1/ARNT2/ZIC2/ETV5/ZNF692/AGO2/EZH2/MAFG/NFYA/HES4/SIX2/MXD3/FOXK1/LDB1/ATF4/HMGA2/SSBP4/ELF3/TOX3/SMARCC1/SP5/TFAP2A/HDAC2/MMP12/E2F3/ZNF93/PPARG/TESMIN/MEIS2/UHRF1/ZNF589/DDIT3/TFAP4/JARID2/SMAD3/TFEB/MYBBP1A/BHLHE41/SMARCA4/ZIC5/CHD7/SMARCB1/H…
GO:1990837	sequence-specific double-stranded DNA binding	872	0.491195	1.39081	0.000999001	0.0299065	0.0249061	8131	tags=47%, list=28%, signal=35%	2118/4605/6659/6662/5307/3159/2302/6666/11004/1820/2305/4609/9603/4582/23594/4172/4173/990/4830/3297/6188/4171/94234/8531/1788/6297/8318/4001/6929/4175/6928/51176/84232/1869/9915/7546/2119/55657/4176/2146/4097/4800/57801/10736/57673/83463/221937/55388/8861/468/8091/170463/1999/27324/6599/389058/7020/1663/3066/1871/4174/4998/81931/5468/9633/4212/29128/51385/1649/7023/3720/4088/10514/79365/6597/854…	GO_MF	ETV4/MYBL2/SOX4/SOX9/PITX1/HMGA1/FOXJ1/SOX12/KIF2C/ARID3A/FOXM1/MYC/NFE2L3/MUC1/ORC6/MCM3/MCM4/CDC6/NME1/HSF1/RPS3/MCM2/FOXQ1/YBX3/DNMT3A/SALL2/CDC45/LMNB1/TCF3/MCM6/HNF1B/LEF1/MAF1/E2F1/ARNT2/ZIC2/ETV5/ZNF692/MCM7/EZH2/MAFG/NFYA/HES4/SIX2/BEND3/MXD3/FOXK1/MCM10/LDB1/ATF4/HMGA2/SSBP4/ELF3/TOX3/SMARCC1/SP5/TFAP2A/DDX11/HDAC2/E2F3/MCM5/ORC1/ZNF93/PPARG/TESMIN/MEIS2/UHRF1/ZNF589/DDIT3/TFAP4/JARID2/S…
GO:0000978	RNA polymerase II proximal promoter sequence-specific DNA binding	534	0.476863	1.342	0.001	0.0299065	0.0249061	8110	tags=46%, list=28%, signal=34%	2118/4605/6659/6662/5307/2302/4609/9603/4582/3297/94234/1788/6929/51176/9915/55657/2146/4097/4800/10736/468/8091/170463/1999/27324/6599/7020/3066/5468/4212/1649/7023/4088/10514/79365/6597/55636/6598/27316/3607/2000/50804/6421/8805/642658/86/3065/30818/3298/1874/7157/4841/3651/3299/4899/10413/3192/7753/4904/3217/5977/7050/25988/6932/6722/1660/90993/7025/9988/8187/3516/4090/6605/23764/430/4773/2359…	GO_MF	ETV4/MYBL2/SOX4/SOX9/PITX1/FOXJ1/MYC/NFE2L3/MUC1/HSF1/FOXQ1/DNMT3A/TCF3/LEF1/ARNT2/ZNF692/EZH2/MAFG/NFYA/SIX2/ATF4/HMGA2/SSBP4/ELF3/TOX3/SMARCC1/TFAP2A/HDAC2/PPARG/MEIS2/DDIT3/TFAP4/SMAD3/MYBBP1A/BHLHE41/SMARCA4/CHD7/SMARCB1/RBMX/FOXK2/ELF4/MYEF2/SFPQ/TRIM24/SCX/ACTL6A/HDAC1/KCNIP3/HSF2/E2F4/TP53/NONO/PDX1/HSF4/NRF1/YAP1/HNRNPU/ZNF202/YBX1/HOXB7/DPF2/TGIF1/HINFP/TCF7/SRF/DHX9/CREB3L1/NR2F1/DMTF1/…
GO:0008047	enzyme activator activity	505	0.465873	1.30896	0.001	0.0299065	0.0249061	8866	tags=53%, list=30%, signal=37%	100133941/891/5909/3481/55789/23616/1164/29127/5997/50807/2980/483/1894/5580/7040/11033/23397/10399/5905/2192/3486/8439/80728/6001/6176/10054/23108/5996/1075/29108/28964/84079/1946/2056/10055/55633/9905/10926/27018/393/51582/57568/4504/23236/1163/54662/8829/94134/285590/4688/93663/10197/54431/5902/10435/116987/55738/481/51291/2011/125058/6788/9610/23645/55635/2919/3993/55280/808/3300/107080638/91…	GO_MF	CD24/CCNB1/RAP1GAP/IGF2/DEPDC1B/SH3BP1/CKS2/RACGAP1/RGS2/ASAP1/GUCA2A/ATP1B3/ECT2/PRKCD/TGFB1/ADAP1/NCAPH/RACK1/RANGAP1/FBLN1/IGFBP3/NSMAF/ARHGAP39/RGS10/RPLP1/UBA2/RAP1GAP2/RGS1/CTSC/PYCARD/GIT1/ANKRD27/EFNA5/EPO/SAE1/TBC1D22B/SGSM2/DBF4/BEX3/ARHGAP4/AZIN1/SIPA1L2/MT3/PLCB1/CKS1B/TBC1D13/NRP1/ARHGAP12/SH3PXD2B/NCF2/ARHGAP18/PSME3/DNAJC10/RANBP1/CDC42EP2/AGAP1/ARFGAP1/ATP1B1/GMIP/MARK2/TBC1D16/ST…
GO:0051020	GTPase binding	526	0.534776	1.5039	0.001	0.0299065	0.0249061	8913	tags=59%, list=31%, signal=42%	79574/332/10397/83871/114793/5909/54443/23616/9181/5585/8531/302/1894/55920/29098/10045/57510/84904/57819/5905/8936/11135/5866/1936/1933/1856/3706/51195/25894/29881/64780/64857/3837/54874/84079/26056/55633/9905/84440/29107/9266/5863/128239/10152/393/55607/1211/51399/23163/1434/1104/221002/26088/10204/5058/54662/146439/23603/3843/10298/10527/201294/9909/1857/4688/79778/5902/10435/84033/89846/12505…	GO_MF	EPS8L3/BIRC5/NDRG1/RAB34/FMNL2/RAP1GAP/ANLN/SH3BP1/ARHGEF2/PKN1/YBX3/ANXA2/ECT2/RCC2/RANGRF/SH2D3A/XPO5/ARHGEF39/LSM2/RANGAP1/WASF1/CDC42EP1/RAB3IL1/EEF1D/EEF1B2/DVL2/ITPKA/RAPGEFL1/PLEKHG4/NPC1L1/MICAL1/PLEKHG2/KPNB1/FNBP1L/ANKRD27/RAB11FIP5/TBC1D22B/SGSM2/RAB11FIP4/NXT1/CYTH2/RGL2/IQGAP3/ABI2/ARHGAP4/PPP1R9A/CLTA/TRAPPC4/GGA3/CSE1L/RCC1/RASGEF1A/GGA1/NUTF2/PAK1/TBC1D13/BICDL2/CORO1C/IPO5/PAK4/I…
GO:0004674	protein serine/threonine kinase activity	431	0.524929	1.47186	0.001001	0.0299065	0.0249061	9243	tags=58%, list=32%, signal=40%	5603/9212/5347/65268/983/5563/701/4751/3984/8767/699/9833/5585/7272/5580/9641/55872/81788/1111/1019/1454/9088/4831/83732/1021/30811/3706/6300/5591/1457/9263/5127/4214/5613/1022/6732/84451/27347/23097/5058/6790/157/1760/55561/10298/50488/140901/1453/1196/2870/1460/5584/10494/139728/84033/11329/90/2011/6788/282974/1326/9149/1017/9625/8317/8899/8445/5578/25778/11011/2931/11113/65266/5598/4216/2071/1…	GO_MF	MAPK13/AURKB/PLK1/WNK2/CDK1/PRKAA2/BUB1B/NEK2/LIMK1/RIPK2/BUB1/MELK/PKN1/TTK/PRKCD/IKBKE/PBK/NUAK2/CHEK1/CDK4/CSNK1E/PKMYT1/NME2/RIOK1/CDK6/HUNK/ITPKA/MAPK12/PRKDC/CSNK2A1/STK17A/CDK16/MAP3K1/PRKX/CDK7/SRPK1/MAP3K21/STK39/CDK19/PAK1/AURKA/GRK3/DMPK/CDC42BPG/PAK4/MINK1/STK35/CSNK1D/CLK2/GRK6/CSNK2B/PRKCI/STK25/PNCK/OBSCN/STK38/ACVR1/MARK2/STK3/STK32C/MAP3K8/DYRK1B/CDK2/AATK/CDC7/PRPF4B/DYRK2/PRKCA…
GO:0031267	small GTPase binding	432	0.544888	1.5276	0.001001	0.0299065	0.0249061	8808	tags=59%, list=30%, signal=41%	79574/332/10397/83871/114793/5909/54443/23616/9181/5585/8531/302/1894/55920/29098/57510/84904/57819/5905/8936/11135/5866/1856/3706/25894/29881/64780/64857/3837/84079/26056/55633/9905/84440/29107/5863/128239/10152/393/51399/23163/1434/1104/221002/26088/10204/5058/54662/146439/23603/3843/10298/10527/201294/9909/1857/4688/79778/5902/10435/84033/89846/125058/9610/3993/80851/5876/107080638/83892/10059…	GO_MF	EPS8L3/BIRC5/NDRG1/RAB34/FMNL2/RAP1GAP/ANLN/SH3BP1/ARHGEF2/PKN1/YBX3/ANXA2/ECT2/RCC2/RANGRF/XPO5/ARHGEF39/LSM2/RANGAP1/WASF1/CDC42EP1/RAB3IL1/DVL2/ITPKA/PLEKHG4/NPC1L1/MICAL1/PLEKHG2/KPNB1/ANKRD27/RAB11FIP5/TBC1D22B/SGSM2/RAB11FIP4/NXT1/RGL2/IQGAP3/ABI2/ARHGAP4/TRAPPC4/GGA3/CSE1L/RCC1/RASGEF1A/GGA1/NUTF2/PAK1/TBC1D13/BICDL2/CORO1C/IPO5/PAK4/IPO7/UNC13D/DENND4B/DVL3/NCF2/MICALL2/RANBP1/CDC42EP2/OB…
GO:0050839	cell adhesion molecule binding	468	0.526112	1.47819	0.001001	0.0299065	0.0249061	7803	tags=56%, list=27%, signal=41%	4072/6696/6286/5315/6714/1627/2810/9133/10397/1501/1192/114793/54443/3481/3646/10528/5214/7534/54825/822/6147/3691/50807/6282/28969/302/6187/3898/471/23513/3673/8754/6130/11082/3675/10399/8842/226/9045/255743/3326/7408/22919/5905/11135/26136/1936/55833/4323/10518/3911/23607/11187/3912/1004/5901/5025/7057/6128/7077/1829/6152/54874/2125/29789/5818/8727/27131/6159/22827/6624/3927/1968/10694/7430/569…	GO_MF	EPCAM/SPP1/S100P/PKM/SRC/DBN1/SFN/CCNB2/NDRG1/CTNND2/CLIC1/FMNL2/ANLN/IGF2/EIF3E/NOP56/PFKP/YWHAZ/CDHR2/CAPG/RPL23A/ITGB4/ASAP1/S100A11/BZW2/ANXA2/RPS2/LAD1/ATIC/SCRIB/ITGA2/ADAM9/RPL7A/ESM1/ITGA3/RACK1/PROM1/ALDOA/RPL14/NPNT/HSP90AB1/VASP/MAPRE1/RANGAP1/CDC42EP1/TES/EEF1D/UBAP2/MMP14/CIB2/LAMA5/CD2AP/PKP3/LAMB1/CDH6/RAN/P2RX4/THBS1/RPL6/TIMP2/DSG2/RPL24/FNBP1L/EVPL/OLA1/NECTIN1/CTNNAL1/SNX5/RPL2…
GO:0003729	mRNA binding	444	0.553331	1.55175	0.001002	0.0299065	0.0249061	7305	tags=34%, list=25%, signal=26%	10644/10642/26986/6129/54845/6188/8531/80336/6187/6201/222183/7298/6193/8664/57060/57510/27161/23521/5937/22948/6125/3178/54512/6154/11224/25946/6208/26354/29894/3609/6189/8629/84294/51747/407014/221662/10643/4691/6741/22916/8563/11052/8761/27316/6171/619552/6631/28998/50804/10949/7072/6625/80153/9775/5935/8894/7247/7157/7175/3192/23367/1973/10921/6428/11030/1660/56478/55692/220988/8562/26528/563…	GO_MF	IGF2BP2/IGF2BP1/PABPC1/RPL7/ESRP1/RPS3/YBX3/PABPC1L/RPS2/RPS7/SRRM3/TYMS/RPS5/EIF3D/PCBP4/XPO5/AGO2/RPL13A/RBMS1/CCT5/RPL5/HNRNPA1/EXOSC4/RPL26/RPL35/ZNF385A/RPS14/GNL3/CPSF1/ILF3/RPS3A/JRK/UTP23/LUC7L3/MIR25/RBM24/IGF2BP3/NCL/SSB/NCBP2/THOC5/CPSF6/PABPC4/RBMX/RPL41/MIR483/SNRPC/MRPL13/MYEF2/HNRNPA0/TIA1/SNRNP70/EDC3/EIF4A3/RBM3/EIF2S2/TSN/TP53/TPR/HNRNPU/LARP1/EIF4A1/RNPS1/SRSF3/RBPMS/DHX9/EIF4E…
GO:0017016	Ras GTPase binding	419	0.55706	1.56015	0.001002	0.0299065	0.0249061	8808	tags=59%, list=30%, signal=42%	79574/332/10397/83871/114793/5909/54443/23616/9181/5585/8531/302/1894/55920/29098/57510/84904/57819/5905/8936/11135/5866/1856/3706/25894/29881/64780/64857/3837/84079/26056/55633/9905/84440/29107/5863/128239/10152/393/51399/1434/1104/221002/10204/5058/54662/146439/23603/3843/10298/10527/201294/9909/1857/4688/79778/5902/10435/84033/89846/125058/9610/3993/80851/5876/107080638/83892/10059/146923/7971…	GO_MF	EPS8L3/BIRC5/NDRG1/RAB34/FMNL2/RAP1GAP/ANLN/SH3BP1/ARHGEF2/PKN1/YBX3/ANXA2/ECT2/RCC2/RANGRF/XPO5/ARHGEF39/LSM2/RANGAP1/WASF1/CDC42EP1/RAB3IL1/DVL2/ITPKA/PLEKHG4/NPC1L1/MICAL1/PLEKHG2/KPNB1/ANKRD27/RAB11FIP5/TBC1D22B/SGSM2/RAB11FIP4/NXT1/RGL2/IQGAP3/ABI2/ARHGAP4/TRAPPC4/CSE1L/RCC1/RASGEF1A/NUTF2/PAK1/TBC1D13/BICDL2/CORO1C/IPO5/PAK4/IPO7/UNC13D/DENND4B/DVL3/NCF2/MICALL2/RANBP1/CDC42EP2/OBSCN/FGD3/T…
GO:0019787	ubiquitin-like protein transferase activity	394	0.517213	1.44752	0.001002	0.0299065	0.0249061	9500	tags=60%, list=33%, signal=41%	11065/131405/93082/29089/91107/153830/10155/27338/65264/10293/51366/92912/81559/54894/81858/51514/286827/51665/29128/286053/11237/6921/29116/7186/26233/284996/6502/84246/63893/8805/7329/10616/54476/90390/55120/57162/7324/9040/64750/7321/55159/8535/151525/9978/114804/672/9477/117854/57542/580/143279/51070/83892/55101/51506/80196/29945/867/10401/9968/7332/9781/56852/257160/7706/64682/7322/55182/794…	GO_MF	UBE2C/TRIM71/NEURL3/UBE2T/TRIM47/RNF145/TRIM28/UBE2S/UBE2Z/TRAIP/UBR5/UBE2Q2/TRIM11/RNF43/SHARPIN/DTL/TRIM59/ASB1/UHRF1/NSMCE2/RNF24/ELOC/MYLIP/TRAF2/FBXL6/RNF149/SKP2/MED10/UBE2O/TRIM24/UBE2I/RBCK1/RNF216/MED30/FANCL/PELI1/UBE2E1/UBE2M/SMURF2/UBE2D1/RFWD3/CBX4/WDSUB1/RBX1/RNF157/BRCA1/MED20/TRIM6/KLHL42/BARD1/HECTD2/NOSIP/KCTD10/DMAC2/UFC1/RNF34/ANAPC4/CBL/PIAS3/MED12/UBE2L3/RNF144A/RAD18/RNF214…
GO:0004842	ubiquitin-protein transferase activity	369	0.509993	1.42408	0.00100402	0.0299065	0.0249061	9500	tags=59%, list=33%, signal=40%	11065/131405/93082/29089/91107/153830/10155/27338/65264/10293/51366/92912/81559/54894/81858/51514/286827/51665/29128/11237/6921/29116/7186/26233/284996/6502/84246/63893/8805/10616/54476/90390/55120/57162/7324/9040/64750/7321/55159/151525/9978/114804/672/9477/117854/57542/580/143279/51070/83892/55101/80196/29945/867/9968/7332/9781/56852/257160/7706/64682/7322/55182/79444/55743/115426/6596/26267/89…	GO_MF	UBE2C/TRIM71/NEURL3/UBE2T/TRIM47/RNF145/TRIM28/UBE2S/UBE2Z/TRAIP/UBR5/UBE2Q2/TRIM11/RNF43/SHARPIN/DTL/TRIM59/ASB1/UHRF1/RNF24/ELOC/MYLIP/TRAF2/FBXL6/RNF149/SKP2/MED10/UBE2O/TRIM24/RBCK1/RNF216/MED30/FANCL/PELI1/UBE2E1/UBE2M/SMURF2/UBE2D1/RFWD3/WDSUB1/RBX1/RNF157/BRCA1/MED20/TRIM6/KLHL42/BARD1/HECTD2/NOSIP/KCTD10/DMAC2/RNF34/ANAPC4/CBL/MED12/UBE2L3/RNF144A/RAD18/RNF214/TRIM25/ANAPC1/UBE2D2/RNF220/…
GO:0016887	ATPase activity	351	0.498599	1.39032	0.00100503	0.0299065	0.0249061	8837	tags=58%, list=30%, signal=41%	486/113220/10112/7153/11004/3833/9493/146909/10212/4171/3832/7138/24137/483/4175/29028/79075/1107/528/5984/4176/3326/80119/5888/89845/476/81930/54863/5217/1663/4174/4363/3797/80179/1022/89891/21/29789/3310/9296/6597/23400/8438/490/63922/7516/9585/3304/10694/4436/641/90990/10126/10057/1062/7919/51293/64222/22880/8655/22985/7139/9619/3799/481/56992/374654/8607/308/1660/50485/5387/57130/1778/5892/19…	GO_MF	FXYD2/KIF12/KIF20A/TOP2A/KIF2C/KIFC1/KIF23/KIF18B/DDX39A/MCM2/KIF11/TNNT1/KIF4A/ATP1B3/MCM6/ATAD2/DSCC1/CHD3/ATP6V1C1/RFC4/MCM7/HSP90AB1/PIF1/RAD51/ABCC10/ATP1A1/KIF18A/TOR4A/PFN2/DDX11/MCM5/ABCC1/KIF3C/MYO19/CDK7/WDR34/ABCA3/OLA1/HSPA6/ATP6V1F/SMARCA4/ATP13A2/RAD54L/ATP2B1/CHTF18/XRCC2/KIF20B/HSPA1B/CCT8/MSH2/BLM/KIFC2/DNAL4/ABCC5/CENPE/DDX39B/CD320/TOR3A/MORC2/DYNLL1/ACIN1/TNNT2/ABCG1/KIF5B/ATP…
GO:0060589	nucleoside-triphosphatase regulator activity	332	0.537207	1.49611	0.00100705	0.0299065	0.0249061	8485	tags=54%, list=29%, signal=38%	5909/55789/23616/29127/5997/402/50807/483/1894/11033/23397/5905/80728/6001/23108/5996/28964/84079/55633/9905/393/57568/23236/54662/3843/134266/10527/8829/94134/9270/93663/54431/5902/10435/116987/55738/481/10808/51291/7248/125058/9610/9531/55635/3993/3300/107080638/10059/146923/85360/25771/27352/6242/5216/9532/9912/1122/116983/392/23092/126432/408/29899/2874/116985/11138/8826/8437/26000/84986/4141…	GO_MF	RAP1GAP/DEPDC1B/SH3BP1/RACGAP1/RGS2/ARL2/ASAP1/ATP1B3/ECT2/ADAP1/NCAPH/RANGAP1/ARHGAP39/RGS10/RAP1GAP2/RGS1/GIT1/ANKRD27/TBC1D22B/SGSM2/ARHGAP4/SIPA1L2/PLCB1/TBC1D13/IPO5/GRPEL2/IPO7/NRP1/ARHGAP12/ITGB1BP1/ARHGAP18/DNAJC10/RANBP1/CDC42EP2/AGAP1/ARFGAP1/ATP1B1/HSPH1/GMIP/TSC1/TBC1D16/RIN1/BAG3/DEPDC1/LLGL2/DNAJB2/TBC1D7/DNM1L/RUNDC1/SYDE1/TBC1D22A/SGSM3/RTKN/PFN1/BAG2/ARHGAP44/CHML/ACAP3/ARHGAP1/A…
GO:0140098	catalytic activity, acting on RNA	344	0.554098	1.5443	0.00100705	0.0299065	0.0249061	8960	tags=69%, list=31%, signal=48%	10212/2091/165545/283989/27161/80119/6894/57472/23210/10785/54512/9156/9704/4839/55621/5437/4234/10849/2237/57647/10056/80745/92675/51251/30834/51605/54913/5557/9533/56915/51651/80755/29102/8635/80324/7919/80153/9775/10436/55039/23404/10623/57696/96764/146857/7247/10535/391356/90957/55661/28987/57461/1973/11128/9477/81875/27037/661/1660/115708/5558/79066/80746/9188/56339/10940/11056/1974/51010/27…	GO_MF	DDX39A/FBL/DQX1/TSEN54/AGO2/PIF1/TARBP1/CNOT6/JMJD6/WDR4/EXOSC4/EXO1/DHX34/NOP2/TRMT1/POLR2H/METTL1/CD3EAP/FEN1/DHX37/FARSB/THUMPD2/DTD1/NT5C3A/ZNRD1/TRMT6/RPP25/PRIM1/POLR1C/EXOSC5/PTRH2/AARSD1/DROSHA/RNASET2/PUS1/DDX39B/EDC3/EIF4A3/EMG1/TRMT12/EXOSC2/POLR3C/DDX55/TGS1/SLFN13/TSN/RNASEH2A/PTRHD1/DHX57/DDX27/NOB1/ISY1/EIF4A1/POLR3A/MED20/ISG20L2/TRMT2A/POLR3D/DHX9/TRMT61A/PRIM2/METTL16/TSEN2/DDX2…
GO:0003713	transcription coactivator activity	315	0.552143	1.53555	0.00100908	0.0299065	0.0249061	8176	tags=60%, list=28%, signal=43%	6659/3159/6666/2648/9603/5585/4869/6929/10155/6604/9500/4831/23082/23210/607/898/1999/6599/64210/6602/7020/3275/5468/23326/171023/1022/29893/6597/56970/6598/27005/10915/3148/57504/55749/865/23028/8805/57109/86/90390/1488/8202/3298/6880/8607/10413/10987/672/11030/9477/283149/25988/9149/79084/1660/7025/2521/119392/473/6605/25/84159/9440/9862/56943/87/25937/26205/10084/9794/9968/2874/7332/23054/1092…	GO_MF	SOX4/HMGA1/SOX12/KAT2A/NFE2L3/PKN1/NPM1/TCF3/TRIM28/SMARCD3/MAGED1/NME2/PPRC1/JMJD6/BCL9/CCNE1/ELF3/SMARCC1/MMS19/SMARCD1/TFAP2A/PRMT2/PPARG/USP22/ASXL1/CDK7/PSMC3IP/SMARCA4/ATXN7L3/SMARCB1/USP21/TCERG1/HMGB2/MTA3/CCAR1/CBFB/KDM1A/TRIM24/REXO4/ACTL6A/MED30/CTBP2/NCOA3/HSF2/TAF9/RUVBL1/YAP1/COPS5/BRCA1/RBPMS/MED20/BCL9L/HINFP/DYRK1B/WDR77/DHX9/NR2F1/FUS/SFR1/RERE/SMARCE1/ABL1/ARID5B/MED17/MED24/EN…
GO:0015631	tubulin binding	329	0.53543	1.48955	0.00100908	0.0299065	0.0249061	8042	tags=54%, list=28%, signal=40%	332/113220/5347/10112/10397/11004/9654/1759/9055/3833/9493/29127/146909/9181/4830/7461/6188/3832/5997/24137/55920/51203/5621/3925/226/84722/827/22919/22948/220134/10123/1410/283431/27101/81930/50861/23255/3797/26056/23149/23271/57159/60509/80346/56271/9585/23394/2597/7430/8733/7756/6280/2339/90990/9126/1062/147700/10128/8480/81610/80776/348235/6903/3799/10808/440193/56992/8481/374654/4733/7175/67…	GO_MF	BIRC5/KIF12/PLK1/KIF20A/NDRG1/KIF2C/TTLL4/DNM1/PRC1/KIFC1/KIF23/RACGAP1/KIF18B/ARHGEF2/NME1/CLIP2/RPS3/KIF11/RGS2/KIF4A/RCC2/NUSAP1/PRNP/STMN1/ALDOA/PSRC1/CAPN6/MAPRE1/CCT5/SKA1/ARL4C/CRYAB/GAS2L3/CACYBP/KIF18A/STMN3/MTCL1/KIF3C/RAB11FIP5/FCHO1/CAMSAP2/TRIM54/AGBL5/REEP4/BEX4/KIF20B/ADNP/GAPDH/EZR/GPAA1/ZNF207/S100A9/FNTA/KIFC2/SMC3/CENPE/KLC3/LRPPRC/RAE1/FAM83D/B9D2/SKA2/TBCC/KIF5B/HSPH1/CCDC88C…
GO:0005096	GTPase activator activity	263	0.537169	1.48278	0.0010101	0.0299065	0.0249061	8374	tags=53%, list=29%, signal=38%	5909/55789/23616/29127/5997/50807/1894/11033/5905/80728/6001/23108/5996/28964/84079/55633/9905/393/57568/23236/54662/8829/94134/93663/5902/10435/116987/55738/51291/125058/9610/55635/3993/107080638/10059/146923/85360/25771/27352/9912/1122/116983/392/23092/126432/408/116985/11138/8826/8437/26000/84986/414189/57148/3996/613/5364/134957/60626/9826/79874/26230/8498/23637/23232/4650/396/9462/23094/1290…	GO_MF	RAP1GAP/DEPDC1B/SH3BP1/RACGAP1/RGS2/ASAP1/ECT2/ADAP1/RANGAP1/ARHGAP39/RGS10/RAP1GAP2/RGS1/GIT1/ANKRD27/TBC1D22B/SGSM2/ARHGAP4/SIPA1L2/PLCB1/TBC1D13/NRP1/ARHGAP12/ARHGAP18/RANBP1/CDC42EP2/AGAP1/ARFGAP1/GMIP/TBC1D16/RIN1/DEPDC1/LLGL2/TBC1D7/DNM1L/RUNDC1/SYDE1/TBC1D22A/SGSM3/ARHGAP44/CHML/ACAP3/ARHGAP1/ARHGAP26/RINL/ARRB1/ARAP1/TBC1D8/IQGAP1/RASAL1/TBC1D10B/ARHGAP19/AGAP6/RALGAPB/LLGL1/BCR/PLXNB1/ST…
GO:0030695	GTPase regulator activity	294	0.538068	1.49178	0.0010101	0.0299065	0.0249061	8374	tags=53%, list=29%, signal=38%	5909/55789/23616/29127/5997/402/50807/1894/11033/5905/80728/6001/23108/5996/28964/84079/55633/9905/393/57568/23236/54662/3843/10527/8829/94134/9270/93663/5902/10435/116987/55738/51291/125058/9610/55635/3993/107080638/10059/146923/85360/25771/27352/6242/9912/1122/116983/392/23092/126432/408/29899/2874/116985/11138/8826/8437/26000/84986/414189/26086/57148/56882/3996/613/5364/134957/60626/9826/79874…	GO_MF	RAP1GAP/DEPDC1B/SH3BP1/RACGAP1/RGS2/ARL2/ASAP1/ECT2/ADAP1/RANGAP1/ARHGAP39/RGS10/RAP1GAP2/RGS1/GIT1/ANKRD27/TBC1D22B/SGSM2/ARHGAP4/SIPA1L2/PLCB1/TBC1D13/IPO5/IPO7/NRP1/ARHGAP12/ITGB1BP1/ARHGAP18/RANBP1/CDC42EP2/AGAP1/ARFGAP1/GMIP/TBC1D16/RIN1/DEPDC1/LLGL2/TBC1D7/DNM1L/RUNDC1/SYDE1/TBC1D22A/SGSM3/RTKN/ARHGAP44/CHML/ACAP3/ARHGAP1/ARHGAP26/RINL/ARRB1/GPSM2/GPS2/ARAP1/TBC1D8/IQGAP1/RASAL1/TBC1D10B/AR…
GO:0031625	ubiquitin protein ligase binding	287	0.505003	1.3991	0.00101112	0.0299065	0.0249061	8298	tags=60%, list=28%, signal=43%	6714/55353/1152/7345/7534/29089/9349/9641/6233/10155/3326/5905/6125/203068/10576/27101/71/23381/7188/4088/57761/10152/8313/7186/1741/5036/6613/10376/3304/55719/22794/10067/6790/10128/55120/7321/3757/7852/28951/7157/5898/9978/672/9820/55135/7917/10059/7311/4090/6950/6135/80196/9532/84959/409/2065/408/3329/7332/51035/56852/55611/7322/81502/4281/8323/7466/1616/3303/5094/6596/171392/55666/7531/9258/1…	GO_MF	SRC/LAPTM4B/CKB/UCHL1/YWHAZ/UBE2T/RPL23/IKBKE/RPS27A/TRIM28/HSP90AB1/RANGAP1/RPL5/TUBB/CCT2/CACYBP/ACTG1/SMG5/TRAF5/SMAD3/TRIB3/ABI2/AXIN2/TRAF2/DLG3/PA2G4/SUMO2/TUBA1B/HSPA1B/SLF2/CASC3/SCAMP3/AURKA/LRPPRC/FANCL/UBE2D1/KCNH2/CXCR4/TRIB2/TP53/RALA/RBX1/BRCA1/CUL7/WRAP53/BAG6/DNM1L/UBA52/SMAD5/TCP1/RPL11/RNF34/BAG2/UBASH3B/ARRB2/ERBB3/ARRB1/HSPD1/UBE2L3/UBXN1/RAD18/OTUB1/UBE2D2/HM13/MID1/FZD6/WFS1…
GO:0044389	ubiquitin-like protein ligase binding	304	0.507829	1.40933	0.00101112	0.0299065	0.0249061	8298	tags=59%, list=28%, signal=43%	6714/11065/55353/891/1152/7345/7534/29089/9349/9641/6233/10155/3326/5905/6125/203068/10576/27101/71/23381/7188/4088/57761/10152/8313/7186/1741/5036/6613/10376/3304/55719/22794/10067/6790/10128/55120/7321/3757/7852/28951/7157/5898/9978/672/9820/55135/7917/9146/10059/7311/80758/4090/6950/6135/80196/9532/84959/409/2065/408/3329/7332/51035/56852/55611/7322/81502/4281/8323/7466/1616/3303/5094/6596/171…	GO_MF	SRC/UBE2C/LAPTM4B/CCNB1/CKB/UCHL1/YWHAZ/UBE2T/RPL23/IKBKE/RPS27A/TRIM28/HSP90AB1/RANGAP1/RPL5/TUBB/CCT2/CACYBP/ACTG1/SMG5/TRAF5/SMAD3/TRIB3/ABI2/AXIN2/TRAF2/DLG3/PA2G4/SUMO2/TUBA1B/HSPA1B/SLF2/CASC3/SCAMP3/AURKA/LRPPRC/FANCL/UBE2D1/KCNH2/CXCR4/TRIB2/TP53/RALA/RBX1/BRCA1/CUL7/WRAP53/BAG6/HGS/DNM1L/UBA52/PRR7/SMAD5/TCP1/RPL11/RNF34/BAG2/UBASH3B/ARRB2/ERBB3/ARRB1/HSPD1/UBE2L3/UBXN1/RAD18/OTUB1/UBE2D…
GO:0045296	cadherin binding	307	0.594589	1.64929	0.00101112	0.0299065	0.0249061	7803	tags=63%, list=27%, signal=47%	4072/6286/5315/6714/1627/2810/9133/10397/1501/1192/114793/54443/3646/10528/5214/7534/822/6147/50807/6282/28969/302/6187/3898/471/23513/6130/10399/8842/226/9045/3326/7408/22919/5905/11135/26136/1936/55833/23607/11187/1004/5901/5025/6128/6152/54874/2125/29789/8727/27131/6159/22827/6624/3927/1968/10694/7430/56904/10298/6138/1453/64837/93663/4361/5902/10652/10755/3799/11329/10848/22905/90/8607/2011/2…	GO_MF	EPCAM/S100P/PKM/SRC/DBN1/SFN/CCNB2/NDRG1/CTNND2/CLIC1/FMNL2/ANLN/EIF3E/NOP56/PFKP/YWHAZ/CAPG/RPL23A/ASAP1/S100A11/BZW2/ANXA2/RPS2/LAD1/ATIC/SCRIB/RPL7A/RACK1/PROM1/ALDOA/RPL14/HSP90AB1/VASP/MAPRE1/RANGAP1/CDC42EP1/TES/EEF1D/UBAP2/CD2AP/PKP3/CDH6/RAN/P2RX4/RPL6/RPL24/FNBP1L/EVPL/OLA1/CTNNAL1/SNX5/RPL29/PUF60/FSCN1/LASP1/EIF2S3/CCT8/EZR/SH3GLB2/PAK4/RPL15/CSNK1D/KLC2/ARHGAP18/MRE11/RANBP1/YKT6/GIPC…
GO:0003714	transcription corepressor activity	236	0.517306	1.42262	0.00101626	0.0299065	0.0249061	8133	tags=58%, list=28%, signal=42%	8531/4796/1788/10155/2146/51053/8861/51564/4212/1649/57761/10514/79365/6597/54531/10915/57504/22882/10765/55749/190/23613/283248/3065/1488/1876/1789/30818/9139/8535/10848/3299/10413/3192/5977/7050/1822/387893/473/6427/5204/25937/9425/121536/708/2874/29995/5971/328/79733/7090/10856/1616/9242/3303/51548/55758/10608/3068/4335/55835/10409/64324/27063/1487/26036/79718/5469/55509/4204/440498/8725/2145/…	GO_MF	YBX3/TONSL/DNMT3A/TRIM28/EZH2/GMNN/LDB1/HDAC7/MEIS2/DDIT3/TRIB3/MYBBP1A/BHLHE41/SMARCA4/MIER2/TCERG1/MTA3/ZHX2/KDM5B/CCAR1/NR0B1/ZMYND8/RCOR2/HDAC1/CTBP2/E2F6/DNMT3B/KCNIP3/CBFA2T2/CBX4/PPP1R13L/HSF4/YAP1/HNRNPU/DPF2/TGIF1/ATN1/KMT5A/RERE/SRSF2/PFDN5/WWTR1/CDYL/AEBP2/C1QBP/GPS2/LMCD1/RELB/APEX1/E2F8/TLE3/RUVBL2/DAXX/MSC/HSPA1A/SIRT6/RCOR3/MXD4/HDGF/MNT/CENPJ/BASP1/NSD1/ANKRD1/CTBP1/ZNF451/TBL1XR1…
GO:0008017	microtubule binding	242	0.541794	1.49154	0.00101626	0.0299065	0.0249061	8113	tags=53%, list=28%, signal=39%	332/113220/5347/10112/10397/11004/1759/9055/3833/9493/29127/146909/9181/7461/6188/3832/24137/55920/51203/5621/84722/827/22919/220134/1410/283431/81930/23255/3797/23149/23271/57159/80346/9585/2597/7430/7756/6280/2339/90990/1062/147700/10128/8480/81610/348235/3799/440193/56992/374654/4733/10059/55201/9928/8766/5536/27436/9448/23139/4134/4281/85462/55342/57787/9793/3801/85378/4137/3796/1639/6683/921…	GO_MF	BIRC5/KIF12/PLK1/KIF20A/NDRG1/KIF2C/DNM1/PRC1/KIFC1/KIF23/RACGAP1/KIF18B/ARHGEF2/CLIP2/RPS3/KIF11/KIF4A/RCC2/NUSAP1/PRNP/PSRC1/CAPN6/MAPRE1/SKA1/CRYAB/GAS2L3/KIF18A/MTCL1/KIF3C/FCHO1/CAMSAP2/TRIM54/REEP4/KIF20B/GAPDH/EZR/ZNF207/S100A9/FNTA/KIFC2/CENPE/KLC3/LRPPRC/RAE1/FAM83D/SKA2/KIF5B/CCDC88C/KIF15/KIF7/DRG1/DNM1L/MAP1S/KIF14/RAB11A/PPP5C/EML4/MAP4K4/MAST2/MAP4/MID1/FHDC1/STRBP/MARK4/CKAP5/KIFC3…
GO:0061630	ubiquitin protein ligase activity	216	0.507313	1.39235	0.00102041	0.0299065	0.0249061	10878	tags=68%, list=37%, signal=43%	131405/93082/153830/10293/51366/81559/54894/286827/51665/29128/11237/29116/26233/284996/6502/84246/63893/8805/54476/90390/55120/57162/64750/9978/114804/9477/117854/51070/80196/29945/867/9968/9781/56852/7706/64682/55182/79444/55743/115426/6596/8945/7428/25897/9443/9616/51529/11236/54467/9148/9025/22954/5469/9666/79845/6045/22888/27339/344558/329/51433/26145/23759/64320/10193/10075/11059/140825/791…	GO_MF	TRIM71/NEURL3/RNF145/TRAIP/UBR5/TRIM11/RNF43/TRIM59/ASB1/UHRF1/RNF24/MYLIP/FBXL6/RNF149/SKP2/MED10/UBE2O/TRIM24/RNF216/MED30/FANCL/PELI1/SMURF2/RBX1/RNF157/MED20/TRIM6/NOSIP/RNF34/ANAPC4/CBL/MED12/RNF144A/RAD18/TRIM25/ANAPC1/RNF220/BIRC7/CHFR/UHRF2/HLTF/BTRC/VHL/RNF19A/MED7/RNF7/ANAPC11/RNF139/ANKIB1/NEURL1/RNF8/TRIM32/MED1/DZIP3/RNF122/RNF2/UBOX5/PRPF19/SH3RF3/BIRC2/ANAPC5/IRF2BP1/PPIL2/RNF25/RN…
GO:0061659	ubiquitin-like protein ligase activity	225	0.513244	1.40923	0.00102041	0.0299065	0.0249061	10878	tags=69%, list=37%, signal=44%	131405/93082/153830/10293/51366/81559/54894/286827/51665/29128/11237/29116/26233/284996/6502/84246/63893/8805/54476/90390/55120/57162/64750/9978/114804/9477/117854/51070/80196/29945/867/10401/9968/9781/56852/7706/64682/55182/79444/55743/83637/57691/115426/6596/8945/7428/25897/9443/9616/51529/11236/54467/9148/9025/22954/26036/5469/57178/9666/79845/6045/22888/27339/344558/329/51433/26145/23759/6432…	GO_MF	TRIM71/NEURL3/RNF145/TRAIP/UBR5/TRIM11/RNF43/TRIM59/ASB1/UHRF1/RNF24/MYLIP/FBXL6/RNF149/SKP2/MED10/UBE2O/TRIM24/RNF216/MED30/FANCL/PELI1/SMURF2/RBX1/RNF157/MED20/TRIM6/NOSIP/RNF34/ANAPC4/CBL/PIAS3/MED12/RNF144A/RAD18/TRIM25/ANAPC1/RNF220/BIRC7/CHFR/ZMIZ2/KIAA1586/UHRF2/HLTF/BTRC/VHL/RNF19A/MED7/RNF7/ANAPC11/RNF139/ANKIB1/NEURL1/RNF8/TRIM32/ZNF451/MED1/ZMIZ1/DZIP3/RNF122/RNF2/UBOX5/PRPF19/SH3RF3/B…
GO:0140097	catalytic activity, acting on DNA	200	0.61557	1.6831	0.00102354	0.0299065	0.0249061	8233	tags=66%, list=28%, signal=48%	3159/7153/9401/4172/4173/4830/6188/4171/9837/1788/8318/4175/79075/1107/116447/5984/165545/4176/80119/56652/54108/5888/11232/146956/5424/9156/8091/1663/1736/4174/83940/2237/55636/8438/63922/55247/3978/641/92667/1786/4361/27343/1789/6996/2547/8607/1660/50485/5111/7517/1763/9797/2071/5810/84515/9400/197342/51659/9557/10728/84296/4595/56897/5883/23649/56852/328/5422/5982/7374/54821/10856/1773/1653/64…	GO_MF	HMGA1/TOP2A/RECQL4/MCM3/MCM4/NME1/RPS3/MCM2/GINS1/DNMT3A/CDC45/MCM6/DSCC1/CHD3/TOP1MT/RFC4/DQX1/MCM7/PIF1/TWNK/CHRAC1/RAD51/POLG2/EME1/POLD1/EXO1/HMGA2/DDX11/DKC1/MCM5/TATDN1/FEN1/CHD7/RAD54L/CHTF18/NEIL3/LIG1/BLM/MGME1/DNMT1/MRE11/POLL/DNMT3B/TDG/XRCC6/RUVBL1/DHX9/SMARCAL1/PCNA/XRCC3/DNA2/TATDN2/ERCC3/RAD1/MCM8/RECQL5/EME2/GINS2/CHD1L/PTGES3/GINS4/MUTYH/WRNIP1/RAD9A/POLA2/RAD18/APEX1/POLA1/RFC2/…
GO:0019207	kinase regulator activity	196	0.518813	1.41842	0.00102459	0.0299065	0.0249061	8086	tags=56%, list=28%, signal=41%	100133941/54997/891/2810/9133/3481/1164/4869/5570/7040/3315/10399/3326/1019/890/1028/898/6176/899/1946/57761/2056/10926/2950/29062/4504/1163/8518/161742/1460/79706/28951/2011/6788/5880/10985/808/80851/8851/80174/129138/84152/30837/2065/54619/901/8826/896/1031/57551/1616/5575/805/10454/9134/8567/9655/7532/56647/10892/5296/200734/92335/894/140775/5573/2764/1032/5605/1029/10614/905/57521/6789/92597/…	GO_MF	CD24/TESC/CCNB1/SFN/CCNB2/IGF2/CKS2/NPM1/PKIB/TGFB1/HSPB1/RACK1/HSP90AB1/CDK4/CCNA2/CDKN1C/CCNE1/RPLP1/CCNF/EFNA5/TRIB3/EPO/DBF4/GSTP1/WDR91/MT3/CKS1B/ELP1/SPRED1/CSNK2B/PRKRIP1/TRIB2/MARK2/STK3/RAC2/GCN1/CALM3/SH3BP5L/CDK5R1/DBF4B/ANKRD54/PPP1R1B/SOCS7/ERBB3/CCNJ/CCNG2/IQGAP1/CCND3/CDKN2C/TAOK1/DAXX/PRKAR1B/CALM2/TAB1/CCNE2/MADD/SOCS5/YWHAG/BCCIP/MALT1/PIK3R2/SPRED2/STRADA/CCND2/SMCR8/PRKAR1A/GM…
GO:0008022	protein C-terminus binding	184	0.577216	1.57107	0.00102564	0.0299065	0.0249061	8180	tags=61%, list=28%, signal=44%	6714/991/7153/26986/1759/4059/1063/4288/30851/27161/22919/10963/2192/5888/23607/468/4085/58526/10971/5468/1022/4691/10055/5213/3767/23119/55607/1741/7430/4436/5501/3265/8161/4688/4361/11267/8655/2547/481/10413/23215/11190/25/11073/5245/2071/1601/10401/29899/9968/6721/51098/23421/4641/84324/1613/2068/8844/6667/2067/6993/8815/1487/114327/28988/7520/6311/57409/8089/9656/7155/84759/51588/8554/284217/…	GO_MF	SRC/CDC20/TOP2A/PABPC1/DNM1/BCAM/CENPF/MKI67/TAX1BP3/AGO2/MAPRE1/STIP1/FBLN1/RAD51/CD2AP/ATF4/MAD2L1/MID1IP1/YWHAQ/PPARG/CDK7/NCL/SAE1/PFKM/KCNJ11/HIC2/PPP1R9A/DLG3/EZR/MSH2/PPP1CC/HRAS/COIL/NCF2/MRE11/SNF8/DYNLL1/XRCC6/ATP1B1/YAP1/PRRC2C/CEP250/ABL1/TOPBP1/PHB/ERCC3/DAB2/PIAS3/GPSM2/MED12/SREBF2/IFT52/ITGB3BP/MYO1C/SARNP/DAPK3/ERCC2/KSR1/SP1/ERCC1/DYNLT1/BANF1/CTBP1/EFHC1/DBNL/XRCC5/ATXN2/MIF4GD…
GO:0042393	histone binding	191	0.590112	1.61105	0.00102564	0.0299065	0.0249061	8579	tags=68%, list=29%, signal=48%	10360/55355/1164/5585/4171/4869/4796/55723/9918/51176/29028/90780/4302/8208/55689/6599/26147/29128/10541/6944/84733/6597/1104/55023/1163/10765/27000/6749/8805/6418/57332/23468/23613/10527/65980/5252/11176/22823/8535/51720/5977/8125/25988/55135/11091/84289/4678/55170/9425/54892/221656/7913/4297/11143/4300/23512/11198/1616/115426/81611/55011/6879/54799/5928/23310/10927/55705/9025/9031/79718/11137/9…	GO_MF	NPM3/HJURP/CKS2/PKN1/MCM2/NPM1/TONSL/ASF1B/NCAPD2/LEF1/ATAD2/PYGO2/MLLT6/CHAF1B/YEATS2/SMARCC1/PHF19/UHRF1/ANP32B/VPS72/CBX2/SMARCA4/RCC1/PHIP/CKS1B/KDM5B/DNAJC2/SSRP1/TRIM24/SET/CBX8/CBX5/ZMYND8/IPO7/BRD9/PHF1/BAZ2A/MTF2/CBX4/UIMC1/DPF2/ANP32A/HINFP/WRAP53/WDR5/ING5/NASP/PRMT6/CDYL/NCAPG2/KDM1B/DEK/KMT2A/KAT7/MLLT3/SUZ12/SUPT16H/DAXX/UHRF2/ANP32E/PIH1D1/TAF7/MBTD1/RBBP4/NCAPD3/SPIN1/IPO9/RNF8/BA…
GO:0051015	actin filament binding	190	0.512267	1.39798	0.00102564	0.0299065	0.0249061	5398	tags=39%, list=19%, signal=32%	126353/1627/7429/7134/4082/822/10083/55612/120/84687/7171/79983/4640/64780/7169/10095/84948/199953/8727/55607/6624/3927/7430/23603/2039/79778/7402/23363/147179/7170/7464/10552/10093/81873/8851/55201/25/644150/87/84448/11133/10109/10094/7739/23406/2017/4641/27/2316/79585/1072/64601/752/7137/829/9948/9026/28988/11078/10096/339451/8522/55930/1495/199/81/2314/830/10677/11151/7456/274/11344/51474/3983	GO_MF	MISP/DBN1/VIL1/TNNC1/MARCKS/CAPG/USH1C/FERMT1/ADD3/PPP1R9B/TPM4/POF1B/MYO1A/MICAL1/TPM2/ARPC1B/TIGD5/TMEM201/CTNNAL1/PPP1R9A/FSCN1/LASP1/EZR/CORO1C/DMTN/MICALL2/UTRN/OBSL1/WIPF2/TPM3/CORO2A/ARPC1A/ARPC4/ARPC5L/CDK5R1/MAP1S/ABL1/WIPF3/ACTN1/ABLIM2/KPTN/ARPC2/ARPC3/ZNF185/COTL1/CTTN/MYO1C/ABL2/FLNA/CORO7/CFL1/VPS16/FMNL1/TNNI3/CAPZA1/WDR1/HIP1R/DBNL/TRIOBP/ACTR3/KLHL17/GAS7/MYO5C/CTNNA1/AIF1/ACTN4/…
GO:0019902	phosphatase binding	185	0.53514	1.45694	0.00102669	0.0299065	0.0249061	7820	tags=57%, list=27%, signal=42%	8877/5967/2648/4751/9641/9814/10399/286262/84687/5747/3784/1075/23381/5468/4088/221908/26751/55607/7186/1741/51434/91272/56288/23141/5501/161742/81566/1978/29888/3476/7157/23645/11123/4773/29945/23139/84930/6548/6850/51400/996/8826/2885/22870/9258/89790/5594/5595/4137/9666/5296/5532/1432/3718/5524/51433/5829/26133/3728/9887/55917/4087/933/55125/153090/170954/5770/1445/9368/3958/5499/51657/8546/29…	GO_MF	SPHK1/REG1A/KAT2A/NEK2/IKBKE/SFI1/RACK1/TPRN/PPP1R9B/PTK2/KCNQ1/CTSC/SMG5/PPARG/SMAD3/PPP1R35/SH3YL1/PPP1R9A/TRAF2/DLG3/ANAPC7/BOD1/PARD3/ANKLE2/PPP1CC/SPRED1/CSRNP2/EIF4EBP1/STRN4/IGBP1/TP53/PPP1R15A/RCAN3/NFATC2/ANAPC4/MAST2/MASTL/SLC9A1/SYK/PPME1/CDC27/IQGAP1/GRB2/PPP6R1/MFHAS1/SIGLEC10/MAPK1/MAPK3/MAPT/DZIP3/PIK3R2/PPP3CB/MAPK14/JAK3/PTPA/ANAPC5/PXN/TRPC4AP/JUP/SMG7/CTTNBP2NL/SMAD2/CD22/CEP19…
GO:0003735	structural constituent of ribosome	173	0.71142	1.92465	0.00103093	0.0299065	0.0249061	5718	tags=61%, list=20%, signal=49%	6132/6129/6173/3921/6222/6229/6147/6188/6206/9349/200916/6204/6187/6201/6233/6168/6175/6227/6139/6193/6223/6169/6133/6142/6130/116832/6124/6161/6155/6157/6156/6194/9045/6141/6136/23521/6224/6181/6158/6143/6228/6160/6191/6125/6165/6167/6218/6217/6154/11224/4736/6208/6128/6176/6189/6205/6152/6232/6137/51649/6230/6170/25873/6159/6122/6209/6171/6144/28998/124995/63875/6138/6235/6234/6203/51187/6134/7…	GO_MF	RPL8/RPL7/RPL36A/RPSA/RPS18/RPS24/RPL23A/RPS3/RPS12/RPL23/RPL22L1/RPS10/RPS2/RPS7/RPS27A/RPL37A/RPLP0/RPS21/RPL17/RPS5/RPS19/RPL38/RPL9/RPL18A/RPL7A/RPL39L/RPL4/RPL32/RPL27/RPL27A/RPL30/RPS6/RPL14/RPL18/RPL12/RPL13A/RPS20/RPLP2/RPL28/RPL19/RPS23/RPL31/RPS4X/RPL5/RPL35A/RPL37/RPS17/RPS16/RPL26/RPL35/RPL10A/RPS14/RPL6/RPLP1/RPS3A/RPS11/RPL24/RPS27/RPL13/MRPS23/RPS25/RPL39/RPL36/RPL29/RPL3/RPS15/RPL…
GO:0017048	Rho GTPase binding	172	0.558353	1.50993	0.00103306	0.0299065	0.0249061	8994	tags=64%, list=31%, signal=44%	79574/114793/54443/23616/9181/5585/8531/1894/55920/84904/8936/11135/1856/3706/25894/64857/5863/128239/10152/393/5058/23603/10298/1857/4688/10435/84033/89846/83892/6242/84552/54869/5216/56990/9912/55785/84612/27237/23647/8826/9475/2316/1613/23580/64423/22870/56882/752/613/50650/64283/10160/9826/10787/26230/4650/396/11078/55845/9828/55701/29/128272/85440/55200/10451/7409/85369/29091/221178/29941/53…	GO_MF	EPS8L3/FMNL2/ANLN/SH3BP1/ARHGEF2/PKN1/YBX3/ECT2/RCC2/ARHGEF39/WASF1/CDC42EP1/DVL2/ITPKA/PLEKHG4/PLEKHG2/RGL2/IQGAP3/ABI2/ARHGAP4/PAK1/CORO1C/PAK4/DVL3/NCF2/CDC42EP2/OBSCN/FGD3/KCTD10/RTKN/PARD6G/EPS8L1/PFN1/CDC42SE2/ARHGAP44/FGD6/PARD6B/ARHGEF16/ARFIP2/IQGAP1/ROCK2/FLNA/DAPK3/CDC42EP4/INF2/PPP6R1/CDC42SE1/FMNL1/BCR/ARHGEF3/ARHGEF28/FARP1/ARHGEF11/NCKAP1/TIAM2/MYO9B/ARHGDIA/TRIOBP/BRK1/ARHGEF17/AR…
GO:0017137	Rab GTPase binding	170	0.553362	1.49547	0.00103306	0.0299065	0.0249061	8365	tags=55%, list=29%, signal=40%	10397/302/5866/29881/64780/84079/26056/55633/9905/84440/51399/54662/146439/201294/9909/79778/125058/3993/80851/5876/107080638/10059/146923/25771/23299/6305/27352/1122/392/85377/58485/89781/11138/5879/84958/26000/8567/3996/134957/4905/10938/23258/23637/26985/537/23232/92558/129049/414918/9827/9853/128344/636/22930/128637/23329/25782/23158/140775/90410/55255/79961/2664/2665/201627/79803/8934/22898/…	GO_MF	NDRG1/ANXA2/RAB3IL1/NPC1L1/MICAL1/ANKRD27/RAB11FIP5/TBC1D22B/SGSM2/RAB11FIP4/TRAPPC4/TBC1D13/BICDL2/UNC13D/DENND4B/MICALL2/TBC1D16/LLGL2/SH3BP5L/RABGGTB/TBC1D7/DNM1L/RUNDC1/TBC1D22A/BICD2/SBF1/SGSM3/CHML/ARHGAP1/MICALL1/TRAPPC1/HPS4/TBC1D8/RAC1/SYTL1/TBC1D10B/MADD/LLGL1/STXBP5/NSF/EHD1/DENND5A/RABGAP1/AP3M1/ATP6AP1/TBC1D12/BICDL1/SGSM1/DENND6B/RGP1/RUSC2/PIFO/BICD1/RAB3GAP1/TBC1D20/TBC1D30/RAB3GA…
GO:0019887	protein kinase regulator activity	170	0.556634	1.50431	0.00103306	0.0299065	0.0249061	8086	tags=58%, list=28%, signal=42%	100133941/54997/891/2810/9133/3481/1164/4869/5570/7040/3315/10399/3326/1019/890/1028/898/6176/899/1946/57761/2056/10926/4504/1163/8518/161742/1460/79706/28951/2011/6788/5880/10985/808/80851/8851/80174/129138/84152/2065/54619/901/8826/896/1031/57551/1616/5575/805/10454/9134/8567/7532/200734/92335/894/140775/5573/2764/1032/5605/1029/10614/905/57521/6789/79616/10006/5569/9776/64223/904/285016/595/54…	GO_MF	CD24/TESC/CCNB1/SFN/CCNB2/IGF2/CKS2/NPM1/PKIB/TGFB1/HSPB1/RACK1/HSP90AB1/CDK4/CCNA2/CDKN1C/CCNE1/RPLP1/CCNF/EFNA5/TRIB3/EPO/DBF4/MT3/CKS1B/ELP1/SPRED1/CSNK2B/PRKRIP1/TRIB2/MARK2/STK3/RAC2/GCN1/CALM3/SH3BP5L/CDK5R1/DBF4B/ANKRD54/PPP1R1B/ERBB3/CCNJ/CCNG2/IQGAP1/CCND3/CDKN2C/TAOK1/DAXX/PRKAR1B/CALM2/TAB1/CCNE2/MADD/YWHAG/SPRED2/STRADA/CCND2/SMCR8/PRKAR1A/GMFB/CDKN2D/MAP2K2/CDKN2A/HEXIM1/CCNT2/RPTOR/…
GO:0004386	helicase activity	159	0.637117	1.71088	0.00103734	0.0299065	0.0249061	6313	tags=65%, list=22%, signal=51%	9401/10212/4172/4173/4171/9837/8318/4175/79075/1107/5984/165545/4176/80119/56652/5888/9704/1663/4174/57647/6597/55636/8438/63922/3070/641/7919/9775/4361/57696/2547/90957/55661/8607/1973/1660/50485/9188/11056/1974/1763/79009/11325/1665/2071/84515/1662/9400/51659/9557/84296/56897/54606/10521/56852/64794/5982/8886/54821/10856/1653/8458/1108/4683/6596/57634/2068/10721/9879/23020/54555/7520/6499/79039…	GO_MF	RECQL4/DDX39A/MCM3/MCM4/MCM2/GINS1/CDC45/MCM6/DSCC1/CHD3/RFC4/DQX1/MCM7/PIF1/TWNK/RAD51/DHX34/DDX11/MCM5/DHX37/SMARCA4/CHD7/RAD54L/CHTF18/HELLS/BLM/DDX39B/EIF4A3/MRE11/DDX55/XRCC6/DHX57/DDX27/RUVBL1/EIF4A1/DHX9/SMARCAL1/DDX21/DDX52/EIF4A2/DNA2/DDX50/DDX42/DHX15/ERCC3/MCM8/DDX10/RECQL5/GINS2/CHD1L/GINS4/WRNIP1/DDX56/DDX17/RAD18/DDX31/RFC2/DDX18/ERCC6L/RUVBL2/DDX1/TTF2/CHD4/NBN/HLTF/EP400/ERCC2/POL…
GO:0140030	modification-dependent protein binding	144	0.554681	1.47662	0.00105263	0.0299065	0.0249061	9107	tags=64%, list=31%, signal=44%	9641/338692/55689/81858/26147/29128/84733/6597/55023/27000/124930/8805/57332/23468/23613/65980/5252/11176/56893/22823/8535/51720/5977/7917/3300/79155/11091/84289/9425/54892/4297/4300/23512/51035/56852/6879/54799/5710/23310/130617/10927/11137/9666/7158/55904/5777/10498/54629/8878/26013/84142/7128/84993/23476/57680/116988/2956/10594/7353/88455/4067/6046/10133/546/51147/5253/9577/8019/139886/23378/1…	GO_MF	IKBKE/ANKRD13D/YEATS2/SHARPIN/PHF19/UHRF1/CBX2/SMARCA4/PHIP/DNAJC2/ANKRD13B/TRIM24/CBX8/CBX5/ZMYND8/BRD9/PHF1/BAZ2A/UBQLN4/MTF2/CBX4/UIMC1/DPF2/BAG6/DNAJB2/TNIP2/WDR5/ING5/CDYL/NCAPG2/KMT2A/MLLT3/SUZ12/UBXN1/RAD18/TAF7/MBTD1/PSMD4/NCAPD3/ZFAND2B/SPIN1/PWP1/DZIP3/TP53BP1/KMT2E/PTPN6/CARM1/MINDY2/SQSTM1/L3MBTL1/ABRAXAS1/TNFAIP3/UBL7/BRD4/CHD8/AGAP3/MSH6/PRPF8/UFD1/ANKRD13A/LYN/BRD2/OPTN/ATRX/ING4/P…
GO:0043021	ribonucleoprotein complex binding	133	0.596286	1.57153	0.00105597	0.0299065	0.0249061	8730	tags=68%, list=30%, signal=48%	23246/3921/4830/4869/8531/6628/10399/57510/2146/6632/6626/6176/56648/29789/11052/23481/6631/23468/1975/9775/9221/1460/5935/10196/10465/3192/23367/10985/6629/55759/1660/7917/85451/53918/25875/10084/708/6730/1984/10421/7374/4931/24148/92609/6634/25929/8260/26284/10209/54915/27335/55037/92399/26121/83939/23107/80155/253260/3692/283131/6731/6185/5499/2107/253943/56919/6059/27044/54516/84295/8225/1938…	GO_MF	BOP1/RPSA/NME1/NPM1/YBX3/SNRPB/RACK1/XPO5/EZH2/SNRPD1/SNRPA/RPLP1/EIF5A2/OLA1/CPSF6/PES1/SNRPC/CBX5/EIF4B/EIF4A3/NOLC1/CSNK2B/RBM3/PRMT3/PPIH/HNRNPU/LARP1/GCN1/SNRPB2/WDR12/DHX9/BAG6/UNK/PELO/LETMD1/PQBP1/C1QBP/SRP68/EIF5A/CD2BP2/UNG/NVL/PRPF6/TIMM50/SNRPD3/GEMIN5/NAA10/ERAL1/EIF1/YTHDF1/EIF3K/PTCD3/MRRF/PRPF31/EIF2A/MRPS27/NAA15/RICTOR/EIF6/NEAT1/SRP72/RPN2/PPP1CA/ETF1/YTHDF3/DHX33/ABCE1/SND1/MT…
GO:0035326	enhancer binding	128	0.566649	1.49024	0.00106157	0.0299065	0.0249061	7339	tags=51%, list=25%, signal=38%	6662/3159/6929/51176/4800/8861/468/6599/3066/4088/79365/6597/6598/3148/55749/10743/6421/642658/86/3065/619279/7157/4841/6689/3217/6605/4297/9968/5971/10856/55893/9242/1108/9095/6688/4862/5928/3183/10620/1388/60/3202/55897/3223/9112/57459/4087/8932/4487/1385/1386/53615/6938/3216/4223/3215/6601/4802/7528/5970/196/2626/6911/3665/140628	GO_MF	SOX9/HMGA1/TCF3/LEF1/NFYA/LDB1/ATF4/SMARCC1/HDAC2/SMAD3/BHLHE41/SMARCA4/SMARCB1/HMGB2/CCAR1/RAI1/SFPQ/SCX/ACTL6A/HDAC1/ZNF704/TP53/NONO/SPIB/HOXB7/SMARCE1/KMT2A/MED12/RELB/RUVBL2/ZNF395/MSC/CHD4/TBX19/SPI1/NPAS2/RBBP4/HNRNPC/ARID3B/ATF6B/ACTB/HOXA5/MESP1/HOXC6/MTA1/GATAD2B/SMAD2/MBD2/MSX1/CREB1/ATF2/MBD3/TCF12/HOXB6/MEOX2/HOXB5/SMARCC2/NFYC/YY1/RELA/AHR/GATA4/TBX6/IRF7/GATA5
GO:0051082	unfolded protein binding	122	0.556088	1.45561	0.0010661	0.0299065	0.0249061	7400	tags=55%, list=25%, signal=41%	4869/3326/22948/8195/871/8208/10576/1410/908/7203/5203/81572/3310/55466/9804/3304/10575/5478/10694/134266/1047/10574/10465/10471/4676/3300/135295/5201/6950/5204/51182/10728/3329/91147/10856/27429/3303/3336/56886/3320/10049/10036/14/4820/5202/3312/10383/821/6782/10450/84317/55027/51726/10772/3337/5480/27248/3338/6767/23386/55757/11140/7265/1201/9360/10726/9049	GO_MF	NPM1/HSP90AB1/CCT5/MKKS/SERPINH1/CHAF1B/CCT2/CRYAB/CCT6A/CCT3/PFDN4/PDRG1/HSPA6/DNAJA4/TOMM20/HSPA1B/CCT4/PPIA/CCT8/GRPEL2/CLGN/CCT7/PPIH/PFDN6/NAP1L4/DNAJB2/SRSF12/PFDN1/TCP1/PFDN5/HSPA14/PTGES3/HSPD1/TMEM67/RUVBL2/HTRA2/HSPA1A/HSPE1/UGGT1/HSP90AA1/DNAJB6/CHAF1A/AAMP/NKTR/PFDN2/HSPA8/TUBB4B/CANX/HSPA13/PPIE/CCDC115/HEATR3/DNAJB11/SRSF10/DNAJB1/PPIC/ERLEC1/DNAJC4/ST13/NUDCD3/UGGT2/CDC37/TTC1/CLN3…
GO:0003697	single-stranded DNA binding	108	0.635158	1.6469	0.00107411	0.0299065	0.0249061	8611	tags=72%, list=30%, signal=51%	4172/4173/4830/3297/4171/8318/4175/4176/5937/56652/5888/3178/55388/170463/1663/10635/4174/5437/55247/3148/5557/4436/50804/641/57109/8880/10128/10623/7247/3192/4904/1660/79035/6117/5892/10051/84515/5433/3329/5436/10923/56852/5422/5094/2067/129401/6742/4137/64859/3181/5814/55775/10592/3190/5893/51567/5932/51729/79991/6118/23635/10111/7013/7257/7150/675/157777/54840/80169/6419/54386/7014/23168/51444…	GO_MF	MCM3/MCM4/NME1/HSF1/MCM2/CDC45/MCM6/MCM7/RBMS1/TWNK/RAD51/HNRNPA1/MCM10/SSBP4/DDX11/RAD51AP1/MCM5/POLR2H/NEIL3/HMGB2/PRIM1/MSH2/MYEF2/BLM/REXO4/FUBP1/LRPPRC/POLR3C/TSN/HNRNPU/YBX1/DHX9/NABP2/RPA1/RAD51D/SMC4/MCM8/POLR2D/HSPD1/POLR2G/SUB1/RAD18/POLA1/PCBP2/ERCC1/NUP35/SSBP1/MAPT/NABP1/HNRNPA2B1/PURB/TDP1/SMC2/HNRNPK/RAD52/TDP2/RBBP8/WBP11/STN1/RPA2/SSBP2/RAD50/TERF1/TSNAX/TOP1/BRCA2/MCMDC2/APTX/CT…
GO:0140101	catalytic activity, acting on a tRNA	98	0.617167	1.57937	0.00108696	0.0299065	0.0249061	8960	tags=76%, list=31%, signal=52%	283989/6894/10785/55621/4234/10056/80745/92675/51251/51605/54913/51651/80755/80324/55039/391356/115708/80746/10940/339175/10556/51067/54938/10248/23438/79691/51367/54482/24140/81890/2193/10557/79042/55152/55798/55157/79828/55278/54802/57505/54901/127253/283459/344405/131965/60528/10799/158234/10352/25917/92935/129450/54931/116461/11062/64118/51095/79587/3396/25973/56931/144233/83707/91801/51531/5…	GO_MF	TSEN54/TARBP1/WDR4/TRMT1/METTL1/FARSB/THUMPD2/DTD1/NT5C3A/TRMT6/RPP25/PTRH2/AARSD1/PUS1/TRMT12/PTRHD1/TRMT61A/TSEN2/POP1/METTL2A/RPP30/YARS2/SARS2/POP7/HARS2/QTRT2/POP5/TRMT13/FTSJ1/QTRT1/FARSA/RPP38/TSEN34/DALRD3/METTL2B/DARS2/METTL8/QRSL1/TRIT1/AARS2/CDKAL1/TYW3/GATC/PRORSD1P/METTL6/ELAC2/RPP40/TRMT10B/WARS2/THUMPD3/MARS2/TYW5/TRMT10C/TSEN15/DUS4L/DUS1L/TRNT1/CARS2/MRPL58/PARS2/DUS3L/BCDIN3D/TR…
GO:0003730	mRNA 3'-UTR binding	90	0.665255	1.69287	0.00109051	0.0299065	0.0249061	7298	tags=60%, list=25%, signal=45%	10644/10642/26986/8531/80336/6201/57060/5937/22948/6125/54512/25946/29894/3609/84294/221662/10643/8761/6171/10949/7072/5935/7157/3192/23367/10921/26528/26156/11340/8087/55544/8570/3184/25929/678/3181/3183/11051/7073/5936/9698/10236/23369/56254/23435/5393/5939/9513/1655/5042/1994/90806/399664/26135	GO_MF	IGF2BP2/IGF2BP1/PABPC1/YBX3/PABPC1L/RPS7/PCBP4/RBMS1/CCT5/RPL5/EXOSC4/ZNF385A/CPSF1/ILF3/UTP23/RBM24/IGF2BP3/PABPC4/RPL41/HNRNPA0/TIA1/RBM3/TP53/HNRNPU/LARP1/RNPS1/DAZAP1/RSL1D1/EXOSC8/FXR1/RBM38/KHSRP/HNRNPD/GEMIN5/ZFP36L2/HNRNPA2B1/HNRNPC/NUDT21/TIAL1/RBM4/PUM1/HNRNPR/PUM2/RNF20/TARDBP/EXOSC9/RBMS2/FXR2/DDX5/PABPC3/ELAVL1/ANGEL2/MEX3D/SERBP1
GO:0003678	DNA helicase activity	78	0.68495	1.71529	0.00110865	0.02995	0.0249424	6041	tags=71%, list=21%, signal=56%	9401/4172/4173/4171/9837/8318/4175/79075/1107/5984/165545/4176/80119/56652/5888/1663/4174/55636/63922/641/4361/2547/8607/1660/50485/1763/2071/84515/9400/51659/9557/84296/56897/56852/5982/54821/10856/1108/4683/2068/10721/7520/6832/2963/1106/5985/57680/79913/93973/22907/25788/546/10111/10146/5983	GO_MF	RECQL4/MCM3/MCM4/MCM2/GINS1/CDC45/MCM6/DSCC1/CHD3/RFC4/DQX1/MCM7/PIF1/TWNK/RAD51/DDX11/MCM5/CHD7/CHTF18/BLM/MRE11/XRCC6/RUVBL1/DHX9/SMARCAL1/DNA2/ERCC3/MCM8/RECQL5/GINS2/CHD1L/GINS4/WRNIP1/RAD18/RFC2/ERCC6L/RUVBL2/CHD4/NBN/ERCC2/POLQ/XRCC5/SUPV3L1/GTF2F2/CHD2/RFC5/CHD8/ACTR5/ACTR8/DHX30/RAD54B/ATRX/RAD50/G3BP1/RFC3
GO:0003688	DNA replication origin binding	24	0.77136	1.62068	0.00122699	0.0307666	0.0256224	4684	tags=83%, list=16%, signal=70%	23594/4172/4173/990/4171/8318/4175/4176/55388/1663/4174/4998/4999/1660/84515/3329/11143/5422/83743/5000	GO_MF	ORC6/MCM3/MCM4/CDC6/MCM2/CDC45/MCM6/MCM7/MCM10/DDX11/MCM5/ORC1/ORC2/DHX9/MCM8/HSPD1/KAT7/POLA1/GRWD1/ORC4
GO:0004003	ATP-dependent DNA helicase activity	21	0.777676	1.60055	0.0012285	0.0307666	0.0256224	3601	tags=76%, list=12%, signal=67%	4171/4175/79075/1107/5984/4176/80119/5888/4174/63922/1660/1763/56897/56852/5982/10721	GO_MF	MCM2/MCM6/DSCC1/CHD3/RFC4/MCM7/PIF1/RAD51/MCM5/CHTF18/DHX9/DNA2/WRNIP1/RAD18/RFC2/POLQ
GO:0008026	ATP-dependent helicase activity	21	0.777676	1.60055	0.0012285	0.0307666	0.0256224	3601	tags=76%, list=12%, signal=67%	4171/4175/79075/1107/5984/4176/80119/5888/4174/63922/1660/1763/56897/56852/5982/10721	GO_MF	MCM2/MCM6/DSCC1/CHD3/RFC4/MCM7/PIF1/RAD51/MCM5/CHTF18/DHX9/DNA2/WRNIP1/RAD18/RFC2/POLQ
GO:0070035	purine NTP-dependent helicase activity	21	0.777676	1.60055	0.0012285	0.0307666	0.0256224	3601	tags=76%, list=12%, signal=67%	4171/4175/79075/1107/5984/4176/80119/5888/4174/63922/1660/1763/56897/56852/5982/10721	GO_MF	MCM2/MCM6/DSCC1/CHD3/RFC4/MCM7/PIF1/RAD51/MCM5/CHTF18/DHX9/DNA2/WRNIP1/RAD18/RFC2/POLQ
GO:0017116	single-stranded DNA-dependent ATP-dependent DNA helicase activity	20	0.770271	1.56631	0.00124378	0.0307666	0.0256224	3601	tags=75%, list=12%, signal=66%	4171/4175/79075/5984/4176/80119/5888/4174/63922/1660/1763/56897/56852/5982/10721	GO_MF	MCM2/MCM6/DSCC1/RFC4/MCM7/PIF1/RAD51/MCM5/CHTF18/DHX9/DNA2/WRNIP1/RAD18/RFC2/POLQ
GO:0043142	single-stranded DNA-dependent ATPase activity	20	0.770271	1.56631	0.00124378	0.0307666	0.0256224	3601	tags=75%, list=12%, signal=66%	4171/4175/79075/5984/4176/80119/5888/4174/63922/1660/1763/56897/56852/5982/10721	GO_MF	MCM2/MCM6/DSCC1/RFC4/MCM7/PIF1/RAD51/MCM5/CHTF18/DHX9/DNA2/WRNIP1/RAD18/RFC2/POLQ
GO:0070182	DNA polymerase binding	18	0.807884	1.6093	0.00125786	0.0307666	0.0256224	3914	tags=72%, list=13%, signal=63%	81620/55215/3326/2177/5888/6597/55226/79035/5111/65057/10728/8099/3320	GO_MF	CDT1/FANCI/HSP90AB1/FANCD2/RAD51/SMARCA4/NAT10/NABP2/PCNA/ACD/PTGES3/CDK2AP1/HSP90AA1
GO:0017124	SH3 domain binding	129	0.545101	1.43471	0.00211864	0.0509429	0.0424252	9485	tags=64%, list=33%, signal=43%	9232/1535/1759/23616/8754/26256/7408/23607/64780/10152/55740/27124/8030/5782/79767/10163/8506/9047/25/644150/11113/30837/392/867/5883/10657/2885/6868/60312/4137/80230/3636/9026/55680/5777/83992/102/8871/201176/10314/7456/153090/653361/225689/1785/10006/63916/9564/4067/2889/30011/6455/8831/2697/6654/134265/93343/55114/2530/8038/64397/140885/1815/84632/3635/8728/51225/4036/9444/9829/51517/3611/7454…	GO_MF	PTTG1/CYBA/DNM1/SH3BP1/ADAM9/CABYR/VASP/CD2AP/MICAL1/ABI2/ENAH/INPP5J/CCDC6/PTPN12/ELMO3/WASF2/CNTNAP1/SH2D2A/ABL1/WIPF3/CIT/SOCS7/ARHGAP1/CBL/RAD9A/KHDRBS1/GRB2/ADAM17/AFAP1/MAPT/RUFY1/INPPL1/HIP1R/RUFY2/PTPN6/CTTNBP2/ADAM10/SYNJ2/ARHGAP27/LANCL1/WIPF1/DAB2IP/NCF1/MAPK15/DNM2/ABI1/ELMO2/BCAR1/LYN/RAPGEF1/SH3KBP1/SH3GL1/SYNGAP1/GJA1/SOS1/AFAP1L1/MVB12A/ARHGAP17/FUT8/ADAM12/ZNF106/SIRPA/DRD4/AFAP1…
GO:0042826	histone deacetylase binding	110	0.575905	1.49746	0.00213904	0.0509429	0.0424252	7671	tags=60%, list=26%, signal=44%	991/7153/2648/5585/3838/51176/3326/51053/3066/23381/7023/8625/26993/79365/54531/54887/57504/56271/3304/6421/23468/3065/1789/7157/6722/5245/142/5883/5879/10014/83933/25855/3184/3303/1108/6667/7391/5928/7531/27063/10270/3320/3206/54880/3091/9219/11051/8841/9112/7155/64426/11218/7181/9612/9759/25836/138151/595/7529/84295/5970/6668/9611/4209/23125/9314	GO_MF	CDC20/TOP2A/KAT2A/PKN1/KPNA2/LEF1/HSP90AB1/GMNN/HDAC2/SMG5/TFAP4/RFXANK/AKAP8L/BHLHE41/MIER2/UHRF1BP1/MTA3/BEX4/HSPA1B/SFPQ/CBX5/HDAC1/DNMT3B/TP53/SRF/PHB/PARP1/RAD9A/RAC1/HDAC5/HDAC10/BRMS1/HNRNPD/HSPA1A/CHD4/SP1/USF1/RBBP4/YWHAE/ANKRD1/AKAP8/HSP90AA1/HOXA10/BCOR/HIF1A/MTA2/NUDT21/HDAC3/MTA1/TOP2B/SUDS3/DDX20/NR2C1/NCOR2/HDAC4/NIPBL/NACC2/CCND1/YWHAB/PHF6/RELA/SP2/NCOR1/MEF2D/CAMTA2/KLF4
GO:0008094	DNA-dependent ATPase activity	67	0.653102	1.60279	0.00225989	0.053122	0.04424	8941	tags=84%, list=31%, signal=58%	7153/4171/4175/79075/1107/5984/4176/80119/5888/1663/4174/1022/6597/8438/63922/7516/4436/641/1660/50485/5892/7517/1763/2071/56897/2186/56852/2965/5982/54821/8458/2068/10721/5928/5981/7155/5985/5889/57680/2956/25788/546/5983/8467/54617/84181/55193/2967/4331/92797/56916/2966/3508/5884/170506/4439	GO_MF	TOP2A/MCM2/MCM6/DSCC1/CHD3/RFC4/MCM7/PIF1/RAD51/DDX11/MCM5/CDK7/SMARCA4/RAD54L/CHTF18/XRCC2/MSH2/BLM/DHX9/SMARCAL1/RAD51D/XRCC3/DNA2/ERCC3/WRNIP1/BPTF/RAD18/GTF2H1/RFC2/ERCC6L/TTF2/ERCC2/POLQ/RBBP4/RFC1/TOP2B/RFC5/RAD51C/CHD8/MSH6/RAD54B/ATRX/RFC3/SMARCA5/INO80/CHD6/PBRM1/GTF2H3/MNAT1/HELB/SMARCAD1/GTF2H2/IGHMBP2/RAD17/DHX36/MSH5
GO:0017069	snRNA binding	46	0.675777	1.57488	0.00232019	0.0533443	0.0444252	6982	tags=72%, list=24%, signal=55%	101954278/57819/6627/6626/4809/22916/25804/9343/7919/6625/8161/51691/3192/6629/51690/79066/9188/9128/134353/1984/55696/6634/25929/9733/26121/10614/905/10594/904/26834/103625684/114034/100151683	GO_MF	RNU6-8/LSM2/SNRPA1/SNRPA/SNU13/NCBP2/LSM4/EFTUD2/DDX39B/SNRNP70/COIL/LSM8/HNRNPU/SNRPB2/LSM7/METTL16/DDX21/PRPF4/LSM11/EIF5A/RBM22/SNRPD3/GEMIN5/SART3/PRPF31/HEXIM1/CCNT2/PRPF8/CCNT1/RNU4-2/RNU6-2/TOE1/RNU4ATAC
GO:0008536	Ran GTPase binding	39	0.708301	1.61505	0.00232829	0.0533443	0.0444252	4774	tags=56%, list=16%, signal=47%	332/29098/57510/5905/3837/29107/1434/1104/10204/3843/10527/5902/79711/11260/26297/23039/30000/3842/55705/8498/7514/23214	GO_MF	BIRC5/RANGRF/XPO5/RANGAP1/KPNB1/NXT1/CSE1L/RCC1/NUTF2/IPO5/IPO7/RANBP1/IPO4/XPOT/SERGEF/XPO7/TNPO2/TNPO1/IPO9/RANBP3/XPO1/XPO6
GO:0008187	poly-pyrimidine tract binding	33	0.703906	1.56272	0.00239234	0.0541268	0.0450768	4040	tags=52%, list=14%, signal=44%	26986/80336/6201/4440/5937/6741/8761/124540/10445/3187/5935/11338/3192/26528/5725/10657/3183	GO_MF	PABPC1/PABPC1L/RPS7/MSI1/RBMS1/SSB/PABPC4/MSI2/MCRS1/HNRNPH1/RBM3/U2AF2/HNRNPU/DAZAP1/PTBP1/KHDRBS1/HNRNPC
GO:0055106	ubiquitin-protein transferase regulator activity	17	0.777125	1.53089	0.00250941	0.0560745	0.0466988	3738	tags=71%, list=13%, signal=62%	991/9349/6201/6125/57761/26271/57332/28951/6135/7332/550/11146	GO_MF	CDC20/RPL23/RPS7/RPL5/TRIB3/FBXO5/CBX8/TRIB2/RPL11/UBE2L3/AUP1/GLMN
GO:0019903	protein phosphatase binding	140	0.532134	1.41294	0.00315789	0.0697047	0.0580501	7820	tags=56%, list=27%, signal=41%	8877/5967/2648/4751/9641/10399/84687/5747/3784/23381/5468/55607/7186/1741/51434/91272/56288/23141/5501/1978/29888/3476/7157/23645/29945/84930/6548/51400/996/8826/2885/22870/9258/4137/5296/5532/1432/3718/5524/51433/5829/3728/9887/55917/933/153090/5770/1445/3958/5499/51657/8546/2962/6118/25827/8724/6801/10776/1436/8036/8897/7187/55291/2029/3156/259282/2241/5520/6992/6780/945/1742/11127/9961/140885/…	GO_MF	SPHK1/REG1A/KAT2A/NEK2/IKBKE/RACK1/PPP1R9B/PTK2/KCNQ1/SMG5/PPARG/PPP1R9A/TRAF2/DLG3/ANAPC7/BOD1/PARD3/ANKLE2/PPP1CC/EIF4EBP1/STRN4/IGBP1/TP53/PPP1R15A/ANAPC4/MASTL/SLC9A1/PPME1/CDC27/IQGAP1/GRB2/PPP6R1/MFHAS1/MAPT/PIK3R2/PPP3CB/MAPK14/JAK3/PTPA/ANAPC5/PXN/JUP/SMG7/CTTNBP2NL/CD22/DAB2IP/PTPN1/CSK/LGALS3/PPP1CA/STYXL1/AP3B1/GTF2F1/RPA2/FBXL2/SNX3/STRN/ARPP19/CSF1R/SHOC2/MTMR3/TRAF3/PPP6R3/ENSA/HMGC…
GO:0001158	enhancer sequence-specific DNA binding	114	0.559687	1.45901	0.00320856	0.0699697	0.0582708	7339	tags=49%, list=25%, signal=37%	6662/3159/4800/8861/468/6599/3066/79365/6597/6598/3148/55749/6421/642658/86/3065/619279/7157/4841/6689/3217/6605/4297/9968/5971/10856/55893/9242/1108/9095/6688/4862/5928/3183/10620/1388/60/3202/3223/9112/57459/8932/1385/1386/53615/3216/4223/3215/6601/4802/7528/5970/2626/6911/3665/140628	GO_MF	SOX9/HMGA1/NFYA/LDB1/ATF4/SMARCC1/HDAC2/BHLHE41/SMARCA4/SMARCB1/HMGB2/CCAR1/SFPQ/SCX/ACTL6A/HDAC1/ZNF704/TP53/NONO/SPIB/HOXB7/SMARCE1/KMT2A/MED12/RELB/RUVBL2/ZNF395/MSC/CHD4/TBX19/SPI1/NPAS2/RBBP4/HNRNPC/ARID3B/ATF6B/ACTB/HOXA5/HOXC6/MTA1/GATAD2B/MBD2/CREB1/ATF2/MBD3/HOXB6/MEOX2/HOXB5/SMARCC2/NFYC/YY1/RELA/GATA4/TBX6/IRF7/GATA5
GO:0003727	single-stranded RNA binding	92	0.616382	1.57197	0.00326442	0.0703404	0.0585795	6835	tags=55%, list=23%, signal=43%	26986/23466/80336/6201/4440/27161/5937/3178/23210/3609/1663/6741/8761/124540/27316/6631/10445/7072/57332/1975/80324/3187/9775/5935/11338/8535/3192/11030/1660/26528/9987/5725/8087/5433/5436/10657/1653/55342/26065/3183/6827/51663/10492/10450/87178/5394/26523/23435/5939/129563/3185	GO_MF	PABPC1/CBX6/PABPC1L/RPS7/MSI1/AGO2/RBMS1/HNRNPA1/JMJD6/ILF3/DDX11/SSB/PABPC4/MSI2/RBMX/SNRPC/MCRS1/TIA1/CBX8/EIF4B/PUS1/HNRNPH1/EIF4A3/RBM3/U2AF2/CBX4/HNRNPU/RBPMS/DHX9/DAZAP1/HNRNPDL/PTBP1/FXR1/POLR2D/POLR2G/KHDRBS1/DDX1/STRBP/LSM14A/HNRNPC/SUPT4H1/ZFR/SYNCRIP/PPIE/PNPT1/EXOSC10/AGO1/TARDBP/RBMS2/DIS3L2/HNRNPF
GO:0031491	nucleosome binding	54	0.666555	1.58248	0.00346821	0.0738524	0.0615043	5685	tags=72%, list=20%, signal=58%	1058/4302/8091/6599/3066/26147/29128/6597/6598/3150/1104/6749/86/3065/5252/10473/22823/4676/6605/11198/1108/23523/5928/8726/116092/3183/2145/8028/9219/60/9324/7443/6830/26013/57459/6047/8932/53615/64431	GO_MF	CENPA/MLLT6/HMGA2/SMARCC1/HDAC2/PHF19/UHRF1/SMARCA4/SMARCB1/HMGN1/RCC1/SSRP1/ACTL6A/HDAC1/PHF1/HMGN4/MTF2/NAP1L4/SMARCE1/SUPT16H/CHD4/CABIN1/RBBP4/EED/DNTTIP1/HNRNPC/EZH1/MLLT10/MTA2/ACTB/HMGN3/VRK1/SUPT6H/L3MBTL1/GATAD2B/RNF4/MBD2/MBD3/ACTR6
GO:0051721	protein phosphatase 2A binding	32	0.672102	1.48518	0.00361882	0.0748604	0.0623438	6993	tags=72%, list=24%, signal=55%	8877/23381/91272/23141/1978/29888/3476/7157/84930/51400/9258/4137/5524/9887/55917/153090/5770/6801/10776/2029/3156/259282/5520	GO_MF	SPHK1/SMG5/BOD1/ANKLE2/EIF4EBP1/STRN4/IGBP1/TP53/MASTL/PPME1/MFHAS1/MAPT/PTPA/SMG7/CTTNBP2NL/DAB2IP/PTPN1/STRN/ARPP19/ENSA/HMGCR/BOD1L1/PPP2R2A
GO:0031492	nucleosomal DNA binding	25	0.70571	1.49576	0.00364964	0.0748604	0.0623438	5602	tags=84%, list=19%, signal=68%	1058/8091/6599/3066/6597/6598/3150/1104/86/3065/10473/6605/1108/5928/3183/9219/60/9324/57459/8932/53615	GO_MF	CENPA/HMGA2/SMARCC1/HDAC2/SMARCA4/SMARCB1/HMGN1/RCC1/ACTL6A/HDAC1/HMGN4/SMARCE1/CHD4/RBBP4/HNRNPC/MTA2/ACTB/HMGN3/GATAD2B/MBD2/MBD3
GO:0017056	structural constituent of nuclear pore	27	0.704017	1.51423	0.00365408	0.0748604	0.0623438	7396	tags=81%, list=25%, signal=61%	23636/10204/79902/23511/23165/57122/7175/55706/9688/9631/100101267/129401/9972/65109/65110/23279/55746/8021/4927/9883/4928/9818	GO_MF	NUP62/NUTF2/NUP85/NUP188/NUP205/NUP107/TPR/NDC1/NUP93/NUP155/POM121C/NUP35/NUP153/UPF3B/UPF3A/NUP160/NUP133/NUP214/NUP88/POM121/NUP98/NUP58
GO:0048027	mRNA 5'-UTR binding	24	0.738448	1.55153	0.00368098	0.0748604	0.0623438	2736	tags=67%, list=9%, signal=60%	10644/10642/6201/22948/6125/6154/6208/26354/6189/84294/10643/4691/6171/23367/26156/55323	GO_MF	IGF2BP2/IGF2BP1/RPS7/CCT5/RPL5/RPL26/RPS14/GNL3/RPS3A/UTP23/IGF2BP3/NCL/RPL41/LARP1/RSL1D1/LARP6
GO:0043138	3'-5' DNA helicase activity	19	0.745902	1.49998	0.00376884	0.0757956	0.0631226	2997	tags=68%, list=10%, signal=61%	9401/4171/9837/8318/4175/4176/4174/641/1660/2071/9400/51659/84296	GO_MF	RECQL4/MCM2/GINS1/CDC45/MCM6/MCM7/MCM5/BLM/DHX9/ERCC3/RECQL5/GINS2/GINS4
GO:0043008	ATP-dependent protein binding	8	0.900233	1.5439	0.00383632	0.0763048	0.0635466	2419	tags=88%, list=8%, signal=80%	5621/3326/10055/6804/80331/7919/8398	GO_MF	PRNP/HSP90AB1/SAE1/STX1A/DNAJC5/DDX39B/PLA2G6
GO:0035091	phosphatidylinositol binding	237	0.486405	1.33808	0.00406504	0.07641	0.0636343	8685	tags=53%, list=30%, signal=38%	7429/55353/2886/29127/50807/302/3710/11033/55041/3784/5217/8324/7289/23400/27131/26751/128869/23236/56288/129531/8733/285590/8473/84033/29886/56270/80196/5216/64089/79856/81609/116985/6548/23647/8826/55876/59339/253725/91404/117583/11021/53373/4137/8729/9026/57649/79792/29916/79666/401548/55204/4689/257364/55704/26750/85026/23178/55803/5338/58533/9644/57664/115703/29091/153090/11188/653361/27111/…	GO_MF	VIL1/LAPTM4B/GRB7/RACGAP1/ASAP1/ANXA2/ITPR3/ADAP1/PLEKHB2/KCNQ1/PFN2/FZD7/TULP3/ATP13A2/SNX5/SH3YL1/PIGU/PLCB1/PARD3/MITD1/GPAA1/SH3PXD2B/OGT/OBSCN/SNX8/WDR45B/RNF34/PFN1/SNX16/SNX22/SNX27/ARAP1/SLC9A1/ARFIP2/IQGAP1/GSDMB/PLEKHA2/WASHC2C/SESTD1/PARD3B/RAB35/TPCN1/MAPT/GBF1/HIP1R/PHF12/GSDMD/SNX11/PLEKHF2/SNX30/GOLPH3L/NCF4/SNX33/CCDC88A/RPS6KC1/ARRDC1-AS1/PASK/ADAP2/PLD2/SNX6/SH3PXD2A/PLEKHA4/ARH…
GO:0003777	microtubule motor activity	83	0.600614	1.51567	0.00441989	0.07641	0.0636343	8021	tags=55%, list=28%, signal=40%	113220/10112/11004/3833/9493/146909/3832/24137/81930/3797/89891/9585/90990/10126/9126/83658/1062/147700/64837/8655/3799/56992/374654/1778/9928/51626/1781/51143/3801/3796/55083/3831/127602/63971/23046/55112/3835/64147/55605/10513/547/11127/347240/23303/1780/1783	GO_MF	KIF12/KIF20A/KIF2C/KIFC1/KIF23/KIF18B/KIF11/KIF4A/KIF18A/KIF3C/WDR34/KIF20B/KIFC2/DNAL4/SMC3/DYNLRB1/CENPE/KLC3/KLC2/DYNLL1/KIF5B/KIF15/KIF7/DYNC1H1/KIF14/DYNC2LI1/DYNC1I2/DYNC1LI1/KIFC3/KIF2A/KIF26B/KLC1/DNAH14/KIF13A/KIF21B/WDR60/KIF22/KIF9/KIF21A/APPBP2/KIF1A/KIF3A/KIF24/KIF13B/DYNC1I1/DYNC1LI2
GO:0008276	protein methyltransferase activity	82	0.599028	1.5085	0.00443459	0.07641	0.0636343	9465	tags=74%, list=32%, signal=50%	2091/3276/2146/10919/3275/7468/56950/84787/79723/9757/9869/10196/387893/11091/55170/30827/4297/23512/55209/64754/51451/63976/51504/8726/84444/64324/54093/283742/54904/2145/25895/10498/151194/6839/55251/28989/8085/80335/399818/55870/4221/9739/2122/23067/79813/79918/10419/25940/6419/80204/115294/29104/54496/83852/79091/5110/55471/5929/51111/79823/29072	GO_MF	FBL/PRMT1/EZH2/EHMT2/PRMT2/NSD2/SMYD2/KMT5C/SUV39H2/KMT2B/SETDB1/PRMT3/KMT5A/WDR5/PRMT6/CXXC1/KMT2A/SUZ12/SETD5/SMYD3/LCMT1/PRDM16/TRMT112/EED/DOT1L/NSD1/SETD4/FAM98B/NSD3/EZH1/EEF1AKMT3/CARM1/METTL21A/SUV39H1/PCMTD2/NTMT1/KMT2D/WDR82/EEF1AKMT2/ASH1L/MEN1/SETD1A/MECOM/SETD1B/EHMT1/SETD6/PRMT5/FAM98A/SETMAR/FBXO11/PCMTD1/N6AMT1/PRMT7/SETDB2/METTL22/PCMT1/NDUFAF7/RBBP5/KMT5B/CAMKMT/SETD2
GO:0004527	exonuclease activity	81	0.597761	1.50017	0.00445931	0.07641	0.0636343	8933	tags=69%, list=31%, signal=48%	57472/54512/5424/9156/83940/2237/56915/57109/5169/92667/4361/23404/81875/51010/5810/5883/51692/328/1653/23016/167227/1797/64421/4848/64858/255967/55775/23357/22803/64782/87178/25996/10111/5394/5168/29883/9337/5393/129563/114034/7486/81691/57455/90806/79033/27301/79650/23019/54840/55218/90459/64789/80149/54932/79002/5428	GO_MF	CNOT6/EXOSC4/POLD1/EXO1/TATDN1/FEN1/EXOSC5/REXO4/ENPP3/MGME1/MRE11/EXOSC2/ISG20L2/EXOSC3/RAD1/RAD9A/CPSF3/APEX1/DDX1/EXOSC7/DCP2/DXO/DCLRE1C/CNOT2/DCLRE1B/PAN3/TDP1/ANGEL1/XRN2/AEN/PNPT1/REXO2/RAD50/EXOSC10/ENPP2/CNOT7/CNOT8/EXOSC9/DIS3L2/TOE1/WRN/REXO5/REXO1/ANGEL2/ERI3/APEX2/USB1/CNOT1/APTX/EXD2/ERI1/EXO5/ZC3H12A/EXD3/TRIR/POLG
GO:0004024	alcohol dehydrogenase activity, zinc-dependent	7	-0.962242	-1.79542	0.0044843	0.07641	0.0636343	472	tags=86%, list=2%, signal=84%	131/130/124/125/126/127	GO_MF	ADH7/ADH6/ADH1A/ADH1B/ADH1C/ADH4
GO:0004321	fatty-acyl-CoA synthase activity	7	-0.963147	-1.7971	0.0044843	0.07641	0.0636343	736	tags=71%, list=3%, signal=70%	6296/116285/348158/54988/123876	GO_MF	ACSM3/ACSM1/ACSM2B/ACSM5/ACSM2A
GO:0101020	estrogen 16-alpha-hydroxylase activity	8	-0.961818	-1.82124	0.00454545	0.07641	0.0636343	792	tags=100%, list=3%, signal=97%	1543/1577/64816/1551/1544/1558/1576	GO_MF	CYP1A1/CYP3A5/CYP3A43/CYP3A7/CYP1A2/CYP2C8/CYP3A4
GO:0016796	exonuclease activity, active with either ribo- or deoxyribonucleic acids and producing 5'-phosphomonoesters	57	0.627158	1.51207	0.00455063	0.07641	0.0636343	8096	tags=70%, list=28%, signal=51%	57472/54512/5424/9156/83940/2237/56915/92667/4361/23404/81875/51010/5810/5883/328/23016/167227/64421/4848/64858/255967/23357/22803/87178/25996/5394/29883/9337/5393/129563/114034/90806/79033/27301/79650/23019/54840/55218/90459/64789	GO_MF	CNOT6/EXOSC4/POLD1/EXO1/TATDN1/FEN1/EXOSC5/MGME1/MRE11/EXOSC2/ISG20L2/EXOSC3/RAD1/RAD9A/APEX1/EXOSC7/DCP2/DCLRE1C/CNOT2/DCLRE1B/PAN3/ANGEL1/XRN2/PNPT1/REXO2/EXOSC10/CNOT7/CNOT8/EXOSC9/DIS3L2/TOE1/ANGEL2/ERI3/APEX2/USB1/CNOT1/APTX/EXD2/ERI1/EXO5
GO:0003684	damaged DNA binding	62	0.640361	1.55842	0.00455581	0.07641	0.0636343	6214	tags=63%, list=21%, signal=50%	9401/6188/2189/5424/2237/55247/3148/4436/641/6996/2547/672/5111/6117/2071/5810/4595/56852/328/7374/4683/2068/11284/10721/2067/64421/64858/7158/7520/4968/8450/2956/5932/6118/1642/7507/2033/79000/11201	GO_MF	RECQL4/RPS3/FANCG/POLD1/FEN1/NEIL3/HMGB2/MSH2/BLM/TDG/XRCC6/BRCA1/PCNA/RPA1/ERCC3/RAD1/MUTYH/RAD18/APEX1/UNG/NBN/ERCC2/PNKP/POLQ/ERCC1/DCLRE1C/DCLRE1B/TP53BP1/XRCC5/OGG1/CUL4B/MSH6/RBBP8/RPA2/DDB1/XPA/EP300/AUNIP/POLI
GO:0008173	RNA methyltransferase activity	62	0.640718	1.55929	0.00455581	0.07641	0.0636343	8960	tags=81%, list=31%, signal=56%	2091/6894/10785/4839/55621/4234/80745/51605/10436/55039/96764/27037/115708/79066/56339/27292/117246/339175/8731/154743/79922/51504/114049/387338/54482/24140/29960/55798/79828/127253/131965/158234/25917/91893/54931/23070/63935/29063/144233/91801/51531/56257/55178/57570/55006/113802/60487/79979/152992/54888	GO_MF	FBL/TARBP1/WDR4/NOP2/TRMT1/METTL1/THUMPD2/TRMT6/EMG1/TRMT12/TGS1/TRMT2A/TRMT61A/METTL16/METTL3/DIMT1/FTSJ3/METTL2A/RNMT/BMT2/MRM1/TRMT112/BUD23/NSUN4/TRMT13/FTSJ1/MRM2/METTL2B/METTL8/TYW3/METTL6/TRMT10B/THUMPD3/FDXACB1/TRMT10C/CMTR1/PCIF1/ZCCHC4/BCDIN3D/ALKBH8/TRMO/MEPCE/MRM3/TRMT5/TRMT61B/HENMT1/TRMT11/TRMT2B/TRMT44/NSUN2
GO:0003995	acyl-CoA dehydrogenase activity	11	-0.908211	-1.88756	0.00456621	0.07641	0.0636343	1318	tags=64%, list=5%, signal=61%	84129/35/3712/36/34/2639/33	GO_MF	ACAD11/ACADS/IVD/ACADSB/ACADM/GCDH/ACADL
GO:0016725	oxidoreductase activity, acting on CH or CH2 groups	13	-0.861049	-1.85971	0.00456621	0.07641	0.0636343	762	tags=77%, list=3%, signal=75%	1577/64816/1551/316/8309/1544/7498/1559/1558/1576	GO_MF	CYP3A5/CYP3A43/CYP3A7/AOX1/ACOX2/CYP1A2/XDH/CYP2C9/CYP2C8/CYP3A4
GO:0042054	histone methyltransferase activity	56	0.636382	1.52695	0.0045819	0.07641	0.0636343	7214	tags=68%, list=25%, signal=51%	2091/3276/2146/10919/3275/7468/56950/84787/79723/9757/9869/10196/387893/11091/55170/30827/4297/23512/55209/64754/63976/8726/84444/64324/54904/2145/10498/6839/28989/8085/80335/55870/4221/9739/2122/23067/79813/10419	GO_MF	FBL/PRMT1/EZH2/EHMT2/PRMT2/NSD2/SMYD2/KMT5C/SUV39H2/KMT2B/SETDB1/PRMT3/KMT5A/WDR5/PRMT6/CXXC1/KMT2A/SUZ12/SETD5/SMYD3/PRDM16/EED/DOT1L/NSD1/NSD3/EZH1/CARM1/SUV39H1/NTMT1/KMT2D/WDR82/ASH1L/MEN1/SETD1A/MECOM/SETD1B/EHMT1/PRMT5
GO:0004022	alcohol dehydrogenase (NAD) activity	9	-0.963297	-1.89039	0.00458716	0.07641	0.0636343	472	tags=78%, list=2%, signal=77%	131/130/137872/124/125/126/127	GO_MF	ADH7/ADH6/ADHFE1/ADH1A/ADH1B/ADH1C/ADH4
GO:0070330	aromatase activity	14	-0.91898	-2.01694	0.0046729	0.07641	0.0636343	1262	tags=71%, list=4%, signal=68%	199974/260293/113612/66002/1577/64816/1564/1553/1562/1549	GO_MF	CYP4Z1/CYP4X1/CYP2U1/CYP4F12/CYP3A5/CYP3A43/CYP2D7/CYP2A13/CYP2C18/CYP2A7
GO:0034062	5'-3' RNA polymerase activity	40	0.654762	1.49607	0.00468933	0.07641	0.0636343	8853	tags=78%, list=30%, signal=54%	5437/10849/30834/5557/9533/10623/11128/9477/661/5558/5433/5436/51082/5440/10621/26015/5439/81488/84172/5431/5438/221830/51728/548644/171568/51095/9412/5441/5442/27297/64425	GO_MF	POLR2H/CD3EAP/ZNRD1/PRIM1/POLR1C/POLR3C/POLR3A/MED20/POLR3D/PRIM2/POLR2D/POLR2G/POLR1D/POLR2K/POLR3F/RPAP1/POLR2J/POLR2M/POLR1B/POLR2B/POLR2I/TWISTNB/POLR3K/POLR2J3/POLR3H/TRNT1/MED21/POLR2L/POLRMT/CRCP/POLR1E
GO:0097747	RNA polymerase activity	40	0.654762	1.49607	0.00468933	0.07641	0.0636343	8853	tags=78%, list=30%, signal=54%	5437/10849/30834/5557/9533/10623/11128/9477/661/5558/5433/5436/51082/5440/10621/26015/5439/81488/84172/5431/5438/221830/51728/548644/171568/51095/9412/5441/5442/27297/64425	GO_MF	POLR2H/CD3EAP/ZNRD1/PRIM1/POLR1C/POLR3C/POLR3A/MED20/POLR3D/PRIM2/POLR2D/POLR2G/POLR1D/POLR2K/POLR3F/RPAP1/POLR2J/POLR2M/POLR1B/POLR2B/POLR2I/TWISTNB/POLR3K/POLR2J3/POLR3H/TRNT1/MED21/POLR2L/POLRMT/CRCP/POLR1E
GO:0003899	DNA-directed 5'-3' RNA polymerase activity	37	0.656175	1.48104	0.00471143	0.07641	0.0636343	8853	tags=81%, list=30%, signal=57%	5437/10849/30834/5557/9533/10623/11128/9477/661/5558/5433/5436/51082/5440/10621/26015/5439/81488/84172/5431/5438/221830/51728/548644/171568/9412/5441/5442/27297/64425	GO_MF	POLR2H/CD3EAP/ZNRD1/PRIM1/POLR1C/POLR3C/POLR3A/MED20/POLR3D/PRIM2/POLR2D/POLR2G/POLR1D/POLR2K/POLR3F/RPAP1/POLR2J/POLR2M/POLR1B/POLR2B/POLR2I/TWISTNB/POLR3K/POLR2J3/POLR3H/MED21/POLR2L/POLRMT/CRCP/POLR1E
GO:0042162	telomeric DNA binding	37	0.655367	1.47921	0.00471143	0.07641	0.0636343	7740	tags=76%, list=27%, signal=56%	80119/3178/23381/4691/23028/641/2547/79035/6117/65057/328/3184/26019/3181/7158/7520/65110/9894/9887/5976/79991/6118/10111/7013/7486/80169/54386/7014	GO_MF	PIF1/HNRNPA1/SMG5/NCL/KDM1A/BLM/XRCC6/NABP2/RPA1/ACD/APEX1/HNRNPD/UPF2/HNRNPA2B1/TP53BP1/XRCC5/UPF3A/TELO2/SMG7/UPF1/STN1/RPA2/RAD50/TERF1/WRN/CTC1/TERF2IP/TERF2
GO:0010181	FMN binding	15	-0.806551	-1.81223	0.00478469	0.07641	0.0636343	1609	tags=47%, list=6%, signal=44%	4843/55163/5447/1723/389434/54363/51179	GO_MF	NOS2/PNPO/POR/DHODH/IYD/HAO1/HAO2
GO:0008266	poly(U) RNA binding	30	0.683859	1.50325	0.00481928	0.07641	0.0636343	7094	tags=60%, list=24%, signal=45%	26986/80336/6201/4440/5937/6741/8761/124540/10445/3187/5935/26528/10657/3183/87178/5939/129563/5042	GO_MF	PABPC1/PABPC1L/RPS7/MSI1/RBMS1/SSB/PABPC4/MSI2/MCRS1/HNRNPH1/RBM3/DAZAP1/KHDRBS1/HNRNPC/PNPT1/RBMS2/DIS3L2/PABPC3
GO:0008391	arachidonic acid monooxygenase activity	17	-0.940656	-2.19065	0.00487805	0.07641	0.0636343	905	tags=76%, list=3%, signal=74%	66002/1571/1543/1573/1553/1562/1579/1559/1555/8529/1549/1558/1548	GO_MF	CYP4F12/CYP2E1/CYP1A1/CYP2J2/CYP2A13/CYP2C18/CYP4A11/CYP2C9/CYP2B6/CYP4F2/CYP2A7/CYP2C8/CYP2A6
GO:0015125	bile acid transmembrane transporter activity	17	-0.902673	-2.10219	0.00487805	0.07641	0.0636343	1980	tags=59%, list=7%, signal=55%	345274/123264/6579/634/1109/11309/10599/8647/200931/6554	GO_MF	SLC10A6/SLC51B/SLCO1A2/CEACAM1/AKR1C4/SLCO2B1/SLCO1B1/ABCB11/SLC51A/SLC10A1
GO:0001848	complement binding	20	-0.74602	-1.84019	0.00505051	0.07641	0.0636343	675	tags=35%, list=2%, signal=34%	733/721/629/1401/325/731/10747	GO_MF	C8G/C4B/CFB/CRP/APCS/C8A/MASP2
GO:0003996	acyl-CoA ligase activity	16	-0.819088	-1.85014	0.00505051	0.07641	0.0636343	939	tags=56%, list=3%, signal=54%	80221/51703/6296/116285/2180/11001/348158/54988/123876	GO_MF	ACSF2/ACSL5/ACSM3/ACSM1/ACSL1/SLC27A2/ACSM2B/ACSM5/ACSM2A
GO:0004745	retinol dehydrogenase activity	20	-0.88212	-2.17591	0.00505051	0.07641	0.0636343	923	tags=45%, list=3%, signal=44%	9249/5959/130/124/125/8630/126/127/8608	GO_MF	DHRS3/RDH5/ADH6/ADH1A/ADH1B/HSD17B6/ADH1C/ADH4/RDH16
GO:0008392	arachidonic acid epoxygenase activity	16	-0.939924	-2.12308	0.00505051	0.07641	0.0636343	905	tags=75%, list=3%, signal=73%	66002/1571/1573/1553/1562/1579/1559/1555/8529/1549/1558/1548	GO_MF	CYP4F12/CYP2E1/CYP2J2/CYP2A13/CYP2C18/CYP4A11/CYP2C9/CYP2B6/CYP4F2/CYP2A7/CYP2C8/CYP2A6
GO:0016408	C-acyltransferase activity	20	-0.827587	-2.04139	0.00505051	0.07641	0.0636343	1653	tags=65%, list=6%, signal=61%	3032/39/23464/171546/30/6296/10449/38/6342/116285/348158/54988/123876	GO_MF	HADHB/ACAT2/GCAT/SPTSSA/ACAA1/ACSM3/ACAA2/ACAT1/SCP2/ACSM1/ACSM2B/ACSM5/ACSM2A
GO:0001227	DNA-binding transcription repressor activity, RNA polymerase II-specific	241	0.478039	1.3156	0.00508647	0.07641	0.0636343	10258	tags=59%, list=35%, signal=38%	2305/4609/9603/3297/94234/8531/6929/1869/55657/57801/83463/221937/8091/7020/5468/51385/3720/79365/23119/7832/3607/10522/1876/30818/7753/55502/7050/3235/25988/6932/90993/58495/7025/8187/2023/84159/430/4773/80317/121536/23462/51222/339344/57621/7593/6721/1748/2307/79733/6909/57215/84324/9242/9925/4776/6688/4335/5467/83855/55509/4204/3661/5814/7690/4084/10865/3087/2077/25803/6498/2672/84524/7767/593…	GO_MF	FOXM1/MYC/NFE2L3/HSF1/FOXQ1/YBX3/TCF3/E2F1/ZNF692/HES4/MXD3/FOXK1/HMGA2/TFAP2A/PPARG/ZNF589/JARID2/BHLHE41/HIC2/BTG2/FOXK2/DEAF1/E2F6/KCNIP3/ZNF202/HES6/TGIF1/HOXD9/HINFP/TCF7/CREB3L1/OVOL2/NR2F1/ZNF239/ENO1/ARID5B/ASCL2/NFATC2/ZKSCAN3/AEBP2/HEY1/ZNF219/MYPOP/ZBTB2/MZF1/SREBF2/DLX4/FOXS1/E2F8/TBX2/THAP11/SARNP/MSC/ZBTB5/NFATC4/SPI1/MNT/PPARD/KLF16/BATF3/MECP2/IRF3/PURB/ZNF131/MXD1/ARID5A/HHEX/ERF…
GO:0016701	oxidoreductase activity, acting on single donors with incorporation of molecular oxygen	28	-0.717944	-1.89586	0.00529101	0.07641	0.0636343	645	tags=36%, list=2%, signal=35%	247/55256/169355/83875/23498/3081/8424/1036/6999/3242	GO_MF	ALOX15B/ADI1/IDO2/BCO2/HAAO/HGD/BBOX1/CDO1/TDO2/HPD
GO:0033764	steroid dehydrogenase activity, acting on the CH-OH group of donors, NAD or NADP as acceptor	28	-0.763156	-2.01525	0.00529101	0.07641	0.0636343	1355	tags=43%, list=5%, signal=41%	3284/7923/51171/3028/3295/3283/5959/1109/6716/8630/8608/3290	GO_MF	HSD3B2/HSD17B8/HSD17B14/HSD17B10/HSD17B4/HSD3B1/RDH5/AKR1C4/SRD5A2/HSD17B6/RDH16/HSD11B1
GO:0004806	triglyceride lipase activity	21	-0.813866	-1.99992	0.00531915	0.07641	0.0636343	1765	tags=48%, list=6%, signal=45%	57104/8228/80339/3990/221223/283848/9388/23491/13/1066	GO_MF	PNPLA2/PNPLA4/PNPLA3/LIPC/CES5A/CES4A/LIPG/CES3/AADAC/CES1
GO:0008483	transaminase activity	21	-0.854543	-2.09988	0.00531915	0.07641	0.0636343	1209	tags=52%, list=4%, signal=50%	2805/29968/2806/84706/51166/2875/18/64902/189/64850/6898	GO_MF	GOT1/PSAT1/GOT2/GPT2/AADAT/GPT/ABAT/AGXT2/AGXT/ETNPPL/TAT
GO:0015645	fatty acid ligase activity	21	-0.828155	-2.03504	0.00531915	0.07641	0.0636343	939	tags=43%, list=3%, signal=42%	51703/6296/116285/2180/11001/348158/54988/123876/10998	GO_MF	ACSL5/ACSM3/ACSM1/ACSL1/SLC27A2/ACSM2B/ACSM5/ACSM2A/SLC27A5
GO:0016769	transferase activity, transferring nitrogenous groups	23	-0.8318	-2.09512	0.00531915	0.07641	0.0636343	1209	tags=52%, list=4%, signal=50%	2805/29968/2806/84706/51166/2628/2875/18/64902/189/64850/6898	GO_MF	GOT1/PSAT1/GOT2/GPT2/AADAT/GATM/GPT/ABAT/AGXT2/AGXT/ETNPPL/TAT
GO:0047485	protein N-terminus binding	107	0.550211	1.42479	0.00537634	0.0766235	0.0638121	8376	tags=66%, list=29%, signal=47%	3646/11130/7040/6227/6599/1457/10971/6597/6804/3304/5501/23613/3065/8202/11267/7157/7248/23383/808/3516/6605/6895/2071/142/9143/10401/10933/1984/112942/1616/3303/4683/805/2068/6882/8815/79718/8153/4204/84313/329/81/1459/6839/2571/472/9368/60412/9612/6118/4221/25836/241/11235/23524/51164/5970/25764/79643/55770/4778/30819/4863/54840/10456/2967/4331/80764/11331/2966/85365	GO_MF	EIF3E/ZWINT/TGFB1/RPS21/SMARCC1/CSNK2A1/YWHAQ/SMARCA4/STX1A/HSPA1B/PPP1CC/ZMYND8/HDAC1/NCOA3/SNF8/TP53/TSC1/MAU2/CALM3/RBPJ/SMARCE1/TARBP2/ERCC3/PARP1/SYNGR3/PIAS3/MORF4L1/EIF5A/CFAP36/DAXX/HSPA1A/NBN/CALM2/ERCC2/TAF11/BANF1/TBL1XR1/RND2/MECP2/VPS25/BIRC2/ACTN4/CSNK2A2/SUV39H1/GAD1/ATM/SLC9A3R1/EXOC4/NCOR2/RPA2/MEN1/NIPBL/ALOX5AP/PDCD10/SRRM2/DCTN4/RELA/HYPK/CHMP6/EXOC2/NFE2/KCNIP2/NPAT/APTX/HAX1…
GO:0032182	ubiquitin-like protein binding	94	0.569077	1.45091	0.00546448	0.0769231	0.0640616	9654	tags=69%, list=33%, signal=46%	7153/7345/1164/3315/51366/10054/81858/23636/4088/91544/51160/23163/55084/1163/10616/8480/7852/8535/6996/3300/9184/51035/550/55611/84259/1616/57787/55666/130617/26043/9025/22954/22927/7334/57599/8878/329/165324/7128/6047/5371/7251/23197/55968/8078/55208/93343/26135/11124/11047/83932/116143/9994/29761/84164/54778/23142/51136/199990/5071/127544/51271/10208/7347/4077	GO_MF	TOP2A/UCHL1/CKS2/HSPB1/UBR5/UBA2/SHARPIN/NUP62/SMAD3/UBXN11/VPS28/GGA3/SOBP/CKS1B/RBCK1/RAE1/CXCR4/CBX4/TDG/DNAJB2/BUB3/UBXN1/AUP1/OTUB1/DCUN1D5/DAXX/MARK4/NPLOC4/ZFAND2B/UBXN7/RNF8/TRIM32/HABP4/UBE2N/WDR48/SQSTM1/BIRC2/UBXN2A/TNFAIP3/RNF4/PML/TSG101/FAF2/NSFL1C/USP5/DCUN1D2/MVB12A/SERBP1/FAF1/ADRM1/SPRTN/WDR92/CASP8AP2/USP25/ASCC2/RNF111/DCUN1D4/RNFT1/FAAP20/PRKN/RNF19B/UBAP1/USPL1/UCHL3/NBR1
GO:0016405	CoA-ligase activity	26	-0.747226	-1.93142	0.00552486	0.0769231	0.0640616	1496	tags=46%, list=5%, signal=44%	80221/55902/79611/51703/6296/116285/2180/11001/348158/54988/123876/10998	GO_MF	ACSF2/ACSS2/ACSS3/ACSL5/ACSM3/ACSM1/ACSL1/SLC27A2/ACSM2B/ACSM5/ACSM2A/SLC27A5
GO:0016702	oxidoreductase activity, acting on single donors with incorporation of molecular oxygen, incorporation of two atoms of oxygen	27	-0.728694	-1.89585	0.00552486	0.0769231	0.0640616	645	tags=37%, list=2%, signal=36%	247/55256/169355/83875/23498/3081/8424/1036/6999/3242	GO_MF	ALOX15B/ADI1/IDO2/BCO2/HAAO/HGD/BBOX1/CDO1/TDO2/HPD
GO:0048365	Rac GTPase binding	67	0.594017	1.45779	0.00564972	0.078061	0.0650092	8994	tags=73%, list=31%, signal=51%	79574/23616/9181/5585/55920/8936/1856/3706/10152/393/5058/23603/10298/1857/4688/54869/9912/23647/8826/2316/752/10160/10787/396/55845/85440/10451/7409/221178/538/4952/397/1855/5062/10928/57531/55114/9855/64787/3071/6792/57679/23380/23191/857/7454/9732/9901/4296	GO_MF	EPS8L3/SH3BP1/ARHGEF2/PKN1/RCC2/WASF1/DVL2/ITPKA/ABI2/ARHGAP4/PAK1/CORO1C/PAK4/DVL3/NCF2/EPS8L1/ARHGAP44/ARFIP2/IQGAP1/FLNA/FMNL1/FARP1/NCKAP1/ARHGDIA/BRK1/DOCK7/VAV3/VAV1/SPATA13/ATP7A/OCRL/ARHGDIB/DVL1/PAK2/RALBP1/HACE1/ARHGAP17/FARP2/EPS8L2/NCKAP1L/CDKL5/ALS2/SRGAP2/CYFIP1/CAV1/WAS/DOCK4/SRGAP3/MAP3K11
GO:0016712	oxidoreductase activity, acting on paired donors, with incorporation or reduction of molecular oxygen, reduced flavin or flavoprotein as one donor, and incorporation of one atom of oxygen	31	-0.886579	-2.36628	0.00571429	0.078355	0.065254	1262	tags=61%, list=4%, signal=59%	260293/113612/66002/1571/1543/1577/64816/1564/1551/1573/1553/1544/1562/1559/1555/1549/1558/1576/1548	GO_MF	CYP4X1/CYP2U1/CYP4F12/CYP2E1/CYP1A1/CYP3A5/CYP3A43/CYP2D7/CYP3A7/CYP2J2/CYP2A13/CYP1A2/CYP2C18/CYP2C9/CYP2B6/CYP2A7/CYP2C8/CYP3A4/CYP2A6
GO:0016878	acid-thiol ligase activity	30	-0.744185	-1.97505	0.00581395	0.0788987	0.0657069	1496	tags=43%, list=5%, signal=41%	80221/55902/79611/51703/8801/6296/116285/2180/11001/348158/54988/123876/10998	GO_MF	ACSF2/ACSS2/ACSS3/ACSL5/SUCLG2/ACSM3/ACSM1/ACSL1/SLC27A2/ACSM2B/ACSM5/ACSM2A/SLC27A5
GO:0018024	histone-lysine N-methyltransferase activity	44	0.628952	1.45441	0.00584112	0.0788987	0.0657069	6981	tags=68%, list=24%, signal=52%	2146/10919/7468/56950/84787/79723/9757/9869/387893/11091/30827/4297/23512/55209/64754/63976/8726/84444/64324/54904/2145/6839/8085/80335/55870/4221/9739/2122/23067/79813	GO_MF	EZH2/EHMT2/NSD2/SMYD2/KMT5C/SUV39H2/KMT2B/SETDB1/KMT5A/WDR5/CXXC1/KMT2A/SUZ12/SETD5/SMYD3/PRDM16/EED/DOT1L/NSD1/NSD3/EZH1/SUV39H1/KMT2D/WDR82/ASH1L/MEN1/SETD1A/MECOM/SETD1B/EHMT1
GO:0042169	SH2 domain binding	36	0.656165	1.47649	0.00589623	0.0790531	0.0658354	5309	tags=58%, list=18%, signal=48%	6714/10399/5747/23636/79801/285590/6855/2260/25/9143/6850/55824/89790/60312/80230/3636/5777/8878/51701/7462/3815	GO_MF	SRC/RACK1/PTK2/NUP62/SHCBP1/SH3PXD2B/SYP/FGFR1/ABL1/SYNGR3/SYK/PAG1/SIGLEC10/AFAP1/RUFY1/INPPL1/PTPN6/SQSTM1/NLK/LAT2/KIT
GO:0016229	steroid dehydrogenase activity	34	-0.795171	-2.17067	0.00598802	0.0794289	0.0661484	1420	tags=47%, list=5%, signal=45%	1646/3284/7923/51171/3028/3295/3283/5959/6715/1109/6716/6718/8630/8608/345275/3290	GO_MF	AKR1C2/HSD3B2/HSD17B8/HSD17B14/HSD17B10/HSD17B4/HSD3B1/RDH5/SRD5A1/AKR1C4/SRD5A2/AKR1D1/HSD17B6/RDH16/HSD17B13/HSD11B1
GO:0003779	actin binding	418	0.453065	1.26871	0.00601202	0.0794289	0.0661484	7583	tags=42%, list=26%, signal=31%	79574/126353/1627/65108/7429/9168/7134/4082/114793/54443/822/10083/2275/2318/55612/8507/226/120/7408/9260/84687/7171/8936/79983/84501/4640/6525/64780/283431/5747/81930/5217/7169/10095/80179/84948/199953/8727/55607/6624/7136/3927/55740/7430/23603/6275/29780/80306/23623/2039/7533/7114/79778/7402/2037/23363/147179/7852/7170/7464/10755/7139/10552/10093/3192/10163/81873/8851/55201/25/644150/87/54869/8…	GO_MF	EPS8L3/MISP/DBN1/MARCKSL1/VIL1/TMSB10/TNNC1/MARCKS/FMNL2/ANLN/CAPG/USH1C/FHL3/FLNC/FERMT1/ENC1/ALDOA/ADD3/VASP/PDLIM7/PPP1R9B/TPM4/WASF1/POF1B/SPIRE2/MYO1A/SMTN/MICAL1/GAS2L3/PTK2/KIF18A/PFN2/TPM2/ARPC1B/MYO19/TIGD5/TMEM201/CTNNAL1/PPP1R9A/FSCN1/TNNI2/LASP1/ENAH/EZR/CORO1C/S100A4/PARVB/MED28/RUSC1/DMTN/YWHAH/TMSB4X/MICALL2/UTRN/EPB41L2/OBSL1/WIPF2/CXCR4/TPM3/CORO2A/GIPC1/TNNT2/ARPC1A/ARPC4/HNRNPU…
GO:0035173	histone kinase activity	17	0.748197	1.47391	0.00627353	0.0817939	0.0681179	4531	tags=71%, list=16%, signal=60%	9212/891/983/5563/5585/1111/6790/1017/5578/83903/9031/7443	GO_MF	AURKB/CCNB1/CDK1/PRKAA2/PKN1/CHEK1/AURKA/CDK2/PRKCA/HASPIN/BAZ1B/VRK1
GO:0098641	cadherin binding involved in cell-cell adhesion	19	0.726592	1.46114	0.00628141	0.0817939	0.0681179	5591	tags=68%, list=19%, signal=55%	4072/6282/302/11135/11187/10298/3875/10890/55971/4070/29091/5499/9124	GO_MF	EPCAM/S100A11/ANXA2/CDC42EP1/PKP3/PAK4/KRT18/RAB10/BAIAP2L1/TACSTD2/STXBP6/PPP1CA/PDLIM1
GO:0016779	nucleotidyltransferase activity	114	0.540865	1.40994	0.00641711	0.0827277	0.0688957	9286	tags=66%, list=32%, signal=45%	91373/54108/11232/5424/1736/5437/10849/30834/5557/9533/90353/27343/10623/11128/9477/661/5558/25/9061/5433/10728/80347/5436/51082/23649/5422/5440/10621/10721/26015/9097/1040/5439/81488/10714/56655/84172/54187/54107/5431/27434/80308/55149/54974/5427/87178/5438/64895/8760/221830/7013/11201/51728/29926/548644/171568/348180/51095/10914/7011/51455/7014/5130/27304/9412/132001/5441/5442/79693/27297/64425…	GO_MF	UAP1L1/CHRAC1/POLG2/POLD1/DKC1/POLR2H/CD3EAP/ZNRD1/PRIM1/POLR1C/CTU1/POLL/POLR3C/POLR3A/MED20/POLR3D/PRIM2/ABL1/PAPSS1/POLR2D/PTGES3/COASY/POLR2G/POLR1D/POLA2/POLA1/POLR2K/POLR3F/POLQ/RPAP1/USP14/CDS1/POLR2J/POLR2M/POLD3/POLE4/POLR1B/NANS/POLE3/POLR2B/POLM/FLAD1/MTPAP/THG1L/POLE2/PNPT1/POLR2I/PAPOLG/CDS2/TWISTNB/TERF1/POLI/POLR3K/GMPPA/POLR2J3/POLR3H/CTU2/TRNT1/PAPOLA/TEP1/REV1/TERF2/PCYT1A/MOCS3…
GO:0019825	oxygen binding	36	-0.841087	-2.30543	0.00649351	0.0827277	0.0688957	865	tags=39%, list=3%, signal=38%	1571/1543/1577/1592/3043/875/1551/1586/1562/213/6999/1549/1576/1582	GO_MF	CYP2E1/CYP1A1/CYP3A5/CYP26A1/HBB/CBS/CYP3A7/CYP17A1/CYP2C18/ALB/TDO2/CYP2A7/CYP3A4/CYP8B1
GO:0019208	phosphatase regulator activity	91	0.566989	1.44705	0.00650054	0.0827277	0.0688957	7554	tags=61%, list=26%, signal=45%	54997/26472/84687/284352/3486/5522/221908/54866/91272/5518/23141/1760/6418/9989/4249/3476/23645/808/11123/6305/84152/5528/51400/805/23523/81611/8725/4659/81706/5524/22853/54776/28227/26229/3958/51657/2962/5523/84988/5504/10776/8036/2029/259282/650/9749/5510/5520/6992/5610/5511/54545/10818/5526/55844/9858	GO_MF	TESC/PPP1R14B/PPP1R9B/PPP1R37/IGFBP3/PPP2R2C/PPP1R35/PPP1R14D/BOD1/PPP2R1A/ANKLE2/DMPK/SET/PPP4R1/MGAT5/IGBP1/PPP1R15A/CALM3/RCAN3/SBF1/PPP1R1B/PPP2R5D/PPME1/CALM2/CABIN1/ANP32E/URI1/PPP1R12A/PPP1R14C/PTPA/LMTK2/PPP1R12C/PPP2R3B/B3GAT3/LGALS3/STYXL1/GTF2F1/PPP2R3A/PPP1R16A/PPP1R2/ARPP19/SHOC2/ENSA/BOD1L1/BMP2/PHACTR2/PPP1R7/PPP2R2A/PPP1R11/EIF2AK2/PPP1R8/MTMR12/FRS2/PPP2R5B/PPP2R2D/PPP1R26
GO:0008395	steroid hydroxylase activity	37	-0.905411	-2.50449	0.00653595	0.0827277	0.0688957	1112	tags=62%, list=4%, signal=60%	113612/1571/1543/1577/64816/1564/1551/1593/1583/1573/51302/1586/1553/1544/1562/1559/1555/1581/1549/1558/1576/1582/1548	GO_MF	CYP2U1/CYP2E1/CYP1A1/CYP3A5/CYP3A43/CYP2D7/CYP3A7/CYP27A1/CYP11A1/CYP2J2/CYP39A1/CYP17A1/CYP2A13/CYP1A2/CYP2C18/CYP2C9/CYP2B6/CYP7A1/CYP2A7/CYP2C8/CYP3A4/CYP8B1/CYP2A6
GO:0034212	peptide N-acetyltransferase activity	74	0.585192	1.45292	0.00667408	0.0832031	0.0692916	9567	tags=73%, list=33%, signal=49%	2648/79829/23326/10445/54934/55683/8202/8473/6880/5977/11091/80018/11143/3054/9913/9329/284058/8260/51230/8464/7862/114799/54107/6877/57325/10847/55274/80155/10474/8888/8520/7994/80314/26122/80218/6871/6881/1386/79969/2033/151050/60560/6883/675/51126/51773/79612/6872/55140/54556/23522/51616/10524/79903	GO_MF	KAT2A/NAA40/USP22/MCRS1/KANSL2/KANSL3/NCOA3/OGT/TAF9/DPF2/WDR5/NAA25/KAT7/HCFC1/SUPT7L/GTF3C4/KANSL1/NAA10/PHF20/SUPT3H/BRPF1/ESCO1/POLE3/TAF5/KAT14/SRCAP/PHF10/NAA15/TADA3/MCM3AP/HAT1/KAT6A/EPC1/EPC2/NAA50/TADA2A/TAF10/ATF2/ATAT1/EP300/KANSL1L/NAA35/TAF12/BRCA2/NAA20/RSF1/NAA16/TAF1/ELP3/ING3/KAT6B/TAF9B/KAT5/NAA60
GO:0003724	RNA helicase activity	75	0.583255	1.44803	0.00669643	0.0832031	0.0692916	7053	tags=63%, list=24%, signal=48%	10212/165545/9704/57647/7919/9775/57696/90957/55661/1973/1660/9188/11056/1974/79009/11325/1665/1662/54606/10521/64794/8886/1653/9879/23020/54555/6499/79039/317781/9416/6832/1659/51428/1656/5976/11218/60625/79665/4343/22907/25788/56919/10146/51202/9785/8449/1655	GO_MF	DDX39A/DQX1/DHX34/DHX37/DDX39B/EIF4A3/DDX55/DHX57/DDX27/EIF4A1/DHX9/DDX21/DDX52/EIF4A2/DDX50/DDX42/DHX15/DDX10/DDX56/DDX17/DDX31/DDX18/DDX1/DDX46/SNRNP200/DDX49/SKIV2L/DDX54/DDX51/DDX23/SUPV3L1/DHX8/DDX41/DDX6/UPF1/DDX20/DHX35/DHX40/MOV10/DHX30/RAD54B/DHX33/G3BP1/DDX47/DHX38/DHX16/DDX5
GO:0016877	ligase activity, forming carbon-sulfur bonds	40	-0.631775	-1.77332	0.00671141	0.0832031	0.0692916	1496	tags=35%, list=5%, signal=33%	80221/55902/79611/7318/51703/8801/6296/116285/2180/11001/348158/54988/123876/10998	GO_MF	ACSF2/ACSS2/ACSS3/UBA7/ACSL5/SUCLG2/ACSM3/ACSM1/ACSL1/SLC27A2/ACSM2B/ACSM5/ACSM2A/SLC27A5
GO:1901618	organic hydroxy compound transmembrane transporter activity	44	-0.686998	-1.94144	0.00684932	0.0837769	0.0697694	500	tags=32%, list=2%, signal=31%	345274/358/123264/6579/634/1109/11309/10599/8647/5950/200931/366/6554/6580	GO_MF	SLC10A6/AQP1/SLC51B/SLCO1A2/CEACAM1/AKR1C4/SLCO2B1/SLCO1B1/ABCB11/RBP4/SLC51A/AQP9/SLC10A1/SLC22A1
GO:0008408	3'-5' exonuclease activity	55	0.60996	1.45713	0.00689655	0.0837769	0.0697694	8933	tags=71%, list=31%, signal=49%	57472/54512/5424/83940/56915/57109/4361/23404/81875/51010/5810/5883/328/23016/4848/255967/23357/22803/87178/25996/10111/5394/29883/9337/5393/129563/114034/7486/90806/79033/27301/79650/23019/55218/90459/64789/54932/79002/5428	GO_MF	CNOT6/EXOSC4/POLD1/TATDN1/EXOSC5/REXO4/MRE11/EXOSC2/ISG20L2/EXOSC3/RAD1/RAD9A/APEX1/EXOSC7/CNOT2/PAN3/ANGEL1/XRN2/PNPT1/REXO2/RAD50/EXOSC10/CNOT7/CNOT8/EXOSC9/DIS3L2/TOE1/WRN/ANGEL2/ERI3/APEX2/USB1/CNOT1/EXD2/ERI1/EXO5/EXD3/TRIR/POLG
GO:0016903	oxidoreductase activity, acting on the aldehyde or oxo group of donors	43	-0.663143	-1.87582	0.00689655	0.0837769	0.0697694	1343	tags=40%, list=5%, signal=38%	593/8854/8659/594/223/501/216/7915/1109/55526/316/217/10840/4329/55753/64577/127	GO_MF	BCKDHA/ALDH1A2/ALDH4A1/BCKDHB/ALDH9A1/ALDH7A1/ALDH1A1/ALDH5A1/AKR1C4/DHTKD1/AOX1/ALDH2/ALDH1L1/ALDH6A1/OGDHL/ALDH8A1/ADH4
GO:0016709	oxidoreductase activity, acting on paired donors, with incorporation or reduction of molecular oxygen, NAD(P)H as one donor, and incorporation of one atom of oxygen	39	-0.777186	-2.17758	0.00699301	0.0843823	0.0702736	2043	tags=64%, list=7%, signal=60%	340811/9645/9023/4843/1646/2330/2327/66002/1571/1543/1592/10826/6307/1593/1109/2329/8564/4051/57834/2328/284541/1579/1581/6718/8529	GO_MF	AKR1C8P/MICAL2/CH25H/NOS2/AKR1C2/FMO5/FMO2/CYP4F12/CYP2E1/CYP1A1/CYP26A1/FAXDC2/MSMO1/CYP27A1/AKR1C4/FMO4/KMO/CYP4F3/CYP4F11/FMO3/CYP4A22/CYP4A11/CYP7A1/AKR1D1/CYP4F2
GO:0070717	poly-purine tract binding	30	0.664378	1.46043	0.00722892	0.0853975	0.0711191	5438	tags=53%, list=19%, signal=43%	26986/80336/5937/8761/10445/7072/9775/3192/11030/26528/9987/10657/1653/10492/10450/87178	GO_MF	PABPC1/PABPC1L/RBMS1/PABPC4/MCRS1/TIA1/EIF4A3/HNRNPU/RBPMS/DAZAP1/HNRNPDL/KHDRBS1/DDX1/SYNCRIP/PPIE/PNPT1
GO:0042165	neurotransmitter binding	53	-0.655386	-1.93425	0.00729927	0.0853975	0.0711191	626	tags=19%, list=2%, signal=18%	875/6540/2731/6539/1393/1401/590/1137/6529/27232	GO_MF	CBS/SLC6A13/GLDC/SLC6A12/CRHBP/CRP/BCHE/CHRNA4/SLC6A1/GNMT
GO:0008028	monocarboxylic acid transmembrane transporter activity	50	-0.774974	-2.23456	0.00735294	0.0853975	0.0711191	1588	tags=46%, list=5%, signal=44%	123264/6579/151473/51660/9122/634/162515/201232/6540/1109/6578/6539/11309/10991/6567/10599/6529/8647/200931/11001/10998/84879/6554	GO_MF	SLC51B/SLCO1A2/SLC16A14/MPC1/SLC16A4/CEACAM1/SLC16A11/SLC16A13/SLC6A13/AKR1C4/SLCO2A1/SLC6A12/SLCO2B1/SLC38A3/SLC16A2/SLCO1B1/SLC6A1/ABCB11/SLC51A/SLC27A2/SLC27A5/MFSD2A/SLC10A1
GO:0030170	pyridoxal phosphate binding	50	-0.834583	-2.40643	0.00735294	0.0853975	0.0711191	1233	tags=50%, list=4%, signal=48%	102724560/2805/3067/55034/55163/51380/1644/5836/211/875/2806/113675/2731/84706/51166/6470/2875/213/18/1491/64902/189/64850/10993/6898	GO_MF	CBSL/GOT1/HDC/MOCOS/PNPO/CSAD/DDC/PYGL/ALAS1/CBS/GOT2/SDSL/GLDC/GPT2/AADAT/SHMT1/GPT/ALB/ABAT/CTH/AGXT2/AGXT/ETNPPL/SDS/TAT
GO:0070279	vitamin B6 binding	50	-0.834583	-2.40643	0.00735294	0.0853975	0.0711191	1233	tags=50%, list=4%, signal=48%	102724560/2805/3067/55034/55163/51380/1644/5836/211/875/2806/113675/2731/84706/51166/6470/2875/213/18/1491/64902/189/64850/10993/6898	GO_MF	CBSL/GOT1/HDC/MOCOS/PNPO/CSAD/DDC/PYGL/ALAS1/CBS/GOT2/SDSL/GLDC/GPT2/AADAT/SHMT1/GPT/ALB/ABAT/CTH/AGXT2/AGXT/ETNPPL/SDS/TAT
GO:0008143	poly(A) binding	24	0.695831	1.46199	0.00736196	0.0853975	0.0711191	7094	tags=62%, list=24%, signal=47%	26986/80336/5937/8761/7072/9775/3192/11030/9987/10657/1653/10492/10450/5939/5042	GO_MF	PABPC1/PABPC1L/RBMS1/PABPC4/TIA1/EIF4A3/HNRNPU/RBPMS/HNRNPDL/KHDRBS1/DDX1/SYNCRIP/PPIE/RBMS2/PABPC3
GO:0016830	carbon-carbon lyase activity	49	-0.621549	-1.77867	0.00740741	0.0853975	0.0711191	1680	tags=41%, list=6%, signal=39%	81889/112817/4337/593/230/26061/2805/2677/3067/23417/51380/1644/3155/171425/1586/6470/130013/5106/5105/229	GO_MF	FAHD1/HOGA1/MOCS1/BCKDHA/ALDOC/HACL1/GOT1/GGCX/HDC/MLYCD/CSAD/DDC/HMGCL/CLYBL/CYP17A1/SHMT1/ACMSD/PCK2/PCK1/ALDOB
GO:0031490	chromatin DNA binding	88	0.560965	1.42509	0.00768386	0.0876938	0.0730314	8104	tags=61%, list=28%, signal=44%	1058/3297/7546/2146/8091/6599/3066/4088/6597/6598/3150/1104/55818/86/3065/10473/3192/51780/6722/1660/6605/11108/7552/23512/7067/328/10856/1108/5928/5469/3183/9219/60/9324/81/57459/8932/4851/53615/2033/23135/79977/55806/604/56981/6601/5970/2309/7403/23558/10664/5927/25806/6603	GO_MF	CENPA/HSF1/ZIC2/EZH2/HMGA2/SMARCC1/HDAC2/SMAD3/SMARCA4/SMARCB1/HMGN1/RCC1/KDM3A/ACTL6A/HDAC1/HMGN4/HNRNPU/KDM3B/SRF/DHX9/SMARCE1/PRDM4/ZNF711/SUZ12/THRA/APEX1/RUVBL2/CHD4/RBBP4/MED1/HNRNPC/MTA2/ACTB/HMGN3/ACTN4/GATAD2B/MBD2/NOTCH1/MBD3/EP300/KDM6B/GRHL2/HR/BCL6/PRDM11/SMARCC2/RELA/FOXO3/KDM6A/WBP2/CTCF/KDM5A/VAX2/SMARCD2
GO:0016597	amino acid binding	56	-0.748159	-2.23028	0.00775194	0.0876938	0.0730314	998	tags=34%, list=3%, signal=33%	652968/4843/143686/23576/1644/2644/2806/2731/445/162417/6470/6505/1807/5009/27232/6999/189/1373/6898	GO_MF	CASTOR1/NOS2/SESN3/DDAH1/DDC/GCHFR/GOT2/GLDC/ASS1/NAGS/SHMT1/SLC1A1/DPYS/OTC/GNMT/TDO2/AGXT/CPS1/TAT
GO:0051287	NAD binding	56	-0.539128	-1.60715	0.00775194	0.0876938	0.0730314	1559	tags=32%, list=5%, signal=30%	3417/3418/7923/56898/11112/11162/23530/5860/216/9380/3033/51084/316/6652/217/3248/2819/127	GO_MF	IDH1/IDH2/HSD17B8/BDH2/HIBADH/NUDT6/NNT/QDPR/ALDH1A1/GRHPR/HADH/CRYL1/AOX1/SORD/ALDH2/HPGD/GPD1/ADH4
GO:0019843	rRNA binding	60	0.602495	1.46456	0.00795455	0.0884301	0.0736446	7023	tags=68%, list=24%, signal=52%	6132/6222/6147/6188/9349/23212/6175/6193/6133/6136/6191/6125/6167/6208/6205/84294/6122/10436/29997/5935/6203/84154/9188/79159/6135/26284/387338/55037/51081/65003/23107/51335/84678/55168/51373/29074/81554/55272/1938/130916/2971	GO_MF	RPL8/RPS18/RPL23A/RPS3/RPL23/RRS1/RPLP0/RPS5/RPL9/RPL12/RPS4X/RPL5/RPL37/RPS14/RPS11/UTP23/RPL3/EMG1/NOP53/RBM3/RPS9/RPF2/DDX21/NOL12/RPL11/ERAL1/NSUN4/PTCD3/MRPS7/MRPL11/MRPS27/NGRN/KDM2B/MRPS18A/MRPS17/MRPL18/RCC1L/IMP3/EEF2/MTERF4/GTF3A
GO:0036002	pre-mRNA binding	57	0.604239	1.45681	0.00796359	0.0884301	0.0736446	8049	tags=51%, list=28%, signal=37%	6662/3178/221662/6631/55015/11338/3192/3191/6895/6427/5725/101954272/55696/7884/3181/199746/6434/6431/5936/8233/7536/10594/2033/10569/100151683/1655/60680/27257/90459	GO_MF	SOX9/HNRNPA1/RBM24/SNRPC/PRPF39/U2AF2/HNRNPU/HNRNPL/TARBP2/SRSF2/PTBP1/RNVU1-3/RBM22/SLBP/HNRNPA2B1/U2AF1L4/TRA2B/SRSF6/RBM4/ZRSR2/SF1/PRPF8/EP300/SLU7/RNU4ATAC/DDX5/CELF5/LSM1/ERI1
GO:0043175	RNA polymerase core enzyme binding	57	0.603132	1.45414	0.00796359	0.0884301	0.0736446	9266	tags=61%, list=32%, signal=42%	6949/84232/27161/56950/8518/9221/8202/3192/1660/51322/9400/64754/55197/8725/6827/23248/57805/58506/23476/51585/26523/2960/22828/54623/63935/123169/79577/84337/55250/23168/55140/57466/144108/26610/79871	GO_MF	TCOF1/MAF1/AGO2/SMYD2/ELP1/NOLC1/NCOA3/HNRNPU/DHX9/WAC/RECQL5/SMYD3/RPRD1A/URI1/SUPT4H1/RPRD2/CCAR2/SCAF1/BRD4/PCF11/AGO1/GTF2E1/SCAF8/PAF1/PCIF1/LEO1/CDC73/ELOF1/ELP2/RTF1/ELP3/SCAF4/SPTY2D1/ELP4/RPAP2
GO:0001047	core promoter binding	51	0.606478	1.43014	0.00808314	0.0891845	0.0742729	6831	tags=65%, list=23%, signal=50%	4609/4869/27161/2146/4321/6597/6598/55818/3065/11176/7157/4899/5451/23126/10856/6908/55011/63925/26036/5469/7343/22847/130557/1810/9014/2005/5450/9013/26523/7709/9519/56981/56980	GO_MF	MYC/NPM1/AGO2/EZH2/MMP12/SMARCA4/SMARCB1/KDM3A/HDAC1/BAZ2A/TP53/NRF1/POU2F1/POGZ/RUVBL2/TBP/PIH1D1/ZNF335/ZNF451/MED1/UBTF/ZNF507/ZNF513/DR1/TAF1B/ELK4/POU2AF1/TAF1C/AGO1/ZBTB17/TBPL1/PRDM11/PRDM10
GO:0016627	oxidoreductase activity, acting on the CH-CH group of donors	58	-0.66895	-1.98634	0.00813008	0.0891845	0.0742729	1729	tags=50%, list=6%, signal=47%	1717/1718/6389/54884/1646/1666/6392/84129/56898/1806/55825/26063/51/6390/35/645/30/7108/3712/36/34/6715/22949/2639/1723/6716/8309/33/6718	GO_MF	DHCR7/DHCR24/SDHA/RETSAT/AKR1C2/DECR1/SDHD/ACAD11/BDH2/DPYD/PECR/DECR2/ACOX1/SDHB/ACADS/BLVRB/ACAA1/TM7SF2/IVD/ACADSB/ACADM/SRD5A1/PTGR1/GCDH/DHODH/SRD5A2/ACOX2/ACADL/AKR1D1
GO:0033293	monocarboxylic acid binding	64	-0.583659	-1.77258	0.00826446	0.0899692	0.0749264	1461	tags=41%, list=5%, signal=39%	6256/1646/9971/1629/5095/51/165140/5465/3172/5836/1592/80765/54659/5091/5104/54600/54658/32/341/2167/6342/2168/8309/10247/57834/213	GO_MF	RXRA/AKR1C2/NR1H4/DBT/PCCA/ACOX1/OXER1/PPARA/HNF4A/PYGL/CYP26A1/STARD5/UGT1A3/PC/SERPINA5/UGT1A9/UGT1A1/ACACB/APOC1/FABP4/SCP2/FABP1/ACOX2/RIDA/CYP4F11/ALB
GO:0008757	S-adenosylmethionine-dependent methyltransferase activity	148	0.516099	1.37976	0.00833333	0.0899692	0.0749264	9048	tags=70%, list=31%, signal=48%	2091/1788/3276/2146/6894/10919/10785/4839/55621/3275/4234/80745/7468/51605/56950/84787/79723/10436/1786/9757/1789/9869/10196/115708/79066/56339/387893/27292/11091/117246/339175/55170/30827/8731/4297/23512/154743/55209/64754/51451/79922/64863/63976/51504/114049/8726/84444/64324/54093/387338/54904/2145/25895/10498/24140/151194/29960/55798/6839/79828/55251/8085/80335/131965/399818/55870/4221/158234/…	GO_MF	FBL/DNMT3A/PRMT1/EZH2/TARBP1/EHMT2/WDR4/NOP2/TRMT1/PRMT2/METTL1/THUMPD2/NSD2/TRMT6/SMYD2/KMT5C/SUV39H2/EMG1/DNMT1/KMT2B/DNMT3B/SETDB1/PRMT3/TRMT61A/METTL16/METTL3/KMT5A/DIMT1/WDR5/FTSJ3/METTL2A/PRMT6/CXXC1/RNMT/KMT2A/SUZ12/BMT2/SETD5/SMYD3/LCMT1/MRM1/METTL4/PRDM16/TRMT112/BUD23/EED/DOT1L/NSD1/SETD4/NSUN4/NSD3/EZH1/EEF1AKMT3/CARM1/FTSJ1/METTL21A/MRM2/METTL2B/SUV39H1/METTL8/PCMTD2/KMT2D/WDR82/METTL…
GO:0035257	nuclear hormone receptor binding	151	0.506839	1.35591	0.00835073	0.0899692	0.0749264	9439	tags=66%, list=32%, signal=45%	3159/6714/23532/5585/25879/51176/6604/5901/898/64210/3275/23636/5468/2288/171023/1022/4088/6597/190/23028/8805/55818/7533/90390/1488/8202/11176/6867/672/2521/5111/6605/9440/9862/142/408/9968/9326/23054/8896/24148/1616/81857/27086/7421/6879/64324/6882/7205/5916/5469/9325/3091/10865/79039/9324/81/3728/10474/9320/6047/8554/6934/6881/9612/10634/3727/55062/22938/6801/2033/9113/9969/5925/1655/9039/9611…	GO_MF	HMGA1/SRC/PRAME/PKN1/DCAF13/LEF1/SMARCD3/RAN/CCNE1/MMS19/PRMT2/NUP62/PPARG/FKBP4/ASXL1/CDK7/SMAD3/SMARCA4/NR0B1/KDM1A/TRIM24/KDM3A/YWHAH/MED30/CTBP2/NCOA3/BAZ2A/TACC1/BRCA1/FUS/PCNA/SMARCE1/MED17/MED24/PARP1/ARRB1/MED12/ZNHIT3/NCOA6/BUD31/PRPF6/DAXX/MED25/FOXP1/VDR/TAF7/NSD1/TAF11/TRIP6/RARG/MED1/TRIP4/HIF1A/ARID5A/DDX54/HMGN3/ACTN4/JUP/TADA3/TRIP12/RNF4/PIAS1/TCF7L2/TAF10/NCOR2/GAS2L1/JUND/WIPI1…
GO:0016891	endoribonuclease activity, producing 5'-phosphomonoesters	25	0.689628	1.46168	0.00851582	0.0912049	0.0759554	5953	tags=72%, list=20%, signal=57%	27161/9156/2237/54913/29102/80153/10535/10940/10556/328/10248/51163/54487/51367/79621/10557/246243/10799	GO_MF	AGO2/EXO1/FEN1/RPP25/DROSHA/EDC3/RNASEH2A/POP1/RPP30/APEX1/POP7/DBR1/DGCR8/POP5/RNASEH2B/RPP38/RNASEH1/RPP40
GO:0060228	phosphatidylcholine-sterol O-acyltransferase activator activity	6	-0.965014	-1.68956	0.00888889	0.0938334	0.0781445	1026	tags=100%, list=4%, signal=96%	348/341/336/335/116519	GO_MF	APOE/APOC1/APOA2/APOA1/APOA5
GO:0070063	RNA polymerase binding	72	0.573094	1.42073	0.00890869	0.0938334	0.0781445	9266	tags=58%, list=32%, signal=40%	6949/84232/27161/10541/56950/8518/9221/8202/3192/672/8106/1660/51322/9400/64754/55197/8725/6827/23248/57805/58506/23476/905/274/6881/51585/904/26523/2960/22828/54623/63935/123169/79577/84337/55250/23168/55140/57466/144108/26610/79871	GO_MF	TCOF1/MAF1/AGO2/ANP32B/SMYD2/ELP1/NOLC1/NCOA3/HNRNPU/BRCA1/PABPN1/DHX9/WAC/RECQL5/SMYD3/RPRD1A/URI1/SUPT4H1/RPRD2/CCAR2/SCAF1/BRD4/CCNT2/BIN1/TAF10/PCF11/CCNT1/AGO1/GTF2E1/SCAF8/PAF1/PCIF1/LEO1/CDC73/ELOF1/ELP2/RTF1/ELP3/SCAF4/SPTY2D1/ELP4/RPAP2
GO:0015245	fatty acid transmembrane transporter activity	7	-0.955051	-1.782	0.00896861	0.0938334	0.0781445	444	tags=57%, list=2%, signal=56%	6578/11001/10998/84879	GO_MF	SLCO2A1/SLC27A2/SLC27A5/MFSD2A
GO:0016713	oxidoreductase activity, acting on paired donors, with incorporation or reduction of molecular oxygen, reduced iron-sulfur protein as one donor, and incorporation of one atom of oxygen	7	-0.952156	-1.7766	0.00896861	0.0938334	0.0781445	905	tags=57%, list=3%, signal=55%	66002/1583/1579/8529	GO_MF	CYP4F12/CYP11A1/CYP4A11/CYP4F2
GO:0002039	p53 binding	66	0.582449	1.42573	0.00903955	0.0939186	0.0782155	8133	tags=67%, list=28%, signal=48%	4582/10919/25946/6597/6598/23028/8805/641/56950/3065/83596/29997/10197/55159/7157/6880/387893/80196/3329/83860/1616/754/27063/7158/112858/3091/8550/23476/57680/4487/56254/2033/117584/23368/1263/1938/3064/79813/10419/7011/9891/6872/1020/29117	GO_MF	MUC1/EHMT2/ZNF385A/SMARCA4/SMARCB1/KDM1A/TRIM24/BLM/SMYD2/HDAC1/BCL2L12/NOP53/PSME3/RFWD3/TP53/TAF9/KMT5A/RNF34/HSPD1/TAF3/DAXX/PTTG1IP/ANKRD1/TP53BP1/TP53RK/HIF1A/MAPKAPK5/BRD4/CHD8/MSX1/RNF20/EP300/RFFL/PPP1R13B/PLK3/EEF2/HTT/EHMT1/PRMT5/TEP1/NUAK1/TAF1/CDK5/BRD7
GO:0098631	cell adhesion mediator activity	59	0.600446	1.45663	0.00908059	0.0939186	0.0782155	5851	tags=46%, list=20%, signal=37%	4072/4059/3921/6282/302/3673/11135/11187/1829/1824/10298/4897/1832/5365/3875/10890/682/64221/55971/4070/961/3728/29091/1525/5499/9124/57453	GO_MF	EPCAM/BCAM/RPSA/S100A11/ANXA2/ITGA2/CDC42EP1/PKP3/DSG2/DSC2/PAK4/NRCAM/DSP/PLXNB3/KRT18/RAB10/BSG/ROBO3/BAIAP2L1/TACSTD2/CD47/JUP/STXBP6/CXADR/PPP1CA/PDLIM1/DSCAML1
GO:0016863	intramolecular oxidoreductase activity, transposing C=C bonds	13	-0.797564	-1.72259	0.00913242	0.0939186	0.0782155	1884	tags=69%, list=6%, signal=65%	1632/10682/1891/84650/3284/10455/3283/1962/2938	GO_MF	ECI1/EBP/ECH1/EBPL/HSD3B2/ECI2/HSD3B1/EHHADH/GSTA1
GO:0004721	phosphoprotein phosphatase activity	180	0.49253	1.33898	0.00923077	0.0939357	0.0782297	9961	tags=58%, list=34%, signal=39%	8612/1852/11156/1033/9787/54704/993/5802/995/5522/8898/994/10217/11266/5518/56940/5496/5501/5782/9989/23399/132160/25930/6305/80895/5784/1846/5536/84959/57460/29085/5528/9647/5771/5793/92609/10454/1844/54961/283871/85464/1847/10106/5532/5777/8446/28227/51496/2140/818/5770/5791/138639/5786/5509/5499/51657/134510/11072/52/5515/64419/192111/9562/5796/8036/8897/93650/27143/9150/26469/1850/114971/8493…	GO_MF	PLPP2/DUSP9/PTP4A3/CDKN3/DLGAP5/PDP1/CDC25A/PTPRS/CDC25C/PPP2R2C/MTMR2/CDC25B/CTDSPL/DUSP12/PPP2R1A/DUSP22/PPM1G/PPP1CC/PTPN12/PPP4R1/CTDNEP1/PPM1M/PTPN23/SBF1/ILKAP/PTPN14/DUSP4/PPP5C/UBASH3B/PPM1H/PHPT1/PPP2R5D/PPM1F/PTPN2/PTPRG/TIMM50/TAB1/DUSP2/SSH3/PGP/SSH2/DUSP5/CTDSP2/PPP3CB/PTPN6/DUSP11/PPP2R3B/CTDSPL2/EYA3/CAMK2G/PTPN1/PTPRE/PTPDC1/PTPRA/PPP1R3D/PPP1CA/STYXL1/UBLCP1/DUSP14/ACP1/PPP2CA/MT…
GO:0000993	RNA polymerase II complex binding	50	0.608766	1.43334	0.00923788	0.0939357	0.0782297	9119	tags=60%, list=31%, signal=41%	27161/56950/8518/8202/3192/1660/51322/9400/64754/55197/8725/6827/23248/57805/58506/23476/51585/26523/2960/22828/54623/63935/123169/79577/84337/55250/23168/55140/57466/26610	GO_MF	AGO2/SMYD2/ELP1/NCOA3/HNRNPU/DHX9/WAC/RECQL5/SMYD3/RPRD1A/URI1/SUPT4H1/RPRD2/CCAR2/SCAF1/BRD4/PCF11/AGO1/GTF2E1/SCAF8/PAF1/PCIF1/LEO1/CDC73/ELOF1/ELP2/RTF1/ELP3/SCAF4/ELP4
GO:0061650	ubiquitin-like protein conjugating enzyme activity	39	0.628627	1.43338	0.00931315	0.0941721	0.0784266	9431	tags=85%, list=32%, signal=57%	11065/29089/27338/65264/92912/63893/7329/7324/7321/7332/7322/55585/7334/10477/54926/118424/3093/55284/7336/7328/140739/7326/7319/6872/89910/7335/7320/51465/7325/7327/57448/997/9690	GO_MF	UBE2C/UBE2T/UBE2S/UBE2Z/UBE2Q2/UBE2O/UBE2I/UBE2E1/UBE2D1/UBE2L3/UBE2D2/UBE2Q1/UBE2N/UBE2E3/UBE2R2/UBE2J2/UBE2K/UBE2W/UBE2V2/UBE2H/UBE2F/UBE2G1/UBE2A/TAF1/UBE3B/UBE2V1/UBE2B/UBE2J1/UBE2E2/UBE2G2/BIRC6/CDC34/UBE3C
GO:0016594	glycine binding	15	-0.782028	-1.75713	0.00956938	0.0955044	0.0795361	484	tags=33%, list=2%, signal=33%	212/2904/63826/2731/27232	GO_MF	ALAS2/GRIN2B/SRR/GLDC/GNMT
GO:0015370	solute:sodium symporter activity	72	-0.518905	-1.58898	0.00961538	0.0955044	0.0795361	606	tags=19%, list=2%, signal=19%	8671/9963/10786/6540/10050/10246/6506/6539/6529/6505/284111/9154/6554/6580	GO_MF	SLC4A4/SLC23A1/SLC17A3/SLC6A13/SLC17A4/SLC17A2/SLC1A2/SLC6A12/SLC6A1/SLC1A1/SLC13A5/SLC28A1/SLC10A1/SLC22A1
GO:0017127	cholesterol transporter activity	18	-0.7143	-1.68712	0.00966184	0.0955044	0.0795361	1026	tags=56%, list=4%, signal=54%	337/54762/80765/348/338/336/64240/64241/335/116519	GO_MF	APOA4/GRAMD1C/STARD5/APOE/APOB/APOA2/ABCG5/ABCG8/APOA1/APOA5
GO:0120020	intermembrane cholesterol transfer activity	18	-0.7143	-1.68712	0.00966184	0.0955044	0.0795361	1026	tags=56%, list=4%, signal=54%	337/54762/80765/348/338/336/64240/64241/335/116519	GO_MF	APOA4/GRAMD1C/STARD5/APOE/APOB/APOA2/ABCG5/ABCG8/APOA1/APOA5
GO:0120015	intermembrane sterol transfer activity	19	-0.713039	-1.73789	0.00970874	0.0955044	0.0795361	1026	tags=53%, list=4%, signal=51%	337/54762/80765/348/338/336/64240/64241/335/116519	GO_MF	APOA4/GRAMD1C/STARD5/APOE/APOB/APOA2/ABCG5/ABCG8/APOA1/APOA5
GO:0070405	ammonium ion binding	73	-0.500715	-1.53769	0.00980392	0.0957166	0.0797128	2165	tags=21%, list=7%, signal=19%	1131/58488/3512/3357/6303/1812/337/57605/5104/341/336/1401/590/1137/116519	GO_MF	CHRM3/PCTP/JCHAIN/HTR2B/SAT1/DRD1/APOA4/PITPNM2/SERPINA5/APOC1/APOA2/CRP/BCHE/CHRNA4/APOA5
GO:0000980	RNA polymerase II distal enhancer sequence-specific DNA binding	94	0.547797	1.39666	0.00983607	0.0957166	0.0797128	7238	tags=49%, list=25%, signal=37%	4800/468/6599/3066/79365/6597/6598/55749/6421/642658/86/3065/7157/4841/6689/3217/6605/4297/9968/5971/10856/9242/1108/6688/4862/5928/3183/10620/1388/60/3202/3223/9112/57459/8932/1385/1386/53615/3216/4223/3215/6601/4802/7528/5970/6911	GO_MF	NFYA/ATF4/SMARCC1/HDAC2/BHLHE41/SMARCA4/SMARCB1/CCAR1/SFPQ/SCX/ACTL6A/HDAC1/TP53/NONO/SPIB/HOXB7/SMARCE1/KMT2A/MED12/RELB/RUVBL2/MSC/CHD4/SPI1/NPAS2/RBBP4/HNRNPC/ARID3B/ATF6B/ACTB/HOXA5/HOXC6/MTA1/GATAD2B/MBD2/CREB1/ATF2/MBD3/HOXB6/MEOX2/HOXB5/SMARCC2/NFYC/YY1/RELA/TBX6
GO:0050660	flavin adenine dinucleotide binding	77	-0.58931	-1.85023	0.00990099	0.0958331	0.0798098	1729	tags=43%, list=6%, signal=40%	1718/9645/6389/4843/25974/4835/84129/2108/1408/9131/1806/2330/2327/51/35/5447/4129/3712/36/34/79689/316/58510/2110/2639/2329/8564/8309/197257/2328/7498/33/1610	GO_MF	DHCR24/MICAL2/SDHA/NOS2/MMACHC/NQO2/ACAD11/ETFA/CRY2/AIFM1/DPYD/FMO5/FMO2/ACOX1/ACADS/POR/MAOB/IVD/ACADSB/ACADM/STEAP4/AOX1/PRODH2/ETFDH/GCDH/FMO4/KMO/ACOX2/LDHD/FMO3/XDH/ACADL/DAO
GO:0000062	fatty-acyl-CoA binding	20	-0.72495	-1.78822	0.010101	0.0963706	0.0802574	1783	tags=50%, list=6%, signal=47%	91452/80339/10455/3155/79777/2639/6342/134526/4329/33	GO_MF	ACBD5/PNPLA3/ECI2/HMGCL/ACBD4/GCDH/SCP2/ACOT12/ALDH6A1/ACADL
GO:0042623	ATPase activity, coupled	264	0.464739	1.28347	0.010101	0.0963706	0.0802574	8837	tags=56%, list=30%, signal=39%	486/7153/146909/4171/3832/7138/483/4175/79075/1107/528/5984/4176/3326/80119/5888/89845/476/81930/1663/4174/4363/1022/89891/21/3310/9296/6597/23400/8438/490/63922/7516/9585/3304/10694/4436/641/10126/10057/7919/51293/8655/7139/9619/481/308/1660/50485/57130/1778/5892/9928/7517/1763/51626/1781/2071/51182/10312/56897/2186/10521/56852/2965/51606/5982/4641/54821/8458/3303/2068/10721/5928/5981/3801/535/4…	GO_MF	FXYD2/TOP2A/KIF18B/MCM2/KIF11/TNNT1/ATP1B3/MCM6/DSCC1/CHD3/ATP6V1C1/RFC4/MCM7/HSP90AB1/PIF1/RAD51/ABCC10/ATP1A1/KIF18A/DDX11/MCM5/ABCC1/CDK7/WDR34/ABCA3/HSPA6/ATP6V1F/SMARCA4/ATP13A2/RAD54L/ATP2B1/CHTF18/XRCC2/KIF20B/HSPA1B/CCT8/MSH2/BLM/DNAL4/ABCC5/DDX39B/CD320/DYNLL1/TNNT2/ABCG1/ATP1B1/ANXA5/DHX9/SMARCAL1/ATP13A1/DYNC1H1/RAD51D/KIF14/XRCC3/DNA2/DYNC2LI1/DYNC1I2/ERCC3/HSPA14/TCIRG1/WRNIP1/BPTF/D…
GO:0044548	S100 protein binding	14	0.759355	1.43702	0.0101523	0.0963706	0.0802574	3386	tags=64%, list=12%, signal=57%	6271/6277/6282/302/27101/7430/311/8826/6285	GO_MF	S100A1/S100A6/S100A11/ANXA2/CACYBP/EZR/ANXA11/IQGAP1/S100B
GO:0061733	peptide-lysine-N-acetyltransferase activity	66	0.580844	1.4218	0.0101695	0.0963706	0.0802574	6064	tags=56%, list=21%, signal=44%	2648/79829/23326/10445/54934/55683/8202/8473/6880/5977/11091/11143/3054/9913/9329/284058/51230/8464/7862/114799/54107/6877/57325/10847/55274/10474/8888/8520/7994/80314/26122/80218/6871/6881/1386/79969/2033	GO_MF	KAT2A/NAA40/USP22/MCRS1/KANSL2/KANSL3/NCOA3/OGT/TAF9/DPF2/WDR5/KAT7/HCFC1/SUPT7L/GTF3C4/KANSL1/PHF20/SUPT3H/BRPF1/ESCO1/POLE3/TAF5/KAT14/SRCAP/PHF10/TADA3/MCM3AP/HAT1/KAT6A/EPC1/EPC2/NAA50/TADA2A/TAF10/ATF2/ATAT1/EP300
GO:0016278	lysine N-methyltransferase activity	57	0.590568	1.42385	0.0102389	0.096523	0.0803844	7018	tags=61%, list=24%, signal=47%	2146/10919/7468/56950/84787/79723/9757/9869/387893/11091/30827/4297/23512/55209/64754/63976/8726/84444/64324/54093/54904/2145/25895/151194/6839/8085/80335/399818/55870/4221/9739/2122/23067/79813/79918	GO_MF	EZH2/EHMT2/NSD2/SMYD2/KMT5C/SUV39H2/KMT2B/SETDB1/KMT5A/WDR5/CXXC1/KMT2A/SUZ12/SETD5/SMYD3/PRDM16/EED/DOT1L/NSD1/SETD4/NSD3/EZH1/EEF1AKMT3/METTL21A/SUV39H1/KMT2D/WDR82/EEF1AKMT2/ASH1L/MEN1/SETD1A/MECOM/SETD1B/EHMT1/SETD6
GO:0016279	protein-lysine N-methyltransferase activity	56	0.591423	1.41907	0.0103093	0.0966829	0.0805175	7018	tags=62%, list=24%, signal=48%	2146/10919/7468/56950/84787/79723/9757/9869/387893/11091/30827/4297/23512/55209/64754/63976/8726/84444/64324/54093/54904/2145/25895/151194/6839/8085/80335/399818/55870/4221/9739/2122/23067/79813/79918	GO_MF	EZH2/EHMT2/NSD2/SMYD2/KMT5C/SUV39H2/KMT2B/SETDB1/KMT5A/WDR5/CXXC1/KMT2A/SUZ12/SETD5/SMYD3/PRDM16/EED/DOT1L/NSD1/SETD4/NSD3/EZH1/EEF1AKMT3/METTL21A/SUV39H1/KMT2D/WDR82/EEF1AKMT2/ASH1L/MEN1/SETD1A/MECOM/SETD1B/EHMT1/SETD6
GO:0120013	intermembrane lipid transfer activity	23	-0.698568	-1.75954	0.0106383	0.0992542	0.0826589	1026	tags=52%, list=4%, signal=50%	337/54762/80765/348/338/336/7274/64240/4547/64241/335/116519	GO_MF	APOA4/GRAMD1C/STARD5/APOE/APOB/APOA2/TTPA/ABCG5/MTTP/ABCG8/APOA1/APOA5
GO:0097718	disordered domain specific binding	30	0.659551	1.44982	0.0108434	0.100649	0.0838203	7904	tags=74%, list=27%, signal=54%	8463/3326/51645/2597/7430/8202/7157/808/3303/805/3320/6240/4087/599/1213/161/23770/2697/5925/1677/4926/1499/3306	GO_MF	TEAD2/HSP90AB1/PPIL1/GAPDH/EZR/NCOA3/TP53/CALM3/HSPA1A/CALM2/HSP90AA1/RRM1/SMAD2/BCL2L2/CLTC/AP2A2/FKBP8/GJA1/RB1/DFFB/NUMA1/CTNNB1/HSPA2
GO:0004033	aldo-keto reductase (NADP) activity	26	-0.637683	-1.64828	0.0110497	0.101523	0.0845482	1420	tags=31%, list=5%, signal=29%	340811/1646/10327/9249/1109/22977/6718/127	GO_MF	AKR1C8P/AKR1C2/AKR1A1/DHRS3/AKR1C4/AKR7A3/AKR1D1/ADH4
GO:0016628	oxidoreductase activity, acting on the CH-CH group of donors, NAD or NADP as acceptor	26	-0.636582	-1.64543	0.0110497	0.101523	0.0845482	2087	tags=54%, list=7%, signal=50%	1717/1718/1646/1666/56898/1806/55825/26063/645/7108/6715/22949/6716/6718	GO_MF	DHCR7/DHCR24/AKR1C2/DECR1/BDH2/DPYD/PECR/DECR2/BLVRB/TM7SF2/SRD5A1/PTGR1/SRD5A2/AKR1D1
GO:0005085	guanyl-nucleotide exchange factor activity	210	0.480671	1.31666	0.0112474	0.102818	0.0856265	9786	tags=60%, list=34%, signal=40%	79574/9181/1894/55920/29098/10045/84904/5866/1936/1933/51195/25894/64857/84079/9266/5863/51399/1104/221002/9909/84033/89846/389541/80851/8890/10565/6305/54869/55785/126432/26297/58485/89781/27237/8567/5877/613/50650/64283/57221/60626/10160/23258/9826/8893/26230/8729/27128/9828/414918/9827/55701/29/128272/22930/85440/55004/25782/201163/140775/55200/10451/10542/7409/55255/79961/51622/3257/221178/72…	GO_MF	EPS8L3/ARHGEF2/ECT2/RCC2/RANGRF/SH2D3A/ARHGEF39/RAB3IL1/EEF1D/EEF1B2/RAPGEFL1/PLEKHG4/PLEKHG2/ANKRD27/CYTH2/RGL2/TRAPPC4/RCC1/RASGEF1A/DENND4B/OBSCN/FGD3/LAMTOR4/SH3BP5L/EIF2B4/ARFGEF1/SBF1/EPS8L1/FGD6/RINL/SERGEF/TRAPPC1/HPS4/ARHGEF16/MADD/RABIF/BCR/ARHGEF3/ARHGEF28/ARFGEF3/RIC8A/FARP1/DENND5A/ARHGEF11/EIF2B5/TIAM2/GBF1/CYTH4/ARHGEF17/DENND6B/RGP1/ARHGEF40/ABR/ARHGEF19/RAB3GAP1/DOCK7/LAMTOR1/RAB…
GO:0008168	methyltransferase activity	204	0.481002	1.31524	0.0113169	0.10284	0.0856454	8960	tags=67%, list=31%, signal=46%	2091/1788/10322/7298/3276/2146/6894/10919/10785/155400/4839/55621/3275/4234/118881/80745/7468/51605/56950/84787/79723/10436/1786/55039/55695/9757/1789/9869/10196/96764/124512/27037/29081/115708/79066/56339/387893/27292/11091/117246/339175/55170/11108/92342/30827/8731/4297/23512/154743/55209/64754/51451/79922/64863/63976/51504/114049/8726/84444/64324/54093/64745/387338/4548/283742/54904/2145/25895…	GO_MF	FBL/DNMT3A/SMYD5/TYMS/PRMT1/EZH2/TARBP1/EHMT2/WDR4/NSUN5P1/NOP2/TRMT1/PRMT2/METTL1/COMTD1/THUMPD2/NSD2/TRMT6/SMYD2/KMT5C/SUV39H2/EMG1/DNMT1/TRMT12/NSUN5/KMT2B/DNMT3B/SETDB1/PRMT3/TGS1/METTL23/TRMT2A/METTL5/TRMT61A/METTL16/METTL3/KMT5A/DIMT1/WDR5/FTSJ3/METTL2A/PRMT6/PRDM4/METTL18/CXXC1/RNMT/KMT2A/SUZ12/BMT2/SETD5/SMYD3/LCMT1/MRM1/METTL4/PRDM16/TRMT112/BUD23/EED/DOT1L/NSD1/SETD4/METTL17/NSUN4/MTR/F…
GO:0043022	ribosome binding	57	0.583975	1.40796	0.0113766	0.10284	0.0856454	10297	tags=81%, list=35%, signal=52%	3921/10399/56648/29789/10196/10985/7917/53918/25875/708/6730/1984/25929/8260/54915/27335/83939/23107/80155/253260/3692/6731/6185/2107/253943/54516/8225/1938/5018/84305/3954/29927/79612/3309/90459/80149/6728/3508/137994/64506/79631/9617/1965/60558/51119/219402	GO_MF	RPSA/RACK1/EIF5A2/OLA1/PRMT3/GCN1/BAG6/PELO/LETMD1/C1QBP/SRP68/EIF5A/GEMIN5/NAA10/YTHDF1/EIF3K/EIF2A/MRPS27/NAA15/RICTOR/EIF6/SRP72/RPN2/ETF1/YTHDF3/MTRF1L/GTPBP6/EEF2/OXA1L/PYM1/LETM1/SEC61A1/NAA16/HSPA5/ERI1/ZC3H12A/SRP19/IGHMBP2/LETM2/CPEB1/EFL1/MTRF1/EIF2S1/GUF1/SBDS/MTIF3
GO:0005496	steroid binding	95	-0.53146	-1.76125	0.0114943	0.10284	0.0856454	1258	tags=28%, list=4%, signal=27%	9971/4306/6783/6095/337/975/309/54762/80765/348/2099/6462/6097/866/10857/54658/336/6342/2638/335/367/116519/6718/345/319/1576/3290	GO_MF	NR1H4/NR3C2/SULT1E1/RORA/APOA4/CD81/ANXA6/GRAMD1C/STARD5/APOE/ESR1/SHBG/RORC/SERPINA6/PGRMC1/UGT1A1/APOA2/SCP2/GC/APOA1/AR/APOA5/AKR1D1/APOC3/APOF/CYP3A4/HSD11B1
GO:0017070	U6 snRNA binding	13	0.773281	1.45061	0.0114943	0.10284	0.0856454	5961	tags=92%, list=20%, signal=73%	57819/25804/7919/51691/51690/79066/9128/1984/55696/9733/10594/26834	GO_MF	LSM2/LSM4/DDX39B/LSM8/LSM7/METTL16/PRPF4/EIF5A/RBM22/SART3/PRPF8/RNU4-2
GO:0003743	translation initiation factor activity	49	0.611902	1.43835	0.011534	0.10284	0.0856454	5200	tags=57%, list=18%, signal=47%	3646/8667/8664/27161/8662/1968/1975/8894/1973/10987/8562/8890/1974/8665/9669/10480/1939/51386/10209/8893/27335/84285/83939/1982/9470/8666/3692/8669	GO_MF	EIF3E/EIF3H/EIF3D/AGO2/EIF3B/EIF2S3/EIF4B/EIF2S2/EIF4A1/COPS5/DENR/EIF2B4/EIF4A2/EIF3F/EIF5B/EIF3M/EIF2D/EIF3L/EIF1/EIF2B5/EIF3K/EIF1AD/EIF2A/EIF4G2/EIF4E2/EIF3G/EIF6/EIF3J
GO:0005048	signal sequence binding	45	0.611582	1.41753	0.0116959	0.103773	0.0864218	7512	tags=60%, list=26%, signal=45%	3838/3837/163/9804/3843/9221/10945/79711/84134/6730/100101267/30000/1173/3842/29928/9972/11015/6727/8021/57214/8315/9577/9883/4928/9818/29927/30819	GO_MF	KPNA2/KPNB1/AP2B1/TOMM20/IPO5/NOLC1/KDELR1/IPO4/TOMM40L/SRP68/POM121C/TNPO2/AP2M1/TNPO1/TIMM22/NUP153/KDELR3/SRP14/NUP214/CEMIP/BRAP/BABAM2/POM121/NUP98/NUP58/SEC61A1/KCNIP2
GO:0008175	tRNA methyltransferase activity	33	0.635963	1.41188	0.0119617	0.105349	0.0877346	8960	tags=82%, list=31%, signal=57%	6894/10785/55621/4234/80745/51605/55039/115708/339175/54482/24140/55798/79828/127253/131965/158234/25917/54931/144233/91801/51531/57570/55006/60487/79979/152992/54888	GO_MF	TARBP1/WDR4/TRMT1/METTL1/THUMPD2/TRMT6/TRMT12/TRMT61A/METTL2A/TRMT13/FTSJ1/METTL2B/METTL8/TYW3/METTL6/TRMT10B/THUMPD3/TRMT10C/BCDIN3D/ALKBH8/TRMO/TRMT5/TRMT61B/TRMT11/TRMT2B/TRMT44/NSUN2
GO:0004867	serine-type endopeptidase inhibitor activity	92	-0.54948	-1.77662	0.0120482	0.105349	0.0877346	1393	tags=26%, list=5%, signal=25%	7035/5265/5045/5858/3698/5037/12/5176/3700/5104/866/5345/259/51156/710/3053/5267/6590/3699/3697/6906/256394/462/3273	GO_MF	TFPI/SERPINA1/FURIN/PZP/ITIH2/PEBP1/SERPINA3/SERPINF1/ITIH4/SERPINA5/SERPINA6/SERPINF2/AMBP/SERPINA10/SERPING1/SERPIND1/SERPINA4/SLPI/ITIH3/ITIH1/SERPINA7/SERPINA11/SERPINC1/HRG
GO:0140142	nucleocytoplasmic carrier activity	30	0.654954	1.43971	0.0120482	0.105349	0.0877346	8930	tags=83%, list=31%, signal=58%	3838/57510/5901/3837/1434/10204/3843/56478/79711/23039/51501/30000/3842/55705/7514/23214/8021/3840/23534/10073/55374/3841/51194/64901/64328	GO_MF	KPNA2/XPO5/RAN/KPNB1/CSE1L/NUTF2/IPO5/EIF4ENIF1/IPO4/XPO7/HIKESHI/TNPO2/TNPO1/IPO9/XPO1/XPO6/NUP214/KPNA4/TNPO3/SNUPN/TMCO6/KPNA5/IPO11/RANBP17/XPO4
GO:0042562	hormone binding	99	-0.495235	-1.64231	0.0121951	0.105404	0.0877806	1658	tags=30%, list=6%, signal=29%	10266/79602/30061/1131/2908/3643/7068/5746/4883/4835/3624/2847/1910/10203/11057/7433/1956/5295/1428/216/10267/3953/6462/1393/1137/2690/367/2642/552/7276	GO_MF	RAMP2/ADIPOR2/SLC40A1/CHRM3/NR3C1/INSR/THRB/PTH2R/NPR3/NQO2/INHBA/MCHR1/EDNRB/CALCRL/ABHD2/VIPR1/EGFR/PIK3R1/CRYM/ALDH1A1/RAMP1/LEPR/SHBG/CRHBP/CHRNA4/GHR/AR/GCGR/AVPR1A/TTR
GO:0008135	translation factor activity, RNA binding	81	0.556033	1.39545	0.0122631	0.105404	0.0877806	7763	tags=60%, list=27%, signal=44%	3646/8667/8664/27161/1936/1933/54676/56648/8662/1968/1975/8894/1915/1973/10987/10985/8562/8890/1974/8665/9669/10480/1984/1939/51386/10209/8893/27335/84285/83939/23/91574/1982/9470/8666/3692/8669/9567/1937/2107/1967/23708/54516/1938/8661/4528/3396/10289/8892	GO_MF	EIF3E/EIF3H/EIF3D/AGO2/EEF1D/EEF1B2/GTPBP2/EIF5A2/EIF3B/EIF2S3/EIF4B/EIF2S2/EEF1A1/EIF4A1/COPS5/GCN1/DENR/EIF2B4/EIF4A2/EIF3F/EIF5B/EIF3M/EIF5A/EIF2D/EIF3L/EIF1/EIF2B5/EIF3K/EIF1AD/EIF2A/ABCF1/C12orf65/EIF4G2/EIF4E2/EIF3G/EIF6/EIF3J/GTPBP1/EEF1G/ETF1/EIF2B1/GSPT2/MTRF1L/EEF2/EIF3A/MTIF2/MRPL58/EIF1B/EIF2B2
GO:0008234	cysteine-type peptidase activity	181	0.48838	1.32799	0.0122951	0.105404	0.0877806	9646	tags=51%, list=33%, signal=34%	642/7345/1515/827/1075/29108/835/23326/57602/27005/11132/55139/23192/9986/10987/9700/10713/389856/26168/8665/84182/55611/826/29843/51029/7398/51633/64129/9097/10892/27283/6650/9960/55432/9929/54629/837/823/7128/10213/159195/1513/841/23252/824/10617/7353/25862/80124/64854/8078/55230/126119/220213/23358/114803/388743/57337/54858/839/57695/26054/9736/205564/843/57646/8237/10010/23032/8837/84132/1086…	GO_MF	BLMH/UCHL1/CTSV/CAPN6/CTSC/PYCARD/CASP2/USP22/USP36/USP21/CAPN10/ANKZF1/ATG4B/RCE1/COPS5/ESPL1/USP39/USP27X/SENP3/EIF3F/MINDY4/OTUB1/CAPNS1/SENP1/DESI2/USP1/OTUD6B/TINAGL1/USP14/MALT1/TINAG/CAPN15/USP3/YOD1/JOSD1/MINDY2/CASP4/CAPN1/TNFAIP3/PSMD14/USP54/CTSK/CASP8/OTUD3/CAPN2/STAMBP/UFD1/USP49/VCPIP1/USP46/USP5/USP40/JOSD2/OTUD1/USP24/MYSM1/CAPN8/SENP7/PGPEP1/CASP6/USP37/SENP6/USP34/SENP5/CASP10/U…
GO:0070491	repressing transcription factor binding	70	0.559151	1.37942	0.0123318	0.105404	0.0877806	9069	tags=69%, list=31%, signal=47%	4609/80139/6929/51053/8195/51564/3066/5468/54531/10915/57504/23468/23613/3065/3516/10014/7090/6908/1108/6667/6717/5467/1487/9219/9112/3087/11218/6934/5932/9759/25942/129880/55929/5970/7088/583/2958/55212/6772/1499/26155/585/3146/860/582/1977/9734/166968	GO_MF	MYC/ZNF703/TCF3/GMNN/MKKS/HDAC7/HDAC2/PPARG/MIER2/TCERG1/MTA3/CBX5/ZMYND8/HDAC1/RBPJ/HDAC5/TLE3/TBP/CHD4/SP1/SRI/PPARD/CTBP1/MTA2/MTA1/HHEX/DDX20/TCF7L2/RBBP8/HDAC4/SIN3A/BBS5/DMAP1/RELA/TLE1/BBS2/GTF2A2/BBS7/STAT1/CTNNB1/NOC2L/BBS4/HMGB1/RUNX2/BBS1/EIF4E/HDAC9/MIER3
GO:0004497	monooxygenase activity	97	-0.809428	-2.66922	0.0123457	0.105404	0.0877806	1487	tags=58%, list=5%, signal=55%	5740/22952/339761/5092/340811/9645/9023/26002/4843/204801/1646/260293/113612/2330/2327/66002/1571/392636/1621/1543/1577/1592/10826/64816/1564/126410/1551/6307/1593/1583/1109/285440/1573/51302/2329/1586/1553/5053/8564/1544/4051/1562/57834/2328/284541/1579/1559/1555/1581/6718/8529/1549/1558/1576/1582/1548	GO_MF	PTGIS/CYP2G1P/CYP27C1/PCBD1/AKR1C8P/MICAL2/CH25H/MOXD1/NOS2/NLRP11/AKR1C2/CYP4X1/CYP2U1/FMO5/FMO2/CYP4F12/CYP2E1/AGMO/DBH/CYP1A1/CYP3A5/CYP26A1/FAXDC2/CYP3A43/CYP2D7/CYP4F22/CYP3A7/MSMO1/CYP27A1/CYP11A1/AKR1C4/CYP4V2/CYP2J2/CYP39A1/FMO4/CYP17A1/CYP2A13/PAH/KMO/CYP1A2/CYP4F3/CYP2C18/CYP4F11/FMO3/CYP4A22/CYP4A11/CYP2C9/CYP2B6/CYP7A1/AKR1D1/CYP4F2/CYP2A7/CYP2C8/CYP3A4/CYP8B1/CYP2A6
GO:0004402	histone acetyltransferase activity	64	0.577332	1.40913	0.0124858	0.105614	0.0879556	9567	tags=72%, list=33%, signal=48%	2648/79829/23326/10445/54934/55683/8202/8473/6880/5977/11091/11143/3054/9913/9329/284058/51230/8464/7862/54107/6877/57325/10847/55274/10474/8888/8520/7994/80314/26122/80218/6871/6881/1386/2033/151050/6883/675/51773/6872/55140/54556/23522/51616/10524/79903	GO_MF	KAT2A/NAA40/USP22/MCRS1/KANSL2/KANSL3/NCOA3/OGT/TAF9/DPF2/WDR5/KAT7/HCFC1/SUPT7L/GTF3C4/KANSL1/PHF20/SUPT3H/BRPF1/POLE3/TAF5/KAT14/SRCAP/PHF10/TADA3/MCM3AP/HAT1/KAT6A/EPC1/EPC2/NAA50/TADA2A/TAF10/ATF2/EP300/KANSL1L/TAF12/BRCA2/RSF1/TAF1/ELP3/ING3/KAT6B/TAF9B/KAT5/NAA60
GO:1901981	phosphatidylinositol phosphate binding	154	0.499239	1.33832	0.012487	0.105614	0.0879556	9420	tags=60%, list=32%, signal=41%	7429/55353/29127/50807/302/11033/55041/3784/5217/8324/7289/23400/27131/23236/56288/285590/8473/84033/56270/80196/5216/81609/116985/6548/23647/8826/55876/59339/253725/91404/11021/53373/4137/8729/9026/79792/29916/55204/4689/85026/55803/9644/57664/29091/153090/653361/27111/11344/4900/55062/80183/55763/8724/5341/889/59338/114879/84725/654817/129880/64333/79958/25851/26100/84069/3759/9846/64005/54477/…	GO_MF	VIL1/LAPTM4B/RACGAP1/ASAP1/ANXA2/ADAP1/PLEKHB2/KCNQ1/PFN2/FZD7/TULP3/ATP13A2/SNX5/PLCB1/PARD3/SH3PXD2B/OGT/OBSCN/WDR45B/RNF34/PFN1/SNX27/ARAP1/SLC9A1/ARFIP2/IQGAP1/GSDMB/PLEKHA2/WASHC2C/SESTD1/RAB35/TPCN1/MAPT/GBF1/HIP1R/GSDMD/SNX11/GOLPH3L/NCF4/ARRDC1-AS1/ADAP2/SH3PXD2A/PLEKHA4/STXBP6/DAB2IP/NCF1/SDCBP2/TWF2/NRGN/WIPI1/RUBCNL/EXOC1/SNX3/PLEK/KRIT1/PLEKHA1/OSBPL5/PLEKHA8/NCF1C/BBS5/ARHGAP9/DENND1…
GO:0098632	cell-cell adhesion mediator activity	50	0.598551	1.40928	0.0127021	0.106934	0.0890545	5851	tags=48%, list=20%, signal=38%	4072/6282/302/11135/11187/1829/1824/10298/4897/1832/5365/3875/10890/682/64221/55971/4070/961/3728/29091/1525/5499/9124/57453	GO_MF	EPCAM/S100A11/ANXA2/CDC42EP1/PKP3/DSG2/DSC2/PAK4/NRCAM/DSP/PLXNB3/KRT18/RAB10/BSG/ROBO3/BAIAP2L1/TACSTD2/CD47/JUP/STXBP6/CXADR/PPP1CA/PDLIM1/DSCAML1
GO:0016019	peptidoglycan receptor activity	5	-0.970733	-1.67516	0.012766	0.106936	0.0890564	272	tags=60%, list=1%, signal=59%	8993/929/114770	GO_MF	PGLYRP1/CD14/PGLYRP2
GO:0015294	solute:cation symporter activity	102	-0.437326	-1.44605	0.0128205	0.106936	0.0890564	1980	tags=21%, list=7%, signal=19%	345274/6557/154091/51296/6564/8671/9963/10786/56606/6540/10050/81031/10246/6506/6539/6529/6505/284111/9154/6554/6580	GO_MF	SLC10A6/SLC12A1/SLC2A12/SLC15A3/SLC15A1/SLC4A4/SLC23A1/SLC17A3/SLC2A9/SLC6A13/SLC17A4/SLC2A10/SLC17A2/SLC1A2/SLC6A12/SLC6A1/SLC1A1/SLC13A5/SLC28A1/SLC10A1/SLC22A1
GO:0016896	exoribonuclease activity, producing 5'-phosphomonoesters	36	0.627057	1.411	0.0129717	0.107701	0.0896932	8049	tags=69%, list=28%, signal=50%	57472/54512/56915/23404/81875/51010/23016/167227/4848/255967/23357/22803/87178/25996/5394/29883/9337/5393/129563/114034/90806/79033/79650/23019/90459	GO_MF	CNOT6/EXOSC4/EXOSC5/EXOSC2/ISG20L2/EXOSC3/EXOSC7/DCP2/CNOT2/PAN3/ANGEL1/XRN2/PNPT1/REXO2/EXOSC10/CNOT7/CNOT8/EXOSC9/DIS3L2/TOE1/ANGEL2/ERI3/USB1/CNOT1/ERI1
GO:0003997	acyl-CoA oxidase activity	6	-0.941043	-1.64759	0.0133333	0.10971	0.0913667	976	tags=83%, list=3%, signal=81%	8310/51/30/8309/33	GO_MF	ACOX3/ACOX1/ACAA1/ACOX2/ACADL
GO:0009055	electron transfer activity	106	-0.475955	-1.58403	0.0135135	0.10971	0.0913667	1374	tags=27%, list=5%, signal=26%	4835/170712/6392/2108/10327/2745/2230/6390/9249/8659/5447/4129/5860/1339/79689/6715/1109/2731/316/2110/1528/217/23498/1544/29958/22977/7498/8630/8608	GO_MF	NQO2/COX7B2/SDHD/ETFA/AKR1A1/GLRX/FDX1/SDHB/DHRS3/ALDH4A1/POR/MAOB/QDPR/COX6A2/STEAP4/SRD5A1/AKR1C4/GLDC/AOX1/ETFDH/CYB5A/ALDH2/HAAO/CYP1A2/DMGDH/AKR7A3/XDH/HSD17B6/RDH16
GO:0035064	methylated histone binding	65	0.574786	1.4053	0.01359	0.10971	0.0913667	9088	tags=66%, list=31%, signal=46%	26147/29128/84733/57332/23468/23613/5252/22823/8535/5977/11091/84289/9425/54892/23512/6879/54799/23310/10927/11137/7158/55904/26013/57680/2956/546/51147/5253/139886/23378/148479/222229/1105/10943/5927/124359/54737/6872/83746/10771/54556/5929/474343	GO_MF	PHF19/UHRF1/CBX2/CBX8/CBX5/ZMYND8/PHF1/MTF2/CBX4/DPF2/WDR5/ING5/CDYL/NCAPG2/SUZ12/TAF7/MBTD1/NCAPD3/SPIN1/PWP1/TP53BP1/KMT2E/L3MBTL1/CHD8/MSH6/ATRX/ING4/PHF2/SPIN4/RRP8/PHF13/LRWD1/CHD1/MSL3/KDM5A/CDYL2/MPHOSPH8/TAF1/L3MBTL2/ZMYND11/ING3/RBBP5/SPIN2B
GO:0140034	methylation-dependent protein binding	65	0.574786	1.4053	0.01359	0.10971	0.0913667	9088	tags=66%, list=31%, signal=46%	26147/29128/84733/57332/23468/23613/5252/22823/8535/5977/11091/84289/9425/54892/23512/6879/54799/23310/10927/11137/7158/55904/26013/57680/2956/546/51147/5253/139886/23378/148479/222229/1105/10943/5927/124359/54737/6872/83746/10771/54556/5929/474343	GO_MF	PHF19/UHRF1/CBX2/CBX8/CBX5/ZMYND8/PHF1/MTF2/CBX4/DPF2/WDR5/ING5/CDYL/NCAPG2/SUZ12/TAF7/MBTD1/NCAPD3/SPIN1/PWP1/TP53BP1/KMT2E/L3MBTL1/CHD8/MSH6/ATRX/ING4/PHF2/SPIN4/RRP8/PHF13/LRWD1/CHD1/MSL3/KDM5A/CDYL2/MPHOSPH8/TAF1/L3MBTL2/ZMYND11/ING3/RBBP5/SPIN2B
GO:0003857	3-hydroxyacyl-CoA dehydrogenase activity	8	-0.910292	-1.72368	0.0136364	0.10971	0.0913667	1261	tags=88%, list=4%, signal=84%	3032/7923/3028/3295/3033/51084/1962	GO_MF	HADHB/HSD17B8/HSD17B10/HSD17B4/HADH/CRYL1/EHHADH
GO:0005324	long-chain fatty acid transporter activity	11	-0.804527	-1.67207	0.0136986	0.10971	0.0913667	304	tags=36%, list=1%, signal=36%	2167/2168/11001/10998	GO_MF	FABP4/FABP1/SLC27A2/SLC27A5
GO:0015250	water channel activity	11	-0.7865	-1.6346	0.0136986	0.10971	0.0913667	2633	tags=55%, list=9%, signal=50%	364/363/358/4284/343/366	GO_MF	AQP7/AQP6/AQP1/MIP/AQP8/AQP9
GO:0015355	secondary active monocarboxylate transmembrane transporter activity	11	-0.794539	-1.65131	0.0136986	0.10971	0.0913667	606	tags=45%, list=2%, signal=45%	345274/6540/6539/6529/6554	GO_MF	SLC10A6/SLC6A13/SLC6A12/SLC6A1/SLC10A1
GO:0015187	glycine transmembrane transporter activity	8	0.848381	1.45498	0.0140665	0.11216	0.093407	3965	tags=38%, list=14%, signal=32%	6536/92745/206358	GO_MF	SLC6A9/SLC38A5/SLC36A1
GO:0060090	molecular adaptor activity	228	0.467363	1.28406	0.0142712	0.113096	0.094186	7352	tags=45%, list=25%, signal=34%	6714/8440/10399/10045/1856/23542/64210/8662/6602/2125/2288/10152/393/6804/6624/57506/3927/163/10603/23468/23623/23363/10093/143098/389541/117854/8506/286257/9047/23299/10256/56990/1601/9425/409/392/408/6464/6548/10016/8826/3054/10657/23162/2885/10432/2068/1173/8844/55824/9456/4137/9026/55823/113419/339451/81569/8027/636/54815/1399/51127/55803/55004/9894/10451/10121/3312/10542/25970/57521/153090/1…	GO_MF	SRC/NCK2/RACK1/SH2D3A/DVL2/MAPK8IP2/MMS19/EIF3B/SMARCD1/EVPL/FKBP4/ABI2/ARHGAP4/STX1A/FSCN1/MAVS/LASP1/AP2B1/SH2B2/CBX5/RUSC1/OBSL1/ARPC4/MPP7/LAMTOR4/TRIM6/CNTNAP1/PAXX/SH2D2A/BICD2/CNKSR1/CDC42SE2/DAB2/CDYL/ARRB2/ARHGAP1/ARRB1/SHC1/SLC9A1/PDCD6/IQGAP1/HCFC1/KHDRBS1/MAPK8IP3/GRB2/RBM14/ERCC2/AP2M1/KSR1/PAG1/HOMER1/MAPT/HIP1R/VPS11/TEX261/KLHL17/ACTL8/STAM/BICD1/GATAD2A/CRKL/TRIM17/ADAP2/LAMTOR1/…
GO:0004518	nuclease activity	191	0.480009	1.31046	0.014359	0.113096	0.094186	7705	tags=53%, list=26%, signal=40%	4830/6188/283989/27161/57472/146956/54512/5424/9156/83940/2237/54913/56915/57109/29102/8635/5169/92667/80153/4361/23404/146857/7247/10535/28987/81875/80746/10940/51010/7517/1763/9797/5810/10556/53918/197342/5883/51692/328/1773/1653/10248/23016/51163/11284/167227/1797/2067/64421/4848/54487/64858/51367/201164/80198/255967/79621/55775/4968/23357/10557/79042/5889/22803/23052/51567/64782/5932/87178/25…	GO_MF	NME1/RPS3/TSEN54/AGO2/CNOT6/EME1/EXOSC4/POLD1/EXO1/TATDN1/FEN1/RPP25/EXOSC5/REXO4/DROSHA/RNASET2/ENPP3/MGME1/EDC3/MRE11/EXOSC2/SLFN13/TSN/RNASEH2A/NOB1/ISG20L2/TSEN2/POP1/EXOSC3/XRCC3/DNA2/TATDN2/RAD1/RPP30/PELO/EME2/RAD9A/CPSF3/APEX1/DNASE1/DDX1/POP7/EXOSC7/DBR1/PNKP/DCP2/DXO/ERCC1/DCLRE1C/CNOT2/DGCR8/DCLRE1B/POP5/PLD6/MUS81/PAN3/RNASEH2B/TDP1/OGG1/ANGEL1/RPP38/TSEN34/RAD51C/XRN2/ENDOD1/TDP2/AEN…
GO:0000175	3'-5'-exoribonuclease activity	34	0.628947	1.39777	0.0143713	0.113096	0.094186	8049	tags=71%, list=28%, signal=51%	57472/54512/56915/23404/81875/51010/23016/4848/255967/23357/22803/87178/25996/5394/29883/9337/5393/129563/114034/90806/79033/79650/23019/90459	GO_MF	CNOT6/EXOSC4/EXOSC5/EXOSC2/ISG20L2/EXOSC3/EXOSC7/CNOT2/PAN3/ANGEL1/XRN2/PNPT1/REXO2/EXOSC10/CNOT7/CNOT8/EXOSC9/DIS3L2/TOE1/ANGEL2/ERI3/USB1/CNOT1/ERI1
GO:0043130	ubiquitin binding	74	0.564262	1.40096	0.0144605	0.113305	0.0943607	5862	tags=49%, list=20%, signal=39%	7153/7345/1164/3315/51366/81858/23636/4088/91544/51160/23163/1163/10616/8480/7852/3300/9184/51035/550/55611/57787/55666/130617/26043/9025/22954/7334/57599/8878/329/165324/7128/7251/23197/55968/8078	GO_MF	TOP2A/UCHL1/CKS2/HSPB1/UBR5/SHARPIN/NUP62/SMAD3/UBXN11/VPS28/GGA3/CKS1B/RBCK1/RAE1/CXCR4/DNAJB2/BUB3/UBXN1/AUP1/OTUB1/MARK4/NPLOC4/ZFAND2B/UBXN7/RNF8/TRIM32/UBE2N/WDR48/SQSTM1/BIRC2/UBXN2A/TNFAIP3/TSG101/FAF2/NSFL1C/USP5
GO:0051059	NF-kappaB binding	29	0.655395	1.43059	0.0145455	0.11348	0.0945059	7418	tags=83%, list=25%, signal=62%	4869/8904/3066/55662/307/3065/149951/328/25855/5467/10270/8841/64320/80279/1029/92140/170622/2033/8915/5970/79918/6875/84807/11124	GO_MF	NPM1/CPNE1/HDAC2/HIF1AN/ANXA4/HDAC1/COMMD7/APEX1/BRMS1/PPARD/AKAP8/HDAC3/RNF25/CDK5RAP3/CDKN2A/MTDH/COMMD6/EP300/BCL10/RELA/SETD6/TAF4B/NFKBID/FAF1
GO:0050661	NADP binding	50	-0.537495	-1.54981	0.0147059	0.114239	0.0951381	1609	tags=40%, list=6%, signal=38%	4843/3417/1666/84869/11112/1806/2330/2327/23530/5447/9563/5860/1428/7108/9380/6715/847/2329/2328/554235	GO_MF	NOS2/IDH1/DECR1/CBR4/HIBADH/DPYD/FMO5/FMO2/NNT/POR/H6PD/QDPR/CRYM/TM7SF2/GRHPR/SRD5A1/CAT/FMO4/FMO3/ASPDH
GO:0017046	peptide hormone binding	47	-0.571469	-1.60287	0.0148148	0.114593	0.0954333	2721	tags=40%, list=9%, signal=37%	5745/8484/2692/10266/30061/3643/5746/4883/3624/1910/10203/7433/5295/10267/3953/1393/2690/2642/552	GO_MF	PTH1R/GALR3/GHRHR/RAMP2/SLC40A1/INSR/PTH2R/NPR3/INHBA/EDNRB/CALCRL/VIPR1/PIK3R1/RAMP1/LEPR/CRHBP/GHR/GCGR/AVPR1A
GO:0061631	ubiquitin conjugating enzyme activity	37	0.625625	1.41208	0.0153121	0.117936	0.0982171	9431	tags=84%, list=32%, signal=57%	11065/29089/27338/65264/92912/63893/7324/7321/7332/7322/55585/7334/10477/54926/118424/3093/55284/7336/7328/7326/7319/6872/89910/7335/7320/51465/7325/7327/57448/997/9690	GO_MF	UBE2C/UBE2T/UBE2S/UBE2Z/UBE2Q2/UBE2O/UBE2E1/UBE2D1/UBE2L3/UBE2D2/UBE2Q1/UBE2N/UBE2E3/UBE2R2/UBE2J2/UBE2K/UBE2W/UBE2V2/UBE2H/UBE2G1/UBE2A/TAF1/UBE3B/UBE2V1/UBE2B/UBE2J1/UBE2E2/UBE2G2/BIRC6/CDC34/UBE3C
GO:0016874	ligase activity	122	-0.38122	-1.28677	0.015625	0.119486	0.0995078	1564	tags=20%, list=5%, signal=19%	64087/80221/55902/79611/1503/7318/5095/51703/5096/8801/6296/5091/10588/445/4522/32/116285/2180/11001/348158/54988/123876/10998/1373	GO_MF	MCCC2/ACSF2/ACSS2/ACSS3/CTPS1/UBA7/PCCA/ACSL5/PCCB/SUCLG2/ACSM3/PC/MTHFS/ASS1/MTHFD1/ACACB/ACSM1/ACSL1/SLC27A2/ACSM2B/ACSM5/ACSM2A/SLC27A5/CPS1
GO:1990948	ubiquitin ligase inhibitor activity	5	0.907989	1.43929	0.0156454	0.119486	0.0995078	2685	tags=100%, list=9%, signal=91%	9349/6201/6125/26271/6135	GO_MF	RPL23/RPS7/RPL5/FBXO5/RPL11
GO:0016614	oxidoreductase activity, acting on CH-OH group of donors	125	-0.682239	-2.34005	0.015873	0.119709	0.0996937	1586	tags=37%, list=5%, signal=35%	79001/3417/3418/1646/3284/10202/7923/56898/84869/11112/10327/873/51171/3028/9249/9563/3295/3283/9380/5959/3033/51084/1109/130/22949/6652/137872/622/6716/51181/1962/197257/124/22977/284541/3248/54363/2819/125/6718/8630/126/127/8608/3290/51179	GO_MF	VKORC1/IDH1/IDH2/AKR1C2/HSD3B2/DHRS2/HSD17B8/BDH2/CBR4/HIBADH/AKR1A1/CBR1/HSD17B14/HSD17B10/DHRS3/H6PD/HSD17B4/HSD3B1/GRHPR/RDH5/HADH/CRYL1/AKR1C4/ADH6/PTGR1/SORD/ADHFE1/BDH1/SRD5A2/DCXR/EHHADH/LDHD/ADH1A/AKR7A3/CYP4A22/HPGD/HAO1/GPD1/ADH1B/AKR1D1/HSD17B6/ADH1C/ADH4/RDH16/HSD11B1/HAO2
GO:0016616	oxidoreductase activity, acting on the CH-OH group of donors, NAD or NADP as acceptor	116	-0.668294	-2.24172	0.015873	0.119709	0.0996937	1559	tags=37%, list=5%, signal=35%	3417/3418/1646/3284/10202/7923/56898/84869/11112/10327/873/51171/3028/9249/9563/3295/3283/9380/5959/3033/51084/1109/130/22949/6652/137872/622/6716/51181/1962/197257/124/22977/284541/3248/2819/125/6718/8630/126/127/8608/3290	GO_MF	IDH1/IDH2/AKR1C2/HSD3B2/DHRS2/HSD17B8/BDH2/CBR4/HIBADH/AKR1A1/CBR1/HSD17B14/HSD17B10/DHRS3/H6PD/HSD17B4/HSD3B1/GRHPR/RDH5/HADH/CRYL1/AKR1C4/ADH6/PTGR1/SORD/ADHFE1/BDH1/SRD5A2/DCXR/EHHADH/LDHD/ADH1A/AKR7A3/CYP4A22/HPGD/GPD1/ADH1B/AKR1D1/HSD17B6/ADH1C/ADH4/RDH16/HSD11B1
GO:0052689	carboxylic ester hydrolase activity	125	-0.485355	-1.66474	0.015873	0.119709	0.0996937	1987	tags=31%, list=7%, signal=29%	9588/2098/51099/8228/80339/84696/5322/641372/84647/375775/11343/3990/10965/51365/641371/11057/670/2166/57406/221223/9563/122970/54414/760/57136/283848/374569/9388/23491/590/9104/134526/13/570/5446/1066/8824/5444/5320	GO_MF	PRDX6/ESD/ABHD5/PNPLA4/PNPLA3/ABHD1/PLA2G5/ACOT6/PLA2G12B/PNPLA7/MGLL/LIPC/ACOT2/PLA1A/ACOT1/ABHD2/BPHL/FAAH/ABHD6/CES5A/H6PD/ACOT4/SIAE/CA2/APMAP/CES4A/ASPG/LIPG/CES3/BCHE/RGN/ACOT12/AADAC/BAAT/PON3/CES1/CES2/PON1/PLA2G2A
GO:0003924	GTPase activity	300	0.451172	1.25085	0.0161943	0.121625	0.10129	9455	tags=57%, list=32%, signal=39%	83871/1759/5909/57111/2786/5997/402/9545/171177/91608/9886/4521/203068/10123/54676/5901/6001/5996/23560/10382/53917/376267/9343/148252/10376/7283/1968/115273/51560/6016/3265/10287/2781/51174/116987/1915/27175/6903/5898/4733/5880/58528/84790/9790/10059/84705/28511/391/11321/2778/8766/9669/377/55720/6236/5912/10890/5879/5911/11031/54769/90120/23433/7846/92170/11021/8153/84617/54509/64121/29889/1115…	GO_MF	RAB34/DNM1/RAP1GAP/RAB25/GNG4/RGS2/ARL2/RAB3D/RHOV/RASL10B/RHOBTB1/NUDT1/TUBB/ARL4C/GTPBP2/RAN/RGS10/RGS1/GTPBP4/TUBB4A/RAB24/RAB15/EFTUD2/DIRAS1/TUBA1B/TUBG1/EIF2S3/RAB42/RAB6B/RIT1/HRAS/RGS19/GNAZ/TUBD1/AGAP1/EEF1A1/TUBG2/TBCC/RALA/DRG1/RAC2/RRAGD/TUBA1C/BMS1/DNM1L/GTPBP3/NKIRAS2/RHOG/GPN1/GNAS/RAB11A/EIF5B/ARF3/TSR1/RRAD/RAP2B/RAB10/RAC1/RAP2A/RAB31/DIRAS2/TMEM250/RHOQ/TUBA1A/MTG1/RAB35/RND2/T…
GO:0016298	lipase activity	121	-0.377793	-1.2633	0.0163934	0.122108	0.101691	1765	tags=21%, list=6%, signal=20%	8228/80339/6609/84696/5322/23228/84647/375775/11343/3990/51365/11057/5336/2166/57406/221223/283848/9651/374569/339221/9388/23491/13/1066/2822/5320	GO_MF	PNPLA4/PNPLA3/SMPD1/ABHD1/PLA2G5/PLCL2/PLA2G12B/PNPLA7/MGLL/LIPC/PLA1A/ABHD2/PLCG2/FAAH/ABHD6/CES5A/CES4A/PLCH2/ASPG/ENPP7/LIPG/CES3/AADAC/CES1/GPLD1/PLA2G2A
GO:0016810	hydrolase activity, acting on carbon-nitrogen (but not peptide) bonds	121	-0.410554	-1.37284	0.0163934	0.122108	0.101691	1458	tags=20%, list=5%, signal=19%	56624/10013/27163/443/29943/23576/95/686/2166/8876/79814/2643/847/9615/374569/4522/91703/144193/978/1807/27165/51733/114770/383	GO_MF	ASAH2/HDAC6/NAAA/ASPA/PADI1/DDAH1/ACY1/BTD/FAAH/VNN1/AGMAT/GCH1/CAT/GDA/ASPG/MTHFD1/ACY3/AMDHD1/CDA/DPYS/GLS2/UPB1/PGLYRP2/ARG1
GO:0019894	kinesin binding	41	0.614723	1.40705	0.0165094	0.122468	0.101991	4541	tags=41%, list=16%, signal=35%	51473/9055/146909/22883/23542/23636/147700/64837/81610/66008/7804/23162/55802/10783/60/128344/9696	GO_MF	DCDC2/PRC1/KIF18B/CLSTN1/MAPK8IP2/NUP62/KLC3/KLC2/FAM83D/TRAK2/LRP8/MAPK8IP3/DCP1A/NEK6/ACTB/PIFO/CROCC
GO:0008494	translation activator activity	13	0.753591	1.41368	0.0166028	0.122657	0.102149	5632	tags=38%, list=19%, signal=31%	26986/23367/708/57409/10605	GO_MF	PABPC1/LARP1/C1QBP/MIF4GD/PAIP1
GO:0016841	ammonia-lyase activity	5	-0.964077	-1.66368	0.0170213	0.12433	0.103542	583	tags=100%, list=2%, signal=98%	113675/10841/3034/10993	GO_MF	SDSL/FTCD/HAL/SDS
GO:0030515	snoRNA binding	25	0.670556	1.42125	0.0170316	0.12433	0.103542	4473	tags=68%, list=15%, signal=58%	10528/4521/705/51602/1736/4809/9136/9221/9790/9188/55813/54433/55720/55651/11163/92856/55505	GO_MF	NOP56/NUDT1/BYSL/NOP58/DKC1/SNU13/RRP9/NOLC1/BMS1/DDX21/UTP6/GAR1/TSR1/NHP2/NUDT4/IMP4/NOP10
GO:0036459	thiol-dependent ubiquitinyl hydrolase activity	111	0.520574	1.35453	0.0171123	0.12433	0.103542	11288	tags=59%, list=39%, signal=37%	7345/23326/57602/27005/55139/10987/10713/389856/8665/84182/55611/51029/7398/51633/9097/9960/55432/9929/54629/7128/10213/159195/23252/10617/7353/25862/80124/64854/8078/55230/126119/220213/23358/114803/57695/9736/57646/8237/10010/23032/84132/10868/57559/29761/84196/90268/80149/55593/9100/84669/51377/10869/158880/54726/7347/55793/8975/56957/57558/78990/8314/79184/10600/7874/85015/55031	GO_MF	UCHL1/USP22/USP36/USP21/ANKZF1/COPS5/USP39/USP27X/EIF3F/MINDY4/OTUB1/DESI2/USP1/OTUD6B/USP14/USP3/YOD1/JOSD1/MINDY2/TNFAIP3/PSMD14/USP54/OTUD3/STAMBP/UFD1/USP49/VCPIP1/USP46/USP5/USP40/JOSD2/OTUD1/USP24/MYSM1/USP37/USP34/USP28/USP11/TANK/USP33/USP42/USP20/STAMBPL1/USP25/USP48/OTULIN/ZC3H12A/OTUD5/USP10/USP32/UCHL5/USP19/USP51/OTUD4/UCHL3/MINDY1/USP13/OTUD7B/USP35/OTUB2/BAP1/BRCC3/USP16/USP7/USP45…
GO:0101005	ubiquitinyl hydrolase activity	111	0.520574	1.35453	0.0171123	0.12433	0.103542	11288	tags=59%, list=39%, signal=37%	7345/23326/57602/27005/55139/10987/10713/389856/8665/84182/55611/51029/7398/51633/9097/9960/55432/9929/54629/7128/10213/159195/23252/10617/7353/25862/80124/64854/8078/55230/126119/220213/23358/114803/57695/9736/57646/8237/10010/23032/84132/10868/57559/29761/84196/90268/80149/55593/9100/84669/51377/10869/158880/54726/7347/55793/8975/56957/57558/78990/8314/79184/10600/7874/85015/55031	GO_MF	UCHL1/USP22/USP36/USP21/ANKZF1/COPS5/USP39/USP27X/EIF3F/MINDY4/OTUB1/DESI2/USP1/OTUD6B/USP14/USP3/YOD1/JOSD1/MINDY2/TNFAIP3/PSMD14/USP54/OTUD3/STAMBP/UFD1/USP49/VCPIP1/USP46/USP5/USP40/JOSD2/OTUD1/USP24/MYSM1/USP37/USP34/USP28/USP11/TANK/USP33/USP42/USP20/STAMBPL1/USP25/USP48/OTULIN/ZC3H12A/OTUD5/USP10/USP32/UCHL5/USP19/USP51/OTUD4/UCHL3/MINDY1/USP13/OTUD7B/USP35/OTUB2/BAP1/BRCC3/USP16/USP7/USP45…
GO:0005319	lipid transporter activity	130	-0.63838	-2.18851	0.0172414	0.12433	0.103542	1723	tags=35%, list=6%, signal=33%	23461/161291/57088/123264/6579/55937/10809/80772/634/10350/337/54762/388323/5243/80765/57605/348/346/338/80833/10351/1109/6578/336/7274/64240/11309/2167/2168/4547/23460/10599/64241/335/8647/5950/200931/11001/5244/116519/10877/10998/319/84879/6554	GO_MF	ABCA5/TMEM30B/PLSCR4/SLC51B/SLCO1A2/APOM/STARD10/CPTP/CEACAM1/ABCA9/APOA4/GRAMD1C/GLTPD2/ABCB1/STARD5/PITPNM2/APOE/APOC4/APOB/APOL3/ABCA8/AKR1C4/SLCO2A1/APOA2/TTPA/ABCG5/SLCO2B1/FABP4/FABP1/MTTP/ABCA6/SLCO1B1/ABCG8/APOA1/ABCB11/RBP4/SLC51A/SLC27A2/ABCB4/APOA5/CFHR4/SLC27A5/APOF/MFSD2A/SLC10A1
GO:0020037	heme binding	129	-0.713082	-2.43941	0.0172414	0.12433	0.103542	1322	tags=35%, list=5%, signal=33%	6392/260293/6821/102724560/113612/66002/1571/1543/1577/1592/64816/3043/1564/126410/875/1551/79689/1593/1583/169355/285440/847/1573/51302/1528/259/1586/1553/1544/4051/1562/57834/284541/1579/1559/1555/1581/6999/8529/1549/1558/1576/3273/1582/1548	GO_MF	SDHD/CYP4X1/SUOX/CBSL/CYP2U1/CYP4F12/CYP2E1/CYP1A1/CYP3A5/CYP26A1/CYP3A43/HBB/CYP2D7/CYP4F22/CBS/CYP3A7/STEAP4/CYP27A1/CYP11A1/IDO2/CYP4V2/CAT/CYP2J2/CYP39A1/CYB5A/AMBP/CYP17A1/CYP2A13/CYP1A2/CYP4F3/CYP2C18/CYP4F11/CYP4A22/CYP4A11/CYP2C9/CYP2B6/CYP7A1/TDO2/CYP4F2/CYP2A7/CYP2C8/CYP3A4/HRG/CYP8B1/CYP2A6
GO:0071949	FAD binding	30	-0.612735	-1.62619	0.0174419	0.125277	0.104331	1475	tags=50%, list=5%, signal=48%	1718/9645/25974/4835/1408/9131/51/79689/316/58510/8564/8309/197257/7498/1610	GO_MF	DHCR24/MICAL2/MMACHC/NQO2/CRY2/AIFM1/ACOX1/STEAP4/AOX1/PRODH2/KMO/ACOX2/LDHD/XDH/DAO
GO:0003755	peptidyl-prolyl cis-trans isomerase activity	40	0.616144	1.40783	0.017585	0.125806	0.104771	7547	tags=57%, list=26%, signal=43%	60681/51645/2288/5478/2280/51303/10465/11328/23398/10283/4820/5524/23759/55033/10450/23307/23770/5480/2287/53938/9360/9049/85313	GO_MF	FKBP10/PPIL1/FKBP4/PPIA/FKBP1A/FKBP11/PPIH/FKBP9/PPWD1/CWC27/NKTR/PTPA/PPIL2/FKBP14/PPIE/FKBP15/FKBP8/PPIC/FKBP3/PPIL3/PPIG/AIP/PPIL4
GO:0019842	vitamin binding	131	-0.679665	-2.32941	0.0178571	0.12725	0.105974	1272	tags=35%, list=4%, signal=34%	8854/26061/102724560/2805/3067/5095/55034/55163/51380/116362/1644/1621/5836/733/211/875/2806/113675/5264/5091/10588/2731/55526/84706/32/51166/7274/10841/2638/6470/2875/83758/213/5950/55753/18/23541/1491/64902/173/27232/189/64850/127/10993/6898	GO_MF	ALDH1A2/HACL1/CBSL/GOT1/HDC/PCCA/MOCOS/PNPO/CSAD/RBP7/DDC/DBH/PYGL/C8G/ALAS1/CBS/GOT2/SDSL/PHYH/PC/MTHFS/GLDC/DHTKD1/GPT2/ACACB/AADAT/TTPA/FTCD/GC/SHMT1/GPT/RBP5/ALB/RBP4/OGDHL/ABAT/SEC14L2/CTH/AGXT2/AFM/GNMT/AGXT/ETNPPL/ADH4/SDS/TAT
GO:0005504	fatty acid binding	34	-0.594591	-1.62313	0.0179641	0.12741	0.106107	1164	tags=38%, list=4%, signal=37%	1629/51/165140/5465/3172/341/2167/6342/2168/8309/10247/57834/213	GO_MF	DBT/ACOX1/OXER1/PPARA/HNF4A/APOC1/FABP4/SCP2/FABP1/ACOX2/RIDA/CYP4F11/ALB
GO:0015020	glucuronosyltransferase activity	33	-0.609047	-1.64051	0.0180723	0.12741	0.106107	1054	tags=30%, list=4%, signal=29%	10941/54659/54600/54658/7367/133688/7363/54657/7366/7364	GO_MF	UGT2A1/UGT1A3/UGT1A9/UGT1A1/UGT2B17/UGT3A1/UGT2B4/UGT1A4/UGT2B15/UGT2B7
GO:0019783	ubiquitin-like protein-specific protease activity	120	0.519077	1.35803	0.0181237	0.12741	0.106107	11288	tags=60%, list=39%, signal=37%	7345/23326/57602/27005/55139/10987/10713/389856/8665/84182/55611/29843/51029/7398/51633/9097/9960/55432/9929/54629/7128/10213/159195/23252/10617/7353/25862/80124/64854/8078/55230/126119/220213/23358/114803/57337/57695/26054/9736/205564/57646/8237/10010/23032/84132/10868/57559/29761/84196/90268/80149/55593/9100/84669/51377/10869/51138/158880/54726/10208/7347/55793/8975/56957/57558/78990/8314/79184…	GO_MF	UCHL1/USP22/USP36/USP21/ANKZF1/COPS5/USP39/USP27X/EIF3F/MINDY4/OTUB1/SENP1/DESI2/USP1/OTUD6B/USP14/USP3/YOD1/JOSD1/MINDY2/TNFAIP3/PSMD14/USP54/OTUD3/STAMBP/UFD1/USP49/VCPIP1/USP46/USP5/USP40/JOSD2/OTUD1/USP24/MYSM1/SENP7/USP37/SENP6/USP34/SENP5/USP28/USP11/TANK/USP33/USP42/USP20/STAMBPL1/USP25/USP48/OTULIN/ZC3H12A/OTUD5/USP10/USP32/UCHL5/USP19/COPS4/USP51/OTUD4/USPL1/UCHL3/MINDY1/USP13/OTUD7B/USP…
GO:0097110	scaffold protein binding	59	0.571708	1.38691	0.0181612	0.12741	0.106107	9129	tags=59%, list=31%, signal=41%	6714/8440/6949/3784/54209/8912/3856/1832/3757/8655/3875/11113/7531/5595/3320/3551/7343/6885/4038/5605/841/3866/2697/84295/11140/1742/54210/111/7431/1147/9419/5028/5144/493/24145	GO_MF	SRC/NCK2/TCOF1/KCNQ1/TREM2/CACNA1H/KRT8/DSP/KCNH2/DYNLL1/KRT18/CIT/YWHAE/MAPK3/HSP90AA1/IKBKB/UBTF/MAP3K7/LRP4/MAP2K2/CASP8/KRT15/GJA1/PHF6/CDC37/DLG4/TREM1/ADCY5/VIM/CHUK/CRIPT/P2RY1/PDE4D/ATP2B4/PANX1
GO:0005501	retinoid binding	35	-0.59602	-1.62132	0.01875	0.130529	0.108704	2113	tags=43%, list=7%, signal=40%	339761/131/286256/6256/8854/116362/1592/733/54659/5104/54600/54658/83758/5950/127	GO_MF	CYP27C1/ADH7/LCN12/RXRA/ALDH1A2/RBP7/CYP26A1/C8G/UGT1A3/SERPINA5/UGT1A9/UGT1A1/RBP5/RBP4/ADH4
GO:0016620	oxidoreductase activity, acting on the aldehyde or oxo group of donors, NAD or NADP as acceptor	35	-0.612884	-1.66719	0.01875	0.130529	0.108704	1272	tags=34%, list=4%, signal=33%	8854/8659/223/501/216/7915/1109/217/10840/4329/64577/127	GO_MF	ALDH1A2/ALDH4A1/ALDH9A1/ALDH7A1/ALDH1A1/ALDH5A1/AKR1C4/ALDH2/ALDH1L1/ALDH6A1/ALDH8A1/ADH4
GO:0004549	tRNA-specific ribonuclease activity	13	0.751673	1.41008	0.0191571	0.132852	0.110639	6983	tags=92%, list=24%, signal=70%	283989/54913/80746/10940/10556/10248/51367/10557/79042/60528/10799/116461	GO_MF	TSEN54/RPP25/TSEN2/POP1/RPP30/POP7/POP5/RPP38/TSEN34/ELAC2/RPP40/TSEN15
GO:0015293	symporter activity	144	-0.445283	-1.56388	0.0192308	0.132854	0.110641	1980	tags=22%, list=7%, signal=21%	345274/6557/154091/51296/6564/8671/9963/151473/10786/9122/5002/162515/6568/201232/56606/6540/10050/81031/10246/6506/6539/83733/10991/6567/6529/6505/284111/9154/55089/84879/6554/6580	GO_MF	SLC10A6/SLC12A1/SLC2A12/SLC15A3/SLC15A1/SLC4A4/SLC23A1/SLC16A14/SLC17A3/SLC16A4/SLC22A18/SLC16A11/SLC17A1/SLC16A13/SLC2A9/SLC6A13/SLC17A4/SLC2A10/SLC17A2/SLC1A2/SLC6A12/SLC25A18/SLC38A3/SLC16A2/SLC6A1/SLC1A1/SLC13A5/SLC28A1/SLC38A4/MFSD2A/SLC10A1/SLC22A1
GO:0019840	isoprenoid binding	36	-0.592278	-1.62344	0.0194805	0.134067	0.111651	2113	tags=42%, list=7%, signal=39%	339761/131/286256/6256/8854/116362/1592/733/54659/5104/54600/54658/83758/5950/127	GO_MF	CYP27C1/ADH7/LCN12/RXRA/ALDH1A2/RBP7/CYP26A1/C8G/UGT1A3/SERPINA5/UGT1A9/UGT1A1/RBP5/RBP4/ADH4
GO:0015347	sodium-independent organic anion transmembrane transporter activity	16	-0.72257	-1.63213	0.020202	0.138506	0.115348	444	tags=31%, list=2%, signal=31%	6579/6578/11309/10599/10864	GO_MF	SLCO1A2/SLCO2A1/SLCO2B1/SLCO1B1/SLC22A7
GO:0004843	thiol-dependent ubiquitin-specific protease activity	104	0.515399	1.32964	0.0204301	0.139541	0.11621	11288	tags=60%, list=39%, signal=37%	7345/23326/57602/27005/55139/10987/389856/8665/55611/7398/51633/9097/9960/55432/9929/54629/7128/10213/23252/10617/7353/25862/80124/64854/8078/55230/126119/220213/23358/114803/57695/9736/57646/8237/10010/23032/84132/10868/57559/29761/84196/90268/80149/55593/9100/84669/51377/10869/158880/54726/7347/55793/8975/56957/57558/78990/8314/79184/10600/7874/85015/55031	GO_MF	UCHL1/USP22/USP36/USP21/ANKZF1/COPS5/USP27X/EIF3F/OTUB1/USP1/OTUD6B/USP14/USP3/YOD1/JOSD1/MINDY2/TNFAIP3/PSMD14/OTUD3/STAMBP/UFD1/USP49/VCPIP1/USP46/USP5/USP40/JOSD2/OTUD1/USP24/MYSM1/USP37/USP34/USP28/USP11/TANK/USP33/USP42/USP20/STAMBPL1/USP25/USP48/OTULIN/ZC3H12A/OTUD5/USP10/USP32/UCHL5/USP19/USP51/OTUD4/UCHL3/MINDY1/USP13/OTUD7B/USP35/OTUB2/BAP1/BRCC3/USP16/USP7/USP45/USP47
GO:0042974	retinoic acid receptor binding	26	0.656202	1.4024	0.0207065	0.140897	0.117339	5975	tags=69%, list=21%, signal=55%	3159/23532/3275/5468/171023/1488/6867/2521/23054/81857/7421/64324/5916/5469/10865/81/9612/22938	GO_MF	HMGA1/PRAME/PRMT2/PPARG/ASXL1/CTBP2/TACC1/FUS/NCOA6/MED25/VDR/NSD1/RARG/MED1/ARID5A/ACTN4/NCOR2/SNW1
GO:0019888	protein phosphatase regulator activity	77	0.550672	1.37522	0.0210877	0.142954	0.119052	7554	tags=60%, list=26%, signal=45%	26472/84687/284352/3486/5522/221908/54866/91272/5518/23141/1760/6418/9989/4249/3476/23645/808/11123/84152/5528/51400/805/23523/8725/81706/5524/22853/28227/26229/3958/51657/5523/84988/5504/10776/8036/2029/259282/9749/5510/5520/6992/5610/5511/5526/55844/9858	GO_MF	PPP1R14B/PPP1R9B/PPP1R37/IGFBP3/PPP2R2C/PPP1R35/PPP1R14D/BOD1/PPP2R1A/ANKLE2/DMPK/SET/PPP4R1/MGAT5/IGBP1/PPP1R15A/CALM3/RCAN3/PPP1R1B/PPP2R5D/PPME1/CALM2/CABIN1/URI1/PPP1R14C/PTPA/LMTK2/PPP2R3B/B3GAT3/LGALS3/STYXL1/PPP2R3A/PPP1R16A/PPP1R2/ARPP19/SHOC2/ENSA/BOD1L1/PHACTR2/PPP1R7/PPP2R2A/PPP1R11/EIF2AK2/PPP1R8/PPP2R5B/PPP2R2D/PPP1R26
GO:0008106	alcohol dehydrogenase (NADP+) activity	21	-0.63647	-1.56401	0.0212766	0.143162	0.119226	1420	tags=33%, list=5%, signal=32%	340811/1646/10327/9249/1109/6718/127	GO_MF	AKR1C8P/AKR1C2/AKR1A1/DHRS3/AKR1C4/AKR1D1/ADH4
GO:0046906	tetrapyrrole binding	137	-0.690249	-2.34543	0.0212766	0.143162	0.119226	1322	tags=33%, list=5%, signal=32%	6392/260293/6821/102724560/113612/66002/1571/1543/1577/1592/64816/3043/1564/126410/875/1551/79689/1593/1583/169355/285440/847/1573/51302/1528/259/1586/1553/1544/4051/1562/57834/284541/1579/1559/1555/1581/6999/8529/1549/1558/1576/3273/1582/1548	GO_MF	SDHD/CYP4X1/SUOX/CBSL/CYP2U1/CYP4F12/CYP2E1/CYP1A1/CYP3A5/CYP26A1/CYP3A43/HBB/CYP2D7/CYP4F22/CBS/CYP3A7/STEAP4/CYP27A1/CYP11A1/IDO2/CYP4V2/CAT/CYP2J2/CYP39A1/CYB5A/AMBP/CYP17A1/CYP2A13/CYP1A2/CYP4F3/CYP2C18/CYP4F11/CYP4A22/CYP4A11/CYP2C9/CYP2B6/CYP7A1/TDO2/CYP4F2/CYP2A7/CYP2C8/CYP3A4/HRG/CYP8B1/CYP2A6
GO:0008378	galactosyltransferase activity	35	0.622124	1.39069	0.0213777	0.14331	0.119348	9002	tags=71%, list=31%, signal=49%	10331/8703/79709/9334/8704/56913/374907/8702/8985/8706/93010/11285/8705/84752/126792/8707/53947/23001/10317/84002/23127/9331/79369/148789/7368	GO_MF	B3GNT3/B4GALT3/COLGALT1/B4GALT5/B4GALT2/C1GALT1/B3GNT8/B4GALT4/PLOD3/B3GALNT1/B3GNT7/B4GALT7/B3GALT4/B3GNT9/B3GALT6/B3GALT2/A4GALT/WDFY3/B3GALT5/B3GNT5/COLGALT2/B4GALT6/B3GNT4/B3GALNT2/UGT8
GO:0005342	organic acid transmembrane transporter activity	150	-0.522228	-1.83735	0.0217391	0.143482	0.119492	1738	tags=29%, list=6%, signal=28%	10165/1468/123264/9963/6579/151473/10786/1811/51660/253512/9122/634/94081/94097/11136/162515/10861/6568/201232/6540/10050/1109/6578/10246/6506/6539/83733/6542/11309/10991/6567/10166/10599/6529/6505/8647/284111/200931/11001/55089/366/10998/84879/6554	GO_MF	SLC25A13/SLC25A10/SLC51B/SLC23A1/SLCO1A2/SLC16A14/SLC17A3/SLC26A3/MPC1/SLC25A30/SLC16A4/CEACAM1/SFXN1/SFXN5/SLC7A9/SLC16A11/SLC26A1/SLC17A1/SLC16A13/SLC6A13/SLC17A4/AKR1C4/SLCO2A1/SLC17A2/SLC1A2/SLC6A12/SLC25A18/SLC7A2/SLCO2B1/SLC38A3/SLC16A2/SLC25A15/SLCO1B1/SLC6A1/SLC1A1/ABCB11/SLC13A5/SLC51A/SLC27A2/SLC38A4/AQP9/SLC27A5/MFSD2A/SLC10A1
GO:0005506	iron ion binding	150	-0.651907	-2.2936	0.0217391	0.143482	0.119492	1262	tags=32%, list=4%, signal=31%	260293/247/113612/2230/66002/1571/392636/1543/1577/1592/6309/10826/64816/55256/1564/126410/1551/6307/5264/1593/1583/316/285440/1573/51302/1586/23498/1553/5053/7018/1544/4051/1562/57834/8424/1036/7498/284541/1579/1559/1555/1581/8529/1549/1558/1576/1582/1548	GO_MF	CYP4X1/ALOX15B/CYP2U1/FDX1/CYP4F12/CYP2E1/AGMO/CYP1A1/CYP3A5/CYP26A1/SC5D/FAXDC2/CYP3A43/ADI1/CYP2D7/CYP4F22/CYP3A7/MSMO1/PHYH/CYP27A1/CYP11A1/AOX1/CYP4V2/CYP2J2/CYP39A1/CYP17A1/HAAO/CYP2A13/PAH/TF/CYP1A2/CYP4F3/CYP2C18/CYP4F11/BBOX1/CDO1/XDH/CYP4A22/CYP4A11/CYP2C9/CYP2B6/CYP7A1/CYP4F2/CYP2A7/CYP2C8/CYP3A4/CYP8B1/CYP2A6
GO:0046943	carboxylic acid transmembrane transporter activity	150	-0.522228	-1.83735	0.0217391	0.143482	0.119492	1738	tags=29%, list=6%, signal=28%	10165/1468/123264/9963/6579/151473/10786/1811/51660/253512/9122/634/94081/94097/11136/162515/10861/6568/201232/6540/10050/1109/6578/10246/6506/6539/83733/6542/11309/10991/6567/10166/10599/6529/6505/8647/284111/200931/11001/55089/366/10998/84879/6554	GO_MF	SLC25A13/SLC25A10/SLC51B/SLC23A1/SLCO1A2/SLC16A14/SLC17A3/SLC26A3/MPC1/SLC25A30/SLC16A4/CEACAM1/SFXN1/SFXN5/SLC7A9/SLC16A11/SLC26A1/SLC17A1/SLC16A13/SLC6A13/SLC17A4/AKR1C4/SLCO2A1/SLC17A2/SLC1A2/SLC6A12/SLC25A18/SLC7A2/SLCO2B1/SLC38A3/SLC16A2/SLC25A15/SLCO1B1/SLC6A1/SLC1A1/ABCB11/SLC13A5/SLC51A/SLC27A2/SLC38A4/AQP9/SLC27A5/MFSD2A/SLC10A1
GO:0070990	snRNP binding	8	0.833306	1.42912	0.0217391	0.143482	0.119492	4315	tags=88%, list=15%, signal=75%	6628/6632/6626/6631/6629/6634/26121	GO_MF	SNRPB/SNRPD1/SNRPA/SNRPC/SNRPB2/SNRPD3/PRPF31
GO:0055105	ubiquitin-protein transferase inhibitor activity	6	0.871867	1.42155	0.021879	0.143482	0.119492	3738	tags=100%, list=13%, signal=87%	9349/6201/6125/26271/6135/11146	GO_MF	RPL23/RPS7/RPL5/FBXO5/RPL11/GLMN
GO:1990226	histone methyltransferase binding	6	0.874822	1.42636	0.021879	0.143482	0.119492	2816	tags=83%, list=10%, signal=75%	10528/10951/3326/11335/11108	GO_MF	NOP56/CBX1/HSP90AB1/CBX3/PRDM4
GO:0004532	exoribonuclease activity	38	0.610956	1.38577	0.0221963	0.143646	0.119629	8264	tags=68%, list=28%, signal=49%	57472/54512/56915/23404/81875/51010/23016/167227/4848/255967/23357/22803/87178/25996/5394/29883/9337/5393/129563/114034/90806/79033/79650/23019/90459/80149	GO_MF	CNOT6/EXOSC4/EXOSC5/EXOSC2/ISG20L2/EXOSC3/EXOSC7/DCP2/CNOT2/PAN3/ANGEL1/XRN2/PNPT1/REXO2/EXOSC10/CNOT7/CNOT8/EXOSC9/DIS3L2/TOE1/ANGEL2/ERI3/USB1/CNOT1/ERI1/ZC3H12A
GO:0004364	glutathione transferase activity	25	-0.631075	-1.61568	0.0222222	0.143646	0.119629	1299	tags=32%, list=4%, signal=31%	653689/373156/2949/2954/4257/2944/2938/2939	GO_MF	GSTT2B/GSTK1/GSTM5/GSTZ1/MGST1/GSTM1/GSTA1/GSTA2
GO:0030492	hemoglobin binding	7	-0.923257	-1.72268	0.0224215	0.143646	0.119629	668	tags=57%, list=2%, signal=56%	3045/3043/3250/3240	GO_MF	HBD/HBB/HPR/HP
GO:0005092	GDP-dissociation inhibitor activity	15	0.717031	1.37505	0.0226986	0.143646	0.119629	6059	tags=67%, list=21%, signal=53%	9270/5902/1122/29899/26086/396/2664/2665/397/10636	GO_MF	ITGB1BP1/RANBP1/CHML/GPSM2/GPSM1/ARHGDIA/GDI1/GDI2/ARHGDIB/RGS14
GO:0004252	serine-type endopeptidase activity	151	-0.594853	-2.08384	0.0227273	0.143646	0.119629	1097	tags=23%, list=4%, signal=22%	717/5045/5654/7113/80350/83752/360200/5652/2159/51279/3249/3026/5624/3426/5046/629/5648/2155/4485/715/8858/716/4018/2147/164656/3818/2160/3083/2161/5340/10747/3250/3240/2158	GO_MF	C2/FURIN/HTRA1/TMPRSS2/LPAL2/LONP2/TMPRSS9/PRSS8/F10/C1RL/HPN/HABP2/PROC/CFI/PCSK6/CFB/MASP1/F7/MST1/C1R/PROZ/C1S/LPA/F2/TMPRSS6/KLKB1/F11/HGFAC/F12/PLG/MASP2/HPR/HP/F9
GO:0004300	enoyl-CoA hydratase activity	8	-0.869909	-1.64721	0.0227273	0.143646	0.119629	2535	tags=75%, list=9%, signal=68%	55862/3032/1632/1892/55268/1962	GO_MF	ECHDC1/HADHB/ECI1/ECHS1/ECHDC2/EHHADH
GO:0015651	quaternary ammonium group transmembrane transporter activity	10	-0.794836	-1.60546	0.0227273	0.143646	0.119629	794	tags=30%, list=3%, signal=29%	788/283600/6580	GO_MF	SLC25A20/SLC25A47/SLC22A1
GO:0047760	butyrate-CoA ligase activity	8	-0.87441	-1.65573	0.0227273	0.143646	0.119629	736	tags=62%, list=3%, signal=61%	6296/116285/348158/54988/123876	GO_MF	ACSM3/ACSM1/ACSM2B/ACSM5/ACSM2A
GO:0016840	carbon-nitrogen lyase activity	13	-0.769189	-1.66131	0.0228311	0.143646	0.119629	648	tags=62%, list=2%, signal=60%	87769/63826/57136/113675/435/10841/3034/10993	GO_MF	GGACT/SRR/APMAP/SDSL/ASL/FTCD/HAL/SDS
GO:0019104	DNA N-glycosylase activity	14	0.736547	1.39386	0.0228426	0.143646	0.119629	4676	tags=64%, list=16%, signal=54%	6188/55247/6996/5111/4595/328/7374/23583/4968	GO_MF	RPS3/NEIL3/TDG/PCNA/MUTYH/APEX1/UNG/SMUG1/OGG1
GO:0008401	retinoic acid 4-hydroxylase activity	9	-0.833079	-1.63485	0.0229358	0.143646	0.119629	762	tags=67%, list=3%, signal=65%	1577/1592/1551/1562/1558/1576	GO_MF	CYP3A5/CYP26A1/CYP3A7/CYP2C18/CYP2C8/CYP3A4
GO:0016624	oxidoreductase activity, acting on the aldehyde or oxo group of donors, disulfide as acceptor	9	-0.848763	-1.66562	0.0229358	0.143646	0.119629	1343	tags=56%, list=5%, signal=53%	92259/593/594/55526/55753	GO_MF	MRPS36/BCKDHA/BCKDHB/DHTKD1/OGDHL
GO:0140161	monocarboxylate:sodium symporter activity	9	-0.844758	-1.65776	0.0229358	0.143646	0.119629	606	tags=56%, list=2%, signal=54%	345274/6540/6539/6529/6554	GO_MF	SLC10A6/SLC6A13/SLC6A12/SLC6A1/SLC10A1
GO:0030345	structural constituent of tooth enamel	6	0.870175	1.41879	0.023166	0.144588	0.120413	854	tags=17%, list=3%, signal=16%	7286	GO_MF	TUFT1
GO:0043236	laminin binding	29	0.637139	1.39074	0.0242424	0.150786	0.125575	3759	tags=41%, list=13%, signal=36%	4059/3921/3673/8754/3675/7057/375790/3956/3655/43/59339/64129	GO_MF	BCAM/RPSA/ITGA2/ADAM9/ITGA3/THBS1/AGRN/LGALS1/ITGA6/ACHE/PLEKHA2/TINAGL1
GO:0061980	regulatory RNA binding	35	0.618525	1.38265	0.0249406	0.154598	0.128749	9826	tags=83%, list=34%, signal=55%	131405/27161/3178/1660/9188/6895/4204/3181/5936/8241/8932/9698/283131/23567/87178/23369/26523/1994/23264/51490/80149/6657/29066/51284/84872/192670/9782/149041/5460	GO_MF	TRIM71/AGO2/HNRNPA1/DHX9/DDX21/TARBP2/MECP2/HNRNPA2B1/RBM4/RBM10/MBD2/PUM1/NEAT1/ZNF346/PNPT1/PUM2/AGO1/ELAVL1/ZC3H7B/SPOUT1/ZC3H12A/SOX2/ZC3H7A/TLR7/ZC3H10/AGO4/MATR3/RC3H1/POU5F1
GO:0048038	quinone binding	16	-0.69714	-1.57469	0.0252525	0.155997	0.129914	2440	tags=62%, list=8%, signal=57%	26/374291/8639/79001/6392/84869/6390/93058/2110/1723	GO_MF	AOC1/NDUFS7/AOC3/VKORC1/SDHD/CBR4/SDHB/COQ10A/ETFDH/DHODH
GO:0031072	heat shock protein binding	116	0.511963	1.33787	0.0255591	0.157354	0.131044	7418	tags=59%, list=25%, signal=44%	983/3984/578/3297/6188/3326/10963/134/3837/3066/1457/581/23636/2288/3310/26973/23234/55466/3767/3304/27000/54431/7266/7248/124512/7175/7917/3300/9532/51182/5536/92342/10728/51501/1616/3303/55898/8844/4862/7019/10953/4137/10598/26278/10049/54880/25895/3091/9894/151194/100885848/3312/6782/3654/1385/3684/3337/22826/54788/6767/11140/4597/3064/196/202052/3689/388591/11124	GO_MF	CDK1/LIMK1/BAK1/HSF1/RPS3/HSP90AB1/STIP1/ADORA1/KPNB1/HDAC2/CSNK2A1/BAX/NUP62/FKBP4/HSPA6/CHORDC1/DNAJC9/DNAJA4/KCNJ11/HSPA1B/DNAJC2/DNAJC10/DNAJC7/TSC1/METTL23/TPR/BAG6/DNAJB2/BAG2/HSPA14/PPP5C/METTL18/PTGES3/HIKESHI/DAXX/HSPA1A/UNC45A/KSR1/NPAS2/TFAM/TOMM34/MAPT/AHSA1/SACS/DNAJB6/BCOR/EEF1AKMT3/HIF1A/TELO2/METTL21A/PTGES3L/HSPA8/HSPA13/IRAK1/CREB1/ITGAM/DNAJB1/DNAJC8/DNAJB12/ST13/CDC37/MVD/HTT/…
GO:0016705	oxidoreductase activity, acting on paired donors, with incorporation or reduction of molecular oxygen	156	-0.65729	-2.29444	0.0263158	0.161427	0.134437	1262	tags=33%, list=4%, signal=31%	260293/9415/113612/2330/2327/66002/1571/5447/392636/1621/1543/1577/1592/6309/10826/64816/1564/126410/1551/6307/5264/1593/1583/1109/285440/1573/51302/2329/79831/1586/1553/5053/8564/1544/4051/1562/57834/2328/8424/284541/1579/1559/1555/1581/6718/8529/1549/1558/1576/1582/1548	GO_MF	CYP4X1/FADS2/CYP2U1/FMO5/FMO2/CYP4F12/CYP2E1/POR/AGMO/DBH/CYP1A1/CYP3A5/CYP26A1/SC5D/FAXDC2/CYP3A43/CYP2D7/CYP4F22/CYP3A7/MSMO1/PHYH/CYP27A1/CYP11A1/AKR1C4/CYP4V2/CYP2J2/CYP39A1/FMO4/KDM8/CYP17A1/CYP2A13/PAH/KMO/CYP1A2/CYP4F3/CYP2C18/CYP4F11/FMO3/BBOX1/CYP4A22/CYP4A11/CYP2C9/CYP2B6/CYP7A1/AKR1D1/CYP4F2/CYP2A7/CYP2C8/CYP3A4/CYP8B1/CYP2A6
GO:0003774	motor activity	133	0.493202	1.29985	0.0263992	0.161427	0.134437	8021	tags=47%, list=28%, signal=34%	113220/10112/11004/3833/9493/146909/3832/24137/140465/4640/81930/3797/80179/89891/9585/90990/10126/9126/83658/1062/147700/64837/8655/3799/56992/374654/10540/1778/9928/51626/1781/92922/51143/4641/3801/6993/3796/1639/4650/55930/55083/3831/127602/63971/23046/55112/3835/64147/55605/7802/10513/64005/547/4637/4627/6991/11127/4542/4646/347240/23303/1780/1783	GO_MF	KIF12/KIF20A/KIF2C/KIFC1/KIF23/KIF18B/KIF11/KIF4A/MYL6B/MYO1A/KIF18A/KIF3C/MYO19/WDR34/KIF20B/KIFC2/DNAL4/SMC3/DYNLRB1/CENPE/KLC3/KLC2/DYNLL1/KIF5B/KIF15/KIF7/DCTN2/DYNC1H1/KIF14/DYNC2LI1/DYNC1I2/CCDC102A/DYNC1LI1/MYO1C/KIFC3/DYNLT1/KIF2A/DCTN1/MYO9B/MYO5C/KIF26B/KLC1/DNAH14/KIF13A/KIF21B/WDR60/KIF22/KIF9/KIF21A/DNALI1/APPBP2/MYO1G/KIF1A/MYL6/MYH9/TCTE3/KIF3A/MYO1F/MYO6/KIF24/KIF13B/DYNC1I1/DYNC1…
GO:0016289	CoA hydrolase activity	21	-0.628632	-1.54475	0.0265957	0.161814	0.134758	1563	tags=52%, list=5%, signal=50%	55856/641372/26275/10965/641371/122970/283927/10449/2639/134526/570	GO_MF	ACOT13/ACOT6/HIBCH/ACOT2/ACOT1/ACOT4/NUDT7/ACAA2/GCDH/ACOT12/BAAT
GO:0048039	ubiquinone binding	6	-0.926103	-1.62143	0.0266667	0.161814	0.134758	1322	tags=83%, list=5%, signal=80%	6392/6390/93058/2110/1723	GO_MF	SDHD/SDHB/COQ10A/ETFDH/DHODH
GO:0005391	sodium:potassium-exchanging ATPase activity	11	0.778558	1.40999	0.0268199	0.161814	0.134758	2126	tags=36%, list=7%, signal=34%	486/483/476/481	GO_MF	FXYD2/ATP1B3/ATP1A1/ATP1B1
GO:0008556	potassium-transporting ATPase activity	11	0.778558	1.40999	0.0268199	0.161814	0.134758	2126	tags=36%, list=7%, signal=34%	486/483/476/481	GO_MF	FXYD2/ATP1B3/ATP1A1/ATP1B1
GO:0008201	heparin binding	162	-0.508946	-1.78872	0.027027	0.162521	0.135348	1698	tags=27%, list=6%, signal=26%	6359/2200/6373/5322/83716/9510/10178/25890/2252/7058/3990/10563/6403/64094/5118/151887/59352/5549/7049/3627/348/338/5046/1842/5104/7448/27329/7123/9388/50509/51156/4018/3075/3053/350/2147/2160/64388/283/3827/116519/462/3273/6288	GO_MF	CCL15/FBN1/CXCL11/PLA2G5/CRISPLD2/ADAMTS1/TENM1/ABI3BP/FGF7/THBS2/LIPC/CXCL13/SELP/SMOC2/PCOLCE/CCDC80/LGR6/PRELP/TGFBR3/CXCL10/APOE/APOB/PCSK6/ECM2/SERPINA5/VTN/ANGPTL3/CLEC3B/LIPG/COL5A3/SERPINA10/LPA/CFH/SERPIND1/APOH/F2/F11/GREM2/ANG/KNG1/APOA5/SERPINC1/HRG/SAA1
GO:0005088	Ras guanyl-nucleotide exchange factor activity	134	0.492021	1.299	0.0274262	0.164375	0.136892	9786	tags=59%, list=34%, signal=39%	79574/9181/1894/29098/84904/5866/25894/64857/5863/51399/1104/221002/9909/84033/89846/80851/6305/54869/55785/26297/58485/27237/8567/613/50650/64283/10160/23258/9826/26230/9828/414918/9827/55701/29/128272/22930/25782/140775/55200/10451/7409/55255/79961/221178/7204/201627/22898/2889/57139/117177/10276/10260/54848/79958/8874/2245/6654/27095/115557/9855/27342/64787/57679/153478/23268/27147/50618/23370…	GO_MF	EPS8L3/ARHGEF2/ECT2/RANGRF/ARHGEF39/RAB3IL1/PLEKHG4/PLEKHG2/RGL2/TRAPPC4/RCC1/RASGEF1A/DENND4B/OBSCN/FGD3/SH3BP5L/SBF1/EPS8L1/FGD6/SERGEF/TRAPPC1/ARHGEF16/MADD/BCR/ARHGEF3/ARHGEF28/FARP1/DENND5A/ARHGEF11/TIAM2/ARHGEF17/DENND6B/RGP1/ARHGEF40/ABR/ARHGEF19/RAB3GAP1/RAB3GAP2/SMCR8/PLEKHG6/VAV3/VAV1/WDR41/DENND2D/SPATA13/TRIO/DENND6A/DENND3/RAPGEF1/RGL3/RAB3IP/NET1/DENND4A/ARHGEF38/DENND1C/ARHGEF7/FGD…
GO:0030280	structural constituent of epidermis	15	0.713158	1.36763	0.0277427	0.165724	0.138015	1761	tags=13%, list=6%, signal=13%	5266/3858	GO_MF	PI3/KRT10
GO:0001098	basal transcription machinery binding	69	0.545518	1.34499	0.0280584	0.166251	0.138454	8176	tags=61%, list=28%, signal=44%	2091/27161/51602/56950/8518/8202/7157/8607/3192/1660/51322/9400/64754/55197/10856/6908/6879/2067/6873/8725/6827/23248/57805/58506/23476/54680/51585/26523/2961/9150/84298/2960/22828/196/54623/63935/123169/79577/84337/55250/23168/8721	GO_MF	FBL/AGO2/NOP58/SMYD2/ELP1/NCOA3/TP53/RUVBL1/HNRNPU/DHX9/WAC/RECQL5/SMYD3/RPRD1A/RUVBL2/TBP/TAF7/ERCC1/TAF2/URI1/SUPT4H1/RPRD2/CCAR2/SCAF1/BRD4/ZNHIT6/PCF11/AGO1/GTF2E2/CTDP1/LLPH/GTF2E1/SCAF8/AHR/PAF1/PCIF1/LEO1/CDC73/ELOF1/ELP2/RTF1/EDF1
GO:0001099	basal RNA polymerase II transcription machinery binding	69	0.545518	1.34499	0.0280584	0.166251	0.138454	8176	tags=61%, list=28%, signal=44%	2091/27161/51602/56950/8518/8202/7157/8607/3192/1660/51322/9400/64754/55197/10856/6908/6879/2067/6873/8725/6827/23248/57805/58506/23476/54680/51585/26523/2961/9150/84298/2960/22828/196/54623/63935/123169/79577/84337/55250/23168/8721	GO_MF	FBL/AGO2/NOP58/SMYD2/ELP1/NCOA3/TP53/RUVBL1/HNRNPU/DHX9/WAC/RECQL5/SMYD3/RPRD1A/RUVBL2/TBP/TAF7/ERCC1/TAF2/URI1/SUPT4H1/RPRD2/CCAR2/SCAF1/BRD4/ZNHIT6/PCF11/AGO1/GTF2E2/CTDP1/LLPH/GTF2E1/SCAF8/AHR/PAF1/PCIF1/LEO1/CDC73/ELOF1/ELP2/RTF1/EDF1
GO:0031402	sodium ion binding	7	0.841658	1.40699	0.0282413	0.166251	0.138454	2126	tags=57%, list=7%, signal=53%	10568/476/6996/481	GO_MF	SLC34A2/ATP1A1/TDG/ATP1B1
GO:0017112	Rab guanyl-nucleotide exchange factor activity	37	0.605975	1.36773	0.0282686	0.166251	0.138454	9697	tags=76%, list=33%, signal=51%	5866/51399/9909/80851/6305/58485/8567/23258/414918/9827/22930/25782/140775/55255/79961/201627/22898/117177/10260/79958/27095/27342/57679/27147/57706/163486/54453/81846	GO_MF	RAB3IL1/TRAPPC4/DENND4B/SH3BP5L/SBF1/TRAPPC1/MADD/DENND5A/DENND6B/RGP1/RAB3GAP1/RAB3GAP2/SMCR8/WDR41/DENND2D/DENND6A/DENND3/RAB3IP/DENND4A/DENND1C/TRAPPC3/RABGEF1/ALS2/DENND2A/DENND1A/DENND1B/RIN2/SBF2
GO:0035198	miRNA binding	28	0.638461	1.37947	0.0282903	0.166251	0.138454	9826	tags=89%, list=34%, signal=59%	131405/27161/3178/9188/6895/3181/5936/8241/9698/283131/23567/87178/23369/26523/1994/23264/51490/80149/6657/29066/84872/192670/9782/149041/5460	GO_MF	TRIM71/AGO2/HNRNPA1/DDX21/TARBP2/HNRNPA2B1/RBM4/RBM10/PUM1/NEAT1/ZNF346/PNPT1/PUM2/AGO1/ELAVL1/ZC3H7B/SPOUT1/ZC3H12A/SOX2/ZC3H7A/ZC3H10/AGO4/MATR3/RC3H1/POU5F1
GO:0016209	antioxidant activity	81	-0.431576	-1.37949	0.0285714	0.16736	0.139378	1418	tags=25%, list=5%, signal=24%	10935/4258/2876/3040/2878/9588/55937/373156/6647/337/3043/348/2954/847/4257/389434/2168/213/2938/3240	GO_MF	PRDX3/MGST2/GPX1/HBA2/GPX3/PRDX6/APOM/GSTK1/SOD1/APOA4/HBB/APOE/GSTZ1/CAT/MGST1/IYD/FABP1/ALB/GSTA1/HP
GO:0043015	gamma-tubulin binding	26	0.651242	1.3918	0.0292326	0.170681	0.142143	7637	tags=69%, list=26%, signal=51%	10397/29127/4830/26056/80776/8481/5892/4692/57787/85378/128344/10844/55755/84446/4067/282991/675/27229	GO_MF	NDRG1/RACGAP1/NME1/RAB11FIP5/B9D2/OFD1/RAD51D/NDN/MARK4/TUBGCP6/PIFO/TUBGCP2/CDK5RAP2/BRSK1/LYN/BLOC1S2/BRCA2/TUBGCP4
GO:0008236	serine-type peptidase activity	172	-0.526801	-1.84664	0.0294118	0.170795	0.142238	1097	tags=22%, list=4%, signal=21%	146547/5547/1803/717/5045/5654/7113/80350/83752/360200/5652/2159/51279/3249/3026/5624/3426/5046/629/5648/2155/4485/715/8858/716/4018/2147/164656/3818/2160/3083/2161/5340/10747/3250/3240/2158	GO_MF	PRSS36/PRCP/DPP4/C2/FURIN/HTRA1/TMPRSS2/LPAL2/LONP2/TMPRSS9/PRSS8/F10/C1RL/HPN/HABP2/PROC/CFI/PCSK6/CFB/MASP1/F7/MST1/C1R/PROZ/C1S/LPA/F2/TMPRSS6/KLKB1/F11/HGFAC/F12/PLG/MASP2/HPR/HP/F9
GO:0010485	H4 histone acetyltransferase activity	21	0.677442	1.39426	0.029484	0.170795	0.142238	5376	tags=71%, list=18%, signal=58%	2648/79829/23326/10445/54934/55683/8473/11091/11143/3054/284058/51230/8520/7994/80218	GO_MF	KAT2A/NAA40/USP22/MCRS1/KANSL2/KANSL3/OGT/WDR5/KAT7/HCFC1/KANSL1/PHF20/HAT1/KAT6A/NAA50
GO:0004879	nuclear receptor activity	47	-0.487954	-1.36862	0.0296296	0.170795	0.142238	2124	tags=34%, list=7%, signal=32%	2908/6258/4824/8013/4929/7068/6256/9971/3164/6095/5465/2099/6097/367/9970/8856	GO_MF	NR3C1/RXRG/NKX3-1/NR4A3/NR4A2/THRB/RXRA/NR1H4/NR4A1/RORA/PPARA/ESR1/RORC/AR/NR1I3/NR1I2
GO:0098531	transcription factor activity, direct ligand regulated sequence-specific DNA binding	47	-0.487954	-1.36862	0.0296296	0.170795	0.142238	2124	tags=34%, list=7%, signal=32%	2908/6258/4824/8013/4929/7068/6256/9971/3164/6095/5465/2099/6097/367/9970/8856	GO_MF	NR3C1/RXRG/NKX3-1/NR4A3/NR4A2/THRB/RXRA/NR1H4/NR4A1/RORA/PPARA/ESR1/RORC/AR/NR1I3/NR1I2
GO:0031013	troponin I binding	5	0.889142	1.40942	0.029987	0.171761	0.143042	2589	tags=60%, list=9%, signal=55%	7134/7139/11123	GO_MF	TNNC1/TNNT2/RCAN3
GO:0031731	CCR6 chemokine receptor binding	5	0.892985	1.41551	0.029987	0.171761	0.143042	113	tags=17%, list=0%, signal=17%	6364	GO_MF	CCL20
GO:0016538	cyclin-dependent protein serine/threonine kinase regulator activity	46	0.589371	1.37352	0.0301624	0.172221	0.143425	7949	tags=67%, list=27%, signal=49%	891/9133/1164/1019/890/1028/898/899/1163/8851/54619/901/896/1031/9134/894/1032/1029/10614/905/79616/904/595/1030/10983/81669/57018/388324/4331/151195/10309	GO_MF	CCNB1/CCNB2/CKS2/CDK4/CCNA2/CDKN1C/CCNE1/CCNF/CKS1B/CDK5R1/CCNJ/CCNG2/CCND3/CDKN2C/CCNE2/CCND2/CDKN2D/CDKN2A/HEXIM1/CCNT2/CCNJL/CCNT1/CCND1/CDKN2B/CCNI/CCNL2/CCNL1/INCA1/MNAT1/CCNYL1/CCNO
GO:0004866	endopeptidase inhibitor activity	171	-0.493367	-1.72421	0.030303	0.17248	0.143641	1074	tags=21%, list=4%, signal=20%	5045/5858/3698/5627/5037/2621/12/1475/5176/727/721/3700/684/58503/5104/866/5345/718/259/51156/710/4018/3053/5267/6590/3699/3697/197/6906/6694/256394/3827/462/388503/26998/3273	GO_MF	FURIN/PZP/ITIH2/PROS1/PEBP1/GAS6/SERPINA3/CSTA/SERPINF1/C5/C4B/ITIH4/BST2/OPRPN/SERPINA5/SERPINA6/SERPINF2/C3/AMBP/SERPINA10/SERPING1/LPA/SERPIND1/SERPINA4/SLPI/ITIH3/ITIH1/AHSG/SERPINA7/SPP2/SERPINA11/KNG1/SERPINC1/C3P1/FETUB/HRG
GO:0030621	U4 snRNA binding	11	0.767158	1.38934	0.0306513	0.173915	0.144837	6288	tags=73%, list=22%, signal=57%	101954278/4809/7919/9128/25929/9733/26121/103625684	GO_MF	RNU6-8/SNU13/DDX39B/PRPF4/GEMIN5/SART3/PRPF31/RNU6-2
GO:0003707	steroid hormone receptor activity	56	-0.470089	-1.40135	0.0310078	0.175388	0.146063	2124	tags=36%, list=7%, signal=33%	2908/6258/4824/8013/4929/7068/6256/9971/4306/3164/6095/5465/11057/8431/3172/2099/6097/367/9970/8856	GO_MF	NR3C1/RXRG/NKX3-1/NR4A3/NR4A2/THRB/RXRA/NR1H4/NR3C2/NR4A1/RORA/PPARA/ABHD2/NR0B2/HNF4A/ESR1/RORC/AR/NR1I3/NR1I2
GO:0042056	chemoattractant activity	35	-0.540144	-1.46932	0.03125	0.176207	0.146745	1725	tags=28%, list=6%, signal=26%	4908/6359/2252/3627/10584/2668/6360/6291/6289/6288	GO_MF	NTF3/CCL15/FGF7/CXCL10/COLEC10/GDNF/CCL16/SAA4/SAA2/SAA1
GO:0008327	methyl-CpG binding	25	0.651843	1.38159	0.0316302	0.177797	0.148069	8119	tags=62%, list=28%, signal=44%	3276/29128/1786/26097/79084/4204/8932/57659/253461/4152/2079/53615/10419/222229/10481/10009	GO_MF	PRMT1/UHRF1/DNMT1/CHTOP/WDR77/MECP2/MBD2/ZBTB4/ZBTB38/MBD1/ERH/MBD3/PRMT5/LRWD1/HOXB13/ZBTB33
GO:0008430	selenium binding	8	-0.860205	-1.62883	0.0318182	0.178012	0.148248	2027	tags=62%, list=7%, signal=58%	2878/1734/6414/1733/8991	GO_MF	GPX3/DIO2/SELENOP/DIO1/SELENBP1
GO:0000217	DNA secondary structure binding	24	0.664133	1.39539	0.0319018	0.178012	0.148248	6992	tags=71%, list=24%, signal=54%	9401/55247/3148/7516/4436/190/641/5892/7517/25/56852/5889/2956/5932/4221/7486/7528	GO_MF	RECQL4/NEIL3/HMGB2/XRCC2/MSH2/NR0B1/BLM/RAD51D/XRCC3/ABL1/RAD18/RAD51C/MSH6/RBBP8/MEN1/WRN/YY1
GO:0004032	alditol:NADP+ 1-oxidoreductase activity	13	-0.744084	-1.60709	0.0319635	0.178012	0.148248	1420	tags=46%, list=5%, signal=44%	340811/1646/10327/1109/6718/127	GO_MF	AKR1C8P/AKR1C2/AKR1A1/AKR1C4/AKR1D1/ADH4
GO:1990446	U1 snRNP binding	6	0.85011	1.38607	0.032175	0.178641	0.148772	3675	tags=83%, list=13%, signal=73%	6628/6632/6626/6631/6634	GO_MF	SNRPB/SNRPD1/SNRPA/SNRPC/SNRPD3
GO:1902936	phosphatidylinositol bisphosphate binding	105	0.50723	1.30884	0.0322928	0.178746	0.14886	8598	tags=55%, list=30%, signal=39%	7429/55353/50807/302/11033/3784/5217/8324/7289/23400/27131/23236/56288/285590/84033/56270/5216/6548/55876/59339/253725/91404/11021/53373/4137/8729/9026/79792/85026/55803/9644/57664/29091/653361/27111/11344/55062/55763/8724/5341/889/59338/654817/26100/3759/9846/64005/54477/9885/23527/79109/57231/26499/654816/139285/114609/124460/5756	GO_MF	VIL1/LAPTM4B/ASAP1/ANXA2/ADAP1/KCNQ1/PFN2/FZD7/TULP3/ATP13A2/SNX5/PLCB1/PARD3/SH3PXD2B/OBSCN/WDR45B/PFN1/SLC9A1/GSDMB/PLEKHA2/WASHC2C/SESTD1/RAB35/TPCN1/MAPT/GBF1/HIP1R/GSDMD/ARRDC1-AS1/ADAP2/SH3PXD2A/PLEKHA4/STXBP6/NCF1/SDCBP2/TWF2/WIPI1/EXOC1/SNX3/PLEK/KRIT1/PLEKHA1/NCF1C/WIPI2/KCNJ2/GAB2/MYO1G/PLEKHA5/OSBPL2/ACAP2/MAPKAP1/SNX14/PLEK2/NCF1B/AMER1/TIRAP/SNX20/TWF1
GO:0016645	oxidoreductase activity, acting on the CH-NH group of donors	26	-0.577279	-1.49215	0.0331492	0.181269	0.150961	901	tags=50%, list=3%, signal=48%	196743/8659/645/5860/1428/58510/2110/4522/10157/1757/10840/29958/51268	GO_MF	PAOX/ALDH4A1/BLVRB/QDPR/CRYM/PRODH2/ETFDH/MTHFD1/AASS/SARDH/ALDH1L1/DMGDH/PIPOX
GO:0031210	phosphatidylcholine binding	26	-0.57707	-1.49161	0.0331492	0.181269	0.150961	1026	tags=31%, list=4%, signal=30%	58488/3512/337/57605/5104/341/336/116519	GO_MF	PCTP/JCHAIN/APOA4/PITPNM2/SERPINA5/APOC1/APOA2/APOA5
GO:0050997	quaternary ammonium group binding	26	-0.57707	-1.49161	0.0331492	0.181269	0.150961	1026	tags=31%, list=4%, signal=30%	58488/3512/337/57605/5104/341/336/116519	GO_MF	PCTP/JCHAIN/APOA4/PITPNM2/SERPINA5/APOC1/APOA2/APOA5
GO:1901567	fatty acid derivative binding	26	-0.579745	-1.49852	0.0331492	0.181269	0.150961	1783	tags=42%, list=6%, signal=40%	91452/80339/10455/165140/3155/79777/2639/6342/134526/4329/33	GO_MF	ACBD5/PNPLA3/ECI2/OXER1/HMGCL/ACBD4/GCDH/SCP2/ACOT12/ALDH6A1/ACADL
GO:0030414	peptidase inhibitor activity	177	-0.484023	-1.70509	0.0333333	0.181727	0.151342	1074	tags=20%, list=4%, signal=20%	5045/5858/3698/5627/5037/2621/12/1475/5176/727/721/3700/684/58503/5104/866/5345/718/259/51156/710/4018/3053/5267/6590/3699/3697/197/6906/6694/256394/3827/462/388503/26998/3273	GO_MF	FURIN/PZP/ITIH2/PROS1/PEBP1/GAS6/SERPINA3/CSTA/SERPINF1/C5/C4B/ITIH4/BST2/OPRPN/SERPINA5/SERPINA6/SERPINF2/C3/AMBP/SERPINA10/SERPING1/LPA/SERPIND1/SERPINA4/SLPI/ITIH3/ITIH1/AHSG/SERPINA7/SPP2/SERPINA11/KNG1/SERPINC1/C3P1/FETUB/HRG
GO:0070577	lysine-acetylated histone binding	19	0.674004	1.35539	0.0339196	0.183816	0.153082	8133	tags=84%, list=28%, signal=61%	6597/55023/8805/23613/65980/11176/5977/4297/4300/10498/23476/6046/8019/23198/6872/29117	GO_MF	SMARCA4/PHIP/TRIM24/ZMYND8/BRD9/BAZ2A/DPF2/KMT2A/MLLT3/CARM1/BRD4/BRD2/BRD3/PSME4/TAF1/BRD7
GO:0140033	acetylation-dependent protein binding	19	0.674004	1.35539	0.0339196	0.183816	0.153082	8133	tags=84%, list=28%, signal=61%	6597/55023/8805/23613/65980/11176/5977/4297/4300/10498/23476/6046/8019/23198/6872/29117	GO_MF	SMARCA4/PHIP/TRIM24/ZMYND8/BRD9/BAZ2A/DPF2/KMT2A/MLLT3/CARM1/BRD4/BRD2/BRD3/PSME4/TAF1/BRD7
GO:0017171	serine hydrolase activity	176	-0.525362	-1.85023	0.0344828	0.184892	0.153978	1097	tags=22%, list=4%, signal=21%	146547/5547/1803/717/5045/5654/7113/80350/83752/360200/5652/2159/51279/3249/3026/5624/3426/5046/629/5648/2155/4485/715/8858/716/4018/2147/13/164656/3818/2160/3083/2161/5340/10747/3250/3240/2158	GO_MF	PRSS36/PRCP/DPP4/C2/FURIN/HTRA1/TMPRSS2/LPAL2/LONP2/TMPRSS9/PRSS8/F10/C1RL/HPN/HABP2/PROC/CFI/PCSK6/CFB/MASP1/F7/MST1/C1R/PROZ/C1S/LPA/F2/AADAC/TMPRSS6/KLKB1/F11/HGFAC/F12/PLG/MASP2/HPR/HP/F9
GO:0043995	histone acetyltransferase activity (H4-K5 specific)	10	0.774605	1.37928	0.0345269	0.184892	0.153978	3829	tags=80%, list=13%, signal=70%	10445/54934/55683/8473/11091/3054/284058/51230	GO_MF	MCRS1/KANSL2/KANSL3/OGT/WDR5/HCFC1/KANSL1/PHF20
GO:0043996	histone acetyltransferase activity (H4-K8 specific)	10	0.774605	1.37928	0.0345269	0.184892	0.153978	3829	tags=80%, list=13%, signal=70%	10445/54934/55683/8473/11091/3054/284058/51230	GO_MF	MCRS1/KANSL2/KANSL3/OGT/WDR5/HCFC1/KANSL1/PHF20
GO:0046972	histone acetyltransferase activity (H4-K16 specific)	10	0.774605	1.37928	0.0345269	0.184892	0.153978	3829	tags=80%, list=13%, signal=70%	10445/54934/55683/8473/11091/3054/284058/51230	GO_MF	MCRS1/KANSL2/KANSL3/OGT/WDR5/HCFC1/KANSL1/PHF20
GO:0033558	protein deacetylase activity	29	0.628476	1.37183	0.0351515	0.18685	0.155609	6163	tags=59%, list=21%, signal=46%	79885/51564/3066/54531/51547/3065/10014/83933/25855/51548/9219/23309/8841/64426/9759/138151/25942	GO_MF	HDAC11/HDAC7/HDAC2/MIER2/SIRT7/HDAC1/HDAC5/HDAC10/BRMS1/SIRT6/MTA2/SIN3B/HDAC3/SUDS3/HDAC4/NACC2/SIN3A
GO:0031694	alpha-2A adrenergic receptor binding	5	0.881984	1.39807	0.0352021	0.18685	0.155609	457	tags=60%, list=2%, signal=59%	152/7345/333	GO_MF	ADRA2C/UCHL1/APLP1
GO:0038064	collagen receptor activity	5	0.883229	1.40005	0.0352021	0.18685	0.155609	452	tags=40%, list=2%, signal=39%	780/3673	GO_MF	DDR1/ITGA2
GO:0005372	water transmembrane transporter activity	12	-0.755486	-1.60225	0.036036	0.190161	0.158366	2633	tags=50%, list=9%, signal=45%	364/363/358/4284/343/366	GO_MF	AQP7/AQP6/AQP1/MIP/AQP8/AQP9
GO:0022889	serine transmembrane transporter activity	6	0.847595	1.38197	0.036036	0.190161	0.158366	974	tags=67%, list=3%, signal=64%	6510/6509/56301/81855	GO_MF	SLC1A5/SLC1A4/SLC7A10/SFXN3
GO:0004407	histone deacetylase activity	28	0.630762	1.36283	0.0369004	0.192635	0.160427	6163	tags=61%, list=21%, signal=48%	79885/51564/3066/54531/51547/3065/10014/83933/25855/51548/9219/23309/8841/64426/9759/138151/25942	GO_MF	HDAC11/HDAC7/HDAC2/MIER2/SIRT7/HDAC1/HDAC5/HDAC10/BRMS1/SIRT6/MTA2/SIN3B/HDAC3/SUDS3/HDAC4/NACC2/SIN3A
GO:0008514	organic anion transmembrane transporter activity	208	-0.465218	-1.68688	0.037037	0.192635	0.160427	1738	tags=27%, list=6%, signal=25%	116085/291/10165/1468/161291/8671/123264/9963/6579/151473/10786/23443/1811/51660/253512/9122/634/94081/94097/11136/162515/10861/6568/201232/56606/85320/284439/23169/6540/10050/1109/114789/6578/10246/6506/6539/83733/6542/11309/10991/6567/10166/10599/6529/6505/8647/6514/284111/200931/11001/55089/366/10864/10998/84879/6554	GO_MF	SLC22A12/SLC25A4/SLC25A13/SLC25A10/TMEM30B/SLC4A4/SLC51B/SLC23A1/SLCO1A2/SLC16A14/SLC17A3/SLC35A3/SLC26A3/MPC1/SLC25A30/SLC16A4/CEACAM1/SFXN1/SFXN5/SLC7A9/SLC16A11/SLC26A1/SLC17A1/SLC16A13/SLC2A9/ABCC11/SLC25A42/SLC35D1/SLC6A13/SLC17A4/AKR1C4/SLC25A25/SLCO2A1/SLC17A2/SLC1A2/SLC6A12/SLC25A18/SLC7A2/SLCO2B1/SLC38A3/SLC16A2/SLC25A15/SLCO1B1/SLC6A1/SLC1A1/ABCB11/SLC2A2/SLC13A5/SLC51A/SLC27A2/SLC38A4/…
GO:0016829	lyase activity	179	-0.496939	-1.75237	0.037037	0.192635	0.160427	2297	tags=34%, list=8%, signal=32%	377677/3032/115/4258/762/2235/85007/55811/5092/51071/1632/196883/55739/81889/112817/23483/2027/4337/593/230/26061/102724560/2805/2677/3067/55034/23417/100037417/23632/51380/1644/48/1543/210/760/2271/3295/26007/3155/57136/1892/875/113675/171425/435/2731/107/55268/763/1586/10841/6470/1962/3034/130013/5106/131669/1491/64850/5105/229/10993	GO_MF	CA13/HADHB/ADCY9/MGST2/CA4/FECH/PHYKPL/ADCY10/PCBD1/DERA/ECI1/ADCY4/NAXD/FAHD1/HOGA1/TGDS/ENO3/MOCS1/BCKDHA/ALDOC/HACL1/CBSL/GOT1/GGCX/HDC/MOCOS/MLYCD/DDTL/CA14/CSAD/DDC/ACO1/CYP1A1/ALAD/CA2/FH/HSD17B4/TKFC/HMGCL/APMAP/ECHS1/CBS/SDSL/CLYBL/ASL/GLDC/ADCY1/ECHDC2/CA5A/CYP17A1/FTCD/SHMT1/EHHADH/HAL/ACMSD/PCK2/UROC1/CTH/ETNPPL/PCK1/ALDOB/SDS
GO:0061135	endopeptidase regulator activity	178	-0.479384	-1.67806	0.037037	0.192635	0.160427	1074	tags=20%, list=4%, signal=20%	5045/5858/3698/5627/5037/2621/12/1475/5176/727/721/3700/684/58503/5104/866/5345/718/259/51156/710/4018/3053/5267/6590/3699/3697/197/6906/6694/256394/3827/462/388503/26998/3273	GO_MF	FURIN/PZP/ITIH2/PROS1/PEBP1/GAS6/SERPINA3/CSTA/SERPINF1/C5/C4B/ITIH4/BST2/OPRPN/SERPINA5/SERPINA6/SERPINF2/C3/AMBP/SERPINA10/SERPING1/LPA/SERPIND1/SERPINA4/SLPI/ITIH3/ITIH1/AHSG/SERPINA7/SPP2/SERPINA11/KNG1/SERPINC1/C3P1/FETUB/HRG
GO:0097617	annealing activity	13	0.724441	1.35899	0.037037	0.192635	0.160427	2923	tags=46%, list=10%, signal=42%	9401/8438/641/1975/50485/8087	GO_MF	RECQL4/RAD54L/BLM/EIF4B/SMARCAL1/FXR1
GO:0097472	cyclin-dependent protein kinase activity	30	0.620156	1.36322	0.0373494	0.193703	0.161316	9243	tags=73%, list=32%, signal=50%	983/1019/890/1021/5127/1022/23097/1017/896/5129/51755/1024/5891/8621/23552/8558/6792/1020/5128/5218/728642/1018	GO_MF	CDK1/CDK4/CCNA2/CDK6/CDK16/CDK7/CDK19/CDK2/CCND3/CDK18/CDK12/CDK8/MOK/CDK13/CDK20/CDK10/CDKL5/CDK5/CDK17/CDK14/CDK11A/CDK3
GO:0016836	hydro-lyase activity	55	-0.464001	-1.37674	0.0378788	0.195887	0.163135	2297	tags=38%, list=8%, signal=35%	377677/3032/762/5092/1632/55739/23483/2027/102724560/23632/48/210/760/2271/3295/1892/875/55268/763/1962/131669	GO_MF	CA13/HADHB/CA4/PCBD1/ECI1/NAXD/TGDS/ENO3/CBSL/CA14/ACO1/ALAD/CA2/FH/HSD17B4/ECHS1/CBS/ECHDC2/CA5A/EHHADH/UROC1
GO:0019789	SUMO transferase activity	21	0.666952	1.37267	0.0380835	0.196385	0.16355	7727	tags=67%, list=27%, signal=49%	10155/286053/7329/8535/10401/83637/57691/26036/57178/51588/8554/9759/5903/9063	GO_MF	TRIM28/NSMCE2/UBE2I/CBX4/PIAS3/ZMIZ2/KIAA1586/ZNF451/ZMIZ1/PIAS4/PIAS1/HDAC4/RANBP2/PIAS2
GO:0031406	carboxylic acid binding	189	-0.553113	-1.9603	0.0384615	0.197211	0.164237	1662	tags=29%, list=6%, signal=28%	652968/4843/143686/6256/1646/9971/6403/2805/1629/5095/23576/51/165140/5465/1644/3172/1621/2644/5836/1592/6401/80765/3155/54659/2806/5264/9380/5091/10588/2731/445/162417/5104/54600/54658/32/341/2167/10841/6342/2168/8309/6470/10247/57834/6505/213/1807/5009/27232/6999/189/5105/1373/6898	GO_MF	CASTOR1/NOS2/SESN3/RXRA/AKR1C2/NR1H4/SELP/GOT1/DBT/PCCA/DDAH1/ACOX1/OXER1/PPARA/DDC/HNF4A/DBH/GCHFR/PYGL/CYP26A1/SELE/STARD5/HMGCL/UGT1A3/GOT2/PHYH/GRHPR/PC/MTHFS/GLDC/ASS1/NAGS/SERPINA5/UGT1A9/UGT1A1/ACACB/APOC1/FABP4/FTCD/SCP2/FABP1/ACOX2/SHMT1/RIDA/CYP4F11/SLC1A1/ALB/DPYS/OTC/GNMT/TDO2/AGXT/PCK1/CPS1/TAT
GO:0043177	organic acid binding	201	-0.549678	-1.97586	0.0384615	0.197211	0.164237	1258	tags=28%, list=4%, signal=27%	652968/4843/143686/6256/1646/9971/6403/2805/1629/5095/23576/51/165140/5465/1644/3172/1621/2644/5836/1592/6401/80765/3155/3043/54659/2806/5264/9380/5091/10588/2731/445/162417/5104/54600/54658/32/341/2167/10841/6342/2168/8309/6470/10247/57834/6505/213/1807/5009/27232/6999/189/5105/1373/6898	GO_MF	CASTOR1/NOS2/SESN3/RXRA/AKR1C2/NR1H4/SELP/GOT1/DBT/PCCA/DDAH1/ACOX1/OXER1/PPARA/DDC/HNF4A/DBH/GCHFR/PYGL/CYP26A1/SELE/STARD5/HMGCL/HBB/UGT1A3/GOT2/PHYH/GRHPR/PC/MTHFS/GLDC/ASS1/NAGS/SERPINA5/UGT1A9/UGT1A1/ACACB/APOC1/FABP4/FTCD/SCP2/FABP1/ACOX2/SHMT1/RIDA/CYP4F11/SLC1A1/ALB/DPYS/OTC/GNMT/TDO2/AGXT/PCK1/CPS1/TAT
GO:0035255	ionotropic glutamate receptor binding	31	0.623712	1.37487	0.0386941	0.197843	0.164763	5185	tags=39%, list=18%, signal=32%	23513/27092/1741/10211/2521/8851/2778/2319/4905/81831/8878/821	GO_MF	SCRIB/CACNG4/DLG3/FLOT1/FUS/CDK5R1/GNAS/FLOT2/NSF/NETO2/SQSTM1/CANX
GO:0008381	mechanosensitive ion channel activity	15	0.705215	1.35239	0.0403531	0.205303	0.170976	7451	tags=60%, list=26%, signal=45%	11322/79838/147798/79905/27112/9780/63895/59341/147138	GO_MF	TMC6/TMC5/TMC4/TMC7/FAM155B/PIEZO1/PIEZO2/TRPV4/TMC8
GO:0016893	endonuclease activity, active with either ribo- or deoxyribonucleic acids and producing 5'-phosphomonoesters	35	0.602838	1.34758	0.04038	0.205303	0.170976	5953	tags=63%, list=20%, signal=50%	27161/9156/83940/2237/54913/29102/80153/10535/10940/1763/9797/10556/328/1773/10248/51163/54487/51367/79621/10557/246243/10799	GO_MF	AGO2/EXO1/TATDN1/FEN1/RPP25/DROSHA/EDC3/RNASEH2A/POP1/DNA2/TATDN2/RPP30/APEX1/DNASE1/POP7/DBR1/DGCR8/POP5/RNASEH2B/RPP38/RNASEH1/RPP40
GO:0061134	peptidase regulator activity	214	-0.429538	-1.5314	0.0416667	0.211251	0.17593	1074	tags=19%, list=4%, signal=18%	7035/5265/5118/5045/5858/3698/5627/5037/2621/12/1475/5176/727/721/3700/65018/684/58503/5104/866/5345/718/259/51156/710/4018/3053/5267/6590/3699/3697/197/6906/6694/256394/3827/462/388503/26998/3273	GO_MF	TFPI/SERPINA1/PCOLCE/FURIN/PZP/ITIH2/PROS1/PEBP1/GAS6/SERPINA3/CSTA/SERPINF1/C5/C4B/ITIH4/PINK1/BST2/OPRPN/SERPINA5/SERPINA6/SERPINF2/C3/AMBP/SERPINA10/SERPING1/LPA/SERPIND1/SERPINA4/SLPI/ITIH3/ITIH1/AHSG/SERPINA7/SPP2/SERPINA11/KNG1/SERPINC1/C3P1/FETUB/HRG
GO:0019209	kinase activator activity	84	0.5192	1.31156	0.0418964	0.211822	0.176406	8020	tags=54%, list=28%, signal=39%	100133941/891/3481/1164/7040/6176/1946/2056/10926/4504/1163/2011/6788/808/8851/80174/2065/8826/57551/1616/805/10454/8567/10892/92335/5605/905/57521/6789/92597/10006/64223/904/285016/54465/5062/9052/65125/8915/1609/3071/245711/57679/51719/4331/84632	GO_MF	CD24/CCNB1/IGF2/CKS2/TGFB1/RPLP1/EFNA5/EPO/DBF4/MT3/CKS1B/MARK2/STK3/CALM3/CDK5R1/DBF4B/ERBB3/IQGAP1/TAOK1/DAXX/CALM2/TAB1/MADD/MALT1/STRADA/MAP2K2/CCNT2/RPTOR/STK4/MOB1B/ABI1/MLST8/CCNT1/ALKAL2/ETAA1/PAK2/GPRC5A/WNK1/BCL10/DGKQ/NCKAP1L/SPDYA/ALS2/CAB39/MNAT1/AFAP1L2
GO:0004860	protein kinase inhibitor activity	58	0.548266	1.32556	0.0420933	0.212015	0.176566	9285	tags=66%, list=32%, signal=45%	54997/2810/4869/5570/3315/10399/1028/57761/161742/79706/28951/80851/84152/1031/5575/7532/200734/140775/5573/2764/1032/1029/10614/57521/5569/1030/65125/9535/388324/10519/5576/836/54920/10253/8692/55450/124790/5577	GO_MF	TESC/SFN/NPM1/PKIB/HSPB1/RACK1/CDKN1C/TRIB3/SPRED1/PRKRIP1/TRIB2/SH3BP5L/PPP1R1B/CDKN2C/PRKAR1B/YWHAG/SPRED2/SMCR8/PRKAR1A/GMFB/CDKN2D/CDKN2A/HEXIM1/RPTOR/PKIA/CDKN2B/WNK1/GMFG/INCA1/CIB1/PRKAR2A/CASP3/DUS2/SPRY2/HYAL2/CAMK2N1/HEXIM2/PRKAR2B
GO:0016831	carboxy-lyase activity	33	-0.529253	-1.42558	0.0421687	0.212015	0.176566	1680	tags=33%, list=6%, signal=31%	81889/593/2805/2677/3067/23417/51380/1644/130013/5106/5105	GO_MF	FAHD1/BCKDHA/GOT1/GGCX/HDC/MLYCD/CSAD/DDC/ACMSD/PCK2/PCK1
GO:0030021	extracellular matrix structural constituent conferring compression resistance	22	-0.600419	-1.48273	0.0430108	0.215054	0.179097	2448	tags=41%, list=8%, signal=37%	54829/5553/3339/4969/127435/5549/4060/1634/10216	GO_MF	ASPN/PRG2/HSPG2/OGN/PODN/PRELP/LUM/DCN/PRG4
GO:0043178	alcohol binding	85	-0.431887	-1.38515	0.0430108	0.215054	0.179097	1026	tags=20%, list=4%, signal=19%	337/975/309/54762/116362/80765/733/348/336/6342/335/83758/5950/116519/345/319/127	GO_MF	APOA4/CD81/ANXA6/GRAMD1C/RBP7/STARD5/C8G/APOE/APOA2/SCP2/APOA1/RBP5/RBP4/APOA5/APOC3/APOF/ADH4
GO:0005539	glycosaminoglycan binding	221	-0.439679	-1.57631	0.0434783	0.216792	0.180545	1698	tags=23%, list=6%, signal=21%	6359/2200/6373/5322/83716/9510/10178/9037/25890/2252/7058/3990/10563/6403/64094/5118/151887/59352/5549/7049/3627/2022/309/348/338/3026/1634/5046/1842/5104/7448/27329/7123/9388/50509/51156/4018/3075/3053/350/2147/2160/64388/283/114770/3827/116519/462/3273/6288	GO_MF	CCL15/FBN1/CXCL11/PLA2G5/CRISPLD2/ADAMTS1/TENM1/SEMA5A/ABI3BP/FGF7/THBS2/LIPC/CXCL13/SELP/SMOC2/PCOLCE/CCDC80/LGR6/PRELP/TGFBR3/CXCL10/ENG/ANXA6/APOE/APOB/HABP2/DCN/PCSK6/ECM2/SERPINA5/VTN/ANGPTL3/CLEC3B/LIPG/COL5A3/SERPINA10/LPA/CFH/SERPIND1/APOH/F2/F11/GREM2/ANG/PGLYRP2/KNG1/APOA5/SERPINC1/HRG/SAA1
GO:0004712	protein serine/threonine/tyrosine kinase activity	43	0.583188	1.34616	0.0443407	0.220282	0.183451	6461	tags=53%, list=22%, signal=42%	9212/5563/7272/6790/1196/9149/8445/25778/5601/6198/5594/5595/1198/93/1432/8550/5605/7867/10188/8798/1195/4293/7016	GO_MF	AURKB/PRKAA2/TTK/AURKA/CLK2/DYRK1B/DYRK2/DSTYK/MAPK9/RPS6KB1/MAPK1/MAPK3/CLK3/ACVR2B/MAPK14/MAPKAPK5/MAP2K2/MAPKAPK3/TNK2/DYRK4/CLK1/MAP3K9/TESK1
GO:0030674	protein binding, bridging	168	0.463517	1.25175	0.0444215	0.220282	0.183451	7352	tags=46%, list=25%, signal=34%	6714/8440/10045/1856/64210/2125/2288/10152/393/6804/6624/3927/163/10603/23468/23623/23363/10093/117854/8506/9047/23299/10256/1601/9425/392/408/6464/6548/10016/3054/10657/2885/10432/2068/1173/55824/4137/9026/55823/113419/81569/8027/636/54815/1399/51127/55803/10451/10121/3312/25970/57521/11218/161/9046/288/10634/1642/4221/10133/92714/23767/10111/55691/4130/6767/51283/8717/9846/55070/10818/10120/474…	GO_MF	SRC/NCK2/SH2D3A/DVL2/MMS19/EVPL/FKBP4/ABI2/ARHGAP4/STX1A/FSCN1/LASP1/AP2B1/SH2B2/CBX5/RUSC1/OBSL1/ARPC4/TRIM6/CNTNAP1/SH2D2A/BICD2/CNKSR1/DAB2/CDYL/ARHGAP1/ARRB1/SHC1/SLC9A1/PDCD6/HCFC1/KHDRBS1/GRB2/RBM14/ERCC2/AP2M1/PAG1/MAPT/HIP1R/VPS11/TEX261/ACTL8/STAM/BICD1/GATAD2A/CRKL/TRIM17/ADAP2/VAV3/ACTR1A/HSPA8/SH2B1/RPTOR/DDX20/AP2A2/DOK2/ANK3/GAS2L1/DDB1/MEN1/OPTN/ARRDC1/FLRT3/RAD50/FRMD4A/MAP1A/ST13…
GO:0017049	GTP-Rho binding	20	0.664782	1.3518	0.0447761	0.221434	0.18441	5907	tags=60%, list=20%, signal=48%	54443/5585/11135/10435/83892/6242/9475/23580/11078/29091/29941/55763	GO_MF	ANLN/PKN1/CDC42EP1/CDC42EP2/KCTD10/RTKN/ROCK2/CDC42EP4/TRIOBP/STXBP6/PKN3/EXOC1
GO:0051427	hormone receptor binding	184	0.456811	1.24335	0.0451282	0.222567	0.185354	8603	tags=53%, list=30%, signal=37%	3159/6714/23532/5585/25879/51176/6604/5901/898/5744/64210/3275/23636/5468/2288/171023/1022/4088/6597/190/23028/8805/55818/7533/90390/1488/8202/11176/6867/672/2521/5111/6605/9440/2778/9862/142/408/9968/9326/23054/8896/24148/1616/81857/27086/7421/6879/64324/6882/7205/5916/5469/9325/3091/5705/10865/79039/9324/81/3728/10474/9320/6047/8554/6934/6881/9612/10634/3727/55062/22938/6801/2033/9113/9969/2796…	GO_MF	HMGA1/SRC/PRAME/PKN1/DCAF13/LEF1/SMARCD3/RAN/CCNE1/PTHLH/MMS19/PRMT2/NUP62/PPARG/FKBP4/ASXL1/CDK7/SMAD3/SMARCA4/NR0B1/KDM1A/TRIM24/KDM3A/YWHAH/MED30/CTBP2/NCOA3/BAZ2A/TACC1/BRCA1/FUS/PCNA/SMARCE1/MED17/GNAS/MED24/PARP1/ARRB1/MED12/ZNHIT3/NCOA6/BUD31/PRPF6/DAXX/MED25/FOXP1/VDR/TAF7/NSD1/TAF11/TRIP6/RARG/MED1/TRIP4/HIF1A/PSMC5/ARID5A/DDX54/HMGN3/ACTN4/JUP/TADA3/TRIP12/RNF4/PIAS1/TCF7L2/TAF10/NCOR2/…
GO:0015288	porin activity	5	0.865108	1.37132	0.0456323	0.224442	0.186915	3934	tags=100%, list=14%, signal=87%	10452/7417/84134/7416/7419	GO_MF	TOMM40/VDAC2/TOMM40L/VDAC1/VDAC3
GO:0030548	acetylcholine receptor regulator activity	12	0.72668	1.33945	0.0461538	0.225344	0.187667	5592	tags=50%, list=19%, signal=40%	116372/4061/130576/2339/4062/130574	GO_MF	LYPD1/LY6E/LYPD6B/FNTA/LY6H/LYPD6
GO:0099602	neurotransmitter receptor regulator activity	12	0.72668	1.33945	0.0461538	0.225344	0.187667	5592	tags=50%, list=19%, signal=40%	116372/4061/130576/2339/4062/130574	GO_MF	LYPD1/LY6E/LYPD6B/FNTA/LY6H/LYPD6
GO:0000049	tRNA binding	50	0.571188	1.34486	0.0461894	0.225344	0.187667	8960	tags=70%, list=31%, signal=49%	57510/6165/55687/55621/4234/6741/92675/1968/90353/80324/146857/1915/11260/9255/51067/83939/26024/2193/23107/55157/54974/57505/158234/348180/129450/54931/51095/91801/9147/3508/79693/60487/118672/112487/54888	GO_MF	XPO5/RPL35A/TRMU/TRMT1/METTL1/SSB/DTD1/EIF2S3/CTU1/PUS1/SLFN13/EEF1A1/XPOT/AIMP1/YARS2/EIF2A/PTCD1/FARSA/MRPS27/DARS2/THG1L/AARS2/TRMT10B/CTU2/TYW5/TRMT10C/TRNT1/ALKBH8/NEMF/IGHMBP2/YRDC/TRMT11/PSTK/DTD2/NSUN2
GO:1990841	promoter-specific chromatin binding	46	0.573795	1.33722	0.0464037	0.225372	0.18769	7762	tags=59%, list=27%, signal=43%	3297/10155/2146/10919/7703/3066/55636/5933/3065/1786/9869/1874/7157/3651/3192/1660/23512/9960/57343/84759/2962/9759/63977/1655/4928/9314/6772	GO_MF	HSF1/TRIM28/EZH2/EHMT2/PCGF2/HDAC2/CHD7/RBL1/HDAC1/DNMT1/SETDB1/E2F4/TP53/PDX1/HNRNPU/DHX9/SUZ12/USP3/ZNF304/PCGF1/GTF2F1/HDAC4/PRDM15/DDX5/NUP98/KLF4/STAT1
GO:0030295	protein kinase activator activity	78	0.521732	1.30655	0.0465632	0.225372	0.18769	8020	tags=54%, list=28%, signal=40%	100133941/891/3481/1164/7040/6176/1946/2056/10926/4504/1163/2011/6788/808/8851/80174/2065/8826/57551/1616/805/10454/8567/92335/5605/905/57521/6789/10006/64223/904/285016/54465/5062/9052/65125/1609/3071/245711/57679/51719/4331/84632	GO_MF	CD24/CCNB1/IGF2/CKS2/TGFB1/RPLP1/EFNA5/EPO/DBF4/MT3/CKS1B/MARK2/STK3/CALM3/CDK5R1/DBF4B/ERBB3/IQGAP1/TAOK1/DAXX/CALM2/TAB1/MADD/STRADA/MAP2K2/CCNT2/RPTOR/STK4/ABI1/MLST8/CCNT1/ALKAL2/ETAA1/PAK2/GPRC5A/WNK1/DGKQ/NCKAP1L/SPDYA/ALS2/CAB39/MNAT1/AFAP1L2
GO:0044183	protein binding involved in protein folding	22	0.658969	1.36877	0.0465686	0.225372	0.18769	5204	tags=55%, list=18%, signal=45%	3315/10576/3310/3304/1047/79031/5201/51182/3303/5202/3312/6782	GO_MF	HSPB1/CCT2/HSPA6/HSPA1B/CLGN/PDCL3/PFDN1/HSPA14/HSPA1A/PFDN2/HSPA8/HSPA13
GO:0005080	protein kinase C binding	53	0.557402	1.3203	0.0473988	0.228778	0.190527	5388	tags=49%, list=18%, signal=40%	6714/7153/4082/5585/3315/8754/10399/51564/168002/1832/6996/10539/3685/112/25/6427/84552/708/84612/10014/25865/7532/54575/8878/7155/11344	GO_MF	SRC/TOP2A/MARCKS/PKN1/HSPB1/ADAM9/RACK1/HDAC7/DACT2/DSP/TDG/GLRX3/ITGAV/ADCY6/ABL1/SRSF2/PARD6G/C1QBP/PARD6B/HDAC5/PRKD2/YWHAG/UGT1A10/SQSTM1/TOP2B/TWF2
GO:0019865	immunoglobulin binding	23	-0.597428	-1.50479	0.0478723	0.230449	0.191918	2437	tags=39%, list=8%, signal=36%	920/2217/2215/3512/2205/2213/7450/259/3273	GO_MF	CD4/FCGRT/FCGR3B/JCHAIN/FCER1A/FCGR2B/VWF/AMBP/HRG
GO:0005200	structural constituent of cytoskeleton	99	0.502471	1.28749	0.048913	0.234835	0.19557	9303	tags=55%, list=32%, signal=37%	3880/120/203068/23607/71/10095/10382/10376/7283/8030/375790/51174/1832/27175/10093/3872/84790/10109/10094/7846/6709/84617/631/5339/10096/60/347733/636/10381/9696/7277/8089/10383/288/10097/3866/58/118/10092/50853/7168/7280/4747/4744/27229/7431/23336/6711/10426/287/4478/23136/7094/3868	GO_MF	KRT19/ADD3/TUBB/CD2AP/ACTG1/ARPC1B/TUBB4A/TUBA1B/TUBG1/CCDC6/AGRN/TUBD1/DSP/TUBG2/ARPC4/KRT17/TUBA1C/ARPC2/ARPC3/TUBA1A/SPTAN1/TUBB6/BFSP1/PLEC/ACTR3/ACTB/TUBB2B/BICD1/TUBB3/CROCC/TUBA4A/YEATS4/TUBB4B/ANK3/ACTR2/KRT15/ACTA1/ADD1/ARPC5/VILL/TPM1/TUBB2A/NEFL/NEFH/TUBGCP4/VIM/SYNM/SPTBN1/TUBGCP3/ANK2/MSN/EPB41L3/TLN1/KRT16
GO:0004693	cyclin-dependent protein serine/threonine kinase activity	29	0.615317	1.34311	0.049697	0.237967	0.198179	9243	tags=72%, list=32%, signal=49%	983/1019/1021/5127/1022/23097/1017/896/5129/51755/1024/5891/8621/23552/8558/6792/1020/5128/5218/728642/1018	GO_MF	CDK1/CDK4/CDK6/CDK16/CDK7/CDK19/CDK2/CCND3/CDK18/CDK12/CDK8/MOK/CDK13/CDK20/CDK10/CDKL5/CDK5/CDK17/CDK14/CDK11A/CDK3
GO:1901681	sulfur compound binding	239	-0.517215	-1.88738	0.05	0.238786	0.198861	1701	tags=29%, list=6%, signal=28%	4035/6359/2200/80339/6373/7172/5322/83716/9510/10178/9037/25890/2252/7058/25974/53354/3990/10563/6403/26061/64094/5118/151887/1629/59352/5095/5549/7049/10455/3627/309/3155/875/79777/348/338/5091/55526/5046/1842/5104/7448/2639/4257/27329/32/7123/9388/50509/51156/6342/4018/3075/3053/350/134526/2147/2160/4329/64388/55753/283/33/2944/3827/116519/27232/462/3273/6288	GO_MF	LRP1/CCL15/FBN1/PNPLA3/CXCL11/TPMT/PLA2G5/CRISPLD2/ADAMTS1/TENM1/SEMA5A/ABI3BP/FGF7/THBS2/MMACHC/PANK1/LIPC/CXCL13/SELP/HACL1/SMOC2/PCOLCE/CCDC80/DBT/LGR6/PCCA/PRELP/TGFBR3/ECI2/CXCL10/ANXA6/HMGCL/CBS/ACBD4/APOE/APOB/PC/DHTKD1/PCSK6/ECM2/SERPINA5/VTN/GCDH/MGST1/ANGPTL3/ACACB/CLEC3B/LIPG/COL5A3/SERPINA10/SCP2/LPA/CFH/SERPIND1/APOH/ACOT12/F2/F11/ALDH6A1/GREM2/OGDHL/ANG/ACADL/GSTM1/KNG1/APOA5/GNMT/S…
