# Supplementary material for: Identification of m6A methyltransferase-related lncRNA signature for predicting immunotherapy and prognosis in patients with hepatocellular carcinoma
Source: Biosci Rep. 2021 Jun 8;41(6):BSR20210760. doi: 10.1042/BSR20210760 (PMC8188173; doi:10.1042/BSR20210760)
Supplement: Supplementary Tables S1-S14 [file BSR-2021-0760_supp1.zip › BSR-2021-0760_suppST12.xlsx]

## Sheet: risk H_L_AllenrichKEGG.sig
Kyoto Encyclopedia of Genes and Genomes pathway analysis by GSEA.
ID	Description	setSize	enrichmentScore	NES	pvalue	p.adjust	qvalues	rank	leading_edge	core_enrichment	geneSymbol
hsa05168	Herpes simplex virus 1 infection	488	0.537125	1.50458	0.001001	0.0190661	0.0126186	9946	tags=65%, list=34%, signal=43%	6714/578/55769/9641/10189/162967/7743/9831/3460/581/81931/7553/51385/7188/6732/90333/55422/7625/5818/7748/90987/6940/7186/57506/125893/126017/10172/100289635/5501/7637/162972/100289678/9668/440515/25888/1978/7561/79744/162966/7157/84874/7248/84914/6428/64170/598/91975/342908/90338/8890/340385/80095/256051/84775/8427/147657/6427/79818/27300/57711/5451/10780/80110/3118/10520/79175/6850/84436/3054/1…	SRC/BAK1/ZNF83/IKBKE/ALYREF/ZNF320/ZNF189/ZNF623/IFNGR2/BAX/ZNF93/ZNF7/ZNF589/TRAF5/SRPK1/ZNF468/ZNF331/ZNF74/NECTIN1/ZNF195/ZNF251/ZNF354A/TRAF2/MAVS/ZNF816/ZNF813/ZNF256/ZNF605/PPP1CC/ZNF84/ZNF550/ZNF783/ZNF432/ZNF506/ZNF473/EIF4EBP1/ZNF14/ZNF419/ZNF600/TP53/ZNF514/TSC1/ZNF587/SRSF3/CARD9/BCL2L1/ZNF300/ZNF404/ZNF160/EIF2B4/ZNF517/ZNF606/ZNF549/ZNF607/ZNF282/ZNF480/SRSF2/ZNF552/ZNF544/ZNF529/POU…
hsa05014	Amyotrophic lateral sclerosis	338	0.480905	1.33835	0.00100705	0.0190661	0.0126186	10399	tags=62%, list=36%, signal=40%	5603/3710/10189/3178/203068/6300/56901/468/71/5217/581/23636/1649/10382/10452/29107/23225/2882/7186/90550/10376/79023/4715/79902/2877/10126/23511/7381/147700/64837/8480/23165/56893/348995/7157/3799/311/57122/84516/7175/6428/10540/598/55706/84790/220988/2521/9688/9631/7388/5216/84134/5879/100101267/7416/1616/5710/11273/81929/7846/129401/1537/10482/6432/84617/1639/3181/9972/5532/5717/60/5705/1432/5…	MAPK13/ITPR3/ALYREF/HNRNPA1/TUBB/MAPK12/NDUFA4L2/ATF4/ACTG1/PFN2/BAX/NUP62/DDIT3/TUBB4A/TOMM40/NXT1/NUP210/GPX7/TRAF2/MCU/TUBA1B/NUP37/NDUFB9/NUP85/GPX2/DNAL4/NUP188/UQCRB/KLC3/KLC2/RAE1/NUP205/UBQLN4/NUP43/TP53/KIF5B/ANXA11/NUP107/DCTN5/TPR/SRSF3/DCTN2/BCL2L1/NDC1/TUBA1C/HNRNPA3/FUS/NUP93/NUP155/UQCRH/PFN1/TOMM40L/RAC1/POM121C/VDAC1/DAXX/PSMD4/ATXN2L/SEH1L/TUBA1A/NUP35/CYC1/NXF1/SRSF7/TUBB6/DCTN…
hsa05165	Human papillomavirus infection	329	0.487683	1.35588	0.00100705	0.0190661	0.0126186	8613	tags=50%, list=30%, signal=36%	6696/5315/5649/578/1298/3691/9641/23513/3673/1869/3915/1280/3675/528/1019/890/57801/1856/1021/3911/3912/5522/898/7057/5747/3066/581/8324/7477/9296/182/8313/1741/7283/3918/56288/5518/3265/5933/3065/1857/5584/1978/3693/8326/27175/7157/7248/55502/6932/90993/3685/1017/3993/3655/3516/2778/7422/84552/9794/23462/10312/84612/5528/3955/896/8321/51606/10134/8323/2885/6908/1108/9134/3996/10488/535/6198/529/…	SPP1/PKM/RELN/BAK1/COL9A2/ITGB4/IKBKE/SCRIB/ITGA2/E2F1/LAMC1/COL2A1/ITGA3/ATP6V1C1/CDK4/CCNA2/HES4/DVL2/CDK6/LAMA5/LAMB1/PPP2R2C/CCNE1/THBS1/PTK2/HDAC2/BAX/FZD7/WNT7B/ATP6V1F/JAG1/AXIN2/DLG3/TUBG1/LAMC2/PARD3/PPP2R1A/HRAS/RBL1/HDAC1/DVL3/PRKCI/EIF4EBP1/ITGB5/FZD9/TUBG2/TP53/TSC1/HES6/TCF7/CREB3L1/ITGAV/CDK2/LLGL2/ITGA6/RBPJ/GNAS/VEGFA/PARD6G/MAML1/HEY1/TCIRG1/PARD6B/PPP2R5D/LFNG/CCND3/FZD1/ATP6V1…
hsa05206	MicroRNAs in cancer	265	0.533328	1.47185	0.0010142	0.0190661	0.0126186	6265	tags=32%, list=22%, signal=26%	6659/10642/131405/4318/6768/90427/4082/2261/4609/113130/9493/6541/578/1788/1944/1869/1945/3925/993/2146/1021/995/2744/898/7057/8091/3066/1871/407014/994/4363/1946/6624/7430/619552/10298/3265/7329/3065/1786/1789/7157/27250/4194/11186/7042/672/5578/25/7422/5598/5335/2065/6464/5154/10014/2885/27086/9134/5594/5595/5296/3551/894/1399/406886/3678/4893/5159/3162/3190/5605/5328/1029/57521/599/4851/472/44…	SOX4/IGF2BP1/TRIM71/MMP9/ST14/BMF/MARCKS/FGFR3/MYC/CDCA5/KIF23/SLC7A1/BAK1/DNMT3A/EFNA3/E2F1/EFNA4/STMN1/CDC25A/EZH2/CDK6/CDC25C/GLS/CCNE1/THBS1/HMGA2/HDAC2/E2F3/MIR25/CDC25B/ABCC1/EFNA5/FSCN1/EZR/MIR483/PAK4/HRAS/UBE2I/HDAC1/DNMT1/DNMT3B/TP53/PDCD4/MDM4/RASSF1/TGFB2/BRCA1/PRKCA/ABL1/VEGFA/MAPK7/PLCG1/ERBB3/SHC1/PDGFA/HDAC5/GRB2/FOXP1/CCNE2/MAPK1/MAPK3/PIK3R2/IKBKB/CCND2/CRKL/MIRLET7D/ITGA5/NRAS/…
hsa05132	Salmonella infection	249	0.553884	1.52382	0.00101626	0.0190661	0.0126186	9378	tags=68%, list=32%, signal=46%	5603/4609/578/8767/5585/6188/302/2318/51176/3326/203068/6300/29108/71/5217/10095/581/10382/9266/7186/1434/10376/5058/2597/3265/83658/147700/64837/8655/3799/5898/6281/10552/10093/84516/6932/10540/84790/81873/1778/391/51626/1781/5216/10109/51143/10094/5879/3606/9475/65082/9648/2316/10454/8677/7846/5601/64601/29109/6993/5594/5595/10787/3320/84617/1639/27128/79792/55845/3551/55823/3553/10096/60/1432/…	MAPK13/MYC/BAK1/RIPK2/PKN1/RPS3/ANXA2/FLNC/LEF1/HSP90AB1/TUBB/MAPK12/PYCARD/ACTG1/PFN2/ARPC1B/BAX/TUBB4A/CYTH2/TRAF2/CSE1L/TUBA1B/PAK1/GAPDH/HRAS/DYNLRB1/KLC3/KLC2/DYNLL1/KIF5B/RALA/S100A10/ARPC1A/ARPC4/DCTN5/TCF7/DCTN2/TUBA1C/ARPC5L/DYNC1H1/RHOG/DYNC2LI1/DYNC1I2/PFN1/ARPC2/DYNC1LI1/ARPC3/RAC1/IL18/ROCK2/VPS33A/GCC2/FLNA/TAB1/STX10/TUBA1A/MAPK9/VPS16/FHOD1/DYNLT1/MAPK1/MAPK3/NCKAP1/HSP90AA1/TUBB6…
hsa04144	Endocytosis	251	0.562839	1.54855	0.00101729	0.0190661	0.0126186	9361	tags=67%, list=32%, signal=46%	6714/1759/2261/50807/2264/2348/92421/10095/28964/26056/4088/3310/84440/51160/9266/27131/1211/9897/163/56288/3304/157/56904/3265/51652/55048/2870/11267/5584/64750/116987/55738/3480/147179/7852/387680/3799/22905/10552/10093/3561/81873/9146/10565/644150/84552/79720/8766/7037/1601/10109/377/116983/409/10094/9559/867/9798/408/84612/128866/116985/10890/11031/58513/253725/55737/3303/414189/1173/118813/1…	SRC/DNM1/FGFR3/ASAP1/FGFR4/FOLR1/CHMP4C/ARPC1B/GIT1/RAB11FIP5/SMAD3/HSPA6/RAB11FIP4/VPS28/CYTH2/SNX5/CLTA/WASHC5/AP2B1/PARD3/HSPA1B/GRK3/SH3GLB2/HRAS/CHMP3/VPS37C/GRK6/SNF8/PRKCI/SMURF2/AGAP1/ARFGAP1/IGF1R/WIPF2/CXCR4/WASHC2A/KIF5B/EPN2/ARPC1A/ARPC4/IL2RG/ARPC5L/HGS/ARFGEF1/WIPF3/PARD6G/VPS37B/RAB11A/TFRC/DAB2/ARPC2/ARF3/ACAP3/ARRB2/ARPC3/VPS26A/CBL/IST1/ARRB1/PARD6B/CHMP4B/ARAP1/RAB10/RAB31/EPS1…
hsa05131	Shigellosis	218	0.526827	1.43815	0.00102145	0.0190661	0.0126186	9359	tags=64%, list=32%, signal=44%	5603/6714/8767/9181/5580/6233/3710/80201/8936/11335/113026/6300/3099/5747/81858/29108/71/5217/10095/581/54874/7188/9266/7186/23236/10616/7321/7157/10552/9978/10093/10163/58528/598/81873/7311/2931/5331/5335/87/5216/10109/10094/5879/3606/9475/2017/7322/7416/10454/826/8945/5601/11146/6198/5594/5595/10892/64121/27128/3661/5296/199746/7414/3551/3553/10096/60/7334/1432/8878/1399/837/3678/3576/823/23048…	MAPK13/SRC/RIPK2/ARHGEF2/PRKCD/RPS27A/ITPR3/HKDC1/WASF1/CBX3/PLCD3/MAPK12/HK2/PTK2/SHARPIN/PYCARD/ACTG1/PFN2/ARPC1B/BAX/FNBP1L/TRAF5/CYTH2/TRAF2/PLCB1/RBCK1/UBE2D1/TP53/ARPC1A/RBX1/ARPC4/WASF2/RRAGD/BCL2L1/ARPC5L/UBA52/GSK3A/PLCB3/PLCG1/ACTN1/PFN1/ARPC2/ARPC3/RAC1/IL18/ROCK2/CTTN/UBE2D2/VDAC1/TAB1/CAPNS1/BTRC/MAPK9/GLMN/RPS6KB1/MAPK1/MAPK3/MALT1/RRAGC/CYTH4/IRF3/PIK3R2/U2AF1L4/VCL/IKBKB/IL1B/ACTR…
hsa03013	RNA transport	181	0.646805	1.75482	0.00102564	0.0190661	0.0126186	7396	tags=67%, list=25%, signal=50%	26986/3646/10460/80336/8667/8664/57510/10189/5905/5901/3837/8662/23636/29107/22916/8563/23225/8761/54913/6613/79760/79023/1968/79902/22794/23511/1975/9984/7329/7919/9775/8480/1978/23165/8894/96764/348995/1915/22985/57122/7175/1973/10921/55706/2521/8890/9688/10940/1974/9631/79228/11260/10556/8665/9669/8087/100101267/50628/8086/10248/81929/129401/10482/25929/84321/10209/26019/8893/51367/7514/9972/6…	PABPC1/EIF3E/TACC3/PABPC1L/EIF3H/EIF3D/XPO5/ALYREF/RANGAP1/RAN/KPNB1/EIF3B/NUP62/NXT1/NCBP2/THOC5/NUP210/PABPC4/RPP25/SUMO2/GEMIN7/NUP37/EIF2S3/NUP85/CASC3/NUP188/EIF4B/THOC1/UBE2I/DDX39B/EIF4A3/RAE1/EIF4EBP1/NUP205/EIF2S2/TGS1/NUP43/EEF1A1/ACIN1/NUP107/TPR/EIF4A1/RNPS1/NDC1/FUS/EIF2B4/NUP93/POP1/EIF4A2/NUP155/THOC6/XPOT/RPP30/EIF3F/EIF5B/FXR1/POM121C/GEMIN4/AAAS/POP7/SEH1L/NUP35/NXF1/GEMIN5/THOC…
hsa04390	Hippo signaling pathway	154	0.597065	1.60984	0.00103199	0.0190661	0.0126186	8339	tags=61%, list=29%, signal=44%	174/332/8463/4609/7534/23513/7040/7004/51176/1454/652/1856/5522/71/10971/8324/7477/4088/8313/1741/56288/5518/5501/7005/7533/1453/1857/5584/8326/6788/10413/11186/7042/6932/374/3993/85407/9231/27113/84552/25937/657/84612/4771/896/8321/8323/8945/3996/55233/7531/7532/2535/8325/7043/60/894/126374/1495/329/655/4087/268/330/6934/92597/23286/5499/656/5515/9113/8312/595/1855/7529/650/23291/5520/4092/85409…	AFP/BIRC5/TEAD2/MYC/YWHAZ/SCRIB/TGFB1/TEAD4/LEF1/CSNK1E/BMP4/DVL2/PPP2R2C/ACTG1/YWHAQ/FZD7/WNT7B/SMAD3/AXIN2/DLG3/PARD3/PPP2R1A/PPP1CC/TEAD3/YWHAH/CSNK1D/DVL3/PRKCI/FZD9/STK3/YAP1/RASSF1/TGFB2/TCF7/AREG/LLGL2/NKD1/DLG5/BBC3/PARD6G/WWTR1/BMPR1A/PARD6B/NF2/CCND3/FZD1/FZD6/BTRC/LLGL1/MOB1A/YWHAE/YWHAG/FZD2/FZD8/TGFB3/ACTB/CCND2/WTIP/CTNNA1/BIRC2/BMP7/SMAD2/AMH/BIRC3/TCF7L2/MOB1B/WWC1/PPP1CA/BMP8B/PP…
hsa03010	Ribosome	147	0.741637	1.99412	0.00103306	0.0190661	0.0126186	2959	tags=54%, list=10%, signal=49%	6132/6129/6173/3921/6222/6229/6147/6188/6206/9349/200916/6204/6187/6201/6233/6168/6175/6227/6139/6193/6223/6169/6133/6142/6130/6124/6161/6155/6157/6156/6194/9045/6141/6136/23521/6224/6181/6158/6143/6228/6160/6191/6125/6165/6167/6218/6217/6154/11224/4736/6208/6128/6176/6189/6205/6152/6232/6137/6230/6170/25873/6159/6122/6209/6171/6144/28998/124995/63875/6138/6235/6234/6203/51187/6134/7311/6210/6164…	RPL8/RPL7/RPL36A/RPSA/RPS18/RPS24/RPL23A/RPS3/RPS12/RPL23/RPL22L1/RPS10/RPS2/RPS7/RPS27A/RPL37A/RPLP0/RPS21/RPL17/RPS5/RPS19/RPL38/RPL9/RPL18A/RPL7A/RPL4/RPL32/RPL27/RPL27A/RPL30/RPS6/RPL14/RPL18/RPL12/RPL13A/RPS20/RPLP2/RPL28/RPL19/RPS23/RPL31/RPS4X/RPL5/RPL35A/RPL37/RPS17/RPS16/RPL26/RPL35/RPL10A/RPS14/RPL6/RPLP1/RPS3A/RPS11/RPL24/RPS27/RPL13/RPS25/RPL39/RPL36/RPL29/RPL3/RPS15/RPL41/RPL21/MRPL1…
hsa04218	Cellular senescence	155	0.536505	1.44565	0.00103306	0.0190661	0.0126186	7121	tags=53%, list=24%, signal=40%	4605/5603/891/9133/983/2305/4609/1875/7040/3710/1869/1111/993/1019/890/1021/3486/6300/293/898/1871/4088/90550/5501/3265/5933/4361/1978/1874/286826/7157/7248/7042/7417/1017/808/4773/5810/5883/896/7416/4683/805/9134/8945/4776/5928/5594/5595/678/7419/11200/5296/5532/7043/1432/894/8878/4893/3576/823/545/776/4087/5605/1029/824/472/5499/5293/10111/55957/1870/595/3845/1030/59341/23291/5925/5970/2626/2309	MYBL2/MAPK13/CCNB1/CCNB2/CDK1/FOXM1/MYC/E2F5/TGFB1/ITPR3/E2F1/CHEK1/CDC25A/CDK4/CCNA2/CDK6/IGFBP3/MAPK12/SLC25A6/CCNE1/E2F3/SMAD3/MCU/PPP1CC/HRAS/RBL1/MRE11/EIF4EBP1/E2F4/LIN9/TP53/TSC1/TGFB2/VDAC2/CDK2/CALM3/NFATC2/RAD1/RAD9A/CCND3/VDAC1/NBN/CALM2/CCNE2/BTRC/NFATC4/RBBP4/MAPK1/MAPK3/ZFP36L2/VDAC3/CHEK2/PIK3R2/PPP3CB/TGFB3/MAPK14/CCND2/SQSTM1/NRAS/CXCL8/CAPN1/ATR/CACNA1D/SMAD2/MAP2K2/CDKN2A/CAPN2…
hsa05203	Viral carcinogenesis	165	0.543153	1.46556	0.00103306	0.0190661	0.0126186	7013	tags=56%, list=24%, signal=43%	5315/6714/991/983/7534/2648/578/79885/23513/1111/1019/890/1021/468/51564/898/3066/581/10971/7188/7186/6502/3265/5933/3065/7533/5902/7157/5366/6722/90993/1017/3516/87/6850/4791/5879/10014/2965/896/83933/2885/6908/1108/9134/7531/10488/5594/7532/5595/7419/3661/5296/9586/1388/894/3718/4893/8841/81/5829/3190/1029/841/64764/1385/1386/9759/1642/4067/5293/245972/22938/2961/7185/2033/148327/27044/595/7187…	PKM/SRC/CDC20/CDK1/YWHAZ/KAT2A/BAK1/HDAC11/SCRIB/CHEK1/CDK4/CCNA2/CDK6/ATF4/HDAC7/CCNE1/HDAC2/BAX/YWHAQ/TRAF5/TRAF2/SKP2/HRAS/RBL1/HDAC1/YWHAH/RANBP1/TP53/PMAIP1/SRF/CREB3L1/CDK2/RBPJ/ACTN1/SYK/NFKB2/RAC1/HDAC5/GTF2H1/CCND3/HDAC10/GRB2/TBP/CHD4/CCNE2/YWHAE/CREB3/MAPK1/YWHAG/MAPK3/VDAC3/IRF3/PIK3R2/CREB5/ATF6B/CCND2/JAK3/NRAS/HDAC3/ACTN4/PXN/HNRNPK/CDKN2A/CASP8/CREB3L2/CREB1/ATF2/HDAC4/DDB1/LYN/PI…
hsa03040	Spliceosome	150	0.683296	1.83754	0.00103413	0.0190661	0.0126186	7096	tags=73%, list=24%, signal=56%	6628/57819/10189/6633/3178/6627/6632/6626/8175/51645/4809/3310/6635/22916/25804/10262/23350/10915/9343/22827/27316/3304/6631/9984/7919/6625/9775/6636/9129/84991/6637/11338/51691/22985/10465/57461/3192/6428/6629/220988/2521/51690/10713/84844/11325/6427/9128/10907/1665/10084/6100/8896/6426/10285/24148/55696/3303/51340/8683/29896/55119/4670/9410/6634/6432/84321/23451/55660/3183/9879/199746/10946/230…	SNRPB/LSM2/ALYREF/SNRPD2/HNRNPA1/SNRPA1/SNRPD1/SNRPA/SF3A2/PPIL1/SNU13/HSPA6/SNRPE/NCBP2/LSM4/SF3B4/U2SURP/TCERG1/EFTUD2/PUF60/RBMX/HSPA1B/SNRPC/THOC1/DDX39B/SNRNP70/EIF4A3/SNRPF/PRPF3/RBM17/SNRPG/U2AF2/LSM8/ACIN1/PPIH/ISY1/HNRNPU/SRSF3/SNRPB2/HNRNPA3/FUS/LSM7/USP39/PHF5A/DDX42/SRSF2/PRPF4/TXNL4A/DHX15/PQBP1/RP9/BUD31/SRSF1/SMNDC1/PRPF6/RBM22/HSPA1A/CRNKL1/SRSF9/TRA2A/PRPF38B/HNRNPM/SNRNP40/SNRPD…
hsa04310	Wnt signaling pathway	157	0.537689	1.44878	0.00103413	0.0190661	0.0126186	9987	tags=64%, list=34%, signal=42%	22943/25805/1501/4609/4316/51176/6425/8549/1454/1856/27101/54894/1457/8324/7477/4088/8313/23236/1857/1488/1460/57216/23401/8326/7157/8607/9978/5880/2239/6932/85407/5578/5331/4773/11197/25776/5879/9475/896/8321/6259/8323/8945/4776/5601/5467/1487/2535/79718/8325/5532/894/6885/81839/51701/27121/1459/818/57680/6934/147111/2033/4919/8312/595/1855/6500/6423/23291/1452/387/85409/27130/4089/80326/1499/81…	DKK1/BAMBI/CTNND2/MYC/MMP7/LEF1/SFRP5/LGR5/CSNK1E/DVL2/CACYBP/RNF43/CSNK2A1/FZD7/WNT7B/SMAD3/AXIN2/PLCB1/DVL3/CTBP2/CSNK2B/VANGL2/FRAT2/FZD9/TP53/RUVBL1/RBX1/RAC2/GPC4/TCF7/NKD1/PRKCA/PLCB3/NFATC2/WIF1/CBY1/RAC1/ROCK2/CCND3/FZD1/RYK/FZD6/BTRC/NFATC4/MAPK9/PPARD/CTBP1/FZD2/TBL1XR1/FZD8/PPP3CB/CCND2/MAP3K7/VANGL1/NLK/DKK4/CSNK2A2/CAMK2G/CHD8/TCF7L2/NOTUM/EP300/ROR1/AXIN1/CCND1/DVL1/SKP1/SFRP2/FBXW1…
hsa04120	Ubiquitin mediated proteolysis	138	0.574215	1.53599	0.00104167	0.0190661	0.0126186	9500	tags=73%, list=33%, signal=50%	991/11065/6233/9886/27338/65264/51366/92912/10054/4214/6921/10055/6502/51434/63893/7329/55120/7324/9040/64750/7321/9978/672/9820/7311/29945/867/10401/7332/996/64682/7322/4281/79444/8945/7428/9616/51529/8697/22954/55585/22888/7334/27339/10477/8881/329/51433/54926/23759/8450/9320/10075/51588/11059/5371/8554/330/8453/118424/4591/3093/1642/55284/7317/6500/246184/23291/9039/55070/7328/26259/140739/845…	CDC20/UBE2C/RPS27A/RHOBTB1/UBE2S/UBE2Z/UBR5/UBE2Q2/UBA2/MAP3K1/ELOC/SAE1/SKP2/ANAPC7/UBE2O/UBE2I/FANCL/UBE2E1/UBE2M/SMURF2/UBE2D1/RBX1/BRCA1/CUL7/UBA52/ANAPC4/CBL/PIAS3/UBE2L3/CDC27/ANAPC1/UBE2D2/MID1/BIRC7/BTRC/VHL/RNF7/ANAPC11/CDC23/TRIM32/UBE2Q1/UBOX5/UBE2N/PRPF19/UBE2E3/CDC16/BIRC2/ANAPC5/UBE2R2/PPIL2/CUL4B/TRIP12/HUWE1/PIAS4/WWP1/PML/PIAS1/BIRC3/CUL2/UBE2J2/TRIM37/UBE2K/DDB1/UBE2W/UBA1/SKP1/…
hsa04110	Cell cycle	124	0.66852	1.77462	0.00105042	0.0190661	0.0126186	5029	tags=66%, list=17%, signal=55%	991/9232/891/5347/2810/9133/983/4609/7534/701/1875/23594/699/4172/4173/990/4171/7272/8318/7040/4175/1869/1111/993/4176/1019/9088/890/1028/1021/5885/995/898/4085/5591/3066/1871/4174/4998/994/10971/1022/4088/10926/6502/51434/9126/5933/3065/7533/1874/7157/9978/7042/4999/1017/5111/9700/8317/25/29945/9184/996/896/64682/1031/9134/7531/51529/8697/7532/11200/7043/894/8881/51433/5000/545/1032/4087/7465/10…	CDC20/PTTG1/CCNB1/PLK1/SFN/CCNB2/CDK1/MYC/YWHAZ/BUB1B/E2F5/ORC6/BUB1/MCM3/MCM4/CDC6/MCM2/TTK/CDC45/TGFB1/MCM6/E2F1/CHEK1/CDC25A/MCM7/CDK4/PKMYT1/CCNA2/CDKN1C/CDK6/RAD21/CDC25C/CCNE1/MAD2L1/PRKDC/HDAC2/E2F3/MCM5/ORC1/CDC25B/YWHAQ/CDK7/SMAD3/DBF4/SKP2/ANAPC7/SMC3/RBL1/HDAC1/YWHAH/E2F4/TP53/RBX1/TGFB2/ORC2/CDK2/PCNA/ESPL1/CDC7/ABL1/ANAPC4/BUB3/CDC27/CCND3/ANAPC1/CDKN2C/CCNE2/YWHAE/ANAPC11/CDC23/YWHA…
hsa03015	mRNA surveillance pathway	97	0.623121	1.62599	0.00107527	0.0190661	0.0126186	7244	tags=63%, list=25%, signal=47%	26986/80336/4440/10189/5522/29894/23381/29107/22916/11052/8761/10898/124540/5518/22794/5501/7919/9775/22985/8106/10921/2521/26528/53918/8731/5528/8189/51692/10482/26019/81608/65109/9939/65110/11051/28227/9887/5976/55339/5411/1478/80335/5499/79869/51585/64895/5523/2107/5515/4686/1479/23708/23435/4116/55110/84305/5520/5042/55012/5526/10914	PABPC1/PABPC1L/MSI1/ALYREF/PPP2R2C/CPSF1/SMG5/NXT1/NCBP2/CPSF6/PABPC4/CPSF4/MSI2/PPP2R1A/CASC3/PPP1CC/DDX39B/EIF4A3/ACIN1/PABPN1/RNPS1/FUS/DAZAP1/PELO/RNMT/PPP2R5D/SYMPK/CPSF3/NXF1/UPF2/FIP1L1/UPF3B/RBM8A/UPF3A/NUDT21/PPP2R3B/SMG7/UPF1/WDR33/PNN/CSTF2/WDR82/PPP1CA/CPSF7/PCF11/PAPOLG/PPP2R3A/ETF1/PPP2CA/NCBP1/CSTF3/GSPT2/TARDBP/MAGOH/MAGOHB/PYM1/PPP2R2A/PABPC3/PPP2R3C/PPP2R5B/PAPOLA
hsa03008	Ribosome biogenesis in eukaryotes	98	0.637974	1.66352	0.00107643	0.0190661	0.0126186	6149	tags=50%, list=21%, signal=40%	10528/2091/6949/83732/5901/26354/51602/23560/1736/84128/1457/4809/51096/29107/54913/55127/27341/29102/23160/10436/55226/1460/84916/28987/9790/10940/55813/10556/54433/10813/55651/55131/4931/10248/10482/29889/51367/7514/10885/10199/92856/55505/10557/1459/3692/22803/65083/25996/10799/26851	NOP56/FBL/TCOF1/RIOK1/RAN/GNL3/NOP58/GTPBP4/DKC1/WDR75/CSNK2A1/SNU13/UTP18/NXT1/RPP25/HEATR1/RRP7A/DROSHA/WDR43/EMG1/NAT10/CSNK2B/UTP4/NOB1/BMS1/POP1/UTP6/RPP30/GAR1/UTP14A/NHP2/RBM28/NVL/POP7/NXF1/GNL2/POP5/XPO1/WDR3/MPHOSPH10/IMP4/NOP10/RPP38/CSNK2A2/EIF6/XRN2/NOL6/REXO2/RPP40/SNORD3B-1
hsa03018	RNA degradation	76	0.612979	1.55855	0.0010846	0.0190661	0.0126186	8391	tags=67%, list=29%, signal=48%	26986/2026/5214/80336/57819/57472/54512/5213/25804/8761/7832/56915/80153/23404/51013/51691/9125/10950/25904/51690/51010/2023/11340/694/3329/23016/167227/4848/4849/55802/6499/255967/84186/10200/1656/22803/87178/5394/29883/9337/5393/118460/23644/5042/23019/27258/4850/27257/80349/23658/219988	PABPC1/ENO2/PFKP/PABPC1L/LSM2/CNOT6/EXOSC4/PFKM/LSM4/PABPC4/BTG2/EXOSC5/EDC3/EXOSC2/EXOSC1/LSM8/CNOT9/BTG3/CNOT10/LSM7/EXOSC3/ENO1/EXOSC8/BTG1/HSPD1/EXOSC7/DCP2/CNOT2/CNOT3/DCP1A/SKIV2L/PAN3/ZCCHC7/MPHOSPH6/DDX6/XRN2/PNPT1/EXOSC10/CNOT7/CNOT8/EXOSC9/EXOSC6/EDC4/PABPC3/CNOT1/LSM3/CNOT4/LSM1/WDR61/LSM5/PATL1
hsa03030	DNA replication	36	0.756454	1.74466	0.00117786	0.0196702	0.0130184	6041	tags=86%, list=21%, signal=68%	4172/4173/4171/4175/5984/4176/5424/4174/2237/5557/3978/10535/84153/5111/6117/5558/1763/23649/5422/5982/5981/6742/10714/56655/79621/54107/5985/5427/6118/246243/5983	MCM3/MCM4/MCM2/MCM6/RFC4/MCM7/POLD1/MCM5/FEN1/PRIM1/LIG1/RNASEH2A/RNASEH2C/PCNA/RPA1/PRIM2/DNA2/POLA2/POLA1/RFC2/RFC1/SSBP1/POLD3/POLE4/RNASEH2B/POLE3/RFC5/POLE2/RPA2/RNASEH1/RFC3
hsa05166	Human T-cell leukemia virus 1 infection	216	0.509109	1.38891	0.00204499	0.0312383	0.0206746	9461	tags=62%, list=32%, signal=42%	991/9232/9133/4609/701/2648/4316/7040/6929/1869/6513/1111/1019/706/890/5901/468/293/898/4085/1871/581/4214/4088/51434/3265/8829/5902/7157/7042/6722/7417/598/90993/3561/1017/9700/112/4773/29945/3118/9184/2874/996/4791/5971/200186/896/64682/1031/6908/7416/9134/8295/4776/915/6688/5601/3601/10488/51529/8697/5594/5595/7419/11200/5296/8498/7514/5532/3551/7043/9586/1388/894/3718/4893/8881/51433/545/4087…	CDC20/PTTG1/CCNB2/MYC/BUB1B/KAT2A/MMP7/TGFB1/TCF3/E2F1/SLC2A1/CHEK1/CDK4/TSPO/CCNA2/RAN/ATF4/SLC25A6/CCNE1/MAD2L1/E2F3/BAX/MAP3K1/SMAD3/ANAPC7/HRAS/NRP1/RANBP1/TP53/TGFB2/SRF/VDAC2/BCL2L1/CREB3L1/IL2RG/CDK2/ESPL1/ADCY6/NFATC2/ANAPC4/HLA-DQA2/BUB3/GPS2/CDC27/NFKB2/RELB/CRTC2/CCND3/ANAPC1/CDKN2C/TBP/VDAC1/CCNE2/TRRAP/NFATC4/CD3D/SPI1/MAPK9/IL15RA/CREB3/ANAPC11/CDC23/MAPK1/MAPK3/VDAC3/CHEK2/PIK3R2/R…
hsa05130	Pathogenic Escherichia coli infection	192	0.515701	1.39974	0.00205761	0.0312383	0.0206746	9205	tags=59%, list=32%, signal=41%	5603/6714/1364/8440/9170/578/9181/6188/8936/203068/4640/6300/29108/71/10095/581/10382/4691/9266/7186/10376/5058/2597/7430/147179/10552/10093/10163/9071/84790/81873/25/644150/10109/10061/10094/5879/3606/9475/2017/4641/10454/7846/5601/55971/5594/9826/5595/10787/84617/27128/55845/3551/5777/3553/10096/60/1432/347733/10381/55930/837/3576/6885/7277/8772/10383/841/7456/9368/3654/10006/10097/10672/51208/…	MAPK13/SRC/CLDN4/NCK2/LPAR2/BAK1/ARHGEF2/RPS3/WASF1/TUBB/MYO1A/MAPK12/PYCARD/ACTG1/ARPC1B/BAX/TUBB4A/NCL/CYTH2/TRAF2/TUBA1B/PAK1/GAPDH/EZR/WIPF2/ARPC1A/ARPC4/WASF2/CLDN10/TUBA1C/ARPC5L/ABL1/WIPF3/ARPC2/ABCF2/ARPC3/RAC1/IL18/ROCK2/CTTN/MYO1C/TAB1/TUBA1A/MAPK9/BAIAP2L1/MAPK1/ARHGEF11/MAPK3/NCKAP1/TUBB6/CYTH4/BRK1/IKBKB/PTPN6/IL1B/ACTR3/ACTB/MAPK14/TUBB2B/TUBB3/MYO5C/CASP4/CXCL8/MAP3K7/TUBA4A/FADD/T…
hsa03440	Homologous recombination	41	0.67157	1.58043	0.00232558	0.0337715	0.0223511	7367	tags=76%, list=25%, signal=57%	5888/146956/5424/8438/7516/641/4361/51720/672/580/6117/5892/7517/11073/4683/6742/10714/80198/84142/5893/5889/472/5932/6118/25788/10111/7979/9577/79728/29086/675	RAD51/EME1/POLD1/RAD54L/XRCC2/BLM/MRE11/UIMC1/BRCA1/BARD1/RPA1/RAD51D/XRCC3/TOPBP1/NBN/SSBP1/POLD3/MUS81/ABRAXAS1/RAD52/RAD51C/ATM/RBBP8/RPA2/RAD54B/RAD50/SEM1/BABAM2/PALB2/BABAM1/BRCA2
hsa03430	Mismatch repair	22	0.713768	1.49371	0.00245399	0.0341513	0.0226025	6041	tags=73%, list=21%, signal=58%	5984/5424/9156/3978/4436/5111/6117/5982/5981/6742/10714/27030/5985/2956/6118/5983	RFC4/POLD1/EXO1/LIG1/MSH2/PCNA/RPA1/RFC2/RFC1/SSBP1/POLD3/MLH3/RFC5/MSH6/RPA2/RFC3
hsa05022	Pathways of neurodegeneration - multiple diseases	444	0.461518	1.29321	0.003003	0.0398949	0.0264038	9987	tags=55%, list=34%, signal=37%	22943/5603/7345/578/6233/3710/5621/1454/1856/203068/6300/56901/468/293/1457/581/1649/8324/10382/7477/10452/2882/8313/7186/6804/90550/10376/23236/4715/3265/2877/10126/7381/147700/1857/64837/1460/23401/8326/1435/3799/84516/10540/7417/598/84790/808/2521/8851/7311/5578/5331/5335/7388/55081/84134/7332/5879/8321/27429/8323/7416/1616/805/5710/11273/7846/5601/1537/5594/5595/4137/2535/84617/7419/1639/8325…	DKK1/MAPK13/UCHL1/BAK1/RPS27A/ITPR3/PRNP/CSNK1E/DVL2/TUBB/MAPK12/NDUFA4L2/ATF4/SLC25A6/CSNK2A1/BAX/DDIT3/FZD7/TUBB4A/WNT7B/TOMM40/GPX7/AXIN2/TRAF2/STX1A/MCU/TUBA1B/PLCB1/NDUFB9/HRAS/GPX2/DNAL4/UQCRB/KLC3/DVL3/KLC2/CSNK2B/FRAT2/FZD9/CSF1/KIF5B/DCTN5/DCTN2/VDAC2/BCL2L1/TUBA1C/CALM3/FUS/CDK5R1/UBA52/PRKCA/PLCB3/PLCG1/UQCRH/IFT57/TOMM40L/UBE2L3/RAC1/FZD1/HTRA2/FZD6/VDAC1/DAXX/CALM2/PSMD4/ATXN2L/TUBA1…
hsa05135	Yersinia infection	133	0.539494	1.44261	0.00310559	0.0398949	0.0264038	10188	tags=67%, list=35%, signal=44%	5603/6714/3984/5585/6300/5747/29108/71/10095/7186/147179/10552/10093/5880/10163/81873/391/644150/4773/5335/10109/10094/5879/3606/9475/10454/5601/64283/5594/5595/3661/5296/8394/3551/23396/3553/10096/60/1432/1399/3678/3576/6885/5829/10451/5605/7409/7456/3654/63916/9564/10097/5293/6197/9815/10092/8874/387/5970/3688/5609/3937/1147/6416/998/5600/5599/2776/51135/7454/5291/58484/2932/382/57180/8935/6093…	MAPK13/SRC/LIMK1/PKN1/MAPK12/PTK2/PYCARD/ACTG1/ARPC1B/TRAF2/WIPF2/ARPC1A/ARPC4/RAC2/WASF2/ARPC5L/RHOG/WIPF3/NFATC2/PLCG1/ARPC2/ARPC3/RAC1/IL18/ROCK2/TAB1/MAPK9/ARHGEF28/MAPK1/MAPK3/IRF3/PIK3R2/PIP5K1A/IKBKB/PIP5K1C/IL1B/ACTR3/ACTB/MAPK14/CRKL/ITGA5/CXCL8/MAP3K7/PXN/VAV3/MAP2K2/VAV1/WIPF1/IRAK1/ELMO2/BCAR1/ACTR2/PIK3CD/RPS6KA3/GIT2/ARPC5/ARHGEF7/RHOA/RELA/ITGB1/MAP2K7/LCP2/CHUK/MAP2K4/CDC42/MAPK11…
hsa04666	Fc gamma R-mediated phagocytosis	94	0.549523	1.42499	0.00322928	0.0399474	0.0264385	5928	tags=47%, list=20%, signal=37%	8612/8877/65108/4082/3984/50807/5580/7408/8936/10095/5058/10552/10093/5880/10163/8398/81873/5578/5335/10109/10094/6850/5879/1072/6198/5594/5595/3636/5296/8394/3055/23396/10096/3985/1399/5338/10451/7409/274/653361/1785/4067/10097/5293	PLPP2/SPHK1/MARCKSL1/MARCKS/LIMK1/ASAP1/PRKCD/VASP/WASF1/ARPC1B/PAK1/ARPC1A/ARPC4/RAC2/WASF2/PLA2G6/ARPC5L/PRKCA/PLCG1/ARPC2/ARPC3/SYK/RAC1/CFL1/RPS6KB1/MAPK1/MAPK3/INPPL1/PIK3R2/PIP5K1A/HCK/PIP5K1C/ACTR3/LIMK2/CRKL/PLD2/VAV3/VAV1/BIN1/NCF1/DNM2/LYN/ACTR2/PIK3CD
hsa03460	Fanconi anemia pathway	51	0.621919	1.50415	0.00339751	0.0405274	0.0268224	7563	tags=63%, list=26%, signal=47%	29089/55215/2177/5888/146956/2189/116028/2178/641/55120/2188/672/6117/91442/197342/80233/2067/7398/80198/57599/9894/545/5889/6118/201254/11201/79728/378708/2175/675/51455/80010	UBE2T/FANCI/FANCD2/RAD51/EME1/FANCG/RMI2/FANCE/BLM/FANCL/FANCF/BRCA1/RPA1/FAAP24/EME2/FAAP100/ERCC1/USP1/MUS81/WDR48/TELO2/ATR/RAD51C/RPA2/CENPX/POLI/PALB2/CENPS/FANCA/BRCA2/REV1/RMI1
hsa00232	Caffeine metabolism	6	-0.965048	-1.78236	0.0041841	0.0456596	0.0302191	1025	tags=100%, list=4%, signal=97%	1544/7498/10/1549/1548	CYP1A2/XDH/NAT2/CYP2A7/CYP2A6
hsa05016	Huntington disease	277	0.476708	1.31831	0.00505561	0.0456596	0.0302191	9374	tags=56%, list=32%, signal=39%	203068/56901/293/3066/5437/581/5468/10382/2882/7186/6804/1211/10376/163/23236/4715/2877/10126/7381/3065/147700/64837/7157/3799/4899/84516/10540/7417/90993/84790/5331/27113/7388/55081/5433/5436/6874/5440/6908/7416/1173/5710/6667/7846/5601/1537/10488/7019/84617/7419/5439/1639/5717/9586/5705/5691/347733/10381/493869/3831/5431/9167/7277/10121/9821/10213/10383/51079/841/127602/1345/1213/64764/5682/161…	TUBB/NDUFA4L2/SLC25A6/HDAC2/POLR2H/BAX/PPARG/TUBB4A/GPX7/TRAF2/STX1A/CLTA/TUBA1B/AP2B1/PLCB1/NDUFB9/GPX2/DNAL4/UQCRB/HDAC1/KLC3/KLC2/TP53/KIF5B/NRF1/DCTN5/DCTN2/VDAC2/CREB3L1/TUBA1C/PLCB3/BBC3/UQCRH/IFT57/POLR2D/POLR2G/TAF4/POLR2K/TBP/VDAC1/AP2M1/PSMD4/SP1/TUBA1A/MAPK9/CYC1/CREB3/TFAM/TUBB6/VDAC3/POLR2J/DCTN1/PSMD11/CREB5/PSMC5/PSMB3/TUBB2B/TUBB3/GPX8/KLC1/POLR2B/COX7A2L/TUBA4A/ACTR1A/RB1CC1/PSMD…
hsa00120	Primary bile acid biosynthesis	17	-0.942412	-2.23166	0.00529101	0.0456596	0.0302191	725	tags=65%, list=2%, signal=63%	3295/1593/1109/51302/6342/8309/570/1581/6718/10998/1582	HSD17B4/CYP27A1/AKR1C4/CYP39A1/SCP2/ACOX2/BAAT/CYP7A1/AKR1D1/SLC27A5/CYP8B1
hsa00220	Arginine biosynthesis	22	-0.821316	-2.07443	0.00534759	0.0456596	0.0302191	1209	tags=59%, list=4%, signal=57%	4843/2805/95/2806/435/445/162417/84706/2875/27165/5009/383/1373	NOS2/GOT1/ACY1/GOT2/ASL/ASS1/NAGS/GPT2/GPT/GLS2/OTC/ARG1/CPS1
hsa00340	Histidine metabolism	22	-0.752106	-1.89963	0.00534759	0.0456596	0.0302191	2036	tags=73%, list=7%, signal=68%	3176/26/55748/219/443/3067/4128/4129/223/501/217/10841/144193/3034/84735/131669	HNMT/AOC1/CNDP2/ALDH1B1/ASPA/HDC/MAOA/MAOB/ALDH9A1/ALDH7A1/ALDH2/FTCD/AMDHD1/HAL/CNDP1/UROC1
hsa00020	Citrate cycle (TCA cycle)	30	-0.668274	-1.85882	0.00555556	0.0456596	0.0302191	1729	tags=40%, list=6%, signal=38%	6389/3417/3418/6392/6390/48/8801/2271/5091/55753/5106/5105	SDHA/IDH1/IDH2/SDHD/SDHB/ACO1/SUCLG2/FH/PC/OGDHL/PCK2/PCK1
hsa00053	Ascorbate and aldarate metabolism	30	-0.818812	-2.27755	0.00555556	0.0456596	0.0302191	1115	tags=50%, list=4%, signal=48%	10327/10941/223/501/54659/54600/54658/217/7367/9104/7363/54657/7366/7365/7364	AKR1A1/UGT2A1/ALDH9A1/ALDH7A1/UGT1A3/UGT1A9/UGT1A1/ALDH2/UGT2B17/RGN/UGT2B4/UGT1A4/UGT2B15/UGT2B10/UGT2B7
hsa00410	beta-Alanine metabolism	30	-0.709934	-1.9747	0.00555556	0.0456596	0.0302191	2036	tags=60%, list=7%, signal=56%	55748/8639/219/26275/1806/51/23417/35/223/501/1892/217/1962/4329/1807/84735/51733/18	CNDP2/AOC3/ALDH1B1/HIBCH/DPYD/ACOX1/MLYCD/ACADS/ALDH9A1/ALDH7A1/ECHS1/ALDH2/EHHADH/ALDH6A1/DPYS/CNDP1/UPB1/ABAT
hsa00591	Linoleic acid metabolism	28	-0.781049	-2.11691	0.00571429	0.0456596	0.0302191	1583	tags=32%, list=5%, signal=30%	5322/84647/1571/1573/1544/1559/5320/1558/1576	PLA2G5/PLA2G12B/CYP2E1/CYP2J2/CYP1A2/CYP2C9/PLA2G2A/CYP2C8/CYP3A4
hsa00650	Butanoate metabolism	28	-0.841599	-2.28102	0.00571429	0.0456596	0.0302191	1214	tags=68%, list=4%, signal=65%	3157/79944/39/56898/35/6296/3155/1892/7915/3033/38/622/116285/1962/3158/18/348158/54988/123876	HMGCS1/L2HGDH/ACAT2/BDH2/ACADS/ACSM3/HMGCL/ECHS1/ALDH5A1/HADH/ACAT1/BDH1/ACSM1/EHHADH/HMGCS2/ABAT/ACSM2B/ACSM5/ACSM2A
hsa00630	Glyoxylate and dicarboxylate metabolism	29	-0.773254	-2.11611	0.00581395	0.0456596	0.0302191	1629	tags=55%, list=6%, signal=52%	112817/84693/55902/2653/5095/48/5096/9380/132158/2731/38/847/6470/54363/189/51179	HOGA1/MCEE/ACSS2/GCSH/PCCA/ACO1/PCCB/GRHPR/GLYCTK/GLDC/ACAT1/CAT/SHMT1/HAO1/AGXT/HAO2
hsa05219	Bladder cancer	41	0.634204	1.4925	0.00581395	0.0456596	0.0302191	6829	tags=66%, list=23%, signal=50%	6714/4318/7380/2261/4609/1869/4312/1019/7057/1871/3265/7157/11186/7422/1613/5594/5595/4893/3576/5605/1029/673/1870/595/3845/1839/5925	SRC/MMP9/UPK3A/FGFR3/MYC/E2F1/MMP1/CDK4/THBS1/E2F3/HRAS/TP53/RASSF1/VEGFA/DAPK3/MAPK1/MAPK3/NRAS/CXCL8/MAP2K2/CDKN2A/BRAF/E2F2/CCND1/KRAS/HBEGF/RB1
hsa00040	Pentose and glucuronate interconversions	33	-0.784584	-2.22732	0.00584795	0.0456596	0.0302191	1115	tags=45%, list=4%, signal=44%	10327/10941/54659/7360/51084/54600/6652/54658/7367/7363/51181/54657/7366/7365/7364	AKR1A1/UGT2A1/UGT1A3/UGP2/CRYL1/UGT1A9/SORD/UGT1A1/UGT2B17/UGT2B4/DCXR/UGT1A4/UGT2B15/UGT2B10/UGT2B7
hsa00640	Propanoate metabolism	33	-0.769189	-2.18362	0.00584795	0.0456596	0.0302191	1996	tags=64%, list=7%, signal=59%	39/3948/84693/26275/55902/79611/593/1629/5095/51/23417/35/594/5096/8801/1892/38/32/1962/4329/18	ACAT2/LDHC/MCEE/HIBCH/ACSS2/ACSS3/BCKDHA/DBT/PCCA/ACOX1/MLYCD/ACADS/BCKDHB/PCCB/SUCLG2/ECHS1/ACAT1/ACACB/EHHADH/ALDH6A1/ABAT
hsa00250	Alanine, aspartate and glutamate metabolism	34	-0.599671	-1.69878	0.00598802	0.0456596	0.0302191	1348	tags=41%, list=5%, signal=39%	443/2805/8659/7915/2806/435/445/84706/2875/27165/18/64902/189/1373	ASPA/GOT1/ALDH4A1/ALDH5A1/GOT2/ASL/ASS1/GPT2/GPT/GLS2/ABAT/AGXT2/AGXT/CPS1
hsa03020	RNA polymerase	27	0.675604	1.47232	0.00609756	0.0456596	0.0302191	6598	tags=70%, list=23%, signal=54%	5437/30834/9533/10623/11128/661/5433/5436/51082/5440/10621/5439/84172/5431/5438/221830/51728/548644/171568	POLR2H/ZNRD1/POLR1C/POLR3C/POLR3A/POLR3D/POLR2D/POLR2G/POLR1D/POLR2K/POLR3F/POLR2J/POLR1B/POLR2B/POLR2I/TWISTNB/POLR3K/POLR2J3/POLR3H
hsa00500	Starch and sucrose metabolism	35	-0.583129	-1.65717	0.00625	0.0456596	0.0302191	1072	tags=31%, list=4%, signal=29%	2632/11181/280/178/5236/5836/7360/2645/2538/2998/57733	GBE1/TREH/AMY2B/AGL/PGM1/PYGL/UGP2/GCK/G6PC/GYS2/GBA3
hsa00350	Tyrosine metabolism	36	-0.79254	-2.27387	0.00653595	0.0456596	0.0302191	1209	tags=47%, list=4%, signal=45%	2805/4128/1644/1621/4129/2806/2184/130/316/2954/3081/124/125/126/127/3242/6898	GOT1/MAOA/DDC/DBH/MAOB/GOT2/FAH/ADH6/AOX1/GSTZ1/HGD/ADH1A/ADH1B/ADH1C/ADH4/HPD/TAT
hsa00620	Pyruvate metabolism	39	-0.641181	-1.86149	0.00704225	0.0456596	0.0302191	1996	tags=49%, list=7%, signal=45%	39/219/3948/55902/98/2271/223/501/9380/5091/3029/38/5313/32/217/134526/197257/5106/5105	ACAT2/ALDH1B1/LDHC/ACSS2/ACYP2/FH/ALDH9A1/ALDH7A1/GRHPR/PC/HAGH/ACAT1/PKLR/ACACB/ALDH2/ACOT12/LDHD/PCK2/PCK1
hsa00860	Porphyrin and chlorophyll metabolism	41	-0.696971	-2.05678	0.00704225	0.0456596	0.0302191	1054	tags=34%, list=4%, signal=33%	10941/645/210/211/54659/54600/54658/7367/1356/7363/54657/7366/7365/7364	UGT2A1/BLVRB/ALAD/ALAS1/UGT1A3/UGT1A9/UGT1A1/UGT2B17/CP/UGT2B4/UGT1A4/UGT2B15/UGT2B10/UGT2B7
hsa02010	ABC transporters	44	-0.550644	-1.64688	0.00719424	0.0456596	0.0302191	1059	tags=25%, list=4%, signal=24%	10350/9429/85320/5243/10351/10060/64240/23460/64241/8647/5244	ABCA9/ABCG2/ABCC11/ABCB1/ABCA8/ABCC9/ABCG5/ABCA6/ABCG8/ABCB11/ABCB4
hsa00260	Glycine, serine and threonine metabolism	40	-0.876056	-2.53469	0.00735294	0.0456596	0.0302191	1309	tags=62%, list=4%, signal=60%	2653/102724560/29968/4128/4129/2593/501/211/875/113675/9380/132158/2731/2628/1757/6470/29958/51268/1491/64902/1610/27232/635/189/10993	GCSH/CBSL/PSAT1/MAOA/MAOB/GAMT/ALDH7A1/ALAS1/CBS/SDSL/GRHPR/GLYCTK/GLDC/GATM/SARDH/SHMT1/DMGDH/PIPOX/CTH/AGXT2/DAO/GNMT/BHMT/AGXT/SDS
hsa04114	Oocyte meiosis	124	0.526325	1.39716	0.00735294	0.0456596	0.0302191	4670	tags=38%, list=16%, signal=32%	5603/991/9232/891/5347/9133/983/7534/699/3710/9088/995/6300/898/4085/10971/51434/26271/5518/6790/5501/9126/7533/3480/9978/1017/808/9700/112/151648/29945/5528/996/64682/805/9134/8945/7531/51529/8697/5594/7532/5595/5532/286151/1432/8881/51433	MAPK13/CDC20/PTTG1/CCNB1/PLK1/CCNB2/CDK1/YWHAZ/BUB1/ITPR3/PKMYT1/CDC25C/MAPK12/CCNE1/MAD2L1/YWHAQ/ANAPC7/FBXO5/PPP2R1A/AURKA/PPP1CC/SMC3/YWHAH/IGF1R/RBX1/CDK2/CALM3/ESPL1/ADCY6/SGO1/ANAPC4/PPP2R5D/CDC27/ANAPC1/CALM2/CCNE2/BTRC/YWHAE/ANAPC11/CDC23/MAPK1/YWHAG/MAPK3/PPP3CB/FBXO43/MAPK14/CDC16/ANAPC5
hsa04975	Fat digestion and absorption	43	-0.665894	-1.96348	0.00740741	0.0456596	0.0302191	1760	tags=42%, list=6%, signal=39%	39/949/5322/84647/346606/337/8613/2806/338/38/84649/64240/2168/4547/64241/335/5320/80168	ACAT2/SCARB1/PLA2G5/PLA2G12B/MOGAT3/APOA4/PLPP3/GOT2/APOB/ACAT1/DGAT2/ABCG5/FABP1/MTTP/ABCG8/APOA1/PLA2G2A/MOGAT2
hsa00071	Fatty acid degradation	42	-0.842352	-2.47443	0.00746269	0.0456596	0.0302191	999	tags=69%, list=3%, signal=67%	39/131/1632/219/1374/10455/51/51703/35/30/223/501/1892/36/34/1376/3033/130/10449/38/2639/217/1962/124/2180/33/125/126/127	ACAT2/ADH7/ECI1/ALDH1B1/CPT1A/ECI2/ACOX1/ACSL5/ACADS/ACAA1/ALDH9A1/ALDH7A1/ECHS1/ACADSB/ACADM/CPT2/HADH/ADH6/ACAA2/ACAT1/GCDH/ALDH2/EHHADH/ADH1A/ACSL1/ACADL/ADH1B/ADH1C/ADH4
hsa00380	Tryptophan metabolism	42	-0.875328	-2.5713	0.00746269	0.0456596	0.0302191	925	tags=57%, list=3%, signal=55%	4128/1644/1543/4129/223/501/1892/11185/3033/169355/55526/316/38/847/2639/51166/217/23498/8564/1544/1962/130013/64577/6999	MAOA/DDC/CYP1A1/MAOB/ALDH9A1/ALDH7A1/ECHS1/INMT/HADH/IDO2/DHTKD1/AOX1/ACAT1/CAT/GCDH/AADAT/ALDH2/HAAO/KMO/CYP1A2/EHHADH/ACMSD/ALDH8A1/TDO2
hsa00280	Valine, leucine and isoleucine degradation	47	-0.810206	-2.46123	0.0075188	0.0456596	0.0302191	2088	tags=70%, list=7%, signal=65%	3157/39/56922/219/64087/84693/26275/593/1629/11112/5095/3028/35/594/30/5096/223/3155/3712/501/1892/36/34/3033/10449/316/38/217/1962/4329/3158/18/64902	HMGCS1/ACAT2/MCCC1/ALDH1B1/MCCC2/MCEE/HIBCH/BCKDHA/DBT/HIBADH/PCCA/HSD17B10/ACADS/BCKDHB/ACAA1/PCCB/ALDH9A1/HMGCL/IVD/ALDH7A1/ECHS1/ACADSB/ACADM/HADH/ACAA2/AOX1/ACAT1/ALDH2/EHHADH/ALDH6A1/HMGCS2/ABAT/AGXT2
hsa05322	Systemic lupus erythematosus	49	-0.586432	-1.79982	0.0078125	0.0460245	0.0304606	1097	tags=27%, list=4%, signal=26%	717/958/733/727/721/718/715/716/730/732/731/729/735	C2/CD40/C8G/C5/C4B/C3/C1R/C1S/C7/C8B/C8A/C6/C9
hsa00270	Cysteine and methionine metabolism	50	-0.632304	-1.94705	0.00813008	0.0460245	0.0304606	1233	tags=32%, list=4%, signal=31%	102724560/2805/29968/7263/55256/875/2806/113675/23743/4143/1036/1491/64902/635/10993/6898	CBSL/GOT1/PSAT1/TST/ADI1/CBS/GOT2/SDSL/BHMT2/MAT1A/CDO1/CTH/AGXT2/BHMT/SDS/TAT
hsa00330	Arginine and proline metabolism	50	-0.508778	-1.56668	0.00813008	0.0460245	0.0304606	1872	tags=44%, list=6%, signal=41%	55748/219/6303/112817/4843/51056/2805/4128/8659/4129/223/2593/501/2806/79814/58510/2628/217/102724788/84735/1610/383	CNDP2/ALDH1B1/SAT1/HOGA1/NOS2/LAP3/GOT1/MAOA/ALDH4A1/MAOB/ALDH9A1/GAMT/ALDH7A1/GOT2/AGMAT/PRODH2/GATM/ALDH2/PRODH/CNDP1/DAO/ARG1
hsa04979	Cholesterol metabolism	50	-0.633556	-1.95091	0.00813008	0.0460245	0.0304606	1302	tags=48%, list=4%, signal=46%	26119/949/4035/3990/337/55908/344/348/338/1593/27329/341/3931/336/9388/64240/4018/51129/350/64241/335/8647/1581/345	LDLRAP1/SCARB1/LRP1/LIPC/APOA4/ANGPTL8/APOC2/APOE/APOB/CYP27A1/ANGPTL3/APOC1/LCAT/APOA2/LIPG/ABCG5/LPA/ANGPTL4/APOH/ABCG8/APOA1/ABCB11/CYP7A1/APOC3
hsa04913	Ovarian steroidogenesis	51	-0.488191	-1.51162	0.00840336	0.0467787	0.0309598	2431	tags=33%, list=8%, signal=31%	1545/115/1081/3643/196883/949/3284/10965/641371/1543/122970/3283/1583/3479/107/1573/1586	CYP1B1/ADCY9/CGA/INSR/ADCY4/SCARB1/HSD3B2/ACOT2/ACOT1/CYP1A1/ACOT4/HSD3B1/CYP11A1/IGF1/ADCY1/CYP2J2/CYP17A1
hsa01212	Fatty acid metabolism	57	-0.559686	-1.7846	0.00892857	0.0486384	0.0321906	1530	tags=37%, list=5%, signal=35%	1374/7923/9415/84869/79071/51/51703/35/30/3295/1892/36/34/1376/3033/10449/38/6342/1962/2180/33	CPT1A/HSD17B8/FADS2/CBR4/ELOVL6/ACOX1/ACSL5/ACADS/ACAA1/HSD17B4/ECHS1/ACADSB/ACADM/CPT2/HADH/ACAA2/ACAT1/SCP2/EHHADH/ACSL1/ACADL
hsa05010	Alzheimer disease	339	0.458604	1.27631	0.00906344	0.0486384	0.0321906	10479	tags=57%, list=36%, signal=37%	22943/3710/25825/1454/1856/203068/56901/468/293/1457/1649/8324/10382/7477/8313/7186/90550/10376/23236/4715/2597/3265/7381/147700/1857/64837/1460/23401/8326/1435/3799/7417/84790/808/8851/5331/7388/8321/8323/7416/805/5710/7846/6868/5601/1537/8883/5594/5595/4137/2535/84617/7419/5296/8325/5532/3551/5717/3553/5705/5691/347733/10381/102/4893/823/55851/1536/3831/9167/7277/8772/27121/776/9821/10213/1459/…	DKK1/ITPR3/BACE2/CSNK1E/DVL2/TUBB/NDUFA4L2/ATF4/SLC25A6/CSNK2A1/DDIT3/FZD7/TUBB4A/WNT7B/AXIN2/TRAF2/MCU/TUBA1B/PLCB1/NDUFB9/GAPDH/HRAS/UQCRB/KLC3/DVL3/KLC2/CSNK2B/FRAT2/FZD9/CSF1/KIF5B/VDAC2/TUBA1C/CALM3/CDK5R1/PLCB3/UQCRH/FZD1/FZD6/VDAC1/CALM2/PSMD4/TUBA1A/ADAM17/MAPK9/CYC1/NAE1/MAPK1/MAPK3/MAPT/FZD2/TUBB6/VDAC3/PIK3R2/FZD8/PPP3CB/IKBKB/PSMD11/IL1B/PSMC5/PSMB3/TUBB2B/TUBB3/ADAM10/NRAS/CAPN1/PSEN…
hsa00072	Synthesis and degradation of ketone bodies	10	-0.831832	-1.74083	0.00917431	0.0486384	0.0321906	2088	tags=70%, list=7%, signal=65%	3157/39/56898/3155/38/622/3158	HMGCS1/ACAT2/BDH2/HMGCL/ACAT1/BDH1/HMGCS2
hsa00590	Arachidonic acid metabolism	58	-0.582074	-1.84296	0.00952381	0.0497024	0.0328947	1583	tags=26%, list=5%, signal=25%	5322/84647/2687/247/113612/873/1571/2053/1573/4051/1559/5320/1555/8529/1558	PLA2G5/PLA2G12B/GGT5/ALOX15B/CYP2U1/CBR1/CYP2E1/EPHX2/CYP2J2/CYP4F3/CYP2C9/PLA2G2A/CYP2B6/CYP4F2/CYP2C8
hsa00140	Steroid hormone biosynthesis	60	-0.798636	-2.5189	0.00990099	0.0508759	0.0336714	1420	tags=52%, list=5%, signal=49%	1646/3284/412/7923/10941/6783/1571/1543/1577/3283/54659/1551/6715/1583/1109/54600/54658/1586/7367/6716/1544/7363/54657/7366/1581/7365/6718/7364/8630/1576/3290	AKR1C2/HSD3B2/STS/HSD17B8/UGT2A1/SULT1E1/CYP2E1/CYP1A1/CYP3A5/HSD3B1/UGT1A3/CYP3A7/SRD5A1/CYP11A1/AKR1C4/UGT1A9/UGT1A1/CYP17A1/UGT2B17/SRD5A2/CYP1A2/UGT2B4/UGT1A4/UGT2B15/CYP7A1/UGT2B10/AKR1D1/UGT2B7/HSD17B6/CYP3A4/HSD11B1
hsa04340	Hedgehog signaling pathway	48	0.59428	1.42171	0.0103211	0.0515432	0.0341131	8299	tags=62%, list=28%, signal=45%	1454/2121/132884/157/1453/64750/374654/409/408/50937/8945/53944/3549/1954/894/1455/51684/5727/8405/339745/595/2735/23432/23291/1452/156/11127/57154/8452/4036	CSNK1E/EVC/EVC2/GRK3/CSNK1D/SMURF2/KIF7/ARRB2/ARRB1/CDON/BTRC/CSNK1G1/IHH/MEGF8/CCND2/CSNK1G2/SUFU/PTCH1/SPOP/SPOPL/CCND1/GLI1/GPR161/FBXW11/CSNK1A1/GRK2/KIF3A/SMURF1/CUL3/LRP2
hsa03022	Basal transcription factors	44	0.60944	1.44095	0.0104287	0.0515432	0.0341131	9702	tags=75%, list=33%, signal=50%	9569/1022/6880/2071/6878/2965/83860/6874/6908/2068/6879/8148/129685/6882/6873/6877/2963/6881/2962/2961/9519/2960/6883/6875/2958/2967/4331/6872/2966/728340/51616/2969/404672	GTF2IRD1/CDK7/TAF9/ERCC3/TAF6/GTF2H1/TAF3/TAF4/TBP/ERCC2/TAF7/TAF15/TAF8/TAF11/TAF2/TAF5/GTF2F2/TAF10/GTF2F1/GTF2E2/TBPL1/GTF2E1/TAF12/TAF4B/GTF2A2/GTF2H3/MNAT1/TAF1/GTF2H2/GTF2H2C/TAF9B/GTF2I/GTF2H5
hsa00010	Glycolysis / Gluconeogenesis	67	-0.568124	-1.81683	0.0107527	0.0515432	0.0341131	1477	tags=30%, list=5%, signal=28%	2027/55902/230/10327/5236/223/501/130/5313/217/2645/124/2538/5106/2203/125/126/5105/127/229	ENO3/ACSS2/ALDOC/AKR1A1/PGM1/ALDH9A1/ALDH7A1/ADH6/PKLR/ALDH2/GCK/ADH1A/G6PC/PCK2/FBP1/ADH1B/ADH1C/PCK1/ADH4/ALDOB
hsa00830	Retinol metabolism	65	-0.861748	-2.74451	0.0107527	0.0515432	0.0341131	1386	tags=55%, list=5%, signal=53%	317749/8854/728635/10941/9249/1543/1577/1592/216/54659/1551/5959/130/316/54600/54658/7367/1544/7363/1562/124/54657/1559/7366/1555/125/7365/7364/1549/8630/1558/1576/126/127/8608/1548	DHRS4L2/ALDH1A2/DHRS4/UGT2A1/DHRS3/CYP1A1/CYP3A5/CYP26A1/ALDH1A1/UGT1A3/CYP3A7/RDH5/ADH6/AOX1/UGT1A9/UGT1A1/UGT2B17/CYP1A2/UGT2B4/CYP2C18/ADH1A/UGT1A4/CYP2C9/UGT2B15/CYP2B6/ADH1B/UGT2B10/UGT2B7/CYP2A7/HSD17B6/CYP2C8/CYP3A4/ADH1C/ADH4/RDH16/CYP2A6
hsa03410	Base excision repair	32	0.635667	1.42595	0.0108434	0.0515432	0.0341131	5387	tags=59%, list=18%, signal=48%	5424/2237/55247/3978/27343/6996/5111/142/4595/328/7374/3980/23583/10714/56655/54107/4968/10038/5427	POLD1/FEN1/NEIL3/LIG1/POLL/TDG/PCNA/PARP1/MUTYH/APEX1/UNG/LIG3/SMUG1/POLD3/POLE4/POLE3/OGG1/PARP2/POLE2
hsa00982	Drug metabolism - cytochrome P450	69	-0.843456	-2.7203	0.0113636	0.0515432	0.0341131	1299	tags=58%, list=4%, signal=56%	653689/373156/2330/2327/10941/4128/2949/1571/1577/4129/1564/54659/130/316/54600/4257/54658/2329/7367/1544/7363/107987479/2328/124/54657/1559/2944/7366/1555/2938/125/7365/7364/2939/1549/1558/1576/126/127/1548	GSTT2B/GSTK1/FMO5/FMO2/UGT2A1/MAOA/GSTM5/CYP2E1/CYP3A5/MAOB/CYP2D7/UGT1A3/ADH6/AOX1/UGT1A9/MGST1/UGT1A1/FMO4/UGT2B17/CYP1A2/UGT2B4/CYP2D6/FMO3/ADH1A/UGT1A4/CYP2C9/GSTM1/UGT2B15/CYP2B6/GSTA1/ADH1B/UGT2B10/UGT2B7/GSTA2/CYP2A7/CYP2C8/CYP3A4/ADH1C/ADH4/CYP2A6
hsa04920	Adipocytokine signaling pathway	69	-0.456806	-1.47328	0.0113636	0.0515432	0.0341131	2355	tags=30%, list=8%, signal=28%	6517/79602/2475/6258/8517/4792/3667/1374/6256/8660/7133/51703/5465/51422/3953/32/10891/2538/2180/5106/5105	SLC2A4/ADIPOR2/MTOR/RXRG/IKBKG/NFKBIA/IRS1/CPT1A/RXRA/IRS2/TNFRSF1B/ACSL5/PPARA/PRKAG2/LEPR/ACACB/PPARGC1A/G6PC/ACSL1/PCK2/PCK1
hsa05204	Chemical carcinogenesis	78	-0.844743	-2.7941	0.0117647	0.0515432	0.0341131	1299	tags=56%, list=4%, signal=54%	1646/653689/373156/873/10941/9/2949/1571/1543/1577/64816/54659/6817/1551/130/54600/6799/4257/54658/2052/7367/1553/1544/7363/1562/124/54657/10/1559/2944/7366/6822/2938/125/7365/7364/2939/1549/1558/1576/126/127/3290/1548	AKR1C2/GSTT2B/GSTK1/CBR1/UGT2A1/NAT1/GSTM5/CYP2E1/CYP1A1/CYP3A5/CYP3A43/UGT1A3/SULT1A1/CYP3A7/ADH6/UGT1A9/SULT1A2/MGST1/UGT1A1/EPHX1/UGT2B17/CYP2A13/CYP1A2/UGT2B4/CYP2C18/ADH1A/UGT1A4/NAT2/CYP2C9/GSTM1/UGT2B15/SULT2A1/GSTA1/ADH1B/UGT2B10/UGT2B7/GSTA2/CYP2A7/CYP2C8/CYP3A4/ADH1C/ADH4/HSD11B1/CYP2A6
hsa00983	Drug metabolism - other enzymes	79	-0.668768	-2.20451	0.0119048	0.0515432	0.0341131	1299	tags=39%, list=4%, signal=38%	653689/1890/1806/10941/9/2949/1571/54659/54600/4257/54658/7367/151531/7363/1066/54657/978/1807/8824/7498/51733/10/2944/7366/2938/7365/7364/2939/1549/1576/1548	GSTT2B/TYMP/DPYD/UGT2A1/NAT1/GSTM5/CYP2E1/UGT1A3/UGT1A9/MGST1/UGT1A1/UGT2B17/UPP2/UGT2B4/CES1/UGT1A4/CDA/DPYS/CES2/XDH/UPB1/NAT2/GSTM1/UGT2B15/GSTA1/UGT2B10/UGT2B7/GSTA2/CYP2A7/CYP3A4/CYP2A6
hsa05211	Renal cell carcinoma	68	0.549543	1.38689	0.0120087	0.0515432	0.0341131	6841	tags=52%, list=23%, signal=40%	7039/112399/7040/9915/6513/6921/5058/10298/3265/9978/7042/5546/7422/5879/112398/2885/7428/5594/5595/5296/7043/3091/1399/4893/201163/5605/673/8453/5155/2889/5293/2033/3845/5062/7030/6654	TGFA/EGLN3/TGFB1/ARNT2/SLC2A1/ELOC/PAK1/PAK4/HRAS/RBX1/TGFB2/PRCC/VEGFA/RAC1/EGLN2/GRB2/VHL/MAPK1/MAPK3/PIK3R2/TGFB3/HIF1A/CRKL/NRAS/FLCN/MAP2K2/BRAF/CUL2/PDGFB/RAPGEF1/PIK3CD/EP300/KRAS/PAK2/TFE3/SOS1
hsa05100	Bacterial invasion of epithelial cells	69	0.550054	1.38703	0.012035	0.0515432	0.0341131	7027	tags=57%, list=24%, signal=43%	6714/1759/8936/23607/5747/71/10095/1211/79767/10552/10093/10163/81873/391/10109/10094/867/6464/5879/2017/5296/7414/10096/60/1399/3678/1495/5829/1213/1785/63916/9564/10097/25759/5293/1212/10092/387/3688	SRC/DNM1/WASF1/CD2AP/PTK2/ACTG1/ARPC1B/CLTA/ELMO3/ARPC1A/ARPC4/WASF2/ARPC5L/RHOG/ARPC2/ARPC3/CBL/SHC1/RAC1/CTTN/PIK3R2/VCL/ACTR3/ACTB/CRKL/ITGA5/CTNNA1/PXN/CLTC/DNM2/ELMO2/BCAR1/ACTR2/SHC2/PIK3CD/CLTB/ARPC5/RHOA/ITGB1
hsa04146	Peroxisome	81	-0.743228	-2.44443	0.0121951	0.0515432	0.0341131	1668	tags=51%, list=6%, signal=48%	1891/4843/196743/3417/5195/3418/5824/255027/26061/373156/1384/55825/728635/26063/6647/10455/51/23417/51703/83594/30/3295/283927/3155/5264/92960/2053/847/5827/6342/8309/570/1962/51268/2180/7498/54363/11001/1610/189/51179	ECH1/NOS2/PAOX/IDH1/PEX14/IDH2/PEX19/MPV17L/HACL1/GSTK1/CRAT/PECR/DHRS4/DECR2/SOD1/ECI2/ACOX1/MLYCD/ACSL5/NUDT12/ACAA1/HSD17B4/NUDT7/HMGCL/PHYH/PEX11G/EPHX2/CAT/PXMP2/SCP2/ACOX2/BAAT/EHHADH/PIPOX/ACSL1/XDH/HAO1/SLC27A2/DAO/AGXT/HAO2
hsa00980	Metabolism of xenobiotics by cytochrome P450	75	-0.833178	-2.71567	0.0125	0.0515432	0.0341131	1299	tags=53%, list=4%, signal=51%	653689/373156/873/10941/2949/1571/1543/1577/246181/1564/54659/130/54600/4257/54658/2052/7367/1553/1544/7363/107987479/124/54657/22977/1559/2944/7366/6822/1555/2938/125/7365/7364/2939/1549/1576/126/127/3290/1548	GSTT2B/GSTK1/CBR1/UGT2A1/GSTM5/CYP2E1/CYP1A1/CYP3A5/AKR7L/CYP2D7/UGT1A3/ADH6/UGT1A9/MGST1/UGT1A1/EPHX1/UGT2B17/CYP2A13/CYP1A2/UGT2B4/CYP2D6/ADH1A/UGT1A4/AKR7A3/CYP2C9/GSTM1/UGT2B15/SULT2A1/CYP2B6/GSTA1/ADH1B/UGT2B10/UGT2B7/GSTA2/CYP2A7/CYP3A4/ADH1C/ADH4/HSD11B1/CYP2A6
hsa01230	Biosynthesis of amino acids	75	-0.539446	-1.75827	0.0125	0.0515432	0.0341131	1559	tags=37%, list=5%, signal=35%	3417/3418/2027/230/102724560/2805/29968/95/48/875/2806/113675/435/5091/445/162417/5313/84706/5053/6470/2875/4143/1491/5009/383/1373/229/10993	IDH1/IDH2/ENO3/ALDOC/CBSL/GOT1/PSAT1/ACY1/ACO1/CBS/GOT2/SDSL/ASL/PC/ASS1/NAGS/PKLR/GPT2/PAH/SHMT1/GPT/MAT1A/CTH/OTC/ARG1/CPS1/ALDOB/SDS
hsa03320	PPAR signaling pathway	74	-0.718115	-2.32656	0.0125	0.0515432	0.0341131	1195	tags=43%, list=4%, signal=42%	2710/1374/6256/9415/729359/51/51703/5465/30/440503/34/1376/1593/336/2167/6342/2168/51129/8309/335/1962/2180/5106/3158/33/11001/116519/1581/345/10998/5105/1582	GK/CPT1A/RXRA/FADS2/PLIN4/ACOX1/ACSL5/PPARA/ACAA1/PLIN5/ACADM/CPT2/CYP27A1/APOA2/FABP4/SCP2/FABP1/ANGPTL4/ACOX2/APOA1/EHHADH/ACSL1/PCK2/HMGCS2/ACADL/SLC27A2/APOA5/CYP7A1/APOC3/SLC27A5/PCK1/CYP8B1
hsa04610	Complement and coagulation cascades	84	-0.87072	-2.87894	0.0125	0.0515432	0.0341131	859	tags=64%, list=3%, signal=63%	7035/5265/7056/717/5627/7450/2157/2153/2159/733/727/721/1191/5624/3426/629/5648/725/5104/7448/5345/2155/718/715/710/716/3075/3053/3078/2147/3818/1361/2160/4153/730/3080/2243/2266/2161/722/2165/2244/732/3827/5340/731/10878/10747/729/10877/81494/462/735/2158	TFPI/SERPINA1/THBD/C2/PROS1/VWF/F8/F5/F10/C8G/C5/C4B/CLU/PROC/CFI/CFB/MASP1/C4BPB/SERPINA5/VTN/SERPINF2/F7/C3/C1R/SERPING1/C1S/CFH/SERPIND1/CFHR1/F2/KLKB1/CPB2/F11/MBL2/C7/CFHR2/FGA/FGG/F12/C4BPA/F13B/FGB/C8B/KNG1/PLG/C8A/CFHR3/MASP2/C6/CFHR4/CFHR5/SERPINC1/C9/F9
hsa03420	Nucleotide excision repair	45	0.600113	1.42207	0.012761	0.0518361	0.0343069	9702	tags=73%, list=33%, signal=49%	5984/5424/1022/3978/9978/5111/6117/2071/2965/5982/2068/2067/5981/10714/56655/54107/8450/5985/5427/6118/1642/1069/7507/5983/8451/2967/4331/2966/728340/5425/1161/5426/404672	RFC4/POLD1/CDK7/LIG1/RBX1/PCNA/RPA1/ERCC3/GTF2H1/RFC2/ERCC2/ERCC1/RFC1/POLD3/POLE4/POLE3/CUL4B/RFC5/POLE2/RPA2/DDB1/CETN2/XPA/RFC3/CUL4A/GTF2H3/MNAT1/GTF2H2/GTF2H2C/POLD2/ERCC8/POLE/GTF2H5
hsa05143	African trypanosomiasis	36	-0.541488	-1.55358	0.0130719	0.0518361	0.0343069	995	tags=28%, list=3%, signal=27%	3040/2150/355/8542/6401/3043/169355/335/3827/3250	HBA2/F2RL1/FAS/APOL1/SELE/HBB/IDO2/APOA1/KNG1/HPR
hsa04976	Bile secretion	90	-0.711263	-2.38515	0.0133333	0.0518361	0.0343069	1597	tags=42%, list=5%, signal=40%	8671/123264/6579/6256/9971/10941/3781/9429/8431/5243/760/54659/54600/107/54658/2052/64240/343/7367/7363/10599/64241/570/8647/54657/200931/7366/5244/366/6822/1581/7365/10864/7364/10998/1576/6554/6580	SLC4A4/SLC51B/SLCO1A2/RXRA/NR1H4/UGT2A1/KCNN2/ABCG2/NR0B2/ABCB1/CA2/UGT1A3/UGT1A9/ADCY1/UGT1A1/EPHX1/ABCG5/AQP8/UGT2B17/UGT2B4/SLCO1B1/ABCG8/BAAT/ABCB11/UGT1A4/SLC51A/UGT2B15/ABCB4/AQP9/SULT2A1/CYP7A1/UGT2B10/SLC22A7/UGT2B7/SLC27A5/CYP3A4/SLC10A1/SLC22A1
hsa05150	Staphylococcus aureus infection	89	-0.492651	-1.63724	0.0133333	0.0518361	0.0343069	1438	tags=20%, list=5%, signal=19%	2213/3683/6403/717/1828/727/721/3426/629/5648/718/715/716/3075/4153/2266/5340/10747	FCGR2B/ITGAL/SELP/C2/DSG1/C5/C4B/CFI/CFB/MASP1/C3/C1R/C1S/CFH/MBL2/FGG/PLG/MASP2
hsa04360	Axon guidance	180	0.485448	1.31697	0.013347	0.0518361	0.0343069	9956	tags=59%, list=34%, signal=39%	6714/8440/6091/3984/5361/55558/1944/57556/1945/5747/2049/1946/55740/56288/5058/2048/10298/3265/8829/64218/7852/5880/5365/7869/5578/25/4773/84552/5335/54910/84448/84612/4756/5879/9475/219699/6259/10512/64221/1072/4776/54961/5364/54437/5594/5595/85464/10500/5296/5532/8482/7220/3985/2051/4893/655/5362/818/10507/9723/5727/3983/59277/2770/5293/10627/2773/3845/5062/387/57715/10509/3688/103910/6405/1050…	SRC/NCK2/ROBO1/LIMK1/PLXNA1/PLXNA3/EFNA3/SEMA6A/EFNA4/PTK2/EPHB3/EFNA5/ENAH/PARD3/PAK1/EPHB2/PAK4/HRAS/NRP1/SEMA4A/CXCR4/RAC2/PLXNB3/SEMA3B/PRKCA/ABL1/NFATC2/PARD6G/PLCG1/SEMA4C/ABLIM2/PARD6B/NEO1/RAC1/ROCK2/UNC5B/RYK/SEMA3C/ROBO3/CFL1/NFATC4/SSH3/PLXNB1/SEMA5B/MAPK1/MAPK3/SSH2/SEMA6C/PIK3R2/PPP3CB/SEMA7A/TRPC1/LIMK2/EPHB6/NRAS/BMP7/PLXNA2/CAMK2G/SEMA4D/SEMA3E/PTCH1/ABLIM1/NTN4/GNAI1/PIK3CD/MYL12…
hsa04922	Glucagon signaling pathway	104	-0.429317	-1.49334	0.0144928	0.0556388	0.0368237	1211	tags=18%, list=4%, signal=17%	816/2308/810/5465/5140/51422/5836/32/10891/84699/2645/6514/2538/5106/5207/2642/2203/2998/5105	CAMK2B/FOXO1/CALML3/PPARA/PDE3B/PRKAG2/PYGL/ACACB/PPARGC1A/CREB3L3/GCK/SLC2A2/G6PC/PCK2/PFKFB1/GCGR/FBP1/GYS2/PCK1
hsa04931	Insulin resistance	107	-0.427903	-1.50329	0.0149254	0.0566486	0.037492	1807	tags=21%, list=6%, signal=20%	5581/6196/4792/3667/1374/8660/2308/5465/51422/5295/79660/51085/5836/32/10891/84699/6514/2538/5106/11001/2998/10998/5105	PRKCE/RPS6KA2/NFKBIA/IRS1/CPT1A/IRS2/FOXO1/PPARA/PRKAG2/PIK3R1/PPP1R3B/MLXIPL/PYGL/ACACB/PPARGC1A/CREB3L3/SLC2A2/G6PC/PCK2/SLC27A2/GYS2/SLC27A5/PCK1
hsa01210	2-Oxocarboxylic acid metabolism	19	-0.708725	-1.71885	0.0157895	0.0582592	0.0385579	1559	tags=53%, list=5%, signal=50%	3417/3418/2805/95/48/2806/162417/84706/51166/2875	IDH1/IDH2/GOT1/ACY1/ACO1/GOT2/NAGS/GPT2/AADAT/GPT
hsa00360	Phenylalanine metabolism	17	-0.74616	-1.76693	0.015873	0.0582592	0.0385579	1209	tags=53%, list=4%, signal=51%	2805/4128/1644/4129/2806/5053/10249/3242/6898	GOT1/MAOA/DDC/MAOB/GOT2/PAH/GLYAT/HPD/TAT
hsa00790	Folate biosynthesis	25	-0.668875	-1.74972	0.015873	0.0582592	0.0385579	2058	tags=40%, list=7%, signal=37%	5092/248/4337/10243/873/55034/5860/2643/5053/249	PCBD1/ALPI/MOCS1/GPHN/CBR1/MOCOS/QDPR/GCH1/PAH/ALPL
hsa04520	Adherens junction	71	0.545043	1.37981	0.0173724	0.0630694	0.0417415	7775	tags=56%, list=27%, signal=41%	6714/51176/8936/71/1457/4088/5818/56288/1460/2260/3480/5880/10163/6932/87/5879/8826/5594/5595/7414/5777/60/5819/1495/6885/81/51701/1459/5770/6934/52/2033/1500/387/2241/9855/81607/4089/4301/1499	SRC/LEF1/WASF1/ACTG1/CSNK2A1/SMAD3/NECTIN1/PARD3/CSNK2B/FGFR1/IGF1R/RAC2/WASF2/TCF7/ACTN1/RAC1/IQGAP1/MAPK1/MAPK3/VCL/PTPN6/ACTB/NECTIN2/CTNNA1/MAP3K7/ACTN4/NLK/CSNK2A2/PTPN1/TCF7L2/ACP1/EP300/CTNND1/RHOA/FER/FARP2/NECTIN4/SMAD4/AFDN/CTNNB1
hsa01200	Carbon metabolism	117	-0.598043	-2.13298	0.0178571	0.0641321	0.0424448	1559	tags=39%, list=5%, signal=37%	3417/84693/3418/2027/26275/55902/6392/2653/230/414328/2805/5095/29968/51/6390/35/48/9563/5096/8801/2271/26007/1892/2806/113675/5091/132158/2731/38/5313/847/84706/9104/6470/2875/1962/4329/2645/55753/54363/2203/189/1373/229/10993/51179	IDH1/MCEE/IDH2/ENO3/HIBCH/ACSS2/SDHD/GCSH/ALDOC/IDNK/GOT1/PCCA/PSAT1/ACOX1/SDHB/ACADS/ACO1/H6PD/PCCB/SUCLG2/FH/TKFC/ECHS1/GOT2/SDSL/PC/GLYCTK/GLDC/ACAT1/PKLR/CAT/GPT2/RGN/SHMT1/GPT/EHHADH/ALDH6A1/GCK/OGDHL/HAO1/FBP1/AGXT/CPS1/ALDOB/SDS/HAO2
hsa05171	Coronavirus disease - COVID-19	224	0.47216	1.29187	0.0192893	0.0685387	0.0453613	2745	tags=37%, list=9%, signal=34%	5603/6132/6129/6173/3921/6222/6229/6147/6188/6206/9349/200916/6204/6187/9641/6201/6233/6168/6175/6227/6139/6193/6223/6169/6133/6142/6130/6124/6161/6155/6157/6156/6194/9045/4312/6141/6136/23521/6224/6181/6158/6143/6228/6160/6191/6125/6165/6167/6218/6217/6154/11224/4736/6208/6300/6128/6176/6189/6205/6152/6232/6137/6230/6170/25873/6159/6122/57506/6209/6171/6144/6138/6235/6234/6203/51187/6134/7311/62…	MAPK13/RPL8/RPL7/RPL36A/RPSA/RPS18/RPS24/RPL23A/RPS3/RPS12/RPL23/RPL22L1/RPS10/RPS2/IKBKE/RPS7/RPS27A/RPL37A/RPLP0/RPS21/RPL17/RPS5/RPS19/RPL38/RPL9/RPL18A/RPL7A/RPL4/RPL32/RPL27/RPL27A/RPL30/RPS6/RPL14/MMP1/RPL18/RPL12/RPL13A/RPS20/RPLP2/RPL28/RPL19/RPS23/RPL31/RPS4X/RPL5/RPL35A/RPL37/RPS17/RPS16/RPL26/RPL35/RPL10A/RPS14/MAPK12/RPL6/RPLP1/RPS3A/RPS11/RPL24/RPS27/RPL13/RPS25/RPL39/RPL36/RPL29/RPL…
hsa03450	Non-homologous end-joining	13	0.744096	1.42786	0.0198265	0.0697059	0.0461337	6670	tags=77%, list=23%, signal=59%	5591/2237/4361/27343/2547/64421/7520/27434/10111/7518	PRKDC/FEN1/MRE11/POLL/XRCC6/DCLRE1C/XRCC5/POLM/RAD50/XRCC4
hsa00561	Glycerolipid metabolism	61	-0.457492	-1.4455	0.0204082	0.0710034	0.0469925	1872	tags=30%, list=6%, signal=28%	219/80339/2710/116255/11343/346606/3990/10327/8613/9663/223/26007/501/132158/9388/217/84649/80168	ALDH1B1/PNPLA3/GK/MOGAT1/MGLL/MOGAT3/LIPC/AKR1A1/PLPP3/LPIN2/ALDH9A1/TKFC/ALDH7A1/GLYCTK/LIPG/ALDH2/DGAT2/MOGAT2
hsa04137	Mitophagy - animal	68	0.541478	1.36654	0.0207424	0.0714221	0.0472696	9654	tags=72%, list=33%, signal=48%	6714/6233/1869/468/1457/7942/3265/1460/7157/139341/598/7311/54543/6667/5601/3091/8878/4893/55288/1459/79065/338382/55669/10133/89941/192111/4286/3845/7030/55626/5970/2309/7879/8887/11337/8408/7316/6237/665/5599/285973/23786/8678/9451/22800/11345/5071/9474/4077	SRC/RPS27A/E2F1/ATF4/CSNK2A1/TFEB/HRAS/CSNK2B/TP53/FUNDC1/BCL2L1/UBA52/TOMM7/SP1/MAPK9/HIF1A/SQSTM1/NRAS/RHOT1/CSNK2A2/ATG9A/RAB7B/MFN1/OPTN/RHOT2/PGAM5/MITF/KRAS/TFE3/AMBRA1/RELA/FOXO3/RAB7A/TAX1BP1/GABARAP/ULK1/UBC/RRAS/BNIP3L/MAPK8/ATG9B/BCL2L13/BECN1/EIF2AK3/RRAS2/GABARAPL2/PRKN/ATG5/NBR1
hsa04810	Regulation of actin cytoskeleton	215	0.469007	1.27974	0.0224949	0.0766662	0.0507403	7185	tags=45%, list=25%, signal=34%	6714/2261/9170/3984/3691/3673/2264/3675/8936/5747/71/5217/10095/28964/128239/10152/55740/5058/7430/10298/5501/3265/8396/7114/3693/2260/7852/89846/3682/10552/10093/5880/10163/3685/81873/3655/87/5216/10109/10094/5154/6548/5879/8826/9475/1072/54961/5594/5595/10787/85464/3687/5296/8394/7414/55845/23396/4659/10096/60/3696/3985/1399/3678/4893/81/5159/5829/54776/10451/5605/7409/673/221178/5305/5499/3684…	SRC/FGFR3/LPAR2/LIMK1/ITGB4/ITGA2/FGFR4/ITGA3/WASF1/PTK2/ACTG1/PFN2/ARPC1B/GIT1/IQGAP3/ABI2/ENAH/PAK1/EZR/PAK4/PPP1CC/HRAS/PIP4K2B/TMSB4X/ITGB5/FGFR1/CXCR4/FGD3/ITGAE/ARPC1A/ARPC4/RAC2/WASF2/ITGAV/ARPC5L/ITGA6/ACTN1/PFN1/ARPC2/ARPC3/PDGFA/SLC9A1/RAC1/IQGAP1/ROCK2/CFL1/SSH3/MAPK1/MAPK3/NCKAP1/SSH2/ITGAX/PIK3R2/PIP5K1A/VCL/BRK1/PIP5K1C/PPP1R12A/ACTR3/ACTB/ITGB8/LIMK2/CRKL/ITGA5/NRAS/ACTN4/PDGFRB/PX…
hsa05162	Measles	139	0.488491	1.30775	0.0239334	0.080745	0.0534398	9333	tags=50%, list=32%, signal=34%	578/9641/8667/10399/1019/1021/898/1457/581/3310/57506/3304/1460/7157/598/3561/1017/27113/896/3303/9134/915/5601/3661/5296/3551/3553/894/3718/6885/4600/8772/7128/3312/1459/841/3654/3455/5293/27102/637/595/7187/3592/8717/5970/5610/3665/9367/3559/6772/3306/103/1147/6776/54205/836/6777/51284/5599/51135/5291/317/2932/4478/9451/30835/916/4179	BAK1/IKBKE/EIF3H/RACK1/CDK4/CDK6/CCNE1/CSNK2A1/BAX/HSPA6/MAVS/HSPA1B/CSNK2B/TP53/BCL2L1/IL2RG/CDK2/BBC3/CCND3/HSPA1A/CCNE2/CD3D/MAPK9/IRF3/PIK3R2/IKBKB/IL1B/CCND2/JAK3/MAP3K7/MX2/FADD/TNFAIP3/HSPA8/CSNK2A2/CASP8/IRAK1/IFNAR2/PIK3CD/EIF2AK1/BID/CCND1/TRAF3/IL12A/TRADD/RELA/EIF2AK2/IRF7/RAB9A/IL2RA/STAT1/HSPA2/ADAR/CHUK/STAT5A/CYCS/CASP3/STAT5B/TLR7/MAPK8/IRAK4/PIK3CB/APAF1/GSK3B/MSN/EIF2AK3/CD209/…
hsa04392	Hippo signaling pathway - multiple species	28	0.628082	1.38533	0.0241838	0.0807739	0.0534589	7504	tags=64%, list=26%, signal=48%	8463/7004/1454/5058/7005/6788/10413/11186/25937/4771/55233/126374/92597/23286/9113/83937/84962/9770	TEAD2/TEAD4/CSNK1E/PAK1/TEAD3/STK3/YAP1/RASSF1/WWTR1/NF2/MOB1A/WTIP/MOB1B/WWC1/LATS1/RASSF4/AJUBA/RASSF2
hsa05110	Vibrio cholerae infection	50	0.57194	1.38031	0.0250284	0.0827673	0.0547782	8595	tags=64%, list=30%, signal=45%	528/3784/71/9296/10945/5578/23480/2778/5335/30001/10312/6558/51606/535/529/537/60/11015/525/245972/533/9550/8992/1080/526/29927/90423/375/245973/523/109/23545	ATP6V1C1/KCNQ1/ACTG1/ATP6V1F/KDELR1/PRKCA/SEC61G/GNAS/PLCG1/ERO1A/TCIRG1/SLC12A2/ATP6V1H/ATP6V0A1/ATP6V1E1/ATP6AP1/ACTB/KDELR3/ATP6V1B1/ATP6V0D2/ATP6V0B/ATP6V1G1/ATP6V0E1/CFTR/ATP6V1B2/SEC61A1/ATP6V1E2/ARF1/ATP6V1C2/ATP6V1A/ADCY3/ATP6V0A2
hsa00592	alpha-Linolenic acid metabolism	24	-0.571256	-1.48108	0.0268817	0.0880245	0.0582576	1583	tags=33%, list=5%, signal=32%	81579/8310/5322/84647/9415/51/30/5320	PLA2G12A/ACOX3/PLA2G5/PLA2G12B/FADS2/ACOX1/ACAA1/PLA2G2A
hsa04150	mTOR signaling pathway	153	0.481307	1.29683	0.0278926	0.0904477	0.0598614	9426	tags=59%, list=32%, signal=40%	5563/528/6194/1856/8324/7477/9296/6502/3265/1975/1857/1978/8326/3480/7248/58528/389541/107080638/5578/6520/8321/51606/8323/2885/81929/6198/529/5594/5595/2535/64121/5296/8325/92335/3551/9675/4893/55004/9894/9470/525/201163/253260/5605/10542/10641/673/57521/84335/8140/8131/64223/9706/5293/6197/1855/81617/3845/9550/10325/6396/387/6654/526/80326/90423/51719/8408/245973/79109/6009/7475/7483/1147/7855/…	PRKAA2/ATP6V1C1/RPS6/DVL2/FZD7/WNT7B/ATP6V1F/SKP2/HRAS/EIF4B/DVL3/EIF4EBP1/FZD9/IGF1R/TSC1/RRAGD/LAMTOR4/TBC1D7/PRKCA/SLC3A2/FZD1/ATP6V1H/FZD6/GRB2/SEH1L/RPS6KB1/ATP6V1E1/MAPK1/MAPK3/FZD2/RRAGC/PIK3R2/FZD8/STRADA/IKBKB/TTI1/NRAS/LAMTOR1/TELO2/EIF4E2/ATP6V1B1/FLCN/RICTOR/MAP2K2/LAMTOR5/NPRL2/BRAF/RPTOR/AKT1S1/SLC7A5/NPRL3/MLST8/ULK2/PIK3CD/RPS6KA3/DVL1/CAB39L/KRAS/ATP6V1G1/RRAGB/SEC13/RHOA/SOS1/AT…
hsa01240	Biosynthesis of cofactors	149	-0.568218	-2.05396	0.0285714	0.0917582	0.0607287	1660	tags=29%, list=6%, signal=27%	133686/79001/57026/4337/53354/129607/10243/50808/2677/1503/10327/29968/10941/55163/9249/210/211/54659/7360/169355/2643/54600/5313/54658/4522/1723/217/23498/7367/9104/8564/6470/7363/4143/249/54657/7366/554235/6999/7365/7364/8630/3242	NADK2/VKORC1/PDXP/MOCS1/PANK1/CMPK2/GPHN/AK3/GGCX/CTPS1/AKR1A1/PSAT1/UGT2A1/PNPO/DHRS3/ALAD/ALAS1/UGT1A3/UGP2/IDO2/GCH1/UGT1A9/PKLR/UGT1A1/MTHFD1/DHODH/ALDH2/HAAO/UGT2B17/RGN/KMO/SHMT1/UGT2B4/MAT1A/ALPL/UGT1A4/UGT2B15/ASPDH/TDO2/UGT2B10/UGT2B7/HSD17B6/HPD
hsa00130	Ubiquinone and other terpenoid-quinone biosynthesis	11	-0.75843	-1.657	0.0288462	0.0917582	0.0607287	1586	tags=45%, list=5%, signal=43%	51004/79001/2677/3242/6898	COQ6/VKORC1/GGCX/HPD/TAT
hsa04330	Notch signaling pathway	52	0.560965	1.36304	0.0303712	0.0956979	0.0633362	8654	tags=65%, list=30%, signal=46%	2648/1856/3066/182/3065/1857/1488/3516/196403/9794/23462/3955/113878/6868/1487/9253/55851/9541/4851/23385/9612/4242/22938/3714/2033/83464/1855/54567/84441/26508/6310/3280/51107/342371	KAT2A/DVL2/HDAC2/JAG1/HDAC1/DVL3/CTBP2/RBPJ/DTX3/MAML1/HEY1/LFNG/DTX2/ADAM17/CTBP1/NUMBL/PSENEN/CIR1/NOTCH1/NCSTN/NCOR2/MFNG/SNW1/JAG2/EP300/APH1B/DVL1/DLL4/MAML2/HEYL/ATXN1/HES1/APH1A/ATXN1L
hsa04550	Signaling pathways regulating pluripotency of stem cells	140	0.483714	1.2984	0.0320911	0.100172	0.0662974	9251	tags=55%, list=32%, signal=38%	5603/1852/2261/4609/6929/2264/652/3976/1856/7703/6300/8324/7477/3720/4088/8313/3265/1857/9869/8326/2260/3480/10336/90/6932/4090/657/8321/8323/2885/55183/5013/5594/5595/2535/5296/93/8325/1432/3718/4893/4087/5605/84759/6498/7994/5293/2263/8312/2247/1855/3845/10637/92/4211/3625/84108/4089/80326/9314/1499/3231/5978/1749/7475/7483/56916/91/6657/7855/648/5600/5291/2932/463/4093/54361	MAPK13/DUSP9/FGFR3/MYC/TCF3/FGFR4/BMP4/LIF/DVL2/PCGF2/MAPK12/FZD7/WNT7B/JARID2/SMAD3/AXIN2/HRAS/DVL3/SETDB1/FZD9/FGFR1/IGF1R/PCGF3/ACVR1/TCF7/SMAD5/BMPR1A/FZD1/FZD6/GRB2/RIF1/OTX1/MAPK1/MAPK3/FZD2/PIK3R2/ACVR2B/FZD8/MAPK14/JAK3/NRAS/SMAD2/MAP2K2/PCGF1/SKIL/KAT6A/PIK3CD/FGFR2/AXIN1/FGF2/DVL1/KRAS/LEFTY1/ACVR2A/MEIS1/INHBB/PCGF6/SMAD4/WNT10A/KLF4/CTNNB1/HOXD1/REST/DLX5/WNT6/WNT9A/SMARCAD1/ACVR1B/SO…
hsa04914	Progesterone-mediated oocyte maturation	96	0.507428	1.32233	0.0344086	0.106218	0.0702985	6613	tags=42%, list=23%, signal=32%	5603/891/5347/9133/983/699/993/3326/9088/890/995/6300/4085/994/51434/6790/3480/1017/112/29945/996/64682/5601/51529/8697/5594/5595/3320/5296/1432/8881/51433/673/2770/5293/6197/3835/2773/3845/246184	MAPK13/CCNB1/PLK1/CCNB2/CDK1/BUB1/CDC25A/HSP90AB1/PKMYT1/CCNA2/CDC25C/MAPK12/MAD2L1/CDC25B/ANAPC7/AURKA/IGF1R/CDK2/ADCY6/ANAPC4/CDC27/ANAPC1/MAPK9/ANAPC11/CDC23/MAPK1/MAPK3/HSP90AA1/PIK3R2/MAPK14/CDC16/ANAPC5/BRAF/GNAI1/PIK3CD/RPS6KA3/KIF22/GNAI3/KRAS/CDC26
hsa04142	Lysosome	128	0.488288	1.29942	0.0346639	0.106218	0.0702985	9275	tags=59%, list=32%, signal=40%	55353/10053/1515/8906/9179/1075/4758/10947/967/2519/1211/5538/23163/26088/6448/4864/54/2717/1510/9374/6272/10312/4126/51606/7805/23062/10577/535/26985/537/2760/1513/51172/5660/4074/8905/26503/1213/130340/3425/5476/8546/1497/2799/245972/1212/23457/533/23659/27074/6556/10717/1176/3482/8943/411/1201/9583/2720/138050/162/968/4891/3073/427/8372/23431/23545/2588/8692/8763/4125/285362/79158/1509	LAPTM4B/AP1M2/CTSV/AP1G2/AP4M1/CTSC/NEU1/AP3M2/CD63/FUCA2/CLTA/PPT1/GGA3/GGA1/SGSH/NPC1/ACP5/GLA/CTSE/PPT2/SORT1/TCIRG1/MANBA/ATP6V1H/LAPTM5/GGA2/NPC2/ATP6V0A1/AP3M1/ATP6AP1/GM2A/CTSK/NAGPA/PSAP/M6PR/AP1S2/SLC17A5/CLTC/AP1S3/IDUA/CTSA/AP3B1/CTNS/GNS/ATP6V0D2/CLTB/ABCB9/ATP6V0B/PLA2G15/LAMP3/SLC11A1/AP4B1/AP3S1/IGF2R/AP3D1/ARSB/CLN3/ENTPD4/GLB1/HGSNAT/AP1B1/CD68/SLC11A2/HEXA/ASAH1/HYAL3/AP4E1/ATP6…
hsa04370	VEGF signaling pathway	59	0.54167	1.34078	0.0357143	0.108442	0.0717703	5928	tags=42%, list=20%, signal=34%	8877/5603/6714/3315/6300/5747/3265/5880/9047/5578/4773/7422/5335/5879/5594/5595/5296/5532/1432/4893/5829/5605/7867/25759/5293	SPHK1/MAPK13/SRC/HSPB1/MAPK12/PTK2/HRAS/RAC2/SH2D2A/PRKCA/NFATC2/VEGFA/PLCG1/RAC1/MAPK1/MAPK3/PIK3R2/PPP3CB/MAPK14/NRAS/PXN/MAP2K2/MAPKAPK3/SHC2/PIK3CD
hsa04726	Serotonergic synapse	113	-0.377856	-1.32542	0.0377358	0.112821	0.074669	1852	tags=17%, list=6%, signal=16%	3709/3357/3760/55970/2788/260293/247/3781/4128/1644/4129/1564/1843/1573/2775/107987479/1562/1559/1558	ITPR2/HTR2B/KCNJ3/GNG12/GNG7/CYP4X1/ALOX15B/KCNN2/MAOA/DDC/MAOB/CYP2D7/DUSP1/CYP2J2/GNAO1/CYP2D6/CYP2C18/CYP2C9/CYP2C8
hsa04510	Focal adhesion	199	0.462909	1.25927	0.0378323	0.112821	0.074669	6316	tags=40%, list=22%, signal=32%	6696/5649/6714/1298/3691/7423/2318/3673/3915/1280/3675/7408/3911/3912/7057/5747/71/5228/3918/5058/29780/10298/5501/3265/3693/3480/5880/3685/3655/5578/7422/87/6464/5154/5879/9475/896/2316/2885/5601/5594/5595/5296/8394/7414/23396/7791/4659/60/3696/894/1399/3678/329/81/5159/5829/54776/10451/3910/7409/673/284217/824/330/5499/3909/3381/7059/3371/9564/5155/2889/25759/5293/10627/2317/595/1299/1287	SPP1/RELN/SRC/COL9A2/ITGB4/VEGFB/FLNC/ITGA2/LAMC1/COL2A1/ITGA3/VASP/LAMA5/LAMB1/THBS1/PTK2/ACTG1/PGF/LAMC2/PAK1/PARVB/PAK4/PPP1CC/HRAS/ITGB5/IGF1R/RAC2/ITGAV/ITGA6/PRKCA/VEGFA/ACTN1/SHC1/PDGFA/RAC1/ROCK2/CCND3/FLNA/GRB2/MAPK9/MAPK1/MAPK3/PIK3R2/PIP5K1A/VCL/PIP5K1C/ZYX/PPP1R12A/ACTB/ITGB8/CCND2/CRKL/ITGA5/BIRC2/ACTN4/PDGFRB/PXN/PPP1R12C/VAV3/LAMA4/VAV1/BRAF/LAMA1/CAPN2/BIRC3/PPP1CA/LAMA3/IBSP/THBS…
hsa05205	Proteoglycans in cancer	200	0.461818	1.25615	0.0388548	0.114845	0.0760085	9251	tags=56%, list=32%, signal=39%	5603/6714/4318/2719/3481/4609/2318/7040/3710/3673/6194/6300/7057/5747/71/7023/8324/7477/967/5329/5058/7430/5501/3265/29102/1975/3693/8326/2260/3480/7157/27250/7042/3685/5578/7422/5335/867/2065/6548/5879/8826/9475/2017/8321/8323/2316/2885/6198/3549/5594/5595/2535/5296/8325/3091/5777/4659/60/1432/3678/4893/5829/54776/10451/4087/5605/7409/5328/818/673/5727/7291/10855/5499/288/5293/2317/2247/595/3845…	MAPK13/SRC/MMP9/GPC3/IGF2/MYC/FLNC/TGFB1/ITPR3/ITGA2/RPS6/MAPK12/THBS1/PTK2/ACTG1/TFAP4/FZD7/WNT7B/CD63/PLAUR/PAK1/EZR/PPP1CC/HRAS/DROSHA/EIF4B/ITGB5/FZD9/FGFR1/IGF1R/TP53/PDCD4/TGFB2/ITGAV/PRKCA/VEGFA/PLCG1/CBL/ERBB3/SLC9A1/RAC1/IQGAP1/ROCK2/CTTN/FZD1/FZD6/FLNA/GRB2/RPS6KB1/IHH/MAPK1/MAPK3/FZD2/PIK3R2/FZD8/HIF1A/PTPN6/PPP1R12A/ACTB/MAPK14/ITGA5/NRAS/PXN/PPP1R12C/VAV3/SMAD2/MAP2K2/VAV1/PLAU/CAMK2…
hsa00400	Phenylalanine, tyrosine and tryptophan biosynthesis	6	-0.846174	-1.56281	0.041841	0.122587	0.0811321	1209	tags=67%, list=4%, signal=64%	2805/2806/5053/6898	GOT1/GOT2/PAH/TAT
hsa04657	IL-17 signaling pathway	94	0.498529	1.29275	0.0430571	0.123606	0.0818064	8936	tags=54%, list=31%, signal=38%	5603/4318/6364/9641/4312/3326/6374/6300/3934/7188/727897/7186/6280/2919/5598/6426/5601/5594/2921/5595/3320/3551/3553/1432/9618/132014/3576/6885/51433/8772/7128/841/225689/3727/55540/7187/6372/8717/5970/1994/23765/29761/1147/836/257397/5600/5599/10758/5597/8061/2932	MAPK13/MMP9/CCL20/IKBKE/MMP1/HSP90AB1/CXCL5/MAPK12/LCN2/TRAF5/MUC5B/TRAF2/S100A9/CXCL1/MAPK7/SRSF1/MAPK9/MAPK1/CXCL3/MAPK3/HSP90AA1/IKBKB/IL1B/MAPK14/TRAF4/IL17RE/CXCL8/MAP3K7/ANAPC5/FADD/TNFAIP3/CASP8/MAPK15/JUND/IL17RB/TRAF3/CXCL6/TRADD/RELA/ELAVL1/IL17RA/USP25/CHUK/CASP3/TAB3/MAPK11/MAPK8/TRAF3IP2/MAPK6/FOSL1/GSK3B
hsa05170	Human immunodeficiency virus 1 infection	206	0.457549	1.24502	0.0431655	0.123606	0.0818064	9987	tags=53%, list=34%, signal=35%	5603/891/9133/10053/983/3984/578/2786/3710/1111/8906/995/6300/5747/581/7188/6921/7186/5058/10298/3265/7852/9978/5880/598/808/5578/4773/5335/5879/805/10454/1072/8945/4776/915/5601/9616/6198/5594/5595/3661/5296/5532/3551/27350/1432/3985/1399/4893/6885/5829/545/8772/8450/5605/7465/841/8905/472/130340/3654/6890/1642/2770/5293/637/2773/3845/5062/6500/2783/140564/23291/8717/5970/162/2782/59345/8451/560…	MAPK13/CCNB1/CCNB2/AP1M2/CDK1/LIMK1/BAK1/GNG4/ITPR3/CHEK1/AP1G2/CDC25C/MAPK12/PTK2/BAX/TRAF5/ELOC/TRAF2/PAK1/PAK4/HRAS/CXCR4/RBX1/RAC2/BCL2L1/CALM3/PRKCA/NFATC2/PLCG1/RAC1/CALM2/TAB1/CFL1/BTRC/NFATC4/CD3D/MAPK9/RNF7/RPS6KB1/MAPK1/MAPK3/IRF3/PIK3R2/PPP3CB/IKBKB/APOBEC3C/MAPK14/LIMK2/CRKL/NRAS/MAP3K7/PXN/ATR/FADD/CUL4B/MAP2K2/WEE1/CASP8/AP1S2/ATM/AP1S3/IRAK1/TAP1/DDB1/GNAI1/PIK3CD/BID/GNAI3/KRAS/PA…
hsa05161	Hepatitis B	162	0.469491	1.26744	0.043299	0.123606	0.0818064	9059	tags=54%, list=31%, signal=37%	5603/6714/332/4318/4609/7534/9641/7040/1869/890/6300/468/898/1871/581/10971/4214/4088/57506/3265/7157/7042/90993/1017/5111/5578/4773/2885/10454/9134/4776/5601/10488/5594/5595/7419/3661/5296/537/3551/7043/9586/1388/1432/3718/4893/3576/6885/8772/5605/673/841/64764/3654/1385/1386/1642/5293/2033/148327/1870/637/7187/7529/3845/5925/6654/5970/3665/843/4089/5609/6772/1147/6776/6416/54205/114609/836/6777…	MAPK13/SRC/BIRC5/MMP9/MYC/YWHAZ/IKBKE/TGFB1/E2F1/CCNA2/MAPK12/ATF4/CCNE1/E2F3/BAX/YWHAQ/MAP3K1/SMAD3/MAVS/HRAS/TP53/TGFB2/CREB3L1/CDK2/PCNA/PRKCA/NFATC2/GRB2/TAB1/CCNE2/NFATC4/MAPK9/CREB3/MAPK1/MAPK3/VDAC3/IRF3/PIK3R2/ATP6AP1/IKBKB/TGFB3/CREB5/ATF6B/MAPK14/JAK3/NRAS/CXCL8/MAP3K7/FADD/MAP2K2/BRAF/CASP8/CREB3L2/IRAK1/CREB1/ATF2/DDB1/PIK3CD/EP300/CREB3L4/E2F2/BID/TRAF3/YWHAB/KRAS/RB1/SOS1/RELA/IRF7/…
hsa04660	T cell receptor signaling pathway	102	0.491659	1.28219	0.044086	0.124138	0.0821586	11516	tags=68%, list=40%, signal=41%	5603/8440/1019/4794/6300/5058/10298/3265/1326/4773/5335/2885/915/5601/5594/5595/10892/5296/5532/3551/5777/1432/4893/6885/5133/10451/5605/7409/84433/1493/5293/3845/5062/387/8915/6654/5970/5609/1739/3937/1147/998/5600/5599/5534/5291/2932/916/9020/4772/29851/4790/5533/3932/27040/10125/927/5170/5530/925/868/3725/5290/917/4775/7410/3586/7535/5894/4690	MAPK13/NCK2/CDK4/NFKBIE/MAPK12/PAK1/PAK4/HRAS/MAP3K8/NFATC2/PLCG1/GRB2/CD3D/MAPK9/MAPK1/MAPK3/MALT1/PIK3R2/PPP3CB/IKBKB/PTPN6/MAPK14/NRAS/MAP3K7/PDCD1/VAV3/MAP2K2/VAV1/CARD11/CTLA4/PIK3CD/KRAS/PAK2/RHOA/BCL10/SOS1/RELA/MAP2K7/DLG1/LCP2/CHUK/CDC42/MAPK11/MAPK8/PPP3R1/PIK3CB/GSK3B/CD3E/MAP3K14/NFATC1/ICOS/NFKB1/PPP3CC/LCK/LAT/RASGRP1/CD8B/PDPK1/PPP3CA/CD8A/CBLB/JUN/PIK3CA/CD3G/NFATC3/VAV2/IL10/ZAP7…
hsa04658	Th1 and Th2 cell differentiation	90	0.500158	1.29323	0.0442287	0.124138	0.0821586	11401	tags=67%, list=39%, signal=41%	5603/4794/6300/3460/182/3561/3516/4773/5335/9794/3118/915/5601/5594/5595/5532/3551/1432/3718/4851/3714/3592/5970/3117/54567/3559/3115/6772/3109/84441/1147/6776/3108/6777/5600/5599/5534/3111/864/916/10683/3119/4772/2625/3594/4790/3717/5533/3932/27040/4853/5530/7297/4854/3122/3725/917/4775/3113/7535	MAPK13/NFKBIE/MAPK12/IFNGR2/JAG1/IL2RG/RBPJ/NFATC2/PLCG1/MAML1/HLA-DQA2/CD3D/MAPK9/MAPK1/MAPK3/PPP3CB/IKBKB/MAPK14/JAK3/NOTCH1/JAG2/IL12A/RELA/HLA-DQA1/DLL4/IL2RA/HLA-DPB1/STAT1/HLA-DMB/MAML2/CHUK/STAT5A/HLA-DMA/STAT5B/MAPK11/MAPK8/PPP3R1/HLA-DOA/RUNX3/CD3E/DLL3/HLA-DQB1/NFATC1/GATA3/IL12RB1/NFKB1/JAK2/PPP3CC/LCK/LAT/NOTCH2/PPP3CA/TYK2/NOTCH3/HLA-DRA/JUN/CD3G/NFATC3/HLA-DPA1/ZAP70
hsa04915	Estrogen signaling pathway	136	0.47775	1.27743	0.0446521	0.124282	0.0822539	6841	tags=39%, list=23%, signal=30%	3880/6714/4318/25984/7031/7039/5580/3710/3326/468/2288/3310/23236/3304/3265/3858/8202/3872/90993/3875/808/112/5331/2778/6464/2885/3303/805/6667/10488/5594/5595/3320/5296/9586/1388/4893/3312/5605/64764/1385/1386/25759/2770/5293/9166/148327/3866/3762/2773/3845/2852/1839/6654	KRT19/SRC/MMP9/KRT23/TFF1/TGFA/PRKCD/ITPR3/HSP90AB1/ATF4/FKBP4/HSPA6/PLCB1/HSPA1B/HRAS/KRT10/NCOA3/KRT17/CREB3L1/KRT18/CALM3/ADCY6/PLCB3/GNAS/SHC1/GRB2/HSPA1A/CALM2/SP1/CREB3/MAPK1/MAPK3/HSP90AA1/PIK3R2/CREB5/ATF6B/NRAS/HSPA8/MAP2K2/CREB3L2/CREB1/ATF2/SHC2/GNAI1/PIK3CD/EBAG9/CREB3L4/KRT15/KCNJ5/GNAI3/KRAS/GPER1/HBEGF/SOS1
hsa05410	Hypertrophic cardiomyopathy	89	0.497596	1.28617	0.0474649	0.130367	0.0862813	5070	tags=30%, list=17%, signal=25%	7134/5563/3691/7040/3673/27092/3675/7171/71/7169/3693/7170/7139/7042/3685/3655/784/4000/7137/7043/60/3696/3678/5564/776/782/284217	TNNC1/PRKAA2/ITGB4/TGFB1/ITGA2/CACNG4/ITGA3/TPM4/ACTG1/TPM2/ITGB5/TPM3/TNNT2/TGFB2/ITGAV/ITGA6/CACNB3/LMNA/TNNI3/TGFB3/ACTB/ITGB8/ITGA5/PRKAB1/CACNA1D/CACNB1/LAMA1
hsa04141	Protein processing in endoplasmic reticulum	168	0.467295	1.26069	0.047619	0.130367	0.0862813	10466	tags=63%, list=36%, signal=41%	578/10970/3326/1410/468/581/1649/3310/7186/3304/80331/6746/54431/7321/56893/10808/9978/23645/3300/23480/9532/23471/30001/3703/51035/7322/6745/10134/7466/3303/11253/5601/55666/23640/56886/3320/1388/55432/133022/7841/823/56681/165324/3312/821/824/6185/118424/7353/51009/10483/55968/51726/3337/27102/55829/6747/201595/10113/27248/54788/6500/6396/55757/258010/573/1603/5610/7991/1650/29927/5609/7326/558…	BAK1/CKAP4/HSP90AB1/CRYAB/ATF4/BAX/DDIT3/HSPA6/TRAF2/HSPA1B/DNAJC5/SSR2/DNAJC10/UBE2D1/UBQLN4/HSPH1/RBX1/PPP1R15A/DNAJB2/SEC61G/BAG2/TRAM1/ERO1A/STT3A/UBXN1/UBE2D2/SSR1/BCAP31/WFS1/HSPA1A/MAN1B1/MAPK9/NPLOC4/HSPBP1/UGGT1/HSP90AA1/ATF6B/YOD1/TRAM1L1/MOGS/CAPN1/SAR1A/UBXN2A/HSPA8/CANX/CAPN2/RPN2/UBE2J2/UFD1/DERL2/SEC23B/NSFL1C/DNAJB11/DNAJB1/EIF2AK1/SELENOS/SSR3/STT3B/PREB/ERLEC1/DNAJB12/SKP1/SEC13…
hsa03050	Proteasome	46	0.554359	1.31622	0.0484988	0.131696	0.087161	10479	tags=72%, list=36%, signal=46%	10197/5710/5717/5705/5691/10213/5682/5693/5685/5709/5719/5692/7979/5707/5704/9491/5689/11047/23198/5708/5714/5694/5686/5718/5715/9861/5690/5701/5688/51371/5695/5706/5713	PSME3/PSMD4/PSMD11/PSMC5/PSMB3/PSMD14/PSMA1/PSMB5/PSMA4/PSMD3/PSMD13/PSMB4/SEM1/PSMD1/PSMC4/PSMF1/PSMB1/ADRM1/PSME4/PSMD2/PSMD8/PSMB6/PSMA5/PSMD12/PSMD9/PSMD6/PSMB2/PSMC2/PSMA7/POMP/PSMB7/PSMC6/PSMD7
hsa04961	Endocrine and other factor-regulated calcium reabsorption	53	0.542534	1.32095	0.0495495	0.133464	0.0883311	3515	tags=30%, list=12%, signal=27%	486/1759/483/476/490/1211/163/23236/481/112/5578/5331/2778/8766/7421/1173	FXYD2/DNM1/ATP1B3/ATP1A1/ATP2B1/CLTA/AP2B1/PLCB1/ATP1B1/ADCY6/PRKCA/PLCB3/GNAS/RAB11A/VDR/AP2M1
