# Supplementary material for: Identification of m6A methyltransferase-related lncRNA signature for predicting immunotherapy and prognosis in patients with hepatocellular carcinoma
Source: Biosci Rep. 2021 Jun 8;41(6):BSR20210760. doi: 10.1042/BSR20210760 (PMC8188173; doi:10.1042/BSR20210760)
Supplement: Supplementary Tables S1-S14 [file BSR-2021-0760_supp1.zip › BSR-2021-0760_suppST13.xlsx]

## Sheet: risk H_L_AllenrichReactome.sig
Reactome pathway analysis by GSEA
ID	Description	setSize	enrichmentScore	NES	pvalue	p.adjust	qvalues	rank	leading_edge	core_enrichment	geneSymbol
R-HSA-1280218	Adaptive Immune System	742	0.458328	1.29524	0.000999001	0.0114013	0.00754727	10727	tags=62%, list=37%, signal=40%	6714/991/11065/131405/10112/642/11004/10053/1535/1759/5909/7534/9493/29127/8767/1515/3832/24137/6233/3710/1280/7408/27338/65264/10293/4794/26118/92912/81559/23108/135892/899/81930/1075/9520/54620/154881/3797/51665/10382/6921/57761/29116/54209/1211/6502/55740/51434/10376/163/5058/63893/5518/5478/3265/1062/10616/2280/147700/4688/64837/1510/10197/120425/7324/9040/64750/7321/3693/8655/80228/3799/5699…	SRC/CDC20/UBE2C/TRIM71/KIF20A/BLMH/KIF2C/AP1M2/CYBA/DNM1/RAP1GAP/YWHAZ/KIF23/RACGAP1/RIPK2/CTSV/KIF11/KIF4A/RPS27A/ITPR3/COL2A1/VASP/UBE2S/UBE2Z/TRAIP/NFKBIE/WSB1/UBE2Q2/TRIM11/RAP1GAP2/TRIM50/CCNF/KIF18A/CTSC/NPEPPS/FBXL19/KCTD7/KIF3C/ASB1/TUBB4A/ELOC/TRIB3/MYLIP/TREM2/CLTA/SKP2/ENAH/ANAPC7/TUBA1B/AP2B1/PAK1/UBE2O/PPP2R1A/PPIA/HRAS/CENPE/RBCK1/FKBP1A/KLC3/NCF2/KLC2/CTSE/PSME3/JAML/UBE2E1/UBE2M/S…
R-HSA-1640170	Cell Cycle	578	0.661646	1.86591	0.000999001	0.0114013	0.00754727	7741	tags=74%, list=27%, signal=55%	4605/6714/991/332/11065/9232/9212/891/5347/2810/9133/10112/7153/11004/81620/1058/79019/983/55355/83540/2305/22974/4609/7534/701/1063/113130/9493/1875/64151/4751/23594/10403/11130/699/55143/4172/4173/990/4171/4869/9837/6241/9918/79172/8318/4001/55920/6233/4175/7083/7298/1869/1111/51512/9814/23397/653784/993/5984/57060/4176/3326/1019/1454/22919/9088/5905/220134/5888/51053/890/22994/387103/1028/5740…	MYBL2/SRC/CDC20/BIRC5/UBE2C/PTTG1/AURKB/CCNB1/PLK1/SFN/CCNB2/KIF20A/TOP2A/KIF2C/CDT1/CENPA/CENPM/CDK1/HJURP/NUF2/FOXM1/TPX2/MYC/YWHAZ/BUB1B/CENPF/CDCA5/KIF23/E2F5/NCAPG/NEK2/ORC6/NDC80/ZWINT/BUB1/CDCA8/MCM3/MCM4/CDC6/MCM2/NPM1/GINS1/RRM2/NCAPD2/CENPO/CDC45/LMNB1/RCC2/RPS27A/MCM6/TK1/TYMS/E2F1/CHEK1/GTSE1/SFI1/NCAPH/MZT2A/CDC25A/RFC4/PCBP4/MCM7/HSP90AB1/CDK4/CSNK1E/MAPRE1/PKMYT1/RANGAP1/SKA1/RAD51…
R-HSA-199991	Membrane Trafficking	629	0.528769	1.49119	0.000999001	0.0114013	0.00754727	9256	tags=62%, list=32%, signal=43%	6714/5050/23423/113220/2810/10112/11004/10053/1759/5563/7534/3833/9493/29127/146909/90019/3832/7039/24137/6233/9322/2348/29763/92421/8906/5866/1856/84062/64708/9179/81930/1075/71/1362/10971/3797/54874/10228/84079/10382/51542/51160/23149/9266/27131/1211/51399/55330/23163/10376/163/26088/9585/54662/29993/157/51560/388552/9847/90990/51652/1062/7533/147700/1453/9909/55048/64837/11267/10652/8655/55738…	SRC/PAFAH1B3/TMED3/KIF12/SFN/KIF20A/KIF2C/AP1M2/DNM1/PRKAA2/YWHAZ/KIFC1/KIF23/RACGAP1/KIF18B/SYT8/KIF11/TGFA/KIF4A/RPS27A/TRIP10/FOLR1/PACSIN3/CHMP4C/AP1G2/RAB3IL1/DVL2/DTNBP1/COPS7B/AP4M1/KIF18A/CTSC/ACTG1/CPD/YWHAQ/KIF3C/FNBP1L/STX6/ANKRD27/TUBB4A/VPS54/VPS28/FCHO1/CYTH2/SNX5/CLTA/TRAPPC4/BLOC1S4/GGA3/TUBA1B/AP2B1/GGA1/KIF20B/TBC1D13/PACSIN1/GRK3/RAB6B/BLOC1S3/C2CD5/KIFC2/CHMP3/CENPE/YWHAH/KLC3…
R-HSA-5653656	Vesicle-mediated transport	668	0.46186	1.30358	0.001	0.0114013	0.00754727	9256	tags=59%, list=32%, signal=41%	6714/5050/23423/113220/2810/10112/11004/10053/1759/5563/7534/3833/9493/29127/146909/90019/3832/7039/24137/6233/9322/2348/29763/92421/8906/5866/1856/84062/64708/9179/81930/1075/71/1362/10971/3797/54874/10228/84079/10382/51542/51160/23149/9266/27131/1211/51399/55330/23163/10376/163/26088/9585/54662/29993/157/51560/388552/9847/90990/51652/1062/7533/147700/1453/9909/55048/64837/11267/10652/8655/55738…	SRC/PAFAH1B3/TMED3/KIF12/SFN/KIF20A/KIF2C/AP1M2/DNM1/PRKAA2/YWHAZ/KIFC1/KIF23/RACGAP1/KIF18B/SYT8/KIF11/TGFA/KIF4A/RPS27A/TRIP10/FOLR1/PACSIN3/CHMP4C/AP1G2/RAB3IL1/DVL2/DTNBP1/COPS7B/AP4M1/KIF18A/CTSC/ACTG1/CPD/YWHAQ/KIF3C/FNBP1L/STX6/ANKRD27/TUBB4A/VPS54/VPS28/FCHO1/CYTH2/SNX5/CLTA/TRAPPC4/BLOC1S4/GGA3/TUBA1B/AP2B1/GGA1/KIF20B/TBC1D13/PACSIN1/GRK3/RAB6B/BLOC1S3/C2CD5/KIFC2/CHMP3/CENPE/YWHAH/KLC3…
R-HSA-69278	Cell Cycle, Mitotic	474	0.666027	1.86559	0.001	0.0114013	0.00754727	7741	tags=75%, list=27%, signal=56%	4605/6714/991/332/11065/9232/9212/891/5347/9133/10112/7153/11004/81620/1058/79019/983/83540/2305/22974/4609/701/1063/113130/9493/1875/64151/4751/23594/10403/11130/699/55143/4172/4173/990/4171/9837/6241/9918/79172/8318/4001/55920/6233/4175/7083/7298/1869/51512/9814/23397/653784/993/5984/4176/3326/1019/1454/22919/9088/5905/220134/51053/890/22994/1028/57405/1021/203068/55388/64946/147841/5885/995/54…	MYBL2/SRC/CDC20/BIRC5/UBE2C/PTTG1/AURKB/CCNB1/PLK1/CCNB2/KIF20A/TOP2A/KIF2C/CDT1/CENPA/CENPM/CDK1/NUF2/FOXM1/TPX2/MYC/BUB1B/CENPF/CDCA5/KIF23/E2F5/NCAPG/NEK2/ORC6/NDC80/ZWINT/BUB1/CDCA8/MCM3/MCM4/CDC6/MCM2/GINS1/RRM2/NCAPD2/CENPO/CDC45/LMNB1/RCC2/RPS27A/MCM6/TK1/TYMS/E2F1/GTSE1/SFI1/NCAPH/MZT2A/CDC25A/RFC4/MCM7/HSP90AB1/CDK4/CSNK1E/MAPRE1/PKMYT1/RANGAP1/SKA1/GMNN/CCNA2/CEP131/CDKN1C/SPC25/CDK6/TU…
R-HSA-9006934	Signaling by Receptor Tyrosine Kinases	471	0.493251	1.38124	0.001	0.0114013	0.00754727	9287	tags=56%, list=32%, signal=39%	8877/6696/6692/5603/6714/4318/1535/1759/3481/2261/8440/10653/2886/54845/1298/7039/7423/5580/6233/3710/3673/3315/1111/3915/1280/11033/2264/3675/3925/528/5802/8936/3178/3911/3912/6300/7057/5747/71/5437/581/5228/57761/9296/22916/10152/1211/23163/163/3918/5058/10603/5518/6016/7072/3265/10126/161742/85301/3187/8829/5782/4688/2260/3480/5898/10413/10163/374/3685/808/9146/8851/7311/9047/5578/25920/7422/5…	SPHK1/SPP1/SPINT1/MAPK13/SRC/MMP9/CYBA/DNM1/IGF2/FGFR3/NCK2/SPINT2/GRB7/ESRP1/COL9A2/TGFA/VEGFB/PRKCD/RPS27A/ITPR3/ITGA2/HSPB1/CHEK1/LAMC1/COL2A1/ADAP1/FGFR4/ITGA3/STMN1/ATP6V1C1/PTPRS/WASF1/HNRNPA1/LAMA5/LAMB1/MAPK12/THBS1/PTK2/ACTG1/POLR2H/BAX/PGF/TRIB3/ATP6V1F/NCBP2/ABI2/CLTA/GGA3/AP2B1/LAMC2/PAK1/SH2B2/PPP2R1A/RIT1/TIA1/HRAS/DNAL4/SPRED1/COL27A1/HNRNPH1/NRP1/PTPN12/NCF2/FGFR1/IGF1R/RALA/YAP1/…
R-HSA-422475	Axon guidance	546	0.579758	1.63257	0.001	0.0114013	0.00754727	6382	tags=50%, list=22%, signal=39%	100133941/5649/5603/6714/4318/6132/26986/1759/5909/6129/8440/6173/2886/6091/3921/1400/6222/3984/6229/1298/5361/6147/6188/6206/9349/200916/6204/6187/55558/24137/6201/6233/6168/6175/1944/3673/6227/6139/6193/57556/6223/4440/5621/6169/6133/6142/6130/3915/1280/116832/1945/6124/6161/6155/6157/6156/6194/9045/6141/3326/7408/6136/23521/9260/6224/6181/6158/6143/6228/6160/6191/6125/6165/6167/6218/6217/8861/…	CD24/RELN/MAPK13/SRC/MMP9/RPL8/PABPC1/DNM1/RAP1GAP/RPL7/NCK2/RPL36A/GRB7/ROBO1/RPSA/CRMP1/RPS18/LIMK1/RPS24/COL9A2/PLXNA1/RPL23A/RPS3/RPS12/RPL23/RPL22L1/RPS10/RPS2/PLXNA3/KIF4A/RPS7/RPS27A/RPL37A/RPLP0/EFNA3/ITGA2/RPS21/RPL17/RPS5/SEMA6A/RPS19/MSI1/PRNP/RPL38/RPL9/RPL18A/RPL7A/LAMC1/COL2A1/RPL39L/EFNA4/RPL4/RPL32/RPL27/RPL27A/RPL30/RPS6/RPL14/RPL18/HSP90AB1/VASP/RPL12/RPL13A/PDLIM7/RPS20/RPLP2/R…
R-HSA-8953854	Metabolism of RNA	654	0.671694	1.89545	0.001	0.0114013	0.00754727	7214	tags=75%, list=25%, signal=57%	10644/10642/8926/6132/26986/23246/6129/10528/7534/6173/3921/6222/6229/10212/6147/6188/6206/9349/200916/2091/6204/6187/5580/6201/6628/6233/6168/6175/3315/6227/55571/25879/6139/6193/6223/6169/6133/6142/6130/116832/6124/6161/6155/6157/6156/6194/9045/6141/283989/6136/57819/10189/1454/23521/6224/6181/6158/54517/6143/6228/6160/6191/6125/83732/57472/6633/3178/6165/6627/6632/6167/6218/705/10785/6217/5451…	IGF2BP2/IGF2BP1/SNRPN/RPL8/PABPC1/BOP1/RPL7/NOP56/YWHAZ/RPL36A/RPSA/RPS18/RPS24/DDX39A/RPL23A/RPS3/RPS12/RPL23/RPL22L1/FBL/RPS10/RPS2/PRKCD/RPS7/SNRPB/RPS27A/RPL37A/RPLP0/HSPB1/RPS21/CNOT11/DCAF13/RPL17/RPS5/RPS19/RPL38/RPL9/RPL18A/RPL7A/RPL39L/RPL4/RPL32/RPL27/RPL27A/RPL30/RPS6/RPL14/RPL18/TSEN54/RPL12/LSM2/ALYREF/CSNK1E/RPL13A/RPS20/RPLP2/RPL28/PUS7/RPL19/RPS23/RPL31/RPS4X/RPL5/RIOK1/CNOT6/SNRP…
R-HSA-2262752	Cellular responses to stress	410	0.556669	1.55061	0.001001	0.0114013	0.00754727	9426	tags=70%, list=32%, signal=48%	768/3159/11065/1535/23466/3297/26353/112399/4001/6233/1869/528/3326/1019/2146/10963/890/10919/1021/1410/898/8091/1871/23636/2288/55662/10382/6921/2056/3310/84733/9296/23225/55466/2882/2950/51434/10376/79023/3304/79902/27000/22955/57332/50488/2877/23511/91582/4688/4361/10197/8480/7266/7324/23165/7321/8655/348995/1915/8535/7157/10808/57122/4194/9978/84516/7175/9531/58528/10540/389541/55706/84790/10…	CA9/HMGA1/UBE2C/CYBA/CBX6/HSF1/HSPB8/EGLN3/LMNB1/RPS27A/E2F1/ATP6V1C1/HSP90AB1/CDK4/EZH2/STIP1/CCNA2/EHMT2/CDK6/CRYAB/CCNE1/HMGA2/E2F3/NUP62/FKBP4/HIF1AN/TUBB4A/ELOC/EPO/HSPA6/CBX2/ATP6V1F/NUP210/DNAJA4/GPX7/GSTP1/ANAPC7/TUBA1B/NUP37/HSPA1B/NUP85/DNAJC2/SCMH1/CBX8/MINK1/GPX2/NUP188/RPS19BP1/NCF2/MRE11/PSME3/RAE1/DNAJC7/UBE2E1/NUP205/UBE2D1/DYNLL1/NUP43/EEF1A1/CBX4/TP53/HSPH1/NUP107/MDM4/RBX1/DCTN…
R-HSA-3700989	Transcriptional Regulation by TP53	356	0.575441	1.59639	0.001002	0.0114013	0.00754727	8174	tags=65%, list=28%, signal=47%	2539/332/9212/891/2810/10397/983/1820/22974/5563/7534/4869/55215/6233/55571/1869/1111/1107/3276/5984/57060/27161/2177/890/57472/7936/10919/995/3486/25946/83695/2744/9156/898/116028/3066/835/1457/5437/581/10971/1022/6921/7832/7469/5518/6790/6749/4436/641/56950/2877/5933/8396/3065/7533/1460/10128/4361/1874/7157/10848/9125/6880/7248/4194/5366/672/25904/58528/389541/580/1017/5111/6117/5892/5876/38789…	G6PD/BIRC5/AURKB/CCNB1/SFN/NDRG1/CDK1/ARID3A/TPX2/PRKAA2/YWHAZ/NPM1/FANCI/RPS27A/CNOT11/E2F1/CHEK1/CHD3/PRMT1/RFC4/PCBP4/AGO2/FANCD2/CCNA2/CNOT6/NELFE/EHMT2/CDC25C/IGFBP3/ZNF385A/RHNO1/GLS/EXO1/CCNE1/RMI2/HDAC2/CASP2/CSNK2A1/POLR2H/BAX/YWHAQ/CDK7/ELOC/BTG2/NELFA/PPP2R1A/AURKA/SSRP1/MSH2/BLM/SMYD2/GPX2/RBL1/PIP4K2B/HDAC1/YWHAH/CSNK2B/LRPPRC/MRE11/E2F4/TP53/PPP1R13L/CNOT9/TAF9/TSC1/MDM4/PMAIP1/BRCA…
R-HSA-194315	Signaling by Rho GTPases	389	0.604455	1.68299	0.001002	0.0114013	0.00754727	7407	tags=63%, list=25%, signal=47%	6714/991/332/9212/5347/2810/11004/1535/114793/1058/79019/83540/55789/9055/7534/701/1063/29127/3984/9181/10403/11130/699/55143/5585/79172/1894/171177/5580/30851/55920/9322/9886/84904/114822/22919/5905/8936/220134/57405/1856/64946/147841/995/64857/80728/5747/81930/9735/71/4085/5217/10095/6232/10971/10382/151246/128239/10152/393/10376/5058/79023/91687/54908/5518/79902/6280/23028/5501/1062/94134/7533…	SRC/CDC20/BIRC5/AURKB/PLK1/SFN/KIF2C/CYBA/FMNL2/CENPA/CENPM/NUF2/DEPDC1B/PRC1/YWHAZ/BUB1B/CENPF/RACGAP1/LIMK1/ARHGEF2/NDC80/ZWINT/BUB1/CDCA8/PKN1/CENPO/ECT2/RHOV/PRKCD/TAX1BP3/RCC2/TRIP10/RHOBTB1/ARHGEF39/RHPN1/MAPRE1/RANGAP1/WASF1/SKA1/SPC25/DVL2/CENPH/SPC24/CDC25C/PLEKHG2/ARHGAP39/PTK2/KIF18A/KNTC1/ACTG1/MAD2L1/PFN2/ARPC1B/RPS27/YWHAQ/TUBB4A/SGO2/IQGAP3/ABI2/ARHGAP4/TUBA1B/PAK1/NUP37/CENPL/SPDL…
R-HSA-8953897	Cellular responses to external stimuli	424	0.519005	1.4459	0.001002	0.0114013	0.00754727	9426	tags=68%, list=32%, signal=47%	768/3159/11065/1535/23466/3297/26353/112399/4001/6233/1869/528/3326/1019/2146/10963/890/10919/1021/1410/898/8091/1871/23636/2288/55662/10382/6921/2056/3310/84733/9296/23225/55466/2882/2950/51434/10376/4504/79023/3304/79902/27000/22955/57332/50488/2877/23511/91582/4688/4361/10197/8480/7266/7324/23165/7321/8655/348995/1915/8535/7157/10808/57122/4194/9978/84516/7175/9531/58528/10540/389541/55706/847…	CA9/HMGA1/UBE2C/CYBA/CBX6/HSF1/HSPB8/EGLN3/LMNB1/RPS27A/E2F1/ATP6V1C1/HSP90AB1/CDK4/EZH2/STIP1/CCNA2/EHMT2/CDK6/CRYAB/CCNE1/HMGA2/E2F3/NUP62/FKBP4/HIF1AN/TUBB4A/ELOC/EPO/HSPA6/CBX2/ATP6V1F/NUP210/DNAJA4/GPX7/GSTP1/ANAPC7/TUBA1B/MT3/NUP37/HSPA1B/NUP85/DNAJC2/SCMH1/CBX8/MINK1/GPX2/NUP188/RPS19BP1/NCF2/MRE11/PSME3/RAE1/DNAJC7/UBE2E1/NUP205/UBE2D1/DYNLL1/NUP43/EEF1A1/CBX4/TP53/HSPH1/NUP107/MDM4/RBX1/…
R-HSA-5663205	Infectious disease	373	0.644488	1.79083	0.001002	0.0114013	0.00754727	7775	tags=69%, list=27%, signal=51%	3159/6714/6616/10053/6132/6129/6173/3921/6222/6229/6147/6188/6206/4869/9349/3838/200916/6204/6187/6201/6233/7040/6168/6175/6227/6139/6193/6223/6169/6133/6142/6130/116832/6124/6161/6155/6157/6156/6194/9045/6141/3326/6136/23521/6224/6181/6158/6143/5905/6228/92421/6160/6191/6125/7936/6165/6167/6218/6217/6154/11224/4736/6208/5901/293/3837/6128/6176/6189/6205/6152/6232/6137/55690/5437/23636/1022/6921/…	HMGA1/SRC/SNAP25/AP1M2/RPL8/RPL7/RPL36A/RPSA/RPS18/RPS24/RPL23A/RPS3/RPS12/NPM1/RPL23/KPNA2/RPL22L1/RPS10/RPS2/RPS7/RPS27A/TGFB1/RPL37A/RPLP0/RPS21/RPL17/RPS5/RPS19/RPL38/RPL9/RPL18A/RPL7A/RPL39L/RPL4/RPL32/RPL27/RPL27A/RPL30/RPS6/RPL14/RPL18/HSP90AB1/RPL12/RPL13A/RPS20/RPLP2/RPL28/RPL19/RANGAP1/RPS23/CHMP4C/RPL31/RPS4X/RPL5/NELFE/RPL35A/RPL37/RPS17/RPS16/RPL26/RPL35/RPL10A/RPS14/RAN/SLC25A6/KPNB…
R-HSA-1257604	PIP3 activates AKT signaling	264	0.507193	1.39203	0.00100503	0.0114013	0.00754727	10011	tags=61%, list=34%, signal=41%	6714/2261/8870/23466/7039/6233/84232/1107/2264/27161/2146/51564/3066/1457/5468/57761/84733/57504/5518/22955/23028/57332/8396/3065/1460/10197/2260/8535/7157/5880/1822/374/58528/389541/7311/391/2931/57167/2065/5154/1912/5528/4254/23512/5879/10014/2885/1108/5710/5928/8726/5594/5595/64121/5296/117145/8394/6045/5717/23396/9219/5705/5691/54815/8841/55004/9112/57459/5159/253260/10213/1459/10542/7409/537…	SRC/FGFR3/IER3/CBX6/TGFA/RPS27A/MAF1/CHD3/FGFR4/AGO2/EZH2/HDAC7/HDAC2/CSNK2A1/PPARG/TRIB3/CBX2/MTA3/PPP2R1A/SCMH1/KDM1A/CBX8/PIP4K2B/HDAC1/CSNK2B/PSME3/FGFR1/CBX4/TP53/RAC2/ATN1/AREG/RRAGD/LAMTOR4/UBA52/RHOG/GSK3A/SALL4/ERBB3/PDGFA/PHC2/PPP2R5D/KITLG/SUZ12/RAC1/HDAC5/GRB2/CHD4/PSMD4/RBBP4/EED/MAPK1/MAPK3/RRAGC/PIK3R2/THEM4/PIP5K1A/RNF2/PSMD11/PIP5K1C/MTA2/PSMC5/PSMB3/GATAD2A/HDAC3/LAMTOR1/MTA1/GA…
R-HSA-195258	RHO GTPase Effectors	265	0.637155	1.74968	0.00100503	0.0114013	0.00754727	7407	tags=70%, list=25%, signal=52%	6714/991/332/9212/5347/2810/11004/1535/114793/1058/79019/83540/9055/7534/701/1063/3984/10403/11130/699/55143/5585/79172/5580/30851/55920/114822/22919/5905/8936/220134/57405/1856/64946/147841/995/5747/81930/9735/71/4085/5217/10095/6232/10971/10382/151246/128239/10152/10376/5058/79023/91687/54908/5518/79902/6280/23028/5501/1062/7533/147700/1857/4688/64837/80776/348235/8655/348995/147179/3799/55166/…	SRC/CDC20/BIRC5/AURKB/PLK1/SFN/KIF2C/CYBA/FMNL2/CENPA/CENPM/NUF2/PRC1/YWHAZ/BUB1B/CENPF/LIMK1/NDC80/ZWINT/BUB1/CDCA8/PKN1/CENPO/PRKCD/TAX1BP3/RCC2/RHPN1/MAPRE1/RANGAP1/WASF1/SKA1/SPC25/DVL2/CENPH/SPC24/CDC25C/PTK2/KIF18A/KNTC1/ACTG1/MAD2L1/PFN2/ARPC1B/RPS27/YWHAQ/TUBB4A/SGO2/IQGAP3/ABI2/TUBA1B/PAK1/NUP37/CENPL/SPDL1/PPP2R1A/NUP85/S100A9/KDM1A/PPP1CC/CENPE/YWHAH/KLC3/DVL3/NCF2/KLC2/B9D2/SKA2/DYNLL…
R-HSA-195721	Signaling by WNT	266	0.54503	1.4972	0.00100503	0.0114013	0.00754727	9987	tags=66%, list=34%, signal=44%	22943/6659/6662/4609/7534/2786/6233/23513/3710/51176/8549/90780/27161/1454/1856/607/54894/1457/8324/7477/6597/8313/1211/163/23236/5518/3065/1857/1488/1460/10197/57216/64750/23401/440193/8607/9978/5880/283149/6932/808/7311/5578/5331/5216/409/9559/11197/25776/5528/5879/8321/6259/7090/8323/55737/805/8295/1173/8945/5710/1487/2535/8325/7514/5532/5717/5705/5691/9580/6885/1455/59349/51701/27121/10213/14…	DKK1/SOX4/SOX9/MYC/YWHAZ/GNG4/RPS27A/SCRIB/ITPR3/LEF1/LGR5/PYGO2/AGO2/CSNK1E/DVL2/BCL9/RNF43/CSNK2A1/FZD7/WNT7B/SMARCA4/AXIN2/CLTA/AP2B1/PLCB1/PPP2R1A/HDAC1/DVL3/CTBP2/CSNK2B/PSME3/VANGL2/SMURF2/FRAT2/CCDC88C/RUVBL1/RBX1/RAC2/BCL9L/TCF7/CALM3/UBA52/PRKCA/PLCB3/PFN1/ARRB2/VPS26A/WIF1/CBY1/PPP2R5D/RAC1/FZD1/RYK/TLE3/FZD6/VPS35/CALM2/TRRAP/AP2M1/BTRC/PSMD4/CTBP1/FZD2/FZD8/XPO1/PPP3CB/PSMD11/PSMC5/PS…
R-HSA-983168	Antigen processing: Ubiquitination & Proteasome degradation	306	0.510611	1.40777	0.00100503	0.0114013	0.00754727	10760	tags=70%, list=37%, signal=45%	991/11065/131405/642/6233/27338/65264/10293/26118/92912/81559/135892/899/9520/54620/154881/51665/6921/29116/6502/51434/63893/10616/10197/7324/9040/64750/7321/9978/9820/57542/143279/140459/7311/80196/29945/114907/51320/7332/996/84261/64682/7322/55182/26267/8945/5710/7428/25897/9616/51529/6468/11146/8697/22954/9666/55585/5717/22888/150726/7334/5705/5691/10477/8881/51433/54926/64320/10193/9320/10075…	CDC20/UBE2C/TRIM71/BLMH/RPS27A/UBE2S/UBE2Z/TRAIP/WSB1/UBE2Q2/TRIM11/TRIM50/CCNF/NPEPPS/FBXL19/KCTD7/ASB1/ELOC/MYLIP/SKP2/ANAPC7/UBE2O/RBCK1/PSME3/UBE2E1/UBE2M/SMURF2/UBE2D1/RBX1/CUL7/KLHL42/HECTD2/ASB6/UBA52/RNF34/ANAPC4/FBXO32/MEX3C/UBE2L3/CDC27/FBXW9/ANAPC1/UBE2D2/RNF220/FBXO10/BTRC/PSMD4/VHL/RNF19A/RNF7/ANAPC11/FBXW4/GLMN/CDC23/TRIM32/DZIP3/UBE2Q1/PSMD11/UBOX5/FBXO41/UBE2N/PSMC5/PSMB3/UBE2E3/C…
R-HSA-68886	M Phase	331	0.657627	1.81913	0.00100503	0.0114013	0.00754727	7669	tags=74%, list=26%, signal=55%	991/332/11065/9232/9212/891/5347/9133/10112/11004/1058/79019/983/83540/701/1063/113130/9493/64151/4751/10403/11130/699/55143/9918/79172/4001/55920/6233/9814/23397/653784/1454/22919/5905/220134/22994/57405/203068/64946/147841/5885/81930/9735/4085/6232/1457/23636/10382/23225/151246/29781/221496/51434/10376/7283/26271/79023/91687/54908/5518/23141/79902/6418/5501/23511/80097/9126/1062/93323/1453/2289…	CDC20/BIRC5/UBE2C/PTTG1/AURKB/CCNB1/PLK1/CCNB2/KIF20A/KIF2C/CENPA/CENPM/CDK1/NUF2/BUB1B/CENPF/CDCA5/KIF23/NCAPG/NEK2/NDC80/ZWINT/BUB1/CDCA8/NCAPD2/CENPO/LMNB1/RCC2/RPS27A/SFI1/NCAPH/MZT2A/CSNK1E/MAPRE1/RANGAP1/SKA1/CEP131/SPC25/TUBB/CENPH/SPC24/RAD21/KIF18A/KNTC1/MAD2L1/RPS27/CSNK2A1/NUP62/TUBB4A/NUP210/SGO2/NCAPH2/LEMD2/ANAPC7/TUBA1B/TUBG1/FBXO5/NUP37/CENPL/SPDL1/PPP2R1A/ANKLE2/NUP85/SET/PPP1CC/…
R-HSA-72766	Translation	268	0.654823	1.79815	0.00100503	0.0114013	0.00754727	7064	tags=68%, list=24%, signal=52%	6132/26986/6129/3646/6173/3921/6222/6229/9521/6147/6188/6206/9349/200916/6204/6187/6201/6233/6168/6175/6227/8667/6139/6193/6223/6169/6133/6142/6130/116832/6124/6161/6155/6157/6156/6194/9045/8664/6141/6136/23521/6224/6181/6158/6143/6228/6160/6191/6125/1936/1933/6165/6167/6218/6217/6154/11224/4736/6208/6128/6176/6189/6205/8662/6152/6232/6137/51649/116540/6230/10056/6170/25873/6159/6122/6209/1968/61…	RPL8/PABPC1/RPL7/EIF3E/RPL36A/RPSA/RPS18/RPS24/EEF1E1/RPL23A/RPS3/RPS12/RPL23/RPL22L1/RPS10/RPS2/RPS7/RPS27A/RPL37A/RPLP0/RPS21/EIF3H/RPL17/RPS5/RPS19/RPL38/RPL9/RPL18A/RPL7A/RPL39L/RPL4/RPL32/RPL27/RPL27A/RPL30/RPS6/RPL14/EIF3D/RPL18/RPL12/RPL13A/RPS20/RPLP2/RPL28/RPL19/RPS23/RPL31/RPS4X/RPL5/EEF1D/EEF1B2/RPL35A/RPL37/RPS17/RPS16/RPL26/RPL35/RPL10A/RPS14/RPL6/RPLP1/RPS3A/RPS11/EIF3B/RPL24/RPS27/…
R-HSA-1852241	Organelle biogenesis and maintenance	270	0.584355	1.60432	0.00100604	0.0114013	0.00754727	7753	tags=65%, list=27%, signal=48%	5347/983/5563/4751/50807/9814/84747/1454/22919/22948/6604/56652/23082/22994/8195/11232/203068/10576/6300/7203/79867/3797/10382/89891/10376/7283/5518/10575/10694/51259/83658/93323/1453/22897/84902/80776/96764/8655/8636/8481/4899/10540/23354/84790/115106/808/1778/54536/26160/11190/51626/6950/1781/9657/8766/10733/55081/54801/23054/57560/85302/91147/11064/3054/200186/56623/51098/4957/11336/805/2747/3…	PLK1/CDK1/PRKAA2/NEK2/ASAP1/SFI1/UNC119B/CSNK1E/MAPRE1/CCT5/SMARCD3/TWNK/PPRC1/CEP131/MKKS/POLG2/TUBB/CCT2/MAPK12/CCT3/TCTN2/KIF3C/TUBB4A/WDR34/TUBA1B/TUBG1/PPP2R1A/CCT4/CCT8/TMEM216/DYNLRB1/HAUS8/CSNK1D/CEP164/CEP89/B9D2/TGS1/DYNLL1/SSNA1/OFD1/NRF1/DCTN2/HAUS5/TUBA1C/HAUS1/CALM3/DYNC1H1/EXOC6/IFT172/CEP250/DYNC2LI1/TCP1/DYNC1I2/IQCB1/RAB11A/PLK4/IFT57/HAUS6/NCOA6/IFT80/FBF1/TMEM67/CNTRL/HCFC1/CR…
R-HSA-73894	DNA Repair	280	0.607595	1.67128	0.00100604	0.0114013	0.00754727	8383	tags=70%, list=29%, signal=50%	29089/9768/3838/55215/6233/1111/5984/2177/5888/890/146956/2189/64708/83695/5424/9156/116028/5591/51514/10635/5437/1022/2237/2178/7468/3150/55247/6613/7516/10445/3978/4436/641/86/7329/55120/4361/27343/6996/2547/7157/2188/8607/9978/51720/57461/10987/672/580/1017/5111/6117/5892/7311/7517/1763/25/11073/2071/5810/142/5536/91442/125476/65057/197342/9557/10401/5433/4595/5436/5883/56852/2965/328/7706/598…	UBE2T/PCLAF/KPNA2/FANCI/RPS27A/CHEK1/RFC4/FANCD2/RAD51/CCNA2/EME1/FANCG/COPS7B/RHNO1/POLD1/EXO1/RMI2/PRKDC/DTL/RAD51AP1/POLR2H/CDK7/FEN1/FANCE/NSD2/HMGN1/NEIL3/SUMO2/XRCC2/MCRS1/LIG1/MSH2/BLM/ACTL6A/UBE2I/FANCL/MRE11/POLL/TDG/XRCC6/TP53/FANCF/RUVBL1/RBX1/UIMC1/ISY1/COPS5/BRCA1/BARD1/CDK2/PCNA/RPA1/RAD51D/UBA52/XRCC3/DNA2/ABL1/TOPBP1/ERCC3/RAD1/PARP1/PPP5C/FAAP24/INO80C/ACD/EME2/CHD1L/PIAS3/POLR2D…
R-HSA-5688426	Deubiquitination	262	0.520379	1.42673	0.00100806	0.0114013	0.00754727	9977	tags=63%, list=34%, signal=42%	991/7345/983/4609/2648/8767/6233/7040/993/890/221937/23326/171023/4088/27005/8313/7186/6502/57506/9804/3607/10445/51651/86/10197/8473/64750/7321/7157/8607/4194/51720/9986/672/7417/580/79155/9146/7311/125476/409/221656/408/3054/55611/7706/7416/114785/10454/8295/5710/4798/9097/7419/5717/9960/3091/60/55432/55252/8027/5705/5691/9929/57599/84142/329/6885/7128/10474/29844/55288/10213/4087/4738/64426/23…	CDC20/UCHL1/CDK1/MYC/KAT2A/RIPK2/RPS27A/TGFB1/CDC25A/CCNA2/FOXK1/USP22/ASXL1/SMAD3/USP21/AXIN2/TRAF2/SKP2/MAVS/TOMM20/FOXK2/MCRS1/PTRH2/ACTL6A/PSME3/OGT/SMURF2/UBE2D1/TP53/RUVBL1/MDM4/UIMC1/RCE1/BRCA1/VDAC2/BARD1/TNIP2/HGS/UBA52/INO80C/ARRB2/KDM1B/ARRB1/HCFC1/OTUB1/TRIM25/VDAC1/MBD6/TAB1/TRRAP/PSMD4/NFRKB/USP14/VDAC3/PSMD11/USP3/HIF1A/ACTB/YOD1/ASXL2/STAM/PSMC5/PSMB3/JOSD1/WDR48/ABRAXAS1/BIRC2/MA…
R-HSA-69620	Cell Cycle Checkpoints	258	0.67026	1.83529	0.00101112	0.0114013	0.00754727	6624	tags=69%, list=23%, signal=54%	991/332/11065/9212/891/5347/2810/9133/11004/1058/79019/983/83540/7534/701/1063/23594/10403/11130/699/55143/4172/4173/990/4171/79172/8318/55920/6233/4175/1111/51512/993/5984/57060/4176/22919/9088/5905/220134/890/57405/55388/64946/147841/995/25946/83695/9156/898/81930/9735/4085/116028/6232/4174/4998/10971/10926/7468/151246/51434/79023/91687/54908/5518/79902/641/5501/1062/7533/4361/10197/7324/7321/8…	CDC20/BIRC5/UBE2C/AURKB/CCNB1/PLK1/SFN/CCNB2/KIF2C/CENPA/CENPM/CDK1/NUF2/YWHAZ/BUB1B/CENPF/ORC6/NDC80/ZWINT/BUB1/CDCA8/MCM3/MCM4/CDC6/MCM2/CENPO/CDC45/RCC2/RPS27A/MCM6/CHEK1/GTSE1/CDC25A/RFC4/PCBP4/MCM7/MAPRE1/PKMYT1/RANGAP1/SKA1/CCNA2/SPC25/MCM10/CENPH/SPC24/CDC25C/ZNF385A/RHNO1/EXO1/CCNE1/KIF18A/KNTC1/MAD2L1/RMI2/RPS27/MCM5/ORC1/YWHAQ/DBF4/NSD2/SGO2/ANAPC7/NUP37/CENPL/SPDL1/PPP2R1A/NUP85/BLM/PP…
R-HSA-162906	HIV Infection	227	0.605728	1.64725	0.00101937	0.0114013	0.00754727	8505	tags=70%, list=29%, signal=50%	3159/10053/4869/6233/5905/92421/7936/5901/293/3837/55690/5437/23636/1022/6921/2237/51160/22916/23225/1104/163/79023/7469/5478/79902/3978/6749/23511/51652/55048/10197/8480/5902/23165/348995/7852/2547/6880/57122/9978/7175/55706/9688/7311/9631/25920/79720/6829/2071/8731/5433/5436/6878/128866/5879/11198/2965/51606/83860/6874/5440/6908/2068/8086/6879/1173/8945/5710/81929/129401/8148/6882/51497/8815/68…	HMGA1/AP1M2/NPM1/RPS27A/RANGAP1/CHMP4C/NELFE/RAN/SLC25A6/KPNB1/PACS1/POLR2H/NUP62/CDK7/ELOC/FEN1/VPS28/NCBP2/NUP210/RCC1/AP2B1/NUP37/NELFA/PPIA/NUP85/LIG1/SSRP1/NUP188/CHMP3/VPS37C/PSME3/RAE1/RANBP1/NUP205/NUP43/CXCR4/XRCC6/TAF9/NUP107/RBX1/TPR/NDC1/NUP93/UBA52/NUP155/NELFB/VPS37B/SUPT5H/ERCC3/RNMT/POLR2D/POLR2G/TAF6/CHMP4B/RAC1/SUPT16H/GTF2H1/ATP6V1H/TAF3/TAF4/POLR2K/TBP/ERCC2/AAAS/TAF7/AP2M1/BT…
R-HSA-72203	Processing of Capped Intron-Containing Pre-mRNA	240	0.686916	1.87394	0.00101937	0.0114013	0.00754727	7305	tags=81%, list=25%, signal=61%	8926/10212/6628/57819/10189/6633/3178/6627/6632/6626/29894/8175/51645/5437/23636/4809/6635/29107/22916/8563/23225/25804/10262/23350/10898/9343/22827/27316/79023/55749/79902/22794/6631/84271/10949/23511/51593/9984/3187/7919/6625/9775/6636/9129/8480/23165/84991/6637/11338/348995/51691/10465/57122/26097/57461/7175/3192/4904/8106/10921/6428/6629/1660/55706/220988/2521/9688/51690/5546/10713/56339/8484…	SNRPN/DDX39A/SNRPB/LSM2/ALYREF/SNRPD2/HNRNPA1/SNRPA1/SNRPD1/SNRPA/CPSF1/SF3A2/PPIL1/POLR2H/NUP62/SNU13/SNRPE/NXT1/NCBP2/THOC5/NUP210/LSM4/SF3B4/U2SURP/CPSF4/EFTUD2/PUF60/RBMX/NUP37/CCAR1/NUP85/CASC3/SNRPC/POLDIP3/HNRNPA0/NUP188/SRRT/THOC1/HNRNPH1/DDX39B/SNRNP70/EIF4A3/SNRPF/PRPF3/RAE1/NUP205/RBM17/SNRPG/U2AF2/NUP43/LSM8/PPIH/NUP107/CHTOP/ISY1/TPR/HNRNPU/YBX1/PABPN1/RNPS1/SRSF3/SNRPB2/DHX9/NDC1/HN…
R-HSA-376176	Signaling by ROBO receptors	214	0.663915	1.80088	0.00102459	0.0114013	0.00754727	4384	tags=53%, list=15%, signal=45%	6714/6132/26986/6129/8440/6173/6091/3921/6222/6229/6147/6188/6206/9349/200916/6204/6187/6201/6233/6168/6175/6227/6139/6193/6223/4440/6169/6133/6142/6130/116832/6124/6161/6155/6157/6156/6194/9045/6141/7408/6136/23521/6224/6181/6158/6143/6228/6160/6191/6125/6165/6167/6218/6217/8861/6154/11224/4736/6208/6128/80728/6176/6189/6205/5217/6152/6232/6137/6921/6230/22916/6170/25873/6159/6122/55740/5058/620…	SRC/RPL8/PABPC1/RPL7/NCK2/RPL36A/ROBO1/RPSA/RPS18/RPS24/RPL23A/RPS3/RPS12/RPL23/RPL22L1/RPS10/RPS2/RPS7/RPS27A/RPL37A/RPLP0/RPS21/RPL17/RPS5/RPS19/MSI1/RPL38/RPL9/RPL18A/RPL7A/RPL39L/RPL4/RPL32/RPL27/RPL27A/RPL30/RPS6/RPL14/RPL18/VASP/RPL12/RPL13A/RPS20/RPLP2/RPL28/RPL19/RPS23/RPL31/RPS4X/RPL5/RPL35A/RPL37/RPS17/RPS16/LDB1/RPL26/RPL35/RPL10A/RPS14/RPL6/ARHGAP39/RPLP1/RPS3A/RPS11/PFN2/RPL24/RPS27/…
R-HSA-5617833	Cilium Assembly	198	0.623672	1.68528	0.00102669	0.0114013	0.00754727	7753	tags=69%, list=27%, signal=51%	5347/983/4751/50807/9814/84747/1454/22919/22948/22994/8195/203068/10576/7203/79867/3797/10382/89891/10376/7283/5518/10575/10694/51259/83658/93323/1453/22897/84902/80776/8655/8636/8481/10540/23354/84790/115106/1778/54536/26160/11190/51626/6950/1781/9657/8766/10733/55081/54801/57560/85302/91147/11064/56623/51098/4957/11336/3842/57787/7846/9793/7531/55835/80184/7532/79441/3320/84617/27077/1639/8729/…	PLK1/CDK1/NEK2/ASAP1/SFI1/UNC119B/CSNK1E/MAPRE1/CCT5/CEP131/MKKS/TUBB/CCT2/CCT3/TCTN2/KIF3C/TUBB4A/WDR34/TUBA1B/TUBG1/PPP2R1A/CCT4/CCT8/TMEM216/DYNLRB1/HAUS8/CSNK1D/CEP164/CEP89/B9D2/DYNLL1/SSNA1/OFD1/DCTN2/HAUS5/TUBA1C/HAUS1/DYNC1H1/EXOC6/IFT172/CEP250/DYNC2LI1/TCP1/DYNC1I2/IQCB1/RAB11A/PLK4/IFT57/HAUS6/IFT80/FBF1/TMEM67/CNTRL/INPP5E/IFT52/ODF2/EXOC3/TNPO1/MARK4/TUBA1A/CKAP5/YWHAE/CENPJ/CEP290/Y…
R-HSA-6811442	Intra-Golgi and retrograde Golgi-to-ER traffic	201	0.582405	1.5747	0.00102669	0.0114013	0.00754727	9104	tags=68%, list=31%, signal=47%	5050/23423/113220/10112/11004/3833/9493/29127/146909/3832/24137/81930/3797/10228/10382/51542/9266/10376/9585/51560/90990/1062/147700/64837/10652/8655/55738/9382/3799/56992/84516/10540/22796/5049/10945/84790/8398/1778/10226/23299/1781/377/51143/63908/53407/23647/9648/8677/662/7846/8675/11311/4905/829/22818/3796/84617/1639/8729/27128/10139/26958/11015/54732/9827/347733/636/10381/22930/51272/55083/2…	PAFAH1B3/TMED3/KIF12/KIF20A/KIF2C/KIFC1/KIF23/RACGAP1/KIF18B/KIF11/KIF4A/KIF18A/KIF3C/STX6/TUBB4A/VPS54/CYTH2/TUBA1B/KIF20B/RAB6B/KIFC2/CENPE/KLC3/KLC2/YKT6/DYNLL1/ARFGAP1/COG1/KIF5B/KIF15/DCTN5/DCTN2/COG2/PAFAH1B2/KDELR1/TUBA1C/PLA2G6/DYNC1H1/PLIN3/BICD2/DYNC1I2/ARF3/DYNC1LI1/NAPB/STX18/ARFIP2/GCC2/STX10/BNIP1/TUBA1A/STX16/VPS45/NSF/CAPZA1/COPZ1/KIF2A/TUBB6/DCTN1/GBF1/CYTH4/ARFRP1/COPG2/KDELR3/T…
R-HSA-68877	Mitotic Prometaphase	198	0.68211	1.84319	0.00102669	0.0114013	0.00754727	7354	tags=76%, list=25%, signal=57%	991/332/9212/891/5347/9133/11004/1058/79019/983/83540/701/1063/113130/64151/4751/10403/11130/699/55143/9918/79172/55920/9814/23397/653784/1454/22919/5905/220134/22994/57405/203068/64946/147841/5885/81930/9735/4085/6232/1457/10382/151246/10376/7283/79023/91687/54908/5518/79902/5501/80097/9126/1062/93323/1453/22897/1460/80776/348235/8655/348995/27175/55166/8636/8481/57122/440145/3619/10540/23354/84…	CDC20/BIRC5/AURKB/CCNB1/PLK1/CCNB2/KIF2C/CENPA/CENPM/CDK1/NUF2/BUB1B/CENPF/CDCA5/NCAPG/NEK2/NDC80/ZWINT/BUB1/CDCA8/NCAPD2/CENPO/RCC2/SFI1/NCAPH/MZT2A/CSNK1E/MAPRE1/RANGAP1/SKA1/CEP131/SPC25/TUBB/CENPH/SPC24/RAD21/KIF18A/KNTC1/MAD2L1/RPS27/CSNK2A1/TUBB4A/SGO2/TUBA1B/TUBG1/NUP37/CENPL/SPDL1/PPP2R1A/NUP85/PPP1CC/MZT2B/SMC3/CENPE/HAUS8/CSNK1D/CEP164/CSNK2B/B9D2/SKA2/DYNLL1/NUP43/TUBG2/CENPQ/SSNA1/OFD…
R-HSA-2555396	Mitotic Metaphase and Anaphase	202	0.646544	1.74897	0.00102669	0.0114013	0.00754727	7724	tags=70%, list=27%, signal=52%	991/332/11065/9232/9212/5347/11004/1058/79019/83540/701/1063/113130/10403/11130/699/55143/79172/4001/55920/6233/22919/5905/220134/57405/64946/147841/5885/81930/9735/4085/6232/10382/151246/221496/51434/10376/26271/79023/91687/54908/5518/23141/79902/5501/9126/1062/10197/7324/7321/80776/348235/8655/348995/55166/57122/3619/84790/9700/1778/7311/79980/151648/1781/29945/51143/64105/55055/9184/5528/4000/…	CDC20/BIRC5/UBE2C/PTTG1/AURKB/PLK1/KIF2C/CENPA/CENPM/NUF2/BUB1B/CENPF/CDCA5/NDC80/ZWINT/BUB1/CDCA8/CENPO/LMNB1/RCC2/RPS27A/MAPRE1/RANGAP1/SKA1/SPC25/CENPH/SPC24/RAD21/KIF18A/KNTC1/MAD2L1/RPS27/TUBB4A/SGO2/LEMD2/ANAPC7/TUBA1B/FBXO5/NUP37/CENPL/SPDL1/PPP2R1A/ANKLE2/NUP85/PPP1CC/SMC3/CENPE/PSME3/UBE2E1/UBE2D1/B9D2/SKA2/DYNLL1/NUP43/CENPQ/NUP107/INCENP/TUBA1C/ESPL1/DYNC1H1/UBA52/DSN1/SGO1/DYNC1I2/ANA…
R-HSA-68882	Mitotic Anaphase	201	0.64586	1.74627	0.00102669	0.0114013	0.00754727	7724	tags=70%, list=27%, signal=52%	991/332/11065/9232/9212/5347/11004/1058/79019/83540/701/1063/113130/10403/11130/699/55143/79172/4001/55920/6233/22919/5905/220134/57405/64946/147841/5885/81930/9735/4085/6232/10382/151246/221496/51434/10376/79023/91687/54908/5518/23141/79902/5501/9126/1062/10197/7324/7321/80776/348235/8655/348995/55166/57122/3619/84790/9700/1778/7311/79980/151648/1781/29945/51143/64105/55055/9184/5528/4000/100527…	CDC20/BIRC5/UBE2C/PTTG1/AURKB/PLK1/KIF2C/CENPA/CENPM/NUF2/BUB1B/CENPF/CDCA5/NDC80/ZWINT/BUB1/CDCA8/CENPO/LMNB1/RCC2/RPS27A/MAPRE1/RANGAP1/SKA1/SPC25/CENPH/SPC24/RAD21/KIF18A/KNTC1/MAD2L1/RPS27/TUBB4A/SGO2/LEMD2/ANAPC7/TUBA1B/NUP37/CENPL/SPDL1/PPP2R1A/ANKLE2/NUP85/PPP1CC/SMC3/CENPE/PSME3/UBE2E1/UBE2D1/B9D2/SKA2/DYNLL1/NUP43/CENPQ/NUP107/INCENP/TUBA1C/ESPL1/DYNC1H1/UBA52/DSN1/SGO1/DYNC1I2/ANAPC4/DY…
R-HSA-453274	Mitotic G2-G2/M phases	196	0.637629	1.72358	0.00102669	0.0114013	0.00754727	7729	tags=69%, list=27%, signal=51%	4605/891/5347/9133/983/2305/22974/1063/4751/6233/1869/51512/9814/653784/993/3326/1454/22919/9088/890/22994/203068/995/1871/994/1022/10382/3161/10376/7283/5518/6790/80097/93323/1453/22897/10197/8655/27175/286826/7157/8636/8481/440145/9978/10540/23354/84790/1017/115106/1778/7311/11190/1781/22822/10733/54801/51400/11064/51451/4957/8945/5710/7846/9793/5928/7531/55835/80184/85378/7532/79441/3320/84617…	MYBL2/CCNB1/PLK1/CCNB2/CDK1/FOXM1/TPX2/CENPF/NEK2/RPS27A/E2F1/GTSE1/SFI1/MZT2A/CDC25A/HSP90AB1/CSNK1E/MAPRE1/PKMYT1/CCNA2/CEP131/TUBB/CDC25C/E2F3/CDC25B/CDK7/TUBB4A/HMMR/TUBA1B/TUBG1/PPP2R1A/AURKA/MZT2B/HAUS8/CSNK1D/CEP164/PSME3/DYNLL1/TUBG2/LIN9/TP53/SSNA1/OFD1/MZT1/RBX1/DCTN2/HAUS5/TUBA1C/CDK2/HAUS1/DYNC1H1/UBA52/CEP250/DYNC1I2/PHLDA1/PLK4/HAUS6/PPME1/CNTRL/LCMT1/ODF2/BTRC/PSMD4/TUBA1A/CKAP5/RB…
R-HSA-3247509	Chromatin modifying enzymes	207	0.626	1.69569	0.00102669	0.0114013	0.00754727	8603	tags=76%, list=30%, signal=54%	2648/1788/6187/1107/3276/1019/2146/6604/10919/23210/55257/51317/55689/6599/6602/3066/23326/23338/6944/6597/56970/7468/6598/57504/10765/10445/23028/56950/8518/55818/86/84787/3065/54934/79723/55683/8473/9757/9869/10196/6880/8607/51780/79084/55578/387893/6605/11091/84159/339287/84289/56943/55170/121536/221656/4297/8242/11143/2874/23512/10933/4791/3054/64754/9913/83933/25855/27154/10856/1108/57634/28…	KAT2A/DNMT3A/RPS2/CHD3/PRMT1/CDK4/EZH2/SMARCD3/EHMT2/JMJD6/MRGBP/PHF21A/YEATS2/SMARCC1/SMARCD1/HDAC2/USP22/JADE2/VPS72/SMARCA4/ATXN7L3/NSD2/SMARCB1/MTA3/KDM5B/MCRS1/KDM1A/SMYD2/ELP1/KDM3A/ACTL6A/KMT5C/HDAC1/KANSL2/SUV39H2/KANSL3/OGT/KMT2B/SETDB1/PRMT3/TAF9/RUVBL1/KDM3B/WDR77/SUPT20H/KMT5A/SMARCE1/WDR5/ARID5B/MSL1/ING5/ENY2/PRMT6/AEBP2/KDM1B/KMT2A/KDM5C/KAT7/GPS2/SUZ12/MORF4L1/NFKB2/HCFC1/SMYD3/SU…
R-HSA-4839726	Chromatin organization	207	0.626	1.69569	0.00102669	0.0114013	0.00754727	8603	tags=76%, list=30%, signal=54%	2648/1788/6187/1107/3276/1019/2146/6604/10919/23210/55257/51317/55689/6599/6602/3066/23326/23338/6944/6597/56970/7468/6598/57504/10765/10445/23028/56950/8518/55818/86/84787/3065/54934/79723/55683/8473/9757/9869/10196/6880/8607/51780/79084/55578/387893/6605/11091/84159/339287/84289/56943/55170/121536/221656/4297/8242/11143/2874/23512/10933/4791/3054/64754/9913/83933/25855/27154/10856/1108/57634/28…	KAT2A/DNMT3A/RPS2/CHD3/PRMT1/CDK4/EZH2/SMARCD3/EHMT2/JMJD6/MRGBP/PHF21A/YEATS2/SMARCC1/SMARCD1/HDAC2/USP22/JADE2/VPS72/SMARCA4/ATXN7L3/NSD2/SMARCB1/MTA3/KDM5B/MCRS1/KDM1A/SMYD2/ELP1/KDM3A/ACTL6A/KMT5C/HDAC1/KANSL2/SUV39H2/KANSL3/OGT/KMT2B/SETDB1/PRMT3/TAF9/RUVBL1/KDM3B/WDR77/SUPT20H/KMT5A/SMARCE1/WDR5/ARID5B/MSL1/ING5/ENY2/PRMT6/AEBP2/KDM1B/KMT2A/KDM5C/KAT7/GPS2/SUZ12/MORF4L1/NFKB2/HCFC1/SMYD3/SU…
R-HSA-72312	rRNA processing	194	0.751974	2.03106	0.00103093	0.0114013	0.00754727	3279	tags=71%, list=11%, signal=63%	6132/23246/6129/10528/6173/3921/6222/6229/6147/6188/6206/9349/200916/2091/6204/6187/6201/6233/6168/6175/6227/25879/6139/6193/6223/6169/6133/6142/6130/116832/6124/6161/6155/6157/6156/6194/9045/6141/6136/1454/23521/6224/6181/6158/6143/6228/6160/6191/6125/83732/6165/6167/6218/705/6217/54512/6154/11224/4736/6208/26354/6128/6176/6189/6205/4839/51602/6152/6232/1736/27043/84128/6137/4809/51096/22984/469…	RPL8/BOP1/RPL7/NOP56/RPL36A/RPSA/RPS18/RPS24/RPL23A/RPS3/RPS12/RPL23/RPL22L1/FBL/RPS10/RPS2/RPS7/RPS27A/RPL37A/RPLP0/RPS21/DCAF13/RPL17/RPS5/RPS19/RPL38/RPL9/RPL18A/RPL7A/RPL39L/RPL4/RPL32/RPL27/RPL27A/RPL30/RPS6/RPL14/RPL18/RPL12/CSNK1E/RPL13A/RPS20/RPLP2/RPL28/RPL19/RPS23/RPL31/RPS4X/RPL5/RIOK1/RPL35A/RPL37/RPS17/BYSL/RPS16/EXOSC4/RPL26/RPL35/RPL10A/RPS14/GNL3/RPL6/RPLP1/RPS3A/RPS11/NOP2/NOP58/…
R-HSA-69275	G2/M Transition	194	0.63556	1.71663	0.00103093	0.0114013	0.00754727	7729	tags=69%, list=27%, signal=51%	4605/891/5347/9133/983/2305/22974/1063/4751/6233/51512/9814/653784/993/3326/1454/22919/9088/890/22994/203068/995/994/1022/10382/3161/10376/7283/5518/6790/80097/93323/1453/22897/10197/8655/27175/286826/7157/8636/8481/440145/9978/10540/23354/84790/1017/115106/1778/7311/11190/1781/22822/10733/54801/51400/11064/51451/4957/8945/5710/7846/9793/5928/7531/55835/80184/85378/7532/79441/3320/84617/1639/7986…	MYBL2/CCNB1/PLK1/CCNB2/CDK1/FOXM1/TPX2/CENPF/NEK2/RPS27A/GTSE1/SFI1/MZT2A/CDC25A/HSP90AB1/CSNK1E/MAPRE1/PKMYT1/CCNA2/CEP131/TUBB/CDC25C/CDC25B/CDK7/TUBB4A/HMMR/TUBA1B/TUBG1/PPP2R1A/AURKA/MZT2B/HAUS8/CSNK1D/CEP164/PSME3/DYNLL1/TUBG2/LIN9/TP53/SSNA1/OFD1/MZT1/RBX1/DCTN2/HAUS5/TUBA1C/CDK2/HAUS1/DYNC1H1/UBA52/CEP250/DYNC1I2/PHLDA1/PLK4/HAUS6/PPME1/CNTRL/LCMT1/ODF2/BTRC/PSMD4/TUBA1A/CKAP5/RBBP4/YWHAE/…
R-HSA-2467813	Separation of Sister Chromatids	190	0.641615	1.73274	0.00103306	0.0114013	0.00754727	7724	tags=68%, list=27%, signal=51%	991/332/11065/9232/9212/5347/11004/1058/79019/83540/701/1063/113130/10403/11130/699/55143/79172/55920/6233/22919/5905/220134/57405/64946/147841/5885/81930/9735/4085/6232/10382/151246/51434/10376/79023/91687/54908/5518/79902/5501/9126/1062/10197/7324/7321/80776/348235/8655/348995/55166/57122/3619/84790/9700/1778/7311/79980/151648/1781/29945/51143/64105/55055/9184/5528/100527963/996/80152/64682/234…	CDC20/BIRC5/UBE2C/PTTG1/AURKB/PLK1/KIF2C/CENPA/CENPM/NUF2/BUB1B/CENPF/CDCA5/NDC80/ZWINT/BUB1/CDCA8/CENPO/RCC2/RPS27A/MAPRE1/RANGAP1/SKA1/SPC25/CENPH/SPC24/RAD21/KIF18A/KNTC1/MAD2L1/RPS27/TUBB4A/SGO2/ANAPC7/TUBA1B/NUP37/CENPL/SPDL1/PPP2R1A/NUP85/PPP1CC/SMC3/CENPE/PSME3/UBE2E1/UBE2D1/B9D2/SKA2/DYNLL1/NUP43/CENPQ/NUP107/INCENP/TUBA1C/ESPL1/DYNC1H1/UBA52/DSN1/SGO1/DYNC1I2/ANAPC4/DYNC1LI1/CENPK/ZWILCH…
R-HSA-72172	mRNA Splicing	188	0.683487	1.84509	0.00103306	0.0114013	0.00754727	7244	tags=81%, list=25%, signal=61%	8926/6628/57819/10189/6633/3178/6627/6632/6626/29894/8175/51645/5437/4809/6635/22916/25804/10262/23350/10898/9343/22827/27316/55749/22794/6631/10949/51593/3187/6625/9775/6636/9129/84991/6637/11338/51691/10465/57461/3192/4904/8106/10921/6428/6629/1660/220988/2521/51690/5546/10713/84844/3191/11325/6427/9128/10907/10081/1665/55954/10084/5725/5433/5436/8896/8189/51692/11100/10421/6426/10285/3184/2414…	SNRPN/SNRPB/LSM2/ALYREF/SNRPD2/HNRNPA1/SNRPA1/SNRPD1/SNRPA/CPSF1/SF3A2/PPIL1/POLR2H/SNU13/SNRPE/NCBP2/LSM4/SF3B4/U2SURP/CPSF4/EFTUD2/PUF60/RBMX/CCAR1/CASC3/SNRPC/HNRNPA0/SRRT/HNRNPH1/SNRNP70/EIF4A3/SNRPF/PRPF3/RBM17/SNRPG/U2AF2/LSM8/PPIH/ISY1/HNRNPU/YBX1/PABPN1/RNPS1/SRSF3/SNRPB2/DHX9/HNRNPA3/FUS/LSM7/PRCC/USP39/PHF5A/HNRNPL/DDX42/SRSF2/PRPF4/TXNL4A/PDCD7/DHX15/ZMAT5/PQBP1/PTBP1/POLR2D/POLR2G/BUD…
R-HSA-8868773	rRNA processing in the nucleus and cytosol	185	0.771873	2.08176	0.0010352	0.0114013	0.00754727	3638	tags=75%, list=12%, signal=66%	6132/23246/6129/10528/6173/3921/6222/6229/6147/6188/6206/9349/200916/2091/6204/6187/6201/6233/6168/6175/6227/25879/6139/6193/6223/6169/6133/6142/6130/116832/6124/6161/6155/6157/6156/6194/9045/6141/6136/1454/23521/6224/6181/6158/6143/6228/6160/6191/6125/83732/6165/6167/6218/705/6217/54512/6154/11224/4736/6208/26354/6128/6176/6189/6205/4839/51602/6152/6232/1736/27043/84128/6137/4809/51096/22984/469…	RPL8/BOP1/RPL7/NOP56/RPL36A/RPSA/RPS18/RPS24/RPL23A/RPS3/RPS12/RPL23/RPL22L1/FBL/RPS10/RPS2/RPS7/RPS27A/RPL37A/RPLP0/RPS21/DCAF13/RPL17/RPS5/RPS19/RPL38/RPL9/RPL18A/RPL7A/RPL39L/RPL4/RPL32/RPL27/RPL27A/RPL30/RPS6/RPL14/RPL18/RPL12/CSNK1E/RPL13A/RPS20/RPLP2/RPL28/RPL19/RPS23/RPL31/RPS4X/RPL5/RIOK1/RPL35A/RPL37/RPS17/BYSL/RPS16/EXOSC4/RPL26/RPL35/RPL10A/RPS14/GNL3/RPL6/RPLP1/RPS3A/RPS11/NOP2/NOP58/…
R-HSA-5357801	Programmed Cell Death	174	0.538007	1.44769	0.00103627	0.0114013	0.00754727	9205	tags=62%, list=32%, signal=43%	2810/90427/7534/578/5580/4001/6233/1869/9500/3837/5747/1829/581/10971/7186/3148/2339/7533/10197/1832/8655/22985/7157/5366/598/10059/7311/27113/8428/708/4000/51765/219699/10134/1613/5710/6709/7531/5594/7532/5595/4137/5339/28988/5717/5705/5691/329/8772/10213/1029/197259/841/51074/330/5682/5693/5685/5709/5719/5692/7979/7027/5707/5704/637/23368/9491/4836/7529/63967/5062/118/1677/8717/839/10018/5689/2…	SFN/BMF/YWHAZ/BAK1/PRKCD/LMNB1/RPS27A/E2F1/MAGED1/KPNB1/PTK2/DSG2/BAX/YWHAQ/TRAF2/HMGB2/FNTA/YWHAH/PSME3/DSP/DYNLL1/ACIN1/TP53/PMAIP1/BCL2L1/DNM1L/UBA52/BBC3/STK24/C1QBP/LMNA/STK26/UNC5B/BCAP31/DAPK3/PSMD4/SPTAN1/YWHAE/MAPK1/YWHAG/MAPK3/MAPT/PLEC/DBNL/PSMD11/PSMC5/PSMB3/BIRC2/FADD/PSMD14/CDKN2A/MLKL/CASP8/APIP/BIRC3/PSMA1/PSMB5/PSMA4/PSMD3/PSMD13/PSMB4/SEM1/TFDP1/PSMD1/PSMC4/BID/PPP1R13B/PSMF1/NM…
R-HSA-72163	mRNA Splicing - Major Pathway	180	0.687938	1.85225	0.00103734	0.0114013	0.00754727	7244	tags=82%, list=25%, signal=62%	8926/6628/57819/10189/6633/3178/6627/6632/6626/29894/8175/51645/5437/4809/6635/22916/25804/10262/23350/10898/9343/22827/27316/55749/22794/6631/10949/51593/3187/6625/9775/6636/9129/84991/6637/11338/51691/10465/57461/3192/4904/8106/10921/6428/6629/1660/220988/2521/51690/5546/10713/84844/3191/11325/6427/9128/10907/1665/10084/5725/5433/5436/8896/8189/51692/11100/10421/6426/10285/3184/24148/5440/55696…	SNRPN/SNRPB/LSM2/ALYREF/SNRPD2/HNRNPA1/SNRPA1/SNRPD1/SNRPA/CPSF1/SF3A2/PPIL1/POLR2H/SNU13/SNRPE/NCBP2/LSM4/SF3B4/U2SURP/CPSF4/EFTUD2/PUF60/RBMX/CCAR1/CASC3/SNRPC/HNRNPA0/SRRT/HNRNPH1/SNRNP70/EIF4A3/SNRPF/PRPF3/RBM17/SNRPG/U2AF2/LSM8/PPIH/ISY1/HNRNPU/YBX1/PABPN1/RNPS1/SRSF3/SNRPB2/DHX9/HNRNPA3/FUS/LSM7/PRCC/USP39/PHF5A/HNRNPL/DDX42/SRSF2/PRPF4/TXNL4A/DHX15/PQBP1/PTBP1/POLR2D/POLR2G/BUD31/SYMPK/CPS…
R-HSA-201681	TCF dependent signaling in response to WNT	170	0.570712	1.53316	0.00103842	0.0114013	0.00754727	9973	tags=67%, list=34%, signal=44%	22943/6659/6662/4609/7534/6233/51176/8549/90780/1454/1856/607/54894/1457/6597/8313/5518/3065/1857/1460/10197/64750/23401/440193/8607/9978/283149/6932/7311/11197/25776/5528/8321/6259/7090/8323/8295/8945/5710/1487/2535/8325/7514/5717/5705/5691/9580/1455/59349/27121/10213/1459/57680/80351/6934/5682/8085/5693/5685/5709/4221/5719/5692/5515/7979/2033/5707/5704/79412/8312/1855/9491/6423/1452/7088/5526/9…	DKK1/SOX4/SOX9/MYC/YWHAZ/RPS27A/LEF1/LGR5/PYGO2/CSNK1E/DVL2/BCL9/RNF43/CSNK2A1/SMARCA4/AXIN2/PPP2R1A/HDAC1/DVL3/CSNK2B/PSME3/SMURF2/FRAT2/CCDC88C/RUVBL1/RBX1/BCL9L/TCF7/UBA52/WIF1/CBY1/PPP2R5D/FZD1/RYK/TLE3/FZD6/TRRAP/BTRC/PSMD4/CTBP1/FZD2/FZD8/XPO1/PSMD11/PSMC5/PSMB3/SOX13/CSNK1G2/KLHL12/DKK4/PSMD14/CSNK2A2/CHD8/TNKS2/TCF7L2/PSMA1/KMT2D/PSMB5/PSMA4/PSMD3/MEN1/PSMD13/PSMB4/PPP2CA/SEM1/EP300/PSMD1…
R-HSA-6791226	Major pathway of rRNA processing in the nucleolus and cytosol	175	0.778159	2.09382	0.00103842	0.0114013	0.00754727	3279	tags=74%, list=11%, signal=66%	6132/23246/6129/10528/6173/3921/6222/6229/6147/6188/6206/9349/200916/2091/6204/6187/6201/6233/6168/6175/6227/25879/6139/6193/6223/6169/6133/6142/6130/116832/6124/6161/6155/6157/6156/6194/9045/6141/6136/1454/23521/6224/6181/6158/6143/6228/6160/6191/6125/83732/6165/6167/6218/705/6217/54512/6154/11224/4736/6208/26354/6128/6176/6189/6205/51602/6152/6232/27043/84128/6137/4809/51096/22984/4691/57647/62…	RPL8/BOP1/RPL7/NOP56/RPL36A/RPSA/RPS18/RPS24/RPL23A/RPS3/RPS12/RPL23/RPL22L1/FBL/RPS10/RPS2/RPS7/RPS27A/RPL37A/RPLP0/RPS21/DCAF13/RPL17/RPS5/RPS19/RPL38/RPL9/RPL18A/RPL7A/RPL39L/RPL4/RPL32/RPL27/RPL27A/RPL30/RPS6/RPL14/RPL18/RPL12/CSNK1E/RPL13A/RPS20/RPLP2/RPL28/RPL19/RPS23/RPL31/RPS4X/RPL5/RIOK1/RPL35A/RPL37/RPS17/BYSL/RPS16/EXOSC4/RPL26/RPL35/RPL10A/RPS14/GNL3/RPL6/RPLP1/RPS3A/RPS11/NOP58/RPL24…
R-HSA-5633007	Regulation of TP53 Activity	159	0.60456	1.61627	0.0010395	0.0114013	0.00754727	8154	tags=68%, list=28%, signal=49%	9212/983/22974/5563/6233/1111/1107/5984/890/10919/25946/83695/9156/116028/3066/1457/5518/6790/6749/641/56950/8396/3065/1460/4361/7157/10848/6880/4194/672/580/1017/6117/387893/8851/7311/8445/1763/11073/84289/80196/5810/6878/5883/11198/5982/27154/83860/6874/6908/1616/1108/4683/6879/5928/8148/6882/51230/6873/11200/7862/112858/9219/1432/54815/6877/26013/8550/5564/57459/545/253260/1459/5371/23774/1029…	AURKB/CDK1/TPX2/PRKAA2/RPS27A/CHEK1/CHD3/RFC4/CCNA2/EHMT2/ZNF385A/RHNO1/EXO1/RMI2/HDAC2/CSNK2A1/PPP2R1A/AURKA/SSRP1/BLM/SMYD2/PIP4K2B/HDAC1/CSNK2B/MRE11/TP53/PPP1R13L/TAF9/MDM4/BRCA1/BARD1/CDK2/RPA1/KMT5A/CDK5R1/UBA52/DYRK2/DNA2/TOPBP1/ING5/RNF34/RAD1/TAF6/RAD9A/SUPT16H/RFC2/BRPF3/TAF3/TAF4/TBP/DAXX/CHD4/NBN/TAF7/RBBP4/TAF15/TAF11/PHF20/TAF2/CHEK2/BRPF1/TP53RK/MTA2/MAPK14/GATAD2A/TAF5/L3MBTL1/MAP…
R-HSA-2990846	SUMOylation	172	0.569492	1.52981	0.0010395	0.0114013	0.00754727	7396	tags=67%, list=25%, signal=51%	332/9212/7153/55143/4869/1788/9641/10155/1107/5905/5885/7703/51564/10054/51602/7020/3066/23636/5468/286053/10055/84733/23225/6613/79023/79902/6790/22955/641/57332/23511/23468/9126/7329/3065/1786/8480/23165/1789/348995/8535/6996/7157/57122/3619/7175/672/55706/5111/9688/6117/9631/142/10401/1912/23512/4791/10521/7067/1616/115426/7421/8086/81929/29843/7428/129401/1487/3183/7158/9972/6045/6612/7690/23…	BIRC5/AURKB/TOP2A/CDCA8/NPM1/DNMT3A/IKBKE/TRIM28/CHD3/RANGAP1/RAD21/PCGF2/HDAC7/UBA2/NOP58/TFAP2A/HDAC2/NUP62/PPARG/NSMCE2/SAE1/CBX2/NUP210/SUMO2/NUP37/NUP85/AURKA/SCMH1/BLM/CBX8/NUP188/CBX5/SMC3/UBE2I/HDAC1/DNMT1/RAE1/NUP205/DNMT3B/NUP43/CBX4/TDG/TP53/NUP107/INCENP/TPR/BRCA1/NDC1/PCNA/NUP93/RPA1/NUP155/PARP1/PIAS3/PHC2/SUZ12/NFKB2/DDX17/THRA/DAXX/UHRF2/VDR/AAAS/SEH1L/SENP1/VHL/NUP35/CTBP1/HNRNPC…
R-HSA-109581	Apoptosis	171	0.538358	1.44546	0.00104058	0.0114013	0.00754727	9205	tags=62%, list=32%, signal=43%	2810/90427/7534/578/5580/4001/6233/1869/9500/3837/5747/1829/581/10971/7186/3148/2339/7533/10197/1832/8655/22985/7157/5366/598/10059/7311/27113/8428/708/4000/51765/219699/10134/1613/5710/6709/7531/5594/7532/5595/4137/5339/28988/5717/5705/5691/329/8772/10213/1029/841/51074/5682/5693/5685/5709/5719/5692/7979/7027/5707/5704/637/23368/9491/4836/7529/63967/5062/118/1677/8717/839/10018/5689/23643/1612/2…	SFN/BMF/YWHAZ/BAK1/PRKCD/LMNB1/RPS27A/E2F1/MAGED1/KPNB1/PTK2/DSG2/BAX/YWHAQ/TRAF2/HMGB2/FNTA/YWHAH/PSME3/DSP/DYNLL1/ACIN1/TP53/PMAIP1/BCL2L1/DNM1L/UBA52/BBC3/STK24/C1QBP/LMNA/STK26/UNC5B/BCAP31/DAPK3/PSMD4/SPTAN1/YWHAE/MAPK1/YWHAG/MAPK3/MAPT/PLEC/DBNL/PSMD11/PSMC5/PSMB3/BIRC2/FADD/PSMD14/CDKN2A/CASP8/APIP/PSMA1/PSMB5/PSMA4/PSMD3/PSMD13/PSMB4/SEM1/TFDP1/PSMD1/PSMC4/BID/PPP1R13B/PSMF1/NMT1/YWHAB/CL…
R-HSA-69242	S Phase	161	0.619128	1.65619	0.00104058	0.0114013	0.00754727	9234	tags=76%, list=32%, signal=52%	11065/81620/4609/113130/1875/23594/4172/4173/990/4171/9837/8318/6233/4175/1869/993/5984/4176/1019/890/5885/5424/898/4174/4998/994/1022/2237/6502/51434/1163/5557/3978/9126/10197/7324/7321/1874/286826/9978/4999/1017/5111/6117/5558/7311/1763/29945/64785/84515/51659/84296/996/23649/64682/5422/5982/9134/5710/5928/5981/51529/8697/23063/10714/56655/114799/5717/5705/5691/54107/8881/51433/5000/10213/7465/…	UBE2C/CDT1/MYC/CDCA5/E2F5/ORC6/MCM3/MCM4/CDC6/MCM2/GINS1/CDC45/RPS27A/MCM6/E2F1/CDC25A/RFC4/MCM7/CDK4/CCNA2/RAD21/POLD1/CCNE1/MCM5/ORC1/CDC25B/CDK7/FEN1/SKP2/ANAPC7/CKS1B/PRIM1/LIG1/SMC3/PSME3/UBE2E1/UBE2D1/E2F4/LIN9/RBX1/ORC2/CDK2/PCNA/RPA1/PRIM2/UBA52/DNA2/ANAPC4/GINS3/MCM8/GINS2/GINS4/CDC27/POLA2/ANAPC1/POLA1/RFC2/CCNE2/PSMD4/RBBP4/RFC1/ANAPC11/CDC23/WAPL/POLD3/POLE4/ESCO1/PSMD11/PSMC5/PSMB3/P…
R-HSA-3108232	SUMO E3 ligases SUMOylate target proteins	166	0.567971	1.52186	0.00104167	0.0114013	0.00754727	7396	tags=67%, list=25%, signal=51%	332/9212/7153/55143/4869/1788/9641/10155/1107/5905/5885/7703/51564/51602/7020/3066/23636/5468/286053/84733/23225/6613/79023/79902/6790/22955/641/57332/23511/23468/9126/7329/3065/1786/8480/23165/1789/348995/8535/6996/7157/57122/3619/7175/672/55706/5111/9688/6117/9631/142/10401/1912/23512/4791/10521/7067/1616/115426/7421/8086/81929/7428/129401/1487/3183/7158/9972/6045/6612/7690/23279/55746/9112/965…	BIRC5/AURKB/TOP2A/CDCA8/NPM1/DNMT3A/IKBKE/TRIM28/CHD3/RANGAP1/RAD21/PCGF2/HDAC7/NOP58/TFAP2A/HDAC2/NUP62/PPARG/NSMCE2/CBX2/NUP210/SUMO2/NUP37/NUP85/AURKA/SCMH1/BLM/CBX8/NUP188/CBX5/SMC3/UBE2I/HDAC1/DNMT1/RAE1/NUP205/DNMT3B/NUP43/CBX4/TDG/TP53/NUP107/INCENP/TPR/BRCA1/NDC1/PCNA/NUP93/RPA1/NUP155/PARP1/PIAS3/PHC2/SUZ12/NFKB2/DDX17/THRA/DAXX/UHRF2/VDR/AAAS/SEH1L/VHL/NUP35/CTBP1/HNRNPC/TP53BP1/NUP153/…
R-HSA-9010553	Regulation of expression of SLITs and ROBOs	168	0.698584	1.87202	0.00104275	0.0114013	0.00754727	2685	tags=52%, list=9%, signal=47%	6132/26986/6129/6173/6091/3921/6222/6229/6147/6188/6206/9349/200916/6204/6187/6201/6233/6168/6175/6227/6139/6193/6223/4440/6169/6133/6142/6130/116832/6124/6161/6155/6157/6156/6194/9045/6141/6136/23521/6224/6181/6158/6143/6228/6160/6191/6125/6165/6167/6218/6217/8861/6154/11224/4736/6208/6128/6176/6189/6205/6152/6232/6137/6921/6230/22916/6170/25873/6159/6122/6209/6171/22794/6144/6138/6235/9775/1019…	RPL8/PABPC1/RPL7/RPL36A/ROBO1/RPSA/RPS18/RPS24/RPL23A/RPS3/RPS12/RPL23/RPL22L1/RPS10/RPS2/RPS7/RPS27A/RPL37A/RPLP0/RPS21/RPL17/RPS5/RPS19/MSI1/RPL38/RPL9/RPL18A/RPL7A/RPL39L/RPL4/RPL32/RPL27/RPL27A/RPL30/RPS6/RPL14/RPL18/RPL12/RPL13A/RPS20/RPLP2/RPL28/RPL19/RPS23/RPL31/RPS4X/RPL5/RPL35A/RPL37/RPS17/RPS16/LDB1/RPL26/RPL35/RPL10A/RPS14/RPL6/RPLP1/RPS3A/RPS11/RPL24/RPS27/RPL13/ELOC/RPS25/NCBP2/RPL39…
R-HSA-453279	Mitotic G1-G1/S phases	149	0.645946	1.7151	0.00104384	0.0114013	0.00754727	6497	tags=63%, list=22%, signal=49%	4605/6714/891/7153/81620/983/4609/1875/23594/4172/4173/990/4171/6241/8318/6233/4175/7083/7298/1869/993/4176/1019/51053/890/1028/1021/55388/898/1871/4174/4998/1022/10926/6502/26271/1163/5518/5557/5933/3065/1876/10197/1874/286826/4999/1017/5111/6117/5558/7311/8317/25/84515/23649/896/5422/1031/9134/5710/5928/56655/5717/5705/5691/894/54107/5000/28227/10213/1032/7465/1029/5682/5693/5427/5685/6118/5709…	MYBL2/SRC/CCNB1/TOP2A/CDT1/CDK1/MYC/E2F5/ORC6/MCM3/MCM4/CDC6/MCM2/RRM2/CDC45/RPS27A/MCM6/TK1/TYMS/E2F1/CDC25A/MCM7/CDK4/GMNN/CCNA2/CDKN1C/CDK6/MCM10/CCNE1/E2F3/MCM5/ORC1/CDK7/DBF4/SKP2/FBXO5/CKS1B/PPP2R1A/PRIM1/RBL1/HDAC1/E2F6/PSME3/E2F4/LIN9/ORC2/CDK2/PCNA/RPA1/PRIM2/UBA52/CDC7/ABL1/MCM8/POLA2/CCND3/POLA1/CDKN2C/CCNE2/PSMD4/RBBP4/POLE4/PSMD11/PSMC5/PSMB3/CCND2/POLE3/ORC4/PPP2R3B/PSMD14/CDKN2D/WE…
R-HSA-162587	HIV Life Cycle	148	0.638698	1.69538	0.00104384	0.0114013	0.00754727	8482	tags=76%, list=29%, signal=54%	3159/6233/5905/92421/7936/5901/5437/23636/1022/6921/2237/51160/22916/23225/1104/79023/7469/5478/79902/3978/6749/23511/51652/55048/8480/5902/23165/348995/7852/2547/6880/57122/7175/55706/9688/7311/9631/25920/79720/6829/2071/8731/5433/5436/6878/128866/11198/2965/83860/6874/5440/6908/2068/8086/6879/81929/129401/8148/6882/51497/8815/6873/5439/6827/7514/9972/7520/23279/55746/6917/6877/29082/5431/2963/8…	HMGA1/RPS27A/RANGAP1/CHMP4C/NELFE/RAN/POLR2H/NUP62/CDK7/ELOC/FEN1/VPS28/NCBP2/NUP210/RCC1/NUP37/NELFA/PPIA/NUP85/LIG1/SSRP1/NUP188/CHMP3/VPS37C/RAE1/RANBP1/NUP205/NUP43/CXCR4/XRCC6/TAF9/NUP107/TPR/NDC1/NUP93/UBA52/NUP155/NELFB/VPS37B/SUPT5H/ERCC3/RNMT/POLR2D/POLR2G/TAF6/CHMP4B/SUPT16H/GTF2H1/TAF3/TAF4/POLR2K/TBP/ERCC2/AAAS/TAF7/SEH1L/NUP35/TAF15/TAF11/NELFCD/BANF1/TAF2/POLR2J/SUPT4H1/XPO1/NUP153/…
R-HSA-168254	Influenza Infection	150	0.763272	2.02851	0.00104384	0.0114013	0.00754727	4123	tags=75%, list=14%, signal=64%	6132/6129/6173/3921/6222/6229/6147/6188/6206/9349/3838/200916/6204/6187/6201/6233/7040/6168/6175/6227/6139/6193/6223/6169/6133/6142/6130/116832/6124/6161/6155/6157/6156/6194/9045/6141/6136/23521/6224/6181/6158/6143/6228/6160/6191/6125/6165/6167/6218/6217/6154/11224/4736/6208/5901/293/3837/6128/6176/6189/6205/6152/6232/6137/5437/23636/6230/23225/6170/25873/10898/6159/6122/1211/79023/3304/6209/6171…	RPL8/RPL7/RPL36A/RPSA/RPS18/RPS24/RPL23A/RPS3/RPS12/RPL23/KPNA2/RPL22L1/RPS10/RPS2/RPS7/RPS27A/TGFB1/RPL37A/RPLP0/RPS21/RPL17/RPS5/RPS19/RPL38/RPL9/RPL18A/RPL7A/RPL39L/RPL4/RPL32/RPL27/RPL27A/RPL30/RPS6/RPL14/RPL18/RPL12/RPL13A/RPS20/RPLP2/RPL28/RPL19/RPS23/RPL31/RPS4X/RPL5/RPL35A/RPL37/RPS17/RPS16/RPL26/RPL35/RPL10A/RPS14/RAN/SLC25A6/KPNB1/RPL6/RPLP1/RPS3A/RPS11/RPL24/RPS27/RPL13/POLR2H/NUP62/RP…
R-HSA-6807070	PTEN Regulation	140	0.592294	1.56797	0.00104493	0.0114013	0.00754727	9977	tags=74%, list=34%, signal=49%	23466/6233/84232/1107/27161/2146/51564/3066/1457/5468/84733/57504/22955/23028/57332/3065/1460/10197/8535/7157/1822/58528/389541/7311/57167/1912/23512/10014/1108/5710/5928/8726/5594/5595/64121/6045/5717/9219/5705/5691/54815/8841/55004/9112/57459/10213/1459/10542/5371/23252/5987/57521/23608/80351/1911/5682/5693/5931/5685/4343/1386/53615/5709/5719/64223/5692/26523/7979/5707/5704/9491/2122/10325/6015…	CBX6/RPS27A/MAF1/CHD3/AGO2/EZH2/HDAC7/HDAC2/CSNK2A1/PPARG/CBX2/MTA3/SCMH1/KDM1A/CBX8/HDAC1/CSNK2B/PSME3/CBX4/TP53/ATN1/RRAGD/LAMTOR4/UBA52/SALL4/PHC2/SUZ12/HDAC5/CHD4/PSMD4/RBBP4/EED/MAPK1/MAPK3/RRAGC/RNF2/PSMD11/MTA2/PSMC5/PSMB3/GATAD2A/HDAC3/LAMTOR1/MTA1/GATAD2B/PSMD14/CSNK2A2/LAMTOR5/PML/OTUD3/TRIM27/RPTOR/MKRN1/TNKS2/PHC1/PSMA1/PSMB5/RBBP7/PSMA4/MOV10/ATF2/MBD3/PSMD3/PSMD13/MLST8/PSMB4/AGO1/S…
R-HSA-983231	Factors involved in megakaryocyte development and platelet production	153	0.567977	1.51159	0.00104493	0.0114013	0.00754727	8834	tags=56%, list=30%, signal=39%	113220/10112/11004/3833/9493/29127/146909/3832/24137/4097/64780/51317/81930/3066/3797/10382/10376/9585/10603/23028/90990/23468/1062/3065/147700/64837/7157/3799/56992/84790/1017/55604/25/23764/5879/5575/7846/11216/11311/829/10938/3796/84617/60/347733/10381/85440/55083/3831/830/5573/7277/10383/7465/25970/5889/23046/55669/25942/3835/64147/55605/64145/81928/2626/547/7280/11127/140628/4778/4602/23303/…	KIF12/KIF20A/KIF2C/KIFC1/KIF23/RACGAP1/KIF18B/KIF11/KIF4A/MAFG/MICAL1/PHF21A/KIF18A/HDAC2/KIF3C/TUBB4A/TUBA1B/KIF20B/SH2B2/KDM1A/KIFC2/CBX5/CENPE/HDAC1/KLC3/KLC2/TP53/KIF5B/KIF15/TUBA1C/CDK2/CARMIL1/ABL1/MAFF/RAC1/PRKAR1B/TUBA1A/AKAP10/VPS45/CAPZA1/EHD1/KIF2A/TUBB6/ACTB/TUBB2B/TUBB3/DOCK7/KIF26B/KLC1/CAPZA2/PRKAR1A/TUBA4A/TUBB4B/WEE1/SH2B1/RAD51C/KIF21B/MFN1/SIN3A/KIF22/KIF9/KIF21A/RBSN/CABLES2/G…
R-HSA-162599	Late Phase of HIV Life Cycle	135	0.637832	1.68316	0.00104603	0.0114013	0.00754727	8482	tags=77%, list=29%, signal=55%	6233/5905/92421/7936/5901/5437/23636/1022/6921/51160/22916/23225/1104/79023/7469/5478/79902/6749/23511/51652/55048/8480/5902/23165/348995/6880/57122/7175/55706/9688/7311/9631/25920/79720/6829/2071/8731/5433/5436/6878/128866/11198/2965/83860/6874/5440/6908/2068/8086/6879/81929/129401/8148/6882/51497/6873/5439/6827/7514/9972/23279/55746/6917/6877/29082/5431/2963/8021/905/7251/6881/4927/2962/5438/10…	RPS27A/RANGAP1/CHMP4C/NELFE/RAN/POLR2H/NUP62/CDK7/ELOC/VPS28/NCBP2/NUP210/RCC1/NUP37/NELFA/PPIA/NUP85/SSRP1/NUP188/CHMP3/VPS37C/RAE1/RANBP1/NUP205/NUP43/TAF9/NUP107/TPR/NDC1/NUP93/UBA52/NUP155/NELFB/VPS37B/SUPT5H/ERCC3/RNMT/POLR2D/POLR2G/TAF6/CHMP4B/SUPT16H/GTF2H1/TAF3/TAF4/POLR2K/TBP/ERCC2/AAAS/TAF7/SEH1L/NUP35/TAF15/TAF11/NELFCD/TAF2/POLR2J/SUPT4H1/XPO1/NUP153/NUP160/NUP133/TCEA1/TAF5/CHMP4A/PO…
R-HSA-5663220	RHO GTPases Activate Formins	139	0.67385	1.78164	0.00104603	0.0114013	0.00754727	7354	tags=74%, list=25%, signal=56%	6714/991/332/9212/5347/11004/114793/1058/79019/83540/701/1063/10403/11130/699/55143/79172/55920/22919/5905/220134/57405/1856/64946/147841/81930/9735/71/4085/5217/6232/10382/151246/10376/79023/91687/54908/5518/79902/5501/1062/1857/80776/348235/8655/348995/55166/57122/3619/6722/84790/1778/79980/151648/1781/5216/51143/64105/55055/9184/5528/100527963/5879/80152/23421/54821/57551/81929/7846/9793/752/3…	SRC/CDC20/BIRC5/AURKB/PLK1/KIF2C/FMNL2/CENPA/CENPM/NUF2/BUB1B/CENPF/NDC80/ZWINT/BUB1/CDCA8/CENPO/RCC2/MAPRE1/RANGAP1/SKA1/SPC25/DVL2/CENPH/SPC24/KIF18A/KNTC1/ACTG1/MAD2L1/PFN2/RPS27/TUBB4A/SGO2/TUBA1B/NUP37/CENPL/SPDL1/PPP2R1A/NUP85/PPP1CC/CENPE/DVL3/B9D2/SKA2/DYNLL1/NUP43/CENPQ/NUP107/INCENP/SRF/TUBA1C/DYNC1H1/DSN1/SGO1/DYNC1I2/PFN1/DYNC1LI1/CENPK/ZWILCH/BUB3/PPP2R5D/PMF1-BGLAP/RAC1/CENPT/ITGB3B…
R-HSA-168255	Influenza Life Cycle	139	0.772178	2.04162	0.00104603	0.0114013	0.00754727	4123	tags=77%, list=14%, signal=66%	6132/6129/6173/3921/6222/6229/6147/6188/6206/9349/200916/6204/6187/6201/6233/6168/6175/6227/6139/6193/6223/6169/6133/6142/6130/116832/6124/6161/6155/6157/6156/6194/9045/6141/6136/23521/6224/6181/6158/6143/6228/6160/6191/6125/6165/6167/6218/6217/6154/11224/4736/6208/5901/3837/6128/6176/6189/6205/6152/6232/6137/5437/23636/6230/23225/6170/25873/6159/6122/1211/79023/3304/6209/6171/79902/6144/3843/613…	RPL8/RPL7/RPL36A/RPSA/RPS18/RPS24/RPL23A/RPS3/RPS12/RPL23/RPL22L1/RPS10/RPS2/RPS7/RPS27A/RPL37A/RPLP0/RPS21/RPL17/RPS5/RPS19/RPL38/RPL9/RPL18A/RPL7A/RPL39L/RPL4/RPL32/RPL27/RPL27A/RPL30/RPS6/RPL14/RPL18/RPL12/RPL13A/RPS20/RPLP2/RPL28/RPL19/RPS23/RPL31/RPS4X/RPL5/RPL35A/RPL37/RPS17/RPS16/RPL26/RPL35/RPL10A/RPS14/RAN/KPNB1/RPL6/RPLP1/RPS3A/RPS11/RPL24/RPS27/RPL13/POLR2H/NUP62/RPS25/NUP210/RPL39/RPL…
R-HSA-69481	G2/M Checkpoints	134	0.647875	1.70702	0.00104712	0.0114013	0.00754727	6463	tags=65%, list=22%, signal=51%	891/2810/9133/983/7534/23594/4172/4173/990/4171/8318/6233/4175/1111/51512/993/5984/4176/9088/55388/995/83695/9156/116028/4174/4998/10971/10926/7468/641/7533/4361/10197/7157/51720/4999/672/580/1017/6117/7311/8317/1763/11073/5810/84515/5883/5982/4683/5710/7531/9025/7532/11200/7158/5717/7334/5705/5691/84142/5000/545/9656/10213/51588/7465/5985/472/5682/5693/5932/5685/6118/5709/5719/5692/7336/10111/79…	CCNB1/SFN/CCNB2/CDK1/YWHAZ/ORC6/MCM3/MCM4/CDC6/MCM2/CDC45/RPS27A/MCM6/CHEK1/GTSE1/CDC25A/RFC4/MCM7/PKMYT1/MCM10/CDC25C/RHNO1/EXO1/RMI2/MCM5/ORC1/YWHAQ/DBF4/NSD2/BLM/YWHAH/MRE11/PSME3/TP53/UIMC1/ORC2/BRCA1/BARD1/CDK2/RPA1/UBA52/CDC7/DNA2/TOPBP1/RAD1/MCM8/RAD9A/RFC2/NBN/PSMD4/YWHAE/RNF8/YWHAG/CHEK2/TP53BP1/PSMD11/UBE2N/PSMC5/PSMB3/ABRAXAS1/ORC4/ATR/MDC1/PSMD14/PIAS4/WEE1/RFC5/ATM/PSMA1/PSMB5/RBBP8/…
R-HSA-8856688	Golgi-to-ER retrograde transport	133	0.619896	1.63308	0.00104932	0.0114013	0.00754727	8136	tags=68%, list=28%, signal=49%	5050/23423/113220/10112/11004/3833/9493/29127/146909/3832/24137/81930/3797/10382/10376/9585/51560/90990/1062/147700/64837/8655/55738/3799/56992/84516/10540/5049/10945/84790/8398/1778/23299/1781/377/51143/63908/53407/662/7846/4905/829/22818/3796/84617/1639/8729/26958/11015/54732/347733/636/10381/22930/55083/25782/3831/830/7277/10121/10383/11316/23046/381/1315/372/8774/3835/51594/64147/55605/5048/1…	PAFAH1B3/TMED3/KIF12/KIF20A/KIF2C/KIFC1/KIF23/RACGAP1/KIF18B/KIF11/KIF4A/KIF18A/KIF3C/TUBB4A/TUBA1B/KIF20B/RAB6B/KIFC2/CENPE/KLC3/KLC2/DYNLL1/ARFGAP1/KIF5B/KIF15/DCTN5/DCTN2/PAFAH1B2/KDELR1/TUBA1C/PLA2G6/DYNC1H1/BICD2/DYNC1I2/ARF3/DYNC1LI1/NAPB/STX18/BNIP1/TUBA1A/NSF/CAPZA1/COPZ1/KIF2A/TUBB6/DCTN1/GBF1/COPG2/KDELR3/TMED9/TUBB2B/BICD1/TUBB3/RAB3GAP1/KIF26B/RAB3GAP2/KLC1/CAPZA2/TUBA4A/ACTR1A/TUBB4B…
R-HSA-69206	G1/S Transition	131	0.631383	1.66154	0.00105152	0.0114013	0.00754727	6497	tags=60%, list=22%, signal=47%	891/81620/983/4609/1875/23594/4172/4173/990/4171/6241/8318/6233/4175/7083/7298/1869/993/4176/1019/51053/890/55388/898/4174/4998/1022/10926/6502/26271/1163/5518/5557/5933/3065/1876/10197/1874/286826/4999/1017/5111/6117/5558/7311/8317/84515/23649/5422/9134/5710/5928/56655/5717/5705/5691/54107/5000/28227/10213/7465/5682/5693/5427/5685/6118/5709/5719/5692/5515/7979/7027/5707/55957/5704/595/9491/5001/…	CCNB1/CDT1/CDK1/MYC/E2F5/ORC6/MCM3/MCM4/CDC6/MCM2/RRM2/CDC45/RPS27A/MCM6/TK1/TYMS/E2F1/CDC25A/MCM7/CDK4/GMNN/CCNA2/MCM10/CCNE1/MCM5/ORC1/CDK7/DBF4/SKP2/FBXO5/CKS1B/PPP2R1A/PRIM1/RBL1/HDAC1/E2F6/PSME3/E2F4/LIN9/ORC2/CDK2/PCNA/RPA1/PRIM2/UBA52/CDC7/MCM8/POLA2/POLA1/CCNE2/PSMD4/RBBP4/POLE4/PSMD11/PSMC5/PSMB3/POLE3/ORC4/PPP2R3B/PSMD14/WEE1/PSMA1/PSMB5/POLE2/PSMA4/RPA2/PSMD3/PSMD13/PSMB4/PPP2CA/SEM1/T…
R-HSA-5693532	DNA Double-Strand Break Repair	129	0.658687	1.72966	0.00105597	0.0114013	0.00754727	6990	tags=71%, list=24%, signal=54%	3838/6233/1111/5984/5888/890/146956/83695/5424/9156/116028/5591/10635/2237/7468/6613/7516/641/7329/4361/27343/2547/7157/51720/672/580/1017/5111/6117/5892/7311/7517/1763/25/11073/5810/142/5536/197342/5883/5982/4683/51548/55183/10721/2067/3980/5981/64421/9025/9031/11200/7158/10714/56655/80198/7520/8914/7334/22976/54107/84142/55775/54962/27434/545/9656/6047/51588/10038/2140/5893/5985/5889/51567/472/…	KPNA2/RPS27A/CHEK1/RFC4/RAD51/CCNA2/EME1/RHNO1/POLD1/EXO1/RMI2/PRKDC/RAD51AP1/FEN1/NSD2/SUMO2/XRCC2/BLM/UBE2I/MRE11/POLL/XRCC6/TP53/UIMC1/BRCA1/BARD1/CDK2/PCNA/RPA1/RAD51D/UBA52/XRCC3/DNA2/ABL1/TOPBP1/RAD1/PARP1/PPP5C/EME2/RAD9A/RFC2/NBN/SIRT6/RIF1/POLQ/ERCC1/LIG3/RFC1/DCLRE1C/RNF8/BAZ1B/CHEK2/TP53BP1/POLD3/POLE4/MUS81/XRCC5/TIMELESS/UBE2N/PAXIP1/POLE3/ABRAXAS1/TDP1/TIPIN/POLM/ATR/MDC1/RNF4/PIAS4…
R-HSA-72613	Eukaryotic Translation Initiation	115	0.828088	2.16181	0.00105597	0.0114013	0.00754727	2980	tags=79%, list=10%, signal=71%	6132/26986/6129/3646/6173/3921/6222/6229/6147/6188/6206/9349/200916/6204/6187/6201/6233/6168/6175/6227/8667/6139/6193/6223/6169/6133/6142/6130/116832/6124/6161/6155/6157/6156/6194/9045/8664/6141/6136/23521/6224/6181/6158/6143/6228/6160/6191/6125/6165/6167/6218/6217/6154/11224/4736/6208/6128/6176/6189/6205/8662/6152/6232/6137/6230/6170/25873/6159/6122/6209/1968/6171/6144/6138/1975/6235/1978/8894/6…	RPL8/PABPC1/RPL7/EIF3E/RPL36A/RPSA/RPS18/RPS24/RPL23A/RPS3/RPS12/RPL23/RPL22L1/RPS10/RPS2/RPS7/RPS27A/RPL37A/RPLP0/RPS21/EIF3H/RPL17/RPS5/RPS19/RPL38/RPL9/RPL18A/RPL7A/RPL39L/RPL4/RPL32/RPL27/RPL27A/RPL30/RPS6/RPL14/EIF3D/RPL18/RPL12/RPL13A/RPS20/RPLP2/RPL28/RPL19/RPS23/RPL31/RPS4X/RPL5/RPL35A/RPL37/RPS17/RPS16/RPL26/RPL35/RPL10A/RPS14/RPL6/RPLP1/RPS3A/RPS11/EIF3B/RPL24/RPS27/RPL13/RPS25/RPL39/RP…
R-HSA-72737	Cap-dependent Translation Initiation	115	0.828088	2.16181	0.00105597	0.0114013	0.00754727	2980	tags=79%, list=10%, signal=71%	6132/26986/6129/3646/6173/3921/6222/6229/6147/6188/6206/9349/200916/6204/6187/6201/6233/6168/6175/6227/8667/6139/6193/6223/6169/6133/6142/6130/116832/6124/6161/6155/6157/6156/6194/9045/8664/6141/6136/23521/6224/6181/6158/6143/6228/6160/6191/6125/6165/6167/6218/6217/6154/11224/4736/6208/6128/6176/6189/6205/8662/6152/6232/6137/6230/6170/25873/6159/6122/6209/1968/6171/6144/6138/1975/6235/1978/8894/6…	RPL8/PABPC1/RPL7/EIF3E/RPL36A/RPSA/RPS18/RPS24/RPL23A/RPS3/RPS12/RPL23/RPL22L1/RPS10/RPS2/RPS7/RPS27A/RPL37A/RPLP0/RPS21/EIF3H/RPL17/RPS5/RPS19/RPL38/RPL9/RPL18A/RPL7A/RPL39L/RPL4/RPL32/RPL27/RPL27A/RPL30/RPS6/RPL14/EIF3D/RPL18/RPL12/RPL13A/RPS20/RPLP2/RPL28/RPL19/RPS23/RPL31/RPS4X/RPL5/RPL35A/RPL37/RPS17/RPS16/RPL26/RPL35/RPL10A/RPS14/RPL6/RPLP1/RPS3A/RPS11/EIF3B/RPL24/RPS27/RPL13/RPS25/RPL39/RP…
R-HSA-168273	Influenza Viral RNA Transcription and Replication	129	0.778608	2.04456	0.00105597	0.0114013	0.00754727	4123	tags=78%, list=14%, signal=68%	6132/6129/6173/3921/6222/6229/6147/6188/6206/9349/200916/6204/6187/6201/6233/6168/6175/6227/6139/6193/6223/6169/6133/6142/6130/116832/6124/6161/6155/6157/6156/6194/9045/6141/6136/23521/6224/6181/6158/6143/6228/6160/6191/6125/6165/6167/6218/6217/6154/11224/4736/6208/6128/6176/6189/6205/6152/6232/6137/5437/23636/6230/23225/6170/25873/6159/6122/79023/6209/6171/79902/6144/3843/6138/23511/6235/8480/23…	RPL8/RPL7/RPL36A/RPSA/RPS18/RPS24/RPL23A/RPS3/RPS12/RPL23/RPL22L1/RPS10/RPS2/RPS7/RPS27A/RPL37A/RPLP0/RPS21/RPL17/RPS5/RPS19/RPL38/RPL9/RPL18A/RPL7A/RPL39L/RPL4/RPL32/RPL27/RPL27A/RPL30/RPS6/RPL14/RPL18/RPL12/RPL13A/RPS20/RPLP2/RPL28/RPL19/RPS23/RPL31/RPS4X/RPL5/RPL35A/RPL37/RPS17/RPS16/RPL26/RPL35/RPL10A/RPS14/RPL6/RPLP1/RPS3A/RPS11/RPL24/RPS27/RPL13/POLR2H/NUP62/RPS25/NUP210/RPL39/RPL36/RPL29/R…
R-HSA-69239	Synthesis of DNA	119	0.637115	1.66647	0.00105708	0.0114013	0.00754727	6613	tags=64%, list=23%, signal=50%	11065/81620/23594/4172/4173/990/4171/9837/8318/6233/4175/5984/4176/890/5424/898/4174/4998/2237/6502/51434/5557/3978/10197/7324/7321/9978/4999/1017/5111/6117/5558/7311/1763/29945/64785/84515/51659/84296/996/23649/64682/5422/5982/9134/5710/5981/51529/8697/10714/56655/5717/5705/5691/54107/8881/51433/5000/10213/5985/5682/5693/5427/5685/6118/5709/5719/5692/7979/5983/5707/5704/9491/5001/6500/246184	UBE2C/CDT1/ORC6/MCM3/MCM4/CDC6/MCM2/GINS1/CDC45/RPS27A/MCM6/RFC4/MCM7/CCNA2/POLD1/CCNE1/MCM5/ORC1/FEN1/SKP2/ANAPC7/PRIM1/LIG1/PSME3/UBE2E1/UBE2D1/RBX1/ORC2/CDK2/PCNA/RPA1/PRIM2/UBA52/DNA2/ANAPC4/GINS3/MCM8/GINS2/GINS4/CDC27/POLA2/ANAPC1/POLA1/RFC2/CCNE2/PSMD4/RFC1/ANAPC11/CDC23/POLD3/POLE4/PSMD11/PSMC5/PSMB3/POLE3/CDC16/ANAPC5/ORC4/PSMD14/RFC5/PSMA1/PSMB5/POLE2/PSMA4/RPA2/PSMD3/PSMD13/PSMB4/SEM1/…
R-HSA-2559583	Cellular Senescence	128	0.586705	1.53911	0.0010582	0.0114013	0.00754727	8681	tags=72%, list=30%, signal=51%	3159/11065/23466/4001/6233/1869/1019/2146/890/10919/1021/898/8091/1871/84733/51434/22955/57332/50488/4361/7324/7321/8535/7157/4194/1017/7311/5598/29945/65057/1912/9448/23512/996/64682/1031/4683/23523/57634/9134/6667/5601/5928/8726/51529/8697/5594/5595/6045/1432/3576/8881/8550/51433/2077/1032/1029/7867/23043/1911/472/5931/4343/6197/10111/26523/7027/7013/23135/1870/1030/246184/5925/7295/79813/5970/…	HMGA1/UBE2C/CBX6/LMNB1/RPS27A/E2F1/CDK4/EZH2/CCNA2/EHMT2/CDK6/CCNE1/HMGA2/E2F3/CBX2/ANAPC7/SCMH1/CBX8/MINK1/MRE11/UBE2E1/UBE2D1/CBX4/TP53/MDM4/CDK2/UBA52/MAPK7/ANAPC4/ACD/PHC2/MAP4K4/SUZ12/CDC27/ANAPC1/CDKN2C/NBN/CABIN1/EP400/CCNE2/SP1/MAPK9/RBBP4/EED/ANAPC11/CDC23/MAPK1/MAPK3/RNF2/MAPK14/CXCL8/CDC16/MAPKAPK5/ANAPC5/ERF/CDKN2D/CDKN2A/MAPKAPK3/TNIK/PHC1/ATM/RBBP7/MOV10/RPS6KA3/RAD50/AGO1/TFDP1/TER…
R-HSA-69306	DNA Replication	127	0.648304	1.70127	0.00105932	0.0114013	0.00754727	6613	tags=65%, list=23%, signal=51%	11065/81620/23594/4172/4173/990/4171/9837/8318/6233/4175/1869/5984/4176/51053/890/55388/5424/898/1871/4174/4998/2237/10926/6502/51434/5557/3978/10197/7324/7321/9978/4999/1017/5111/6117/5558/7311/8317/1763/29945/64785/84515/51659/84296/996/23649/64682/5422/5982/9134/5710/5981/51529/8697/10714/56655/5717/5705/5691/54107/8881/51433/5000/10213/5985/5682/5693/5427/5685/6118/5709/5719/5692/7979/5983/57…	UBE2C/CDT1/ORC6/MCM3/MCM4/CDC6/MCM2/GINS1/CDC45/RPS27A/MCM6/E2F1/RFC4/MCM7/GMNN/CCNA2/MCM10/POLD1/CCNE1/E2F3/MCM5/ORC1/FEN1/DBF4/SKP2/ANAPC7/PRIM1/LIG1/PSME3/UBE2E1/UBE2D1/RBX1/ORC2/CDK2/PCNA/RPA1/PRIM2/UBA52/CDC7/DNA2/ANAPC4/GINS3/MCM8/GINS2/GINS4/CDC27/POLA2/ANAPC1/POLA1/RFC2/CCNE2/PSMD4/RFC1/ANAPC11/CDC23/POLD3/POLE4/PSMD11/PSMC5/PSMB3/POLE3/CDC16/ANAPC5/ORC4/PSMD14/RFC5/PSMA1/PSMB5/POLE2/PSMA…
R-HSA-2500257	Resolution of Sister Chromatid Cohesion	126	0.692438	1.81388	0.00106157	0.0114013	0.00754727	4551	tags=61%, list=16%, signal=52%	991/332/9212/891/5347/9133/11004/1058/79019/983/83540/701/1063/113130/10403/11130/699/55143/79172/55920/22919/5905/220134/57405/64946/147841/5885/81930/9735/4085/6232/10382/151246/10376/79023/91687/54908/5518/79902/5501/9126/1062/80776/348235/8655/348995/55166/57122/3619/84790/1778/79980/151648/1781/51143/64105/55055/9184/5528/100527963/80152/23421/54821/57551/81929/7846/9793/3796/11243/84617/230…	CDC20/BIRC5/AURKB/CCNB1/PLK1/CCNB2/KIF2C/CENPA/CENPM/CDK1/NUF2/BUB1B/CENPF/CDCA5/NDC80/ZWINT/BUB1/CDCA8/CENPO/RCC2/MAPRE1/RANGAP1/SKA1/SPC25/CENPH/SPC24/RAD21/KIF18A/KNTC1/MAD2L1/RPS27/TUBB4A/SGO2/TUBA1B/NUP37/CENPL/SPDL1/PPP2R1A/NUP85/PPP1CC/SMC3/CENPE/B9D2/SKA2/DYNLL1/NUP43/CENPQ/NUP107/INCENP/TUBA1C/DYNC1H1/DSN1/SGO1/DYNC1I2/DYNC1LI1/CENPK/ZWILCH/BUB3/PPP2R5D/PMF1-BGLAP/CENPT/ITGB3BP/ERCC6L/TA…
R-HSA-162909	Host Interactions of HIV factors	126	0.604294	1.58299	0.00106157	0.0114013	0.00754727	9015	tags=72%, list=31%, signal=50%	3159/10053/4869/6233/5905/5901/293/3837/55690/23636/6921/23225/1104/163/79023/5478/79902/23511/10197/8480/5902/23165/348995/57122/9978/7175/55706/9688/7311/9631/5879/51606/8086/1173/8945/5710/81929/129401/8815/7514/9972/3055/5717/5705/5691/23279/55746/10213/8021/8905/5682/161/5693/130340/5685/4927/10762/5709/5719/5692/904/7979/5707/5704/9491/5062/6500/6396/9883/5903/4928/5689/162/9818/23198/5708/…	HMGA1/AP1M2/NPM1/RPS27A/RANGAP1/RAN/SLC25A6/KPNB1/PACS1/NUP62/ELOC/NUP210/RCC1/AP2B1/NUP37/PPIA/NUP85/NUP188/PSME3/RAE1/RANBP1/NUP205/NUP43/NUP107/RBX1/TPR/NDC1/NUP93/UBA52/NUP155/RAC1/ATP6V1H/AAAS/AP2M1/BTRC/PSMD4/SEH1L/NUP35/BANF1/XPO1/NUP153/HCK/PSMD11/PSMC5/PSMB3/NUP160/NUP133/PSMD14/NUP214/AP1S2/PSMA1/AP2A2/PSMB5/AP1S3/PSMA4/NUP88/NUP50/PSMD3/PSMD13/PSMB4/CCNT1/SEM1/PSMD1/PSMC4/PSMF1/PAK2/SK…
R-HSA-69618	Mitotic Spindle Checkpoint	112	0.706385	1.83532	0.00106496	0.0114013	0.00754727	4670	tags=66%, list=16%, signal=56%	991/332/11065/9212/5347/11004/1058/79019/83540/701/1063/10403/11130/699/55143/79172/55920/22919/5905/220134/57405/64946/147841/81930/9735/4085/6232/151246/51434/79023/91687/54908/5518/79902/5501/1062/7324/7321/80776/348235/8655/348995/55166/57122/3619/1778/79980/151648/1781/29945/51143/64105/55055/9184/5528/100527963/996/80152/64682/23421/54821/57551/81929/9793/51529/8697/3796/11243/7514/23279/55…	CDC20/BIRC5/UBE2C/AURKB/PLK1/KIF2C/CENPA/CENPM/NUF2/BUB1B/CENPF/NDC80/ZWINT/BUB1/CDCA8/CENPO/RCC2/MAPRE1/RANGAP1/SKA1/SPC25/CENPH/SPC24/KIF18A/KNTC1/MAD2L1/RPS27/SGO2/ANAPC7/NUP37/CENPL/SPDL1/PPP2R1A/NUP85/PPP1CC/CENPE/UBE2E1/UBE2D1/B9D2/SKA2/DYNLL1/NUP43/CENPQ/NUP107/INCENP/DYNC1H1/DSN1/SGO1/DYNC1I2/ANAPC4/DYNC1LI1/CENPK/ZWILCH/BUB3/PPP2R5D/PMF1-BGLAP/CDC27/CENPT/ANAPC1/ITGB3BP/ERCC6L/TAOK1/SEH1…
R-HSA-927802	Nonsense-Mediated Decay (NMD)	112	0.805556	2.09298	0.00106496	0.0114013	0.00754727	2685	tags=75%, list=9%, signal=68%	6132/26986/6129/6173/3921/6222/6229/6147/6188/6206/9349/200916/6204/6187/6201/6233/6168/6175/6227/6139/6193/6223/6169/6133/6142/6130/116832/6124/6161/6155/6157/6156/6194/9045/6141/6136/23521/6224/6181/6158/6143/6228/6160/6191/6125/6165/6167/6218/6217/6154/11224/4736/6208/6128/6176/6189/6205/6152/23381/56006/6232/6137/6230/22916/6170/25873/6159/6122/6209/5518/6171/22794/6144/6138/6235/9775/6234/62…	RPL8/PABPC1/RPL7/RPL36A/RPSA/RPS18/RPS24/RPL23A/RPS3/RPS12/RPL23/RPL22L1/RPS10/RPS2/RPS7/RPS27A/RPL37A/RPLP0/RPS21/RPL17/RPS5/RPS19/RPL38/RPL9/RPL18A/RPL7A/RPL39L/RPL4/RPL32/RPL27/RPL27A/RPL30/RPS6/RPL14/RPL18/RPL12/RPL13A/RPS20/RPLP2/RPL28/RPL19/RPS23/RPL31/RPS4X/RPL5/RPL35A/RPL37/RPS17/RPS16/RPL26/RPL35/RPL10A/RPS14/RPL6/RPLP1/RPS3A/RPS11/RPL24/SMG5/SMG9/RPS27/RPL13/RPS25/NCBP2/RPL39/RPL36/RPL2…
R-HSA-975957	Nonsense Mediated Decay (NMD) enhanced by the Exon Junction Complex (EJC)	112	0.805556	2.09298	0.00106496	0.0114013	0.00754727	2685	tags=75%, list=9%, signal=68%	6132/26986/6129/6173/3921/6222/6229/6147/6188/6206/9349/200916/6204/6187/6201/6233/6168/6175/6227/6139/6193/6223/6169/6133/6142/6130/116832/6124/6161/6155/6157/6156/6194/9045/6141/6136/23521/6224/6181/6158/6143/6228/6160/6191/6125/6165/6167/6218/6217/6154/11224/4736/6208/6128/6176/6189/6205/6152/23381/56006/6232/6137/6230/22916/6170/25873/6159/6122/6209/5518/6171/22794/6144/6138/6235/9775/6234/62…	RPL8/PABPC1/RPL7/RPL36A/RPSA/RPS18/RPS24/RPL23A/RPS3/RPS12/RPL23/RPL22L1/RPS10/RPS2/RPS7/RPS27A/RPL37A/RPLP0/RPS21/RPL17/RPS5/RPS19/RPL38/RPL9/RPL18A/RPL7A/RPL39L/RPL4/RPL32/RPL27/RPL27A/RPL30/RPS6/RPL14/RPL18/RPL12/RPL13A/RPS20/RPLP2/RPL28/RPL19/RPS23/RPL31/RPS4X/RPL5/RPL35A/RPL37/RPS17/RPS16/RPL26/RPL35/RPL10A/RPS14/RPL6/RPLP1/RPS3A/RPS11/RPL24/SMG5/SMG9/RPS27/RPL13/RPS25/NCBP2/RPL39/RPL36/RPL2…
R-HSA-1799339	SRP-dependent cotranslational protein targeting to membrane	109	0.815081	2.11296	0.0010661	0.0114013	0.00754727	3309	tags=76%, list=11%, signal=68%	6132/6129/6173/3921/6222/6229/6147/6188/6206/9349/200916/6204/6187/6201/6233/6168/6175/6227/6139/6193/6223/6169/6133/6142/6130/116832/6124/6161/6155/6157/6156/6194/9045/6141/6136/23521/6224/6181/6158/6143/6228/6160/6191/6125/6165/6167/6218/6217/6154/11224/4736/6208/6128/6176/6189/6205/6152/6232/6137/6230/6170/25873/6159/6122/6209/6171/6144/6138/6235/6746/6234/6203/6134/7311/6210/6164/23478/23480/…	RPL8/RPL7/RPL36A/RPSA/RPS18/RPS24/RPL23A/RPS3/RPS12/RPL23/RPL22L1/RPS10/RPS2/RPS7/RPS27A/RPL37A/RPLP0/RPS21/RPL17/RPS5/RPS19/RPL38/RPL9/RPL18A/RPL7A/RPL39L/RPL4/RPL32/RPL27/RPL27A/RPL30/RPS6/RPL14/RPL18/RPL12/RPL13A/RPS20/RPLP2/RPL28/RPL19/RPS23/RPL31/RPS4X/RPL5/RPL35A/RPL37/RPS17/RPS16/RPL26/RPL35/RPL10A/RPS14/RPL6/RPLP1/RPS3A/RPS11/RPL24/RPS27/RPL13/RPS25/RPL39/RPL36/RPL29/RPL3/RPS15/RPL41/RPL2…
R-HSA-72706	GTP hydrolysis and joining of the 60S ribosomal subunit	108	0.84121	2.17987	0.00106838	0.0114013	0.00754727	3173	tags=82%, list=11%, signal=74%	6132/6129/3646/6173/3921/6222/6229/6147/6188/6206/9349/200916/6204/6187/6201/6233/6168/6175/6227/8667/6139/6193/6223/6169/6133/6142/6130/116832/6124/6161/6155/6157/6156/6194/9045/8664/6141/6136/23521/6224/6181/6158/6143/6228/6160/6191/6125/6165/6167/6218/6217/6154/11224/4736/6208/6128/6176/6189/6205/8662/6152/6232/6137/6230/6170/25873/6159/6122/6209/1968/6171/6144/6138/1975/6235/8894/6234/6203/19…	RPL8/RPL7/EIF3E/RPL36A/RPSA/RPS18/RPS24/RPL23A/RPS3/RPS12/RPL23/RPL22L1/RPS10/RPS2/RPS7/RPS27A/RPL37A/RPLP0/RPS21/EIF3H/RPL17/RPS5/RPS19/RPL38/RPL9/RPL18A/RPL7A/RPL39L/RPL4/RPL32/RPL27/RPL27A/RPL30/RPS6/RPL14/EIF3D/RPL18/RPL12/RPL13A/RPS20/RPLP2/RPL28/RPL19/RPS23/RPL31/RPS4X/RPL5/RPL35A/RPL37/RPS17/RPS16/RPL26/RPL35/RPL10A/RPS14/RPL6/RPLP1/RPS3A/RPS11/EIF3B/RPL24/RPS27/RPL13/RPS25/RPL39/RPL36/RPL…
R-HSA-5696398	Nucleotide Excision Repair	107	0.643133	1.6638	0.00107296	0.0114013	0.00754727	8368	tags=78%, list=29%, signal=55%	6233/5984/64708/5424/5437/1022/3150/6613/10445/3978/86/7329/8607/9978/57461/10987/5111/6117/7311/2071/142/125476/9557/10401/5433/5436/2965/5982/5440/8533/2068/2067/3980/5981/4798/5439/10714/56655/6612/60/7334/6917/27339/54107/10980/91603/5431/8450/29844/10038/8554/5985/79913/10450/93973/5427/6118/5438/1642/83444/1069/7336/7507/5983/283899/2033/2873/50813/8178/10920/54617/7528/9318/54891/8451/2967…	RPS27A/RFC4/COPS7B/POLD1/POLR2H/CDK7/HMGN1/SUMO2/MCRS1/LIG1/ACTL6A/UBE2I/RUVBL1/RBX1/ISY1/COPS5/PCNA/RPA1/UBA52/ERCC3/PARP1/INO80C/CHD1L/PIAS3/POLR2D/POLR2G/GTF2H1/RFC2/POLR2K/COPS3/ERCC2/ERCC1/LIG3/RFC1/NFRKB/POLR2J/POLD3/POLE4/SUMO3/ACTB/UBE2N/TCEA1/PRPF19/POLE3/COPS6/ZNF830/POLR2B/CUL4B/TFPT/PARP2/PIAS1/RFC5/ACTR5/PPIE/ACTR8/POLE2/RPA2/POLR2I/DDB1/INO80B/CETN2/UBE2V2/XPA/RFC3/INO80E/EP300/GPS1…
R-HSA-2408522	Selenoamino acid metabolism	106	0.730161	1.88983	0.00107296	0.0114013	0.00754727	3235	tags=76%, list=11%, signal=68%	6132/6129/6173/3921/6222/6229/9521/6147/6188/6206/9349/200916/6204/6187/6201/6233/6168/6175/6227/6139/6193/6223/6169/6133/6142/6130/116832/6124/6161/6155/6157/6156/6194/9045/6141/6136/23521/6224/6181/6158/6143/6228/6160/6191/6125/6165/6167/6218/6217/6154/11224/4736/6208/6128/6176/6189/6205/6152/6232/6137/6230/6170/25873/6159/6122/6209/6171/6144/6138/6235/6234/6203/6134/7311/6210/6164/6135/9061/19…	RPL8/RPL7/RPL36A/RPSA/RPS18/RPS24/EEF1E1/RPL23A/RPS3/RPS12/RPL23/RPL22L1/RPS10/RPS2/RPS7/RPS27A/RPL37A/RPLP0/RPS21/RPL17/RPS5/RPS19/RPL38/RPL9/RPL18A/RPL7A/RPL39L/RPL4/RPL32/RPL27/RPL27A/RPL30/RPS6/RPL14/RPL18/RPL12/RPL13A/RPS20/RPLP2/RPL28/RPL19/RPS23/RPL31/RPS4X/RPL5/RPL35A/RPL37/RPS17/RPS16/RPL26/RPL35/RPL10A/RPS14/RPL6/RPLP1/RPS3A/RPS11/RPL24/RPS27/RPL13/RPS25/RPL39/RPL36/RPL29/RPL3/RPS15/RPL…
R-HSA-156827	L13a-mediated translational silencing of Ceruloplasmin expression	107	0.842208	2.17881	0.00107296	0.0114013	0.00754727	3173	tags=83%, list=11%, signal=74%	6132/26986/6129/3646/6173/3921/6222/6229/6147/6188/6206/9349/200916/6204/6187/6201/6233/6168/6175/6227/8667/6139/6193/6223/6169/6133/6142/6130/116832/6124/6161/6155/6157/6156/6194/9045/8664/6141/6136/23521/6224/6181/6158/6143/6228/6160/6191/6125/6165/6167/6218/6217/6154/11224/4736/6208/6128/6176/6189/6205/8662/6152/6232/6137/6230/6170/25873/6159/6122/6209/1968/6171/6144/6138/1975/6235/8894/6234/6…	RPL8/PABPC1/RPL7/EIF3E/RPL36A/RPSA/RPS18/RPS24/RPL23A/RPS3/RPS12/RPL23/RPL22L1/RPS10/RPS2/RPS7/RPS27A/RPL37A/RPLP0/RPS21/EIF3H/RPL17/RPS5/RPS19/RPL38/RPL9/RPL18A/RPL7A/RPL39L/RPL4/RPL32/RPL27/RPL27A/RPL30/RPS6/RPL14/EIF3D/RPL18/RPL12/RPL13A/RPS20/RPLP2/RPL28/RPL19/RPS23/RPL31/RPS4X/RPL5/RPL35A/RPL37/RPS17/RPS16/RPL26/RPL35/RPL10A/RPS14/RPL6/RPLP1/RPS3A/RPS11/EIF3B/RPL24/RPS27/RPL13/RPS25/RPL39/RP…
R-HSA-3371556	Cellular response to heat stress	88	0.648204	1.6508	0.00107875	0.0114013	0.00754727	6902	tags=75%, list=24%, signal=57%	3297/26353/3326/1410/23636/2288/3310/23225/79023/3304/79902/27000/23511/91582/8480/7266/23165/348995/1915/10808/57122/7175/9531/55706/9688/6117/9631/3308/9532/51182/10728/51501/3303/8086/81929/7531/129401/5594/5595/3320/259217/10049/9972/3281/57805/23279/55746/545/3312/818/8021/57521/6782/84335/472/4927/6118/10762/64223/3337/2033/6767/6396/9883/573/5903	HSF1/HSPB8/HSP90AB1/CRYAB/NUP62/FKBP4/HSPA6/NUP210/NUP37/HSPA1B/NUP85/DNAJC2/NUP188/RPS19BP1/RAE1/DNAJC7/NUP205/NUP43/EEF1A1/HSPH1/NUP107/TPR/BAG3/NDC1/NUP93/RPA1/NUP155/HSPA4/BAG2/HSPA14/PTGES3/HIKESHI/HSPA1A/AAAS/SEH1L/YWHAE/NUP35/MAPK1/MAPK3/HSP90AA1/HSPA12A/DNAJB6/NUP153/HSBP1/CCAR2/NUP160/NUP133/ATR/HSPA8/CAMK2G/NUP214/RPTOR/HSPA13/AKT1S1/ATM/NUP88/RPA2/NUP50/MLST8/DNAJB1/EP300/ST13/SEC13/PO…
R-HSA-6811434	COPI-dependent Golgi-to-ER retrograde traffic	99	0.631701	1.6222	0.00107991	0.0114013	0.00754727	7912	tags=67%, list=27%, signal=49%	23423/113220/10112/11004/3833/9493/29127/146909/3832/24137/81930/3797/10382/10376/9585/90990/1062/147700/64837/55738/3799/56992/10945/84790/377/63908/53407/662/7846/4905/22818/3796/84617/8729/26958/11015/54732/347733/10381/55083/3831/7277/10383/11316/23046/381/1315/372/8774/3835/51594/64147/55605/1314/60561/22820/547/9276/81876/7280/11127/26286/5861/84364/375/23303	TMED3/KIF12/KIF20A/KIF2C/KIFC1/KIF23/RACGAP1/KIF18B/KIF11/KIF4A/KIF18A/KIF3C/TUBB4A/TUBA1B/KIF20B/KIFC2/CENPE/KLC3/KLC2/ARFGAP1/KIF5B/KIF15/KDELR1/TUBA1C/ARF3/NAPB/STX18/BNIP1/TUBA1A/NSF/COPZ1/KIF2A/TUBB6/GBF1/COPG2/KDELR3/TMED9/TUBB2B/TUBB3/KIF26B/KLC1/TUBA4A/TUBB4B/COPE/KIF21B/ARF5/COPB1/ARCN1/NAPG/KIF22/NBAS/KIF9/KIF21A/COPA/RINT1/COPG1/KIF1A/COPB2/RAB1B/TUBB2A/KIF3A/ARFGAP3/RAB1A/ARFGAP2/ARF1…
R-HSA-5620912	Anchoring of the basal body to the plasma membrane	95	0.672844	1.72203	0.00108108	0.0114013	0.00754727	7628	tags=81%, list=26%, signal=60%	5347/983/4751/9814/1454/22919/22994/203068/79867/10382/7283/5518/51259/93323/1453/22897/84902/80776/8655/8636/8481/10540/23354/115106/1778/11190/1781/9657/8766/10733/54801/85302/91147/11064/4957/57787/7846/9793/7531/55835/80184/7532/79441/3320/27077/1639/54903/57545/26005/55722/5108/55559/121441/7277/10121/10383/55125/55755/55142/117177/1069/95681/261734/10806/54820/4867/9662/23332/5048/79598/841…	PLK1/CDK1/NEK2/SFI1/CSNK1E/MAPRE1/CEP131/TUBB/TCTN2/TUBB4A/TUBG1/PPP2R1A/TMEM216/HAUS8/CSNK1D/CEP164/CEP89/B9D2/DYNLL1/SSNA1/OFD1/DCTN2/HAUS5/HAUS1/DYNC1H1/CEP250/DYNC1I2/IQCB1/RAB11A/PLK4/HAUS6/FBF1/TMEM67/CNTRL/ODF2/MARK4/TUBA1A/CKAP5/YWHAE/CENPJ/CEP290/YWHAG/HAUS3/HSP90AA1/B9D1/DCTN1/MKS1/CC2D2A/C2CD3/CEP72/PCM1/HAUS7/NEDD1/TUBA4A/ACTR1A/TUBB4B/CEP192/CDK5RAP2/HAUS2/RAB3IP/CETN2/CEP41/NPHP4/SD…
R-HSA-72306	tRNA processing	100	0.653165	1.67848	0.00108108	0.0114013	0.00754727	8960	tags=88%, list=31%, signal=61%	283989/54517/10785/5901/29894/55687/55621/23636/4234/23225/51605/10898/54913/79023/79902/90353/23511/80324/55039/8480/23165/81605/348995/57122/7175/55706/9688/115708/51002/80746/10940/9631/84705/11260/10556/63892/1653/8086/10248/81929/51504/129401/283742/79691/51367/9972/112858/54482/134637/24140/23279/55746/81890/10557/79042/54974/54802/54901/8021/127253/1478/4927/10762/60528/339487/10799/79074/…	TSEN54/PUS7/WDR4/RAN/CPSF1/TRMU/TRMT1/NUP62/METTL1/NUP210/TRMT6/CPSF4/RPP25/NUP37/NUP85/CTU1/NUP188/PUS1/TRMT12/RAE1/NUP205/URM1/NUP43/NUP107/TPR/NDC1/NUP93/TRMT61A/TPRKB/TSEN2/POP1/NUP155/GTPBP3/XPOT/RPP30/THADA/DDX1/AAAS/POP7/SEH1L/TRMT112/NUP35/FAM98B/QTRT2/POP5/NUP153/TP53RK/TRMT13/ADAT2/FTSJ1/NUP160/NUP133/QTRT1/RPP38/TSEN34/THG1L/TRIT1/CDKAL1/NUP214/TYW3/CSTF2/NUP88/NUP50/ELAC2/ZBTB8OS/RPP4…
R-HSA-72689	Formation of a pool of free 40S subunits	97	0.848337	2.17604	0.00108108	0.0114013	0.00754727	3173	tags=86%, list=11%, signal=77%	6132/6129/3646/6173/3921/6222/6229/6147/6188/6206/9349/200916/6204/6187/6201/6233/6168/6175/6227/8667/6139/6193/6223/6169/6133/6142/6130/116832/6124/6161/6155/6157/6156/6194/9045/8664/6141/6136/23521/6224/6181/6158/6143/6228/6160/6191/6125/6165/6167/6218/6217/6154/11224/4736/6208/6128/6176/6189/6205/8662/6152/6232/6137/6230/6170/25873/6159/6122/6209/6171/6144/6138/6235/6234/6203/6134/7311/6210/61…	RPL8/RPL7/EIF3E/RPL36A/RPSA/RPS18/RPS24/RPL23A/RPS3/RPS12/RPL23/RPL22L1/RPS10/RPS2/RPS7/RPS27A/RPL37A/RPLP0/RPS21/EIF3H/RPL17/RPS5/RPS19/RPL38/RPL9/RPL18A/RPL7A/RPL39L/RPL4/RPL32/RPL27/RPL27A/RPL30/RPS6/RPL14/EIF3D/RPL18/RPL12/RPL13A/RPS20/RPLP2/RPL28/RPL19/RPS23/RPL31/RPS4X/RPL5/RPL35A/RPL37/RPS17/RPS16/RPL26/RPL35/RPL10A/RPS14/RPL6/RPLP1/RPS3A/RPS11/EIF3B/RPL24/RPS27/RPL13/RPS25/RPL39/RPL36/RPL…
R-HSA-5693538	Homology Directed Repair	101	0.653192	1.67855	0.00108342	0.0114013	0.00754727	6116	tags=67%, list=21%, signal=53%	6233/1111/5984/5888/890/146956/83695/5424/9156/116028/10635/2237/7468/6613/7516/641/7329/4361/51720/672/580/1017/5111/6117/5892/7311/7517/1763/25/11073/5810/142/197342/5883/5982/4683/51548/10721/2067/3980/5981/9025/7158/10714/56655/80198/8914/7334/54107/84142/54962/545/9656/6047/51588/10038/5893/5985/5889/472/5932/5427/23514/6118/7336/10111/5983/9577	RPS27A/CHEK1/RFC4/RAD51/CCNA2/EME1/RHNO1/POLD1/EXO1/RMI2/RAD51AP1/FEN1/NSD2/SUMO2/XRCC2/BLM/UBE2I/MRE11/UIMC1/BRCA1/BARD1/CDK2/PCNA/RPA1/RAD51D/UBA52/XRCC3/DNA2/ABL1/TOPBP1/RAD1/PARP1/EME2/RAD9A/RFC2/NBN/SIRT6/POLQ/ERCC1/LIG3/RFC1/RNF8/TP53BP1/POLD3/POLE4/MUS81/TIMELESS/UBE2N/POLE3/ABRAXAS1/TIPIN/ATR/MDC1/RNF4/PIAS4/PARP2/RAD52/RFC5/RAD51C/ATM/RBBP8/POLE2/SPIDR/RPA2/UBE2V2/RAD50/RFC3/BABAM2
R-HSA-212165	Epigenetic regulation of gene expression	86	0.67511	1.71643	0.00108342	0.0114013	0.00754727	6313	tags=77%, list=22%, signal=60%	2648/79101/1788/1107/2146/11335/10919/3066/26147/5437/29128/1022/10849/3720/10514/30834/57504/9533/3065/5252/1786/11176/1789/22823/6996/200424/9188/29115/2071/121536/7913/23512/51082/2965/4641/5440/6908/1108/2068/79595/7270/5928/8726/9031/23451/84172/9219/60/23309/51742/7343/54815/9112/57459/6839/9015/64426/8932/5931/53615/9014/221830/9013/2033/25942/8467	KAT2A/TAF1D/DNMT3A/CHD3/EZH2/CBX3/EHMT2/HDAC2/PHF19/POLR2H/UHRF1/CDK7/CD3EAP/JARID2/MYBBP1A/ZNRD1/MTA3/POLR1C/HDAC1/PHF1/DNMT1/BAZ2A/DNMT3B/MTF2/TDG/TET3/DDX21/SAP30BP/ERCC3/AEBP2/DEK/SUZ12/POLR1D/GTF2H1/MYO1C/POLR2K/TBP/CHD4/ERCC2/SAP130/TTF1/RBBP4/EED/BAZ1B/SF3B1/POLR1B/MTA2/ACTB/SIN3B/ARID4B/UBTF/GATAD2A/MTA1/GATAD2B/SUV39H1/TAF1A/SUDS3/MBD2/RBBP7/MBD3/TAF1B/TWISTNB/TAF1C/EP300/SIN3A/SMARCA5
R-HSA-2565942	Regulation of PLK1 Activity at G2/M Transition	86	0.685305	1.74235	0.00108342	0.0114013	0.00754727	7050	tags=78%, list=24%, signal=59%	891/5347/9133/983/4751/6233/9814/1454/22919/22994/203068/10382/7283/5518/6790/93323/1453/22897/8655/8636/8481/10540/23354/115106/1778/7311/11190/1781/10733/54801/11064/4957/8945/7846/9793/7531/55835/80184/7532/79441/3320/1639/79866/55722/5108/4659/55559/121441/7277/10121/10383/55125/55755/55142/10133/1069/95681/10806/54820/6500/9662/23332/5048/23291/84131/5116/9738	CCNB1/PLK1/CCNB2/CDK1/NEK2/RPS27A/SFI1/CSNK1E/MAPRE1/CEP131/TUBB/TUBB4A/TUBG1/PPP2R1A/AURKA/HAUS8/CSNK1D/CEP164/DYNLL1/SSNA1/OFD1/DCTN2/HAUS5/HAUS1/DYNC1H1/UBA52/CEP250/DYNC1I2/PLK4/HAUS6/CNTRL/ODF2/BTRC/TUBA1A/CKAP5/YWHAE/CENPJ/CEP290/YWHAG/HAUS3/HSP90AA1/DCTN1/BORA/CEP72/PCM1/PPP1R12A/HAUS7/NEDD1/TUBA4A/ACTR1A/TUBB4B/CEP192/CDK5RAP2/HAUS2/OPTN/CETN2/CEP41/SDCCAG8/NDE1/SKP1/CEP135/CLASP1/PAFAH1B…
R-HSA-156902	Peptide chain elongation	86	0.886241	2.25322	0.00108342	0.0114013	0.00754727	2685	tags=90%, list=9%, signal=82%	6132/6129/6173/3921/6222/6229/6147/6188/6206/9349/200916/6204/6187/6201/6233/6168/6175/6227/6139/6193/6223/6169/6133/6142/6130/116832/6124/6161/6155/6157/6156/6194/9045/6141/6136/23521/6224/6181/6158/6143/6228/6160/6191/6125/6165/6167/6218/6217/6154/11224/4736/6208/6128/6176/6189/6205/6152/6232/6137/6230/6170/25873/6159/6122/6209/6171/6144/6138/6235/6234/6203/1915/6134/7311/6210/6164/6135	RPL8/RPL7/RPL36A/RPSA/RPS18/RPS24/RPL23A/RPS3/RPS12/RPL23/RPL22L1/RPS10/RPS2/RPS7/RPS27A/RPL37A/RPLP0/RPS21/RPL17/RPS5/RPS19/RPL38/RPL9/RPL18A/RPL7A/RPL39L/RPL4/RPL32/RPL27/RPL27A/RPL30/RPS6/RPL14/RPL18/RPL12/RPL13A/RPS20/RPLP2/RPL28/RPL19/RPS23/RPL31/RPS4X/RPL5/RPL35A/RPL37/RPS17/RPS16/RPL26/RPL35/RPL10A/RPS14/RPL6/RPLP1/RPS3A/RPS11/RPL24/RPS27/RPL13/RPS25/RPL39/RPL36/RPL29/RPL3/RPS15/RPL41/RPL2…
R-HSA-192823	Viral mRNA Translation	86	0.885571	2.25151	0.00108342	0.0114013	0.00754727	2685	tags=88%, list=9%, signal=80%	6132/6129/6173/3921/6222/6229/6147/6188/6206/9349/200916/6204/6187/6201/6233/6168/6175/6227/6139/6193/6223/6169/6133/6142/6130/116832/6124/6161/6155/6157/6156/6194/9045/6141/6136/23521/6224/6181/6158/6143/6228/6160/6191/6125/6165/6167/6218/6217/6154/11224/4736/6208/6128/6176/6189/6205/6152/6232/6137/6230/6170/25873/6159/6122/6209/6171/6144/6138/6235/6234/6203/6134/7311/6210/6164/6135	RPL8/RPL7/RPL36A/RPSA/RPS18/RPS24/RPL23A/RPS3/RPS12/RPL23/RPL22L1/RPS10/RPS2/RPS7/RPS27A/RPL37A/RPLP0/RPS21/RPL17/RPS5/RPS19/RPL38/RPL9/RPL18A/RPL7A/RPL39L/RPL4/RPL32/RPL27/RPL27A/RPL30/RPS6/RPL14/RPL18/RPL12/RPL13A/RPS20/RPLP2/RPL28/RPL19/RPS23/RPL31/RPS4X/RPL5/RPL35A/RPL37/RPS17/RPS16/RPL26/RPL35/RPL10A/RPS14/RPL6/RPLP1/RPS3A/RPS11/RPL24/RPS27/RPL13/RPS25/RPL39/RPL36/RPL29/RPL3/RPS15/RPL41/RPL2…
R-HSA-69052	Switching of origins to a post-replicative state	90	0.614283	1.56286	0.0010846	0.0114013	0.00754727	9178	tags=73%, list=32%, signal=50%	11065/81620/23594/4172/4173/990/4171/6233/4175/4176/890/898/4174/4998/6502/51434/10197/7324/7321/9978/4999/1017/7311/29945/84515/996/64682/9134/5710/51529/8697/5717/5705/5691/8881/51433/5000/10213/5682/5693/5685/5709/5719/5692/7979/5707/5704/9491/5001/6500/246184/5689/23198/5708/5714/5716/5694/51343/7316/5686/5711/23595/5718/25906/119504/5715	UBE2C/CDT1/ORC6/MCM3/MCM4/CDC6/MCM2/RPS27A/MCM6/MCM7/CCNA2/CCNE1/MCM5/ORC1/SKP2/ANAPC7/PSME3/UBE2E1/UBE2D1/RBX1/ORC2/CDK2/UBA52/ANAPC4/MCM8/CDC27/ANAPC1/CCNE2/PSMD4/ANAPC11/CDC23/PSMD11/PSMC5/PSMB3/CDC16/ANAPC5/ORC4/PSMD14/PSMA1/PSMB5/PSMA4/PSMD3/PSMD13/PSMB4/SEM1/PSMD1/PSMC4/PSMF1/ORC5/SKP1/CDC26/PSMB1/PSME4/PSMD2/PSMD8/PSMD10/PSMB6/FZR1/UBC/PSMA5/PSMD5/ORC3/PSMD12/ANAPC15/ANAPC16/PSMD9
R-HSA-156842	Eukaryotic Translation Elongation	90	0.872873	2.22077	0.0010846	0.0114013	0.00754727	2685	tags=88%, list=9%, signal=80%	6132/6129/6173/3921/6222/6229/6147/6188/6206/9349/200916/6204/6187/6201/6233/6168/6175/6227/6139/6193/6223/6169/6133/6142/6130/116832/6124/6161/6155/6157/6156/6194/9045/6141/6136/23521/6224/6181/6158/6143/6228/6160/6191/6125/1936/1933/6165/6167/6218/6217/6154/11224/4736/6208/6128/6176/6189/6205/6152/6232/6137/6230/6170/25873/6159/6122/6209/6171/6144/6138/6235/6234/6203/1915/6134/7311/6210/6164/61…	RPL8/RPL7/RPL36A/RPSA/RPS18/RPS24/RPL23A/RPS3/RPS12/RPL23/RPL22L1/RPS10/RPS2/RPS7/RPS27A/RPL37A/RPLP0/RPS21/RPL17/RPS5/RPS19/RPL38/RPL9/RPL18A/RPL7A/RPL39L/RPL4/RPL32/RPL27/RPL27A/RPL30/RPS6/RPL14/RPL18/RPL12/RPL13A/RPS20/RPLP2/RPL28/RPL19/RPS23/RPL31/RPS4X/RPL5/EEF1D/EEF1B2/RPL35A/RPL37/RPS17/RPS16/RPL26/RPL35/RPL10A/RPS14/RPL6/RPLP1/RPS3A/RPS11/RPL24/RPS27/RPL13/RPS25/RPL39/RPL36/RPL29/RPL3/RPS…
R-HSA-2408557	Selenocysteine synthesis	89	0.871195	2.21527	0.0010846	0.0114013	0.00754727	2685	tags=85%, list=9%, signal=78%	6132/6129/6173/3921/6222/6229/6147/6188/6206/9349/200916/6204/6187/6201/6233/6168/6175/6227/6139/6193/6223/6169/6133/6142/6130/116832/6124/6161/6155/6157/6156/6194/9045/6141/6136/23521/6224/6181/6158/6143/6228/6160/6191/6125/6165/6167/6218/6217/6154/11224/4736/6208/6128/6176/6189/6205/6152/6232/6137/6230/6170/25873/6159/6122/6209/6171/6144/6138/6235/6234/6203/6134/7311/6210/6164/6135	RPL8/RPL7/RPL36A/RPSA/RPS18/RPS24/RPL23A/RPS3/RPS12/RPL23/RPL22L1/RPS10/RPS2/RPS7/RPS27A/RPL37A/RPLP0/RPS21/RPL17/RPS5/RPS19/RPL38/RPL9/RPL18A/RPL7A/RPL39L/RPL4/RPL32/RPL27/RPL27A/RPL30/RPS6/RPL14/RPL18/RPL12/RPL13A/RPS20/RPLP2/RPL28/RPL19/RPS23/RPL31/RPS4X/RPL5/RPL35A/RPL37/RPS17/RPS16/RPL26/RPL35/RPL10A/RPS14/RPL6/RPLP1/RPS3A/RPS11/RPL24/RPS27/RPL13/RPS25/RPL39/RPL36/RPL29/RPL3/RPS15/RPL41/RPL2…
R-HSA-72764	Eukaryotic Translation Termination	90	0.864965	2.20065	0.0010846	0.0114013	0.00754727	2685	tags=84%, list=9%, signal=77%	6132/6129/6173/3921/6222/6229/6147/6188/6206/9349/200916/6204/6187/6201/6233/6168/6175/6227/6139/6193/6223/6169/6133/6142/6130/116832/6124/6161/6155/6157/6156/6194/9045/6141/6136/23521/6224/6181/6158/6143/6228/6160/6191/6125/6165/6167/6218/6217/6154/11224/4736/6208/6128/6176/6189/6205/6152/6232/6137/6230/6170/25873/6159/6122/6209/6171/6144/6138/6235/6234/6203/6134/7311/6210/6164/6135	RPL8/RPL7/RPL36A/RPSA/RPS18/RPS24/RPL23A/RPS3/RPS12/RPL23/RPL22L1/RPS10/RPS2/RPS7/RPS27A/RPL37A/RPLP0/RPS21/RPL17/RPS5/RPS19/RPL38/RPL9/RPL18A/RPL7A/RPL39L/RPL4/RPL32/RPL27/RPL27A/RPL30/RPS6/RPL14/RPL18/RPL12/RPL13A/RPS20/RPLP2/RPL28/RPL19/RPS23/RPL31/RPS4X/RPL5/RPL35A/RPL37/RPS17/RPS16/RPL26/RPL35/RPL10A/RPS14/RPL6/RPLP1/RPS3A/RPS11/RPL24/RPS27/RPL13/RPS25/RPL39/RPL36/RPL29/RPL3/RPS15/RPL41/RPL2…
R-HSA-141424	Amplification of signal from the kinetochores	96	0.709854	1.81709	0.00108578	0.0114013	0.00754727	4551	tags=66%, list=16%, signal=56%	991/332/9212/5347/11004/1058/79019/83540/701/1063/10403/11130/699/55143/79172/55920/22919/5905/220134/57405/64946/147841/81930/9735/4085/6232/151246/79023/91687/54908/5518/79902/5501/1062/80776/348235/8655/348995/55166/57122/3619/1778/79980/151648/1781/51143/64105/55055/9184/5528/100527963/80152/23421/54821/57551/81929/9793/3796/11243/7514/23279/55746/79682	CDC20/BIRC5/AURKB/PLK1/KIF2C/CENPA/CENPM/NUF2/BUB1B/CENPF/NDC80/ZWINT/BUB1/CDCA8/CENPO/RCC2/MAPRE1/RANGAP1/SKA1/SPC25/CENPH/SPC24/KIF18A/KNTC1/MAD2L1/RPS27/SGO2/NUP37/CENPL/SPDL1/PPP2R1A/NUP85/PPP1CC/CENPE/B9D2/SKA2/DYNLL1/NUP43/CENPQ/NUP107/INCENP/DYNC1H1/DSN1/SGO1/DYNC1I2/DYNC1LI1/CENPK/ZWILCH/BUB3/PPP2R5D/PMF1-BGLAP/CENPT/ITGB3BP/ERCC6L/TAOK1/SEH1L/CKAP5/KIF2A/PMF1/XPO1/NUP160/NUP133/CENPU
R-HSA-141444	Amplification of signal from unattached kinetochores via a MAD2 inhibitory signal	96	0.709854	1.81709	0.00108578	0.0114013	0.00754727	4551	tags=66%, list=16%, signal=56%	991/332/9212/5347/11004/1058/79019/83540/701/1063/10403/11130/699/55143/79172/55920/22919/5905/220134/57405/64946/147841/81930/9735/4085/6232/151246/79023/91687/54908/5518/79902/5501/1062/80776/348235/8655/348995/55166/57122/3619/1778/79980/151648/1781/51143/64105/55055/9184/5528/100527963/80152/23421/54821/57551/81929/9793/3796/11243/7514/23279/55746/79682	CDC20/BIRC5/AURKB/PLK1/KIF2C/CENPA/CENPM/NUF2/BUB1B/CENPF/NDC80/ZWINT/BUB1/CDCA8/CENPO/RCC2/MAPRE1/RANGAP1/SKA1/SPC25/CENPH/SPC24/KIF18A/KNTC1/MAD2L1/RPS27/SGO2/NUP37/CENPL/SPDL1/PPP2R1A/NUP85/PPP1CC/CENPE/B9D2/SKA2/DYNLL1/NUP43/CENPQ/NUP107/INCENP/DYNC1H1/DSN1/SGO1/DYNC1I2/DYNC1LI1/CENPK/ZWILCH/BUB3/PPP2R5D/PMF1-BGLAP/CENPT/ITGB3BP/ERCC6L/TAOK1/SEH1L/CKAP5/KIF2A/PMF1/XPO1/NUP160/NUP133/CENPU
R-HSA-5693567	HDR through Homologous Recombination (HRR) or Single Strand Annealing (SSA)	96	0.645938	1.65347	0.00108578	0.0114013	0.00754727	6990	tags=70%, list=24%, signal=53%	6233/1111/5984/5888/890/146956/83695/5424/9156/116028/10635/7468/6613/7516/641/7329/4361/51720/672/580/1017/5111/6117/5892/7311/7517/1763/25/11073/5810/197342/5883/5982/4683/51548/2067/5981/9025/7158/10714/56655/80198/8914/7334/54107/84142/54962/545/9656/6047/51588/5893/5985/5889/472/5932/5427/23514/6118/7336/10111/5983/9577/63967/79728/7486/29086	RPS27A/CHEK1/RFC4/RAD51/CCNA2/EME1/RHNO1/POLD1/EXO1/RMI2/RAD51AP1/NSD2/SUMO2/XRCC2/BLM/UBE2I/MRE11/UIMC1/BRCA1/BARD1/CDK2/PCNA/RPA1/RAD51D/UBA52/XRCC3/DNA2/ABL1/TOPBP1/RAD1/EME2/RAD9A/RFC2/NBN/SIRT6/ERCC1/RFC1/RNF8/TP53BP1/POLD3/POLE4/MUS81/TIMELESS/UBE2N/POLE3/ABRAXAS1/TIPIN/ATR/MDC1/RNF4/PIAS4/RAD52/RFC5/RAD51C/ATM/RBBP8/POLE2/SPIDR/RPA2/UBE2V2/RAD50/RFC3/BABAM2/CLSPN/PALB2/WRN/BABAM1
R-HSA-6804756	Regulation of TP53 Activity through Phosphorylation	92	0.631316	1.60886	0.00108696	0.0114013	0.00754727	8692	tags=77%, list=30%, signal=54%	9212/22974/5563/6233/1111/5984/890/83695/9156/116028/1457/6790/6749/641/1460/4361/7157/6880/4194/672/580/1017/6117/8851/7311/8445/1763/11073/5810/6878/5883/11198/5982/83860/6874/6908/4683/6879/8148/6882/6873/11200/112858/1432/6877/8550/5564/545/1459/5985/472/5932/6881/6118/10111/5983/1263/5571/7486/6883/6875/80010/26155/9891/6872/1020/7156/7316/5884/5600/5562	AURKB/TPX2/PRKAA2/RPS27A/CHEK1/RFC4/CCNA2/RHNO1/EXO1/RMI2/CSNK2A1/AURKA/SSRP1/BLM/CSNK2B/MRE11/TP53/TAF9/MDM4/BRCA1/BARD1/CDK2/RPA1/CDK5R1/UBA52/DYRK2/DNA2/TOPBP1/RAD1/TAF6/RAD9A/SUPT16H/RFC2/TAF3/TAF4/TBP/NBN/TAF7/TAF15/TAF11/TAF2/CHEK2/TP53RK/MAPK14/TAF5/MAPKAPK5/PRKAB1/ATR/CSNK2A2/RFC5/ATM/RBBP8/TAF10/RPA2/RAD50/RFC3/PLK3/PRKAG1/WRN/TAF12/TAF4B/RMI1/NOC2L/NUAK1/TAF1/CDK5/TOP3A/UBC/RAD17/MAPK11…
R-HSA-380320	Recruitment of NuMA to mitotic centrosomes	92	0.680996	1.73547	0.00108696	0.0114013	0.00754727	7637	tags=78%, list=26%, signal=58%	5347/983/4751/9814/653784/1454/22919/22994/203068/10382/10376/7283/5518/80097/93323/1453/22897/8655/27175/8636/8481/440145/10540/23354/84790/115106/1778/11190/1781/10733/54801/11064/4957/7846/9793/7531/55835/80184/85378/7532/79441/3320/84617/1639/55722/5108/347733/10381/10844/55559/121441/7277/10121/10383/55125/55755/55142/1069/95681/29922/10806/54820/9662/23332/5048/84131/5116/9738/7280/7840/492…	PLK1/CDK1/NEK2/SFI1/MZT2A/CSNK1E/MAPRE1/CEP131/TUBB/TUBB4A/TUBA1B/TUBG1/PPP2R1A/MZT2B/HAUS8/CSNK1D/CEP164/DYNLL1/TUBG2/SSNA1/OFD1/MZT1/DCTN2/HAUS5/TUBA1C/HAUS1/DYNC1H1/CEP250/DYNC1I2/PLK4/HAUS6/CNTRL/ODF2/TUBA1A/CKAP5/YWHAE/CENPJ/CEP290/TUBGCP6/YWHAG/HAUS3/HSP90AA1/TUBB6/DCTN1/CEP72/PCM1/TUBB2B/TUBB3/TUBGCP2/HAUS7/NEDD1/TUBA4A/ACTR1A/TUBB4B/CEP192/CDK5RAP2/HAUS2/CETN2/CEP41/NME7/SDCCAG8/NDE1/CEP1…
R-HSA-975956	Nonsense Mediated Decay (NMD) independent of the Exon Junction Complex (EJC)	92	0.865823	2.20649	0.00108696	0.0114013	0.00754727	2685	tags=85%, list=9%, signal=77%	6132/26986/6129/6173/3921/6222/6229/6147/6188/6206/9349/200916/6204/6187/6201/6233/6168/6175/6227/6139/6193/6223/6169/6133/6142/6130/116832/6124/6161/6155/6157/6156/6194/9045/6141/6136/23521/6224/6181/6158/6143/6228/6160/6191/6125/6165/6167/6218/6217/6154/11224/4736/6208/6128/6176/6189/6205/6152/6232/6137/6230/22916/6170/25873/6159/6122/6209/6171/6144/6138/6235/6234/6203/6134/7311/6210/6164/6135	RPL8/PABPC1/RPL7/RPL36A/RPSA/RPS18/RPS24/RPL23A/RPS3/RPS12/RPL23/RPL22L1/RPS10/RPS2/RPS7/RPS27A/RPL37A/RPLP0/RPS21/RPL17/RPS5/RPS19/RPL38/RPL9/RPL18A/RPL7A/RPL39L/RPL4/RPL32/RPL27/RPL27A/RPL30/RPS6/RPL14/RPL18/RPL12/RPL13A/RPS20/RPLP2/RPL28/RPL19/RPS23/RPL31/RPS4X/RPL5/RPL35A/RPL37/RPS17/RPS16/RPL26/RPL35/RPL10A/RPS14/RPL6/RPLP1/RPS3A/RPS11/RPL24/RPS27/RPL13/RPS25/NCBP2/RPL39/RPL36/RPL29/RPL3/RPS…
R-HSA-5696399	Global Genome Nucleotide Excision Repair (GG-NER)	83	0.650222	1.64261	0.00108932	0.0114013	0.00754727	8368	tags=80%, list=29%, signal=57%	6233/5984/64708/5424/1022/6613/10445/3978/86/7329/8607/9978/10987/5111/6117/7311/2071/142/125476/9557/10401/2965/5982/8533/2068/2067/3980/5981/4798/10714/56655/6612/60/7334/54107/10980/8450/29844/10038/8554/5985/79913/93973/5427/6118/1642/83444/1069/7336/7507/5983/283899/2873/50813/10920/54617/7528/9318/54891/8451/2967/4331/54778/7316/7341/2966	RPS27A/RFC4/COPS7B/POLD1/CDK7/SUMO2/MCRS1/LIG1/ACTL6A/UBE2I/RUVBL1/RBX1/COPS5/PCNA/RPA1/UBA52/ERCC3/PARP1/INO80C/CHD1L/PIAS3/GTF2H1/RFC2/COPS3/ERCC2/ERCC1/LIG3/RFC1/NFRKB/POLD3/POLE4/SUMO3/ACTB/UBE2N/POLE3/COPS6/CUL4B/TFPT/PARP2/PIAS1/RFC5/ACTR5/ACTR8/POLE2/RPA2/DDB1/INO80B/CETN2/UBE2V2/XPA/RFC3/INO80E/GPS1/COPS7A/COPS8/INO80/YY1/COPS2/INO80D/CUL4A/GTF2H3/MNAT1/RNF111/UBC/SUMO1/GTF2H2
R-HSA-72202	Transport of Mature Transcript to Cytoplasm	83	0.695814	1.75779	0.00108932	0.0114013	0.00754727	6908	tags=81%, list=24%, signal=62%	10212/10189/29894/23636/29107/22916/8563/23225/10898/79023/79902/22794/84271/23511/9984/7919/9775/8480/23165/11338/348995/57122/26097/7175/10921/6428/55706/9688/9631/79228/6427/8189/51692/6426/84324/8086/8683/81929/129401/7884/10482/6432/84321/9877/9295/81608/9972/199746/65109/9939/23279/80145/55746/6431/8021/57187/55339/4927/10762/4686/4116/10569/6396/9883/55110/5903/9785	DDX39A/ALYREF/CPSF1/NUP62/NXT1/NCBP2/THOC5/NUP210/CPSF4/NUP37/NUP85/CASC3/POLDIP3/NUP188/THOC1/DDX39B/EIF4A3/RAE1/NUP205/U2AF2/NUP43/NUP107/CHTOP/TPR/RNPS1/SRSF3/NDC1/NUP93/NUP155/THOC6/SRSF2/SYMPK/CPSF3/SRSF1/SARNP/AAAS/SRSF9/SEH1L/NUP35/SLBP/NXF1/SRSF7/THOC3/ZC3H11A/SRSF11/FIP1L1/NUP153/U2AF1L4/UPF3B/RBM8A/NUP160/THOC7/NUP133/SRSF6/NUP214/THOC2/WDR33/NUP88/NUP50/NCBP1/MAGOH/SLU7/SEC13/POM121/MA…
R-HSA-674695	RNA Polymerase II Pre-transcription Events	81	0.635589	1.60304	0.0010917	0.0114013	0.00754727	8442	tags=74%, list=29%, signal=53%	7936/5437/1022/6921/22916/7469/6749/6880/25920/6829/2071/5433/4300/5436/6878/11198/2965/83860/6874/5440/6908/2068/6879/8148/6882/51497/6873/5439/6827/6917/6877/6830/5431/2963/55677/905/6881/2962/5438/904/2961/4686/8178/9150/2960/6883/6875/54623/2958/123169/2967/79577/4331/4298/23168/6872/80349/5441/2966/55840	NELFE/POLR2H/CDK7/ELOC/NCBP2/NELFA/SSRP1/TAF9/NELFB/SUPT5H/ERCC3/POLR2D/MLLT3/POLR2G/TAF6/SUPT16H/GTF2H1/TAF3/TAF4/POLR2K/TBP/ERCC2/TAF7/TAF15/TAF11/NELFCD/TAF2/POLR2J/SUPT4H1/TCEA1/TAF5/SUPT6H/POLR2B/GTF2F2/IWS1/CCNT2/TAF10/GTF2F1/POLR2I/CCNT1/GTF2E2/NCBP1/ELL/CTDP1/GTF2E1/TAF12/TAF4B/PAF1/GTF2A2/LEO1/GTF2H3/CDC73/MNAT1/MLLT1/RTF1/TAF1/WDR61/POLR2L/GTF2H2/EAF2
R-HSA-68875	Mitotic Prophase	80	0.662546	1.66829	0.00109529	0.0114013	0.00754727	7660	tags=81%, list=26%, signal=60%	891/5347/9133/983/4001/23636/23225/29781/221496/79023/5518/79902/6418/23511/8480/23165/348995/23399/57122/7175/55706/9688/387893/9631/5578/10051/54892/4000/84930/8086/81929/129401/23310/8815/5594/5595/9972/26003/10783/7444/23279/55746/7443/10592/8021/2801/23592/4927/10762/7112/5515/10776/2029/6396/9883/5925/5862/5903/81876/4928/9818/5861/55844/4926/8548	CCNB1/PLK1/CCNB2/CDK1/LMNB1/NUP62/NUP210/NCAPH2/LEMD2/NUP37/PPP2R1A/NUP85/SET/NUP188/RAE1/NUP205/NUP43/CTDNEP1/NUP107/TPR/NDC1/NUP93/KMT5A/NUP155/PRKCA/SMC4/NCAPG2/LMNA/MASTL/AAAS/SEH1L/NUP35/NCAPD3/BANF1/MAPK1/MAPK3/NUP153/GORASP2/NEK6/VRK2/NUP160/NUP133/VRK1/SMC2/NUP214/GOLGA2/LEMD3/NUP88/NUP50/TMPO/PPP2CA/ARPP19/ENSA/SEC13/POM121/RB1/RAB2A/RANBP2/RAB1B/NUP98/NUP58/RAB1A/PPP2R2D/NUMA1/BLZF1
R-HSA-6781827	Transcription-Coupled Nucleotide Excision Repair (TC-NER)	75	0.629169	1.5716	0.00109529	0.0114013	0.00754727	9237	tags=80%, list=32%, signal=55%	6233/5984/64708/5424/5437/1022/3150/3978/9978/57461/10987/5111/6117/7311/2071/5433/5436/2965/5982/5440/8533/2068/2067/3980/5981/5439/10714/56655/6917/27339/54107/10980/91603/5431/8450/5985/10450/5427/6118/5438/1642/7507/5983/2033/2873/50813/8178/10920/9318/8451/2967/4331/56949/5441/7316/2966/9716/51138/5425/1161	RPS27A/RFC4/COPS7B/POLD1/POLR2H/CDK7/HMGN1/LIG1/RBX1/ISY1/COPS5/PCNA/RPA1/UBA52/ERCC3/POLR2D/POLR2G/GTF2H1/RFC2/POLR2K/COPS3/ERCC2/ERCC1/LIG3/RFC1/POLR2J/POLD3/POLE4/TCEA1/PRPF19/POLE3/COPS6/ZNF830/POLR2B/CUL4B/RFC5/PPIE/POLE2/RPA2/POLR2I/DDB1/XPA/RFC3/EP300/GPS1/COPS7A/ELL/COPS8/COPS2/CUL4A/GTF2H3/MNAT1/XAB2/POLR2L/UBC/GTF2H2/AQR/COPS4/POLD2/ERCC8
R-HSA-380270	Recruitment of mitotic centrosome proteins and complexes	80	0.684693	1.72406	0.00109529	0.0114013	0.00754727	7050	tags=79%, list=24%, signal=60%	5347/983/4751/9814/653784/1454/22919/22994/203068/10382/7283/5518/80097/93323/1453/22897/8655/27175/8636/8481/440145/10540/23354/115106/1778/11190/1781/10733/54801/11064/4957/7846/9793/7531/55835/80184/85378/7532/79441/3320/1639/55722/5108/10844/55559/121441/7277/10121/10383/55125/55755/55142/1069/95681/29922/10806/54820/9662/23332/5048/84131/5116/9738	PLK1/CDK1/NEK2/SFI1/MZT2A/CSNK1E/MAPRE1/CEP131/TUBB/TUBB4A/TUBG1/PPP2R1A/MZT2B/HAUS8/CSNK1D/CEP164/DYNLL1/TUBG2/SSNA1/OFD1/MZT1/DCTN2/HAUS5/HAUS1/DYNC1H1/CEP250/DYNC1I2/PLK4/HAUS6/CNTRL/ODF2/TUBA1A/CKAP5/YWHAE/CENPJ/CEP290/TUBGCP6/YWHAG/HAUS3/HSP90AA1/DCTN1/CEP72/PCM1/TUBGCP2/HAUS7/NEDD1/TUBA4A/ACTR1A/TUBB4B/CEP192/CDK5RAP2/HAUS2/CETN2/CEP41/NME7/SDCCAG8/NDE1/CEP135/CLASP1/PAFAH1B1/CEP78/PCNT/CCP…
R-HSA-380287	Centrosome maturation	80	0.684693	1.72406	0.00109529	0.0114013	0.00754727	7050	tags=79%, list=24%, signal=60%	5347/983/4751/9814/653784/1454/22919/22994/203068/10382/7283/5518/80097/93323/1453/22897/8655/27175/8636/8481/440145/10540/23354/115106/1778/11190/1781/10733/54801/11064/4957/7846/9793/7531/55835/80184/85378/7532/79441/3320/1639/55722/5108/10844/55559/121441/7277/10121/10383/55125/55755/55142/1069/95681/29922/10806/54820/9662/23332/5048/84131/5116/9738	PLK1/CDK1/NEK2/SFI1/MZT2A/CSNK1E/MAPRE1/CEP131/TUBB/TUBB4A/TUBG1/PPP2R1A/MZT2B/HAUS8/CSNK1D/CEP164/DYNLL1/TUBG2/SSNA1/OFD1/MZT1/DCTN2/HAUS5/HAUS1/DYNC1H1/CEP250/DYNC1I2/PLK4/HAUS6/CNTRL/ODF2/TUBA1A/CKAP5/YWHAE/CENPJ/CEP290/TUBGCP6/YWHAG/HAUS3/HSP90AA1/DCTN1/CEP72/PCM1/TUBGCP2/HAUS7/NEDD1/TUBA4A/ACTR1A/TUBB4B/CEP192/CDK5RAP2/HAUS2/CETN2/CEP41/NME7/SDCCAG8/NDE1/CEP135/CLASP1/PAFAH1B1/CEP78/PCNT/CCP…
R-HSA-159236	Transport of Mature mRNA derived from an Intron-Containing Transcript	74	0.700812	1.74651	0.00109649	0.0114013	0.00754727	7396	tags=84%, list=25%, signal=63%	10212/10189/23636/29107/22916/8563/23225/79023/79902/22794/84271/23511/9984/7919/9775/8480/23165/11338/348995/57122/26097/7175/10921/6428/55706/9688/9631/79228/6427/6426/84324/8086/8683/81929/129401/10482/6432/84321/9877/9295/9972/199746/65109/9939/23279/80145/55746/6431/8021/57187/4927/10762/4686/4116/10569/6396/9883/55110/5903/9785/4928/9818	DDX39A/ALYREF/NUP62/NXT1/NCBP2/THOC5/NUP210/NUP37/NUP85/CASC3/POLDIP3/NUP188/THOC1/DDX39B/EIF4A3/RAE1/NUP205/U2AF2/NUP43/NUP107/CHTOP/TPR/RNPS1/SRSF3/NDC1/NUP93/NUP155/THOC6/SRSF2/SRSF1/SARNP/AAAS/SRSF9/SEH1L/NUP35/NXF1/SRSF7/THOC3/ZC3H11A/SRSF11/NUP153/U2AF1L4/UPF3B/RBM8A/NUP160/THOC7/NUP133/SRSF6/NUP214/THOC2/NUP88/NUP50/NCBP1/MAGOH/SLU7/SEC13/POM121/MAGOHB/RANBP2/DHX38/NUP98/NUP58
R-HSA-211000	Gene Silencing by RNA	74	0.633825	1.57957	0.00109649	0.0114013	0.00754727	8681	tags=74%, list=30%, signal=52%	57510/27161/5901/5437/23636/23225/79023/79902/29102/23511/8480/23165/348995/7247/57122/7175/143689/55706/9688/9631/6895/5433/5436/8575/5440/8086/81929/129401/3320/54487/5439/201164/9972/4603/23279/55746/5431/11022/8021/4927/5438/10762/26523/7257/6396/9883/5903/4928/9818/10526/144233/5441/53371/113802/23112	XPO5/AGO2/RAN/POLR2H/NUP62/NUP210/NUP37/NUP85/DROSHA/NUP188/RAE1/NUP205/NUP43/TSN/NUP107/TPR/PIWIL4/NDC1/NUP93/NUP155/TARBP2/POLR2D/POLR2G/PRKRA/POLR2K/AAAS/SEH1L/NUP35/HSP90AA1/DGCR8/POLR2J/PLD6/NUP153/MYBL1/NUP160/NUP133/POLR2B/TDRKH/NUP214/NUP88/POLR2I/NUP50/AGO1/TSNAX/SEC13/POM121/RANBP2/NUP98/NUP58/IPO8/BCDIN3D/POLR2L/NUP54/HENMT1/TNRC6B
R-HSA-3108214	SUMOylation of DNA damage response and repair proteins	76	0.674001	1.68493	0.00110011	0.0114013	0.00754727	8482	tags=87%, list=29%, signal=62%	5885/7703/51564/23636/286053/84733/23225/6613/79023/79902/22955/641/57332/23511/9126/7329/8480/23165/348995/8535/6996/57122/7175/672/55706/9688/6117/9631/142/1912/8086/81929/129401/9972/6045/6612/23279/55746/9656/51588/5371/5893/1029/8554/8021/1911/4927/10762/493861/1069/6396/9883/7518/5903/7486/4928/6015/23137/9818/79677/80012/9063/8243/7341/648/53371	RAD21/PCGF2/HDAC7/NUP62/NSMCE2/CBX2/NUP210/SUMO2/NUP37/NUP85/SCMH1/BLM/CBX8/NUP188/SMC3/UBE2I/RAE1/NUP205/NUP43/CBX4/TDG/NUP107/TPR/BRCA1/NDC1/NUP93/RPA1/NUP155/PARP1/PHC2/AAAS/SEH1L/NUP35/NUP153/RNF2/SUMO3/NUP160/NUP133/MDC1/PIAS4/PML/RAD52/CDKN2A/PIAS1/NUP214/PHC1/NUP88/NUP50/EID3/CETN2/SEC13/POM121/XRCC4/RANBP2/WRN/NUP98/RING1/SMC5/NUP58/SMC6/PHC3/PIAS2/SMC1A/SUMO1/BMI1/NUP54
R-HSA-8854518	AURKA Activation by TPX2	71	0.707856	1.75767	0.00110011	0.0114013	0.00754727	7050	tags=83%, list=24%, signal=63%	5347/983/22974/4751/9814/1454/22919/22994/203068/10382/3161/7283/5518/6790/93323/1453/22897/8655/8636/8481/10540/23354/115106/1778/11190/1781/10733/54801/11064/4957/7846/9793/7531/55835/80184/7532/79441/3320/1639/55722/5108/55559/121441/7277/10121/10383/55125/55755/55142/1069/95681/10806/54820/9662/23332/5048/84131/5116/9738	PLK1/CDK1/TPX2/NEK2/SFI1/CSNK1E/MAPRE1/CEP131/TUBB/TUBB4A/HMMR/TUBG1/PPP2R1A/AURKA/HAUS8/CSNK1D/CEP164/DYNLL1/SSNA1/OFD1/DCTN2/HAUS5/HAUS1/DYNC1H1/CEP250/DYNC1I2/PLK4/HAUS6/CNTRL/ODF2/TUBA1A/CKAP5/YWHAE/CENPJ/CEP290/YWHAG/HAUS3/HSP90AA1/DCTN1/CEP72/PCM1/HAUS7/NEDD1/TUBA4A/ACTR1A/TUBB4B/CEP192/CDK5RAP2/HAUS2/CETN2/CEP41/SDCCAG8/NDE1/CEP135/CLASP1/PAFAH1B1/CEP78/PCNT/CCP110
R-HSA-6807505	RNA polymerase II transcribes snRNA genes	73	0.637179	1.58313	0.00110011	0.0114013	0.00754727	8174	tags=77%, list=28%, signal=55%	55656/5437/1022/22916/55726/51593/6880/79035/55756/6829/5451/5433/5436/6878/7702/55197/5440/6908/6667/129685/6882/92105/64859/5439/6827/23248/6877/6621/65123/5431/2963/84524/905/25896/2962/5438/51585/23379/904/2961/6618/51808/4686/79664/6617/57508/8178/10302/2960/26173/54973/6619/2958/81556/5452/5441	INTS8/POLR2H/CDK7/NCBP2/INTS13/SRRT/TAF9/NABP2/INTS9/SUPT5H/POU2F1/POLR2D/POLR2G/TAF6/ZNF143/RPRD1A/POLR2K/TBP/SP1/TAF8/TAF11/INTS4/NABP1/POLR2J/SUPT4H1/RPRD2/TAF5/SNAPC4/INTS3/POLR2B/GTF2F2/ZC3H8/CCNT2/INTS7/GTF2F1/POLR2I/PCF11/ICE1/CCNT1/GTF2E2/SNAPC2/PHAX/NCBP1/ICE2/SNAPC1/INTS2/ELL/SNAPC5/GTF2E1/INTS1/INTS11/SNAPC3/GTF2A2/INTS14/POU2F2/POLR2L
R-HSA-167172	Transcription of the HIV genome	70	0.634527	1.57294	0.00110375	0.0114013	0.00754727	8368	tags=73%, list=29%, signal=52%	7936/5437/1022/6921/22916/7469/6749/6880/25920/6829/2071/8731/5433/5436/6878/11198/2965/83860/6874/5440/6908/2068/6879/8148/6882/51497/6873/5439/6827/6917/6877/5431/2963/905/6881/2962/5438/904/2961/4686/8178/9150/2960/6883/6875/2958/2967/4331/6872/5441/2966	NELFE/POLR2H/CDK7/ELOC/NCBP2/NELFA/SSRP1/TAF9/NELFB/SUPT5H/ERCC3/RNMT/POLR2D/POLR2G/TAF6/SUPT16H/GTF2H1/TAF3/TAF4/POLR2K/TBP/ERCC2/TAF7/TAF15/TAF11/NELFCD/TAF2/POLR2J/SUPT4H1/TCEA1/TAF5/POLR2B/GTF2F2/CCNT2/TAF10/GTF2F1/POLR2I/CCNT1/GTF2E2/NCBP1/ELL/CTDP1/GTF2E1/TAF12/TAF4B/GTF2A2/GTF2H3/MNAT1/TAF1/POLR2L/GTF2H2
R-HSA-3371453	Regulation of HSF1-mediated heat shock response	68	0.664139	1.63998	0.00111235	0.0114013	0.00754727	7396	tags=81%, list=25%, signal=60%	3297/23636/3310/23225/79023/3304/79902/27000/23511/91582/8480/7266/23165/348995/10808/57122/7175/9531/55706/9688/6117/9631/3308/9532/51182/51501/3303/8086/81929/7531/129401/5594/5595/259217/10049/9972/57805/23279/55746/545/3312/8021/6782/472/4927/6118/10762/3337/6767/6396/9883/573/5903/4928/9818	HSF1/NUP62/HSPA6/NUP210/NUP37/HSPA1B/NUP85/DNAJC2/NUP188/RPS19BP1/RAE1/DNAJC7/NUP205/NUP43/HSPH1/NUP107/TPR/BAG3/NDC1/NUP93/RPA1/NUP155/HSPA4/BAG2/HSPA14/HIKESHI/HSPA1A/AAAS/SEH1L/YWHAE/NUP35/MAPK1/MAPK3/HSPA12A/DNAJB6/NUP153/CCAR2/NUP160/NUP133/ATR/HSPA8/NUP214/HSPA13/ATM/NUP88/RPA2/NUP50/DNAJB1/ST13/SEC13/POM121/BAG1/RANBP2/NUP98/NUP58
R-HSA-380259	Loss of Nlp from mitotic centrosomes	68	0.703811	1.73795	0.00111235	0.0114013	0.00754727	7050	tags=82%, list=24%, signal=63%	5347/983/4751/9814/1454/22919/22994/203068/10382/7283/5518/93323/1453/22897/8655/8636/8481/10540/23354/115106/1778/11190/1781/10733/54801/11064/4957/7846/9793/7531/55835/80184/7532/79441/3320/1639/55722/5108/55559/121441/7277/10121/10383/55125/55755/55142/1069/95681/10806/54820/9662/23332/5048/84131/5116/9738	PLK1/CDK1/NEK2/SFI1/CSNK1E/MAPRE1/CEP131/TUBB/TUBB4A/TUBG1/PPP2R1A/HAUS8/CSNK1D/CEP164/DYNLL1/SSNA1/OFD1/DCTN2/HAUS5/HAUS1/DYNC1H1/CEP250/DYNC1I2/PLK4/HAUS6/CNTRL/ODF2/TUBA1A/CKAP5/YWHAE/CENPJ/CEP290/YWHAG/HAUS3/HSP90AA1/DCTN1/CEP72/PCM1/HAUS7/NEDD1/TUBA4A/ACTR1A/TUBB4B/CEP192/CDK5RAP2/HAUS2/CETN2/CEP41/SDCCAG8/NDE1/CEP135/CLASP1/PAFAH1B1/CEP78/PCNT/CCP110
R-HSA-380284	Loss of proteins required for interphase microtubule organization from the centrosome	68	0.703811	1.73795	0.00111235	0.0114013	0.00754727	7050	tags=82%, list=24%, signal=63%	5347/983/4751/9814/1454/22919/22994/203068/10382/7283/5518/93323/1453/22897/8655/8636/8481/10540/23354/115106/1778/11190/1781/10733/54801/11064/4957/7846/9793/7531/55835/80184/7532/79441/3320/1639/55722/5108/55559/121441/7277/10121/10383/55125/55755/55142/1069/95681/10806/54820/9662/23332/5048/84131/5116/9738	PLK1/CDK1/NEK2/SFI1/CSNK1E/MAPRE1/CEP131/TUBB/TUBB4A/TUBG1/PPP2R1A/HAUS8/CSNK1D/CEP164/DYNLL1/SSNA1/OFD1/DCTN2/HAUS5/HAUS1/DYNC1H1/CEP250/DYNC1I2/PLK4/HAUS6/CNTRL/ODF2/TUBA1A/CKAP5/YWHAE/CENPJ/CEP290/YWHAG/HAUS3/HSP90AA1/DCTN1/CEP72/PCM1/HAUS7/NEDD1/TUBA4A/ACTR1A/TUBB4B/CEP192/CDK5RAP2/HAUS2/CETN2/CEP41/SDCCAG8/NDE1/CEP135/CLASP1/PAFAH1B1/CEP78/PCNT/CCP110
R-HSA-8943724	Regulation of PTEN gene transcription	61	0.673782	1.65156	0.00111359	0.0114013	0.00754727	5701	tags=69%, list=20%, signal=55%	23466/84232/1107/2146/51564/3066/5468/84733/57504/22955/23028/57332/3065/8535/7157/1822/58528/389541/57167/1912/23512/10014/1108/5928/8726/5594/5595/64121/6045/9219/54815/8841/55004/9112/57459/10542/57521/1911/5931/1386/53615/64223	CBX6/MAF1/CHD3/EZH2/HDAC7/HDAC2/PPARG/CBX2/MTA3/SCMH1/KDM1A/CBX8/HDAC1/CBX4/TP53/ATN1/RRAGD/LAMTOR4/SALL4/PHC2/SUZ12/HDAC5/CHD4/RBBP4/EED/MAPK1/MAPK3/RRAGC/RNF2/MTA2/GATAD2A/HDAC3/LAMTOR1/MTA1/GATAD2B/LAMTOR5/RPTOR/PHC1/RBBP7/ATF2/MBD3/MLST8
R-HSA-6796648	TP53 Regulates Transcription of DNA Repair Genes	61	0.647234	1.58649	0.00111359	0.0114013	0.00754727	6526	tags=66%, list=22%, signal=51%	55215/1111/2177/7936/5437/1022/6921/7469/6749/4436/7157/672/5892/25920/6829/2071/5433/5436/11198/2965/5440/2068/51497/5439/6827/6917/51755/5431/545/2963/9656/905/472/2962/1386/5438/904/8621/8178/9150	FANCI/CHEK1/FANCD2/NELFE/POLR2H/CDK7/ELOC/NELFA/SSRP1/MSH2/TP53/BRCA1/RAD51D/NELFB/SUPT5H/ERCC3/POLR2D/POLR2G/SUPT16H/GTF2H1/POLR2K/ERCC2/NELFCD/POLR2J/SUPT4H1/TCEA1/CDK12/POLR2B/ATR/GTF2F2/MDC1/CCNT2/ATM/GTF2F1/ATF2/POLR2I/CCNT1/CDK13/ELL/CTDP1
R-HSA-5685942	HDR through Homologous Recombination (HRR)	65	0.647395	1.59492	0.00111359	0.0114013	0.00754727	6041	tags=65%, list=21%, signal=51%	6233/1111/5984/5888/146956/83695/5424/9156/116028/10635/7516/641/4361/672/580/5111/6117/5892/7311/7517/1763/11073/5810/197342/5883/5982/4683/5981/10714/56655/80198/54107/545/5985/5889/472/5932/5427/23514/6118/10111/5983	RPS27A/CHEK1/RFC4/RAD51/EME1/RHNO1/POLD1/EXO1/RMI2/RAD51AP1/XRCC2/BLM/MRE11/BRCA1/BARD1/PCNA/RPA1/RAD51D/UBA52/XRCC3/DNA2/TOPBP1/RAD1/EME2/RAD9A/RFC2/NBN/RFC1/POLD3/POLE4/MUS81/POLE3/ATR/RFC5/RAD51C/ATM/RBBP8/POLE2/SPIDR/RPA2/RAD50/RFC3
R-HSA-69473	G2/M DNA damage checkpoint	61	0.688072	1.68659	0.00111359	0.0114013	0.00754727	6990	tags=79%, list=24%, signal=60%	891/2810/983/7534/1111/5984/995/83695/9156/116028/10971/7468/641/7533/4361/7157/51720/672/580/6117/1763/11073/5810/5883/5982/4683/7531/9025/7532/11200/7158/7334/84142/545/9656/51588/7465/5985/472/5932/6118/7336/10111/5983/9577/7529/7486/29086	CCNB1/SFN/CDK1/YWHAZ/CHEK1/RFC4/CDC25C/RHNO1/EXO1/RMI2/YWHAQ/NSD2/BLM/YWHAH/MRE11/TP53/UIMC1/BRCA1/BARD1/RPA1/DNA2/TOPBP1/RAD1/RAD9A/RFC2/NBN/YWHAE/RNF8/YWHAG/CHEK2/TP53BP1/UBE2N/ABRAXAS1/ATR/MDC1/PIAS4/WEE1/RFC5/ATM/RBBP8/RPA2/UBE2V2/RAD50/RFC3/BABAM2/YWHAB/WRN/BABAM1
R-HSA-73856	RNA Polymerase II Transcription Termination	67	0.683026	1.68471	0.00111483	0.0114013	0.00754727	7444	tags=82%, list=26%, signal=61%	10212/6628/10189/29894/6635/22916/8563/10898/22794/84271/9984/7919/9775/6636/25888/6637/11338/26097/8106/10921/6428/79228/6427/8189/51692/134353/6426/84324/8683/6634/7884/6432/84321/9877/9295/81608/199746/65109/9939/80145/11051/6431/57187/55339/1478/79869/51585/4686/1479/4116/10569/55110/9785/10914/84967	DDX39A/SNRPB/ALYREF/CPSF1/SNRPE/NCBP2/THOC5/CPSF4/CASC3/POLDIP3/THOC1/DDX39B/EIF4A3/SNRPF/ZNF473/SNRPG/U2AF2/CHTOP/PABPN1/RNPS1/SRSF3/THOC6/SRSF2/SYMPK/CPSF3/LSM11/SRSF1/SARNP/SRSF9/SNRPD3/SLBP/SRSF7/THOC3/ZC3H11A/SRSF11/FIP1L1/U2AF1L4/UPF3B/RBM8A/THOC7/NUDT21/SRSF6/THOC2/WDR33/CSTF2/CPSF7/PCF11/NCBP1/CSTF3/MAGOH/SLU7/MAGOHB/DHX38/PAPOLA/LSM10
R-HSA-73886	Chromosome Maintenance	64	0.704689	1.73316	0.00111732	0.0114013	0.00754727	6313	tags=77%, list=22%, signal=60%	1058/79019/55355/4869/79172/5984/387103/64946/5424/1736/2237/11339/91687/5557/3978/55166/8607/55135/5111/6117/5558/54069/1763/65057/64105/55651/23649/80152/5422/5982/23421/10856/5928/5981/10714/56655/54107/79682/5985/2491/5427/55839/5931/6118/201254/5983/7013/55320/8467	CENPA/CENPM/HJURP/NPM1/CENPO/RFC4/CENPW/CENPH/POLD1/DKC1/FEN1/OIP5/CENPL/PRIM1/LIG1/CENPQ/RUVBL1/WRAP53/PCNA/RPA1/PRIM2/MIS18A/DNA2/ACD/CENPK/NHP2/POLA2/CENPT/POLA1/RFC2/ITGB3BP/RUVBL2/RBBP4/RFC1/POLD3/POLE4/POLE3/CENPU/RFC5/CENPI/POLE2/CENPN/RBBP7/RPA2/CENPX/RFC3/TERF1/MIS18BP1/SMARCA5
R-HSA-5693607	Processing of DNA double-strand break ends	64	0.652916	1.60583	0.00111732	0.0114013	0.00754727	6990	tags=72%, list=24%, signal=55%	6233/1111/5984/890/83695/9156/116028/7468/6613/641/7329/4361/51720/672/580/1017/6117/7311/1763/11073/5810/5883/5982/4683/51548/9025/7158/8914/7334/84142/54962/545/9656/6047/51588/5985/472/5932/6118/7336/10111/5983/9577/63967/7486/29086	RPS27A/CHEK1/RFC4/CCNA2/RHNO1/EXO1/RMI2/NSD2/SUMO2/BLM/UBE2I/MRE11/UIMC1/BRCA1/BARD1/CDK2/RPA1/UBA52/DNA2/TOPBP1/RAD1/RAD9A/RFC2/NBN/SIRT6/RNF8/TP53BP1/TIMELESS/UBE2N/ABRAXAS1/TIPIN/ATR/MDC1/RNF4/PIAS4/RFC5/ATM/RBBP8/RPA2/UBE2V2/RAD50/RFC3/BABAM2/CLSPN/WRN/BABAM1
R-HSA-112382	Formation of RNA Pol II elongation complex	58	0.634785	1.54584	0.00111857	0.0114013	0.00754727	9015	tags=78%, list=31%, signal=54%	7936/5437/1022/6921/22916/7469/6749/25920/6829/2071/5433/4300/5436/11198/2965/5440/2068/51497/5439/6827/6917/6830/5431/2963/55677/905/2962/5438/904/4686/8178/9150/54623/123169/2967/79577/4331/4298/23168/80349/5441/2966/55840/85403/6923	NELFE/POLR2H/CDK7/ELOC/NCBP2/NELFA/SSRP1/NELFB/SUPT5H/ERCC3/POLR2D/MLLT3/POLR2G/SUPT16H/GTF2H1/POLR2K/ERCC2/NELFCD/POLR2J/SUPT4H1/TCEA1/SUPT6H/POLR2B/GTF2F2/IWS1/CCNT2/GTF2F1/POLR2I/CCNT1/NCBP1/ELL/CTDP1/PAF1/LEO1/GTF2H3/CDC73/MNAT1/MLLT1/RTF1/WDR61/POLR2L/GTF2H2/EAF2/EAF1/ELOB
R-HSA-75955	RNA Polymerase II Transcription Elongation	58	0.634785	1.54584	0.00111857	0.0114013	0.00754727	9015	tags=78%, list=31%, signal=54%	7936/5437/1022/6921/22916/7469/6749/25920/6829/2071/5433/4300/5436/11198/2965/5440/2068/51497/5439/6827/6917/6830/5431/2963/55677/905/2962/5438/904/4686/8178/9150/54623/123169/2967/79577/4331/4298/23168/80349/5441/2966/55840/85403/6923	NELFE/POLR2H/CDK7/ELOC/NCBP2/NELFA/SSRP1/NELFB/SUPT5H/ERCC3/POLR2D/MLLT3/POLR2G/SUPT16H/GTF2H1/POLR2K/ERCC2/NELFCD/POLR2J/SUPT4H1/TCEA1/SUPT6H/POLR2B/GTF2F2/IWS1/CCNT2/GTF2F1/POLR2I/CCNT1/NCBP1/ELL/CTDP1/PAF1/LEO1/GTF2H3/CDC73/MNAT1/MLLT1/RTF1/WDR61/POLR2L/GTF2H2/EAF2/EAF1/ELOB
R-HSA-6790901	rRNA modification in the nucleus and cytosol	58	0.708344	1.72497	0.00111857	0.0114013	0.00754727	5263	tags=78%, list=18%, signal=64%	10528/2091/6187/6201/25879/6194/6208/4839/51602/1736/84128/4809/51096/22984/57647/55127/27341/25926/9277/9136/23160/10436/55226/6203/84916/9790/88745/11056/27292/55813/54433/10813/55651/56902/27340/51504/114049/10885/10199/54555/92856/55505/79050/51118/65083	NOP56/FBL/RPS2/RPS7/DCAF13/RPS6/RPS14/NOP2/NOP58/DKC1/WDR75/SNU13/UTP18/PDCD11/DHX37/HEATR1/RRP7A/NOL11/WDR46/RRP9/WDR43/EMG1/NAT10/RPS9/UTP4/BMS1/RRP36/DDX52/DIMT1/UTP6/GAR1/UTP14A/NHP2/PNO1/UTP20/TRMT112/BUD23/WDR3/MPHOSPH10/DDX49/IMP4/NOP10/NOC4L/UTP11/NOL6
R-HSA-72187	mRNA 3'-end processing	58	0.676832	1.64823	0.00111857	0.0114013	0.00754727	7244	tags=79%, list=25%, signal=60%	10212/10189/29894/22916/8563/10898/22794/84271/9984/7919/9775/11338/26097/8106/10921/6428/79228/6427/8189/51692/6426/84324/8683/6432/84321/9877/9295/81608/199746/65109/9939/80145/11051/6431/57187/55339/1478/79869/51585/4686/1479/4116/10569/55110/9785/10914	DDX39A/ALYREF/CPSF1/NCBP2/THOC5/CPSF4/CASC3/POLDIP3/THOC1/DDX39B/EIF4A3/U2AF2/CHTOP/PABPN1/RNPS1/SRSF3/THOC6/SRSF2/SYMPK/CPSF3/SRSF1/SARNP/SRSF9/SRSF7/THOC3/ZC3H11A/SRSF11/FIP1L1/U2AF1L4/UPF3B/RBM8A/THOC7/NUDT21/SRSF6/THOC2/WDR33/CSTF2/CPSF7/PCF11/NCBP1/CSTF3/MAGOH/SLU7/MAGOHB/DHX38/PAPOLA
R-HSA-2029482	Regulation of actin dynamics for phagocytic cup formation	59	0.642822	1.56766	0.00111982	0.0114013	0.00754727	7511	tags=69%, list=26%, signal=52%	3984/3326/8936/5747/71/10095/10152/5058/147179/10552/10093/10163/25/644150/10109/10094/6850/4771/5879/4641/2885/1072/5594/5595/10787/3320/4650/55845/10096/60/10451/7409/7456/10006/63916/10097/2209/10092/4627/695/3071	LIMK1/HSP90AB1/WASF1/PTK2/ACTG1/ARPC1B/ABI2/PAK1/WIPF2/ARPC1A/ARPC4/WASF2/ABL1/WIPF3/ARPC2/ARPC3/SYK/NF2/RAC1/MYO1C/GRB2/CFL1/MAPK1/MAPK3/NCKAP1/HSP90AA1/MYO9B/BRK1/ACTR3/ACTB/VAV3/VAV1/WIPF1/ABI1/ELMO2/ACTR2/FCGR1A/ARPC5/MYH9/BTK/NCKAP1L
R-HSA-983189	Kinesins	59	0.661994	1.61442	0.00111982	0.0114013	0.00754727	7322	tags=63%, list=25%, signal=47%	113220/10112/11004/3833/9493/29127/146909/3832/24137/81930/3797/10382/10376/9585/90990/1062/147700/64837/3799/56992/84790/7846/3796/84617/347733/10381/55083/3831/7277/10383/23046/3835/64147/55605/547/7280/11127	KIF12/KIF20A/KIF2C/KIFC1/KIF23/RACGAP1/KIF18B/KIF11/KIF4A/KIF18A/KIF3C/TUBB4A/TUBA1B/KIF20B/KIFC2/CENPE/KLC3/KLC2/KIF5B/KIF15/TUBA1C/TUBA1A/KIF2A/TUBB6/TUBB2B/TUBB3/KIF26B/KLC1/TUBA4A/TUBB4B/KIF21B/KIF22/KIF9/KIF21A/KIF1A/TUBB2A/KIF3A
R-HSA-4551638	SUMOylation of chromatin organization proteins	56	0.702795	1.69952	0.0011325	0.0114013	0.00754727	8482	tags=93%, list=29%, signal=66%	1107/7703/3066/23636/84733/23225/6613/79023/79902/22955/57332/23511/23468/7329/3065/8480/23165/348995/8535/57122/7175/55706/9688/9631/1912/23512/8086/81929/129401/9972/6045/6612/23279/55746/8554/8021/1911/4927/9759/10762/6396/9883/5903/4928/6015/9818/80012/9063/7341/83746/648/53371	CHD3/PCGF2/HDAC2/NUP62/CBX2/NUP210/SUMO2/NUP37/NUP85/SCMH1/CBX8/NUP188/CBX5/UBE2I/HDAC1/RAE1/NUP205/NUP43/CBX4/NUP107/TPR/NDC1/NUP93/NUP155/PHC2/SUZ12/AAAS/SEH1L/NUP35/NUP153/RNF2/SUMO3/NUP160/NUP133/PIAS1/NUP214/PHC1/NUP88/HDAC4/NUP50/SEC13/POM121/RANBP2/NUP98/RING1/NUP58/PHC3/PIAS2/SUMO1/L3MBTL2/BMI1/NUP54
R-HSA-72662	Activation of the mRNA upon binding of the cap-binding complex and eIFs, and subsequent binding to 43S	55	0.802799	1.93723	0.00113379	0.0114013	0.00754727	2980	tags=75%, list=10%, signal=67%	26986/3646/3921/6222/6229/6188/6206/6204/6187/6201/6233/6227/8667/6193/6223/6194/8664/6224/6228/6191/6218/6217/6208/6189/6205/8662/6232/6230/6209/1968/1975/6235/1978/8894/6234/6203/1973/6210/1974/8665/10480	PABPC1/EIF3E/RPSA/RPS18/RPS24/RPS3/RPS12/RPS10/RPS2/RPS7/RPS27A/RPS21/EIF3H/RPS5/RPS19/RPS6/EIF3D/RPS20/RPS23/RPS4X/RPS17/RPS16/RPS14/RPS3A/RPS11/EIF3B/RPS27/RPS25/RPS15/EIF2S3/EIF4B/RPS29/EIF4EBP1/EIF2S2/RPS28/RPS9/EIF4A1/RPS15A/EIF4A2/EIF3F/EIF3M
R-HSA-72165	mRNA Splicing - Minor Pathway	51	0.747562	1.79303	0.00113895	0.0114013	0.00754727	6111	tags=86%, list=21%, signal=68%	6628/57819/6633/6632/5437/4809/6635/22916/10262/9343/6636/6637/4904/11325/6427/10907/10081/55954/5433/5436/6426/24148/5440/9410/6634/6432/23451/5439/23020/23450/154007/9416/5431/6431/51639/2963/83443/8233/10594/2962/5438/10992/11066/4686	SNRPB/LSM2/SNRPD2/SNRPD1/POLR2H/SNU13/SNRPE/NCBP2/SF3B4/EFTUD2/SNRPF/SNRPG/YBX1/DDX42/SRSF2/TXNL4A/PDCD7/ZMAT5/POLR2D/POLR2G/SRSF1/PRPF6/POLR2K/SNRNP40/SNRPD3/SRSF7/SF3B1/POLR2J/SNRNP200/SF3B3/SNRNP48/DDX23/POLR2B/SRSF6/SF3B6/GTF2F2/SF3B5/ZRSR2/PRPF8/GTF2F1/POLR2I/SF3B2/SNRNP35/NCBP1
R-HSA-2980766	Nuclear Envelope Breakdown	51	0.666063	1.59756	0.00113895	0.0114013	0.00754727	7396	tags=82%, list=25%, signal=62%	891/5347/9133/983/4001/23636/23225/221496/79023/79902/23511/8480/23165/348995/23399/57122/7175/55706/9688/9631/5578/4000/8086/81929/129401/8815/9972/10783/7444/23279/55746/7443/8021/23592/4927/10762/7112/6396/9883/5903/4928/9818	CCNB1/PLK1/CCNB2/CDK1/LMNB1/NUP62/NUP210/LEMD2/NUP37/NUP85/NUP188/RAE1/NUP205/NUP43/CTDNEP1/NUP107/TPR/NDC1/NUP93/NUP155/PRKCA/LMNA/AAAS/SEH1L/NUP35/BANF1/NUP153/NEK6/VRK2/NUP160/NUP133/VRK1/NUP214/LEMD3/NUP88/NUP50/TMPO/SEC13/POM121/RANBP2/NUP98/NUP58
R-HSA-72649	Translation initiation complex formation	54	0.801131	1.92718	0.00114155	0.0114013	0.00754727	2980	tags=74%, list=10%, signal=67%	26986/3646/3921/6222/6229/6188/6206/6204/6187/6201/6233/6227/8667/6193/6223/6194/8664/6224/6228/6191/6218/6217/6208/6189/6205/8662/6232/6230/6209/1968/1975/6235/8894/6234/6203/1973/6210/1974/8665/10480	PABPC1/EIF3E/RPSA/RPS18/RPS24/RPS3/RPS12/RPS10/RPS2/RPS7/RPS27A/RPS21/EIF3H/RPS5/RPS19/RPS6/EIF3D/RPS20/RPS23/RPS4X/RPS17/RPS16/RPS14/RPS3A/RPS11/EIF3B/RPS27/RPS25/RPS15/EIF2S3/EIF4B/RPS29/EIF2S2/RPS28/RPS9/EIF4A1/RPS15A/EIF4A2/EIF3F/EIF3M
R-HSA-72702	Ribosomal scanning and start codon recognition	54	0.79659	1.91625	0.00114155	0.0114013	0.00754727	2980	tags=72%, list=10%, signal=65%	3646/3921/6222/6229/6188/6206/6204/6187/6201/6233/6227/8667/6193/6223/6194/8664/6224/6228/6191/6218/6217/6208/6189/6205/8662/6232/6230/6209/1968/1975/6235/8894/6234/6203/1973/6210/1974/8665/10480	EIF3E/RPSA/RPS18/RPS24/RPS3/RPS12/RPS10/RPS2/RPS7/RPS27A/RPS21/EIF3H/RPS5/RPS19/RPS6/EIF3D/RPS20/RPS23/RPS4X/RPS17/RPS16/RPS14/RPS3A/RPS11/EIF3B/RPS27/RPS25/RPS15/EIF2S3/EIF4B/RPS29/EIF2S2/RPS28/RPS9/EIF4A1/RPS15A/EIF4A2/EIF3F/EIF3M
R-HSA-73864	RNA Polymerase I Transcription	49	0.690109	1.64593	0.00114548	0.0114013	0.00754727	5969	tags=73%, list=20%, signal=59%	2648/79101/1107/11335/10919/3066/5437/1022/10849/30834/57504/9533/3065/2071/51082/2965/5440/6908/1108/2068/7270/5928/5595/84172/9219/7343/54815/9112/57459/9015/8932/5931/53615/9014/221830/9013	KAT2A/TAF1D/CHD3/CBX3/EHMT2/HDAC2/POLR2H/CDK7/CD3EAP/ZNRD1/MTA3/POLR1C/HDAC1/ERCC3/POLR1D/GTF2H1/POLR2K/TBP/CHD4/ERCC2/TTF1/RBBP4/MAPK3/POLR1B/MTA2/UBTF/GATAD2A/MTA1/GATAD2B/TAF1A/MBD2/RBBP7/MBD3/TAF1B/TWISTNB/TAF1C
R-HSA-6791312	TP53 Regulates Transcription of Cell Cycle Genes	49	0.675256	1.61051	0.00114548	0.0114013	0.00754727	4237	tags=63%, list=15%, signal=54%	891/2810/983/1820/4869/55571/1869/3276/57060/890/57472/995/25946/898/581/7832/6790/5933/1874/7157/9125/25904/1017/5111/79733/5325/9134/55835/4848/4849/10498	CCNB1/SFN/CDK1/ARID3A/NPM1/CNOT11/E2F1/PRMT1/PCBP4/CCNA2/CNOT6/CDC25C/ZNF385A/CCNE1/BAX/BTG2/AURKA/RBL1/E2F4/TP53/CNOT9/CNOT10/CDK2/PCNA/E2F8/PLAGL1/CCNE2/CENPJ/CNOT2/CNOT3/CARM1
R-HSA-6784531	tRNA processing in the nucleus	53	0.717559	1.72182	0.00114679	0.0114013	0.00754727	7396	tags=92%, list=25%, signal=69%	283989/5901/29894/23636/23225/10898/54913/79023/79902/23511/8480/23165/348995/57122/7175/55706/9688/80746/10940/9631/11260/10556/1653/8086/10248/81929/129401/283742/51367/9972/23279/55746/10557/79042/8021/1478/4927/10762/60528/339487/10799/79074/6396/9883/5903/116461/51095/4928/9818	TSEN54/RAN/CPSF1/NUP62/NUP210/CPSF4/RPP25/NUP37/NUP85/NUP188/RAE1/NUP205/NUP43/NUP107/TPR/NDC1/NUP93/TSEN2/POP1/NUP155/XPOT/RPP30/DDX1/AAAS/POP7/SEH1L/NUP35/FAM98B/POP5/NUP153/NUP160/NUP133/RPP38/TSEN34/NUP214/CSTF2/NUP88/NUP50/ELAC2/ZBTB8OS/RPP40/C2orf49/SEC13/POM121/RANBP2/TSEN15/TRNT1/NUP98/NUP58
R-HSA-4570464	SUMOylation of RNA binding proteins	46	0.709926	1.68483	0.00114811	0.0114013	0.00754727	8482	tags=98%, list=29%, signal=69%	7703/51602/23636/84733/23225/6613/79023/79902/22955/57332/23511/7329/8480/23165/348995/8535/57122/7175/55706/9688/9631/1912/8086/81929/129401/3183/9972/6045/23279/55746/3190/8021/1911/4927/10762/6396/9883/5903/4928/6015/9818/80012/7341/648/53371	PCGF2/NOP58/NUP62/CBX2/NUP210/SUMO2/NUP37/NUP85/SCMH1/CBX8/NUP188/UBE2I/RAE1/NUP205/NUP43/CBX4/NUP107/TPR/NDC1/NUP93/NUP155/PHC2/AAAS/SEH1L/NUP35/HNRNPC/NUP153/RNF2/NUP160/NUP133/HNRNPK/NUP214/PHC1/NUP88/NUP50/SEC13/POM121/RANBP2/NUP98/RING1/NUP58/PHC3/SUMO1/BMI1/NUP54
R-HSA-191859	snRNP Assembly	52	0.738077	1.76717	0.00114811	0.0114013	0.00754727	7396	tags=98%, list=25%, signal=73%	6628/6633/6632/23636/6635/22916/23225/79760/79023/79902/23511/6636/8480/23165/6637/96764/348995/57122/7175/79084/55706/9688/9631/50628/8086/81929/6634/129401/25929/9972/6607/8487/23279/55746/79833/1207/8021/11218/6606/4927/10762/51808/4686/6396/54960/9883/5903/10073/10419/4928/9818	SNRPB/SNRPD2/SNRPD1/NUP62/SNRPE/NCBP2/NUP210/GEMIN7/NUP37/NUP85/NUP188/SNRPF/RAE1/NUP205/SNRPG/TGS1/NUP43/NUP107/TPR/WDR77/NDC1/NUP93/NUP155/GEMIN4/AAAS/SEH1L/SNRPD3/NUP35/GEMIN5/NUP153/SMN2/GEMIN2/NUP160/NUP133/GEMIN6/CLNS1A/NUP214/DDX20/SMN1/NUP88/NUP50/PHAX/NCBP1/SEC13/GEMIN8/POM121/RANBP2/SNUPN/PRMT5/NUP98/NUP58
R-HSA-194441	Metabolism of non-coding RNA	52	0.738077	1.76717	0.00114811	0.0114013	0.00754727	7396	tags=98%, list=25%, signal=73%	6628/6633/6632/23636/6635/22916/23225/79760/79023/79902/23511/6636/8480/23165/6637/96764/348995/57122/7175/79084/55706/9688/9631/50628/8086/81929/6634/129401/25929/9972/6607/8487/23279/55746/79833/1207/8021/11218/6606/4927/10762/51808/4686/6396/54960/9883/5903/10073/10419/4928/9818	SNRPB/SNRPD2/SNRPD1/NUP62/SNRPE/NCBP2/NUP210/GEMIN7/NUP37/NUP85/NUP188/SNRPF/RAE1/NUP205/SNRPG/TGS1/NUP43/NUP107/TPR/WDR77/NDC1/NUP93/NUP155/GEMIN4/AAAS/SEH1L/SNRPD3/NUP35/GEMIN5/NUP153/SMN2/GEMIN2/NUP160/NUP133/GEMIN6/CLNS1A/NUP214/DDX20/SMN1/NUP88/NUP50/PHAX/NCBP1/SEC13/GEMIN8/POM121/RANBP2/SNUPN/PRMT5/NUP98/NUP58
R-HSA-73762	RNA Polymerase I Transcription Initiation	45	0.687815	1.62348	0.00115207	0.0114013	0.00754727	5969	tags=73%, list=20%, signal=58%	2648/79101/1107/10919/3066/5437/1022/10849/30834/57504/9533/3065/2071/51082/2965/5440/6908/1108/2068/7270/5928/84172/9219/7343/54815/9112/57459/9015/5931/53615/9014/221830/9013	KAT2A/TAF1D/CHD3/EHMT2/HDAC2/POLR2H/CDK7/CD3EAP/ZNRD1/MTA3/POLR1C/HDAC1/ERCC3/POLR1D/GTF2H1/POLR2K/TBP/CHD4/ERCC2/TTF1/RBBP4/POLR1B/MTA2/UBTF/GATAD2A/MTA1/GATAD2B/TAF1A/RBBP7/MBD3/TAF1B/TWISTNB/TAF1C
R-HSA-73854	RNA Polymerase I Promoter Clearance	48	0.695939	1.65674	0.00115207	0.0114013	0.00754727	5969	tags=75%, list=20%, signal=60%	2648/79101/1107/11335/10919/3066/5437/1022/10849/30834/57504/9533/3065/2071/51082/2965/5440/6908/1108/2068/7270/5928/5595/84172/9219/7343/54815/9112/57459/9015/8932/5931/53615/9014/221830/9013	KAT2A/TAF1D/CHD3/CBX3/EHMT2/HDAC2/POLR2H/CDK7/CD3EAP/ZNRD1/MTA3/POLR1C/HDAC1/ERCC3/POLR1D/GTF2H1/POLR2K/TBP/CHD4/ERCC2/TTF1/RBBP4/MAPK3/POLR1B/MTA2/UBTF/GATAD2A/MTA1/GATAD2B/TAF1A/MBD2/RBBP7/MBD3/TAF1B/TWISTNB/TAF1C
R-HSA-5250913	Positive epigenetic regulation of rRNA expression	44	0.72961	1.7177	0.00115207	0.0114013	0.00754727	6313	tags=86%, list=22%, signal=68%	2648/79101/1107/11335/10919/3066/5437/10849/10514/30834/57504/9533/3065/9188/7913/51082/4641/5440/6908/1108/7270/5928/9031/23451/84172/9219/60/54815/9112/57459/9015/5931/53615/9014/221830/9013/2033/8467	KAT2A/TAF1D/CHD3/CBX3/EHMT2/HDAC2/POLR2H/CD3EAP/MYBBP1A/ZNRD1/MTA3/POLR1C/HDAC1/DDX21/DEK/POLR1D/MYO1C/POLR2K/TBP/CHD4/TTF1/RBBP4/BAZ1B/SF3B1/POLR1B/MTA2/ACTB/GATAD2A/MTA1/GATAD2B/TAF1A/RBBP7/MBD3/TAF1B/TWISTNB/TAF1C/EP300/SMARCA5
R-HSA-5578749	Transcriptional regulation by small RNAs	44	0.697012	1.64095	0.00115207	0.0114013	0.00754727	8482	tags=91%, list=29%, signal=65%	27161/5901/5437/23636/23225/79023/79902/23511/8480/23165/348995/57122/7175/55706/9688/9631/5433/5436/5440/8086/81929/129401/5439/9972/23279/55746/5431/8021/4927/5438/10762/26523/6396/9883/5903/4928/9818/10526/5441/53371	AGO2/RAN/POLR2H/NUP62/NUP210/NUP37/NUP85/NUP188/RAE1/NUP205/NUP43/NUP107/TPR/NDC1/NUP93/NUP155/POLR2D/POLR2G/POLR2K/AAAS/SEH1L/NUP35/POLR2J/NUP153/NUP160/NUP133/POLR2B/NUP214/NUP88/POLR2I/NUP50/AGO1/SEC13/POM121/RANBP2/NUP98/NUP58/IPO8/POLR2L/NUP54
R-HSA-4615885	SUMOylation of DNA replication proteins	44	0.727346	1.71237	0.00115207	0.0114013	0.00754727	7396	tags=95%, list=25%, signal=71%	332/9212/7153/55143/5905/23636/23225/6613/79023/79902/6790/23511/7329/8480/23165/348995/57122/3619/7175/55706/5111/9688/9631/10401/8086/81929/129401/9972/6612/23279/55746/7155/51588/8021/4927/10762/6396/9883/7150/5903/4928/9818	BIRC5/AURKB/TOP2A/CDCA8/RANGAP1/NUP62/NUP210/SUMO2/NUP37/NUP85/AURKA/NUP188/UBE2I/RAE1/NUP205/NUP43/NUP107/INCENP/TPR/NDC1/PCNA/NUP93/NUP155/PIAS3/AAAS/SEH1L/NUP35/NUP153/SUMO3/NUP160/NUP133/TOP2B/PIAS4/NUP214/NUP88/NUP50/SEC13/POM121/TOP1/RANBP2/NUP98/NUP58
R-HSA-3214841	PKMTs methylate histone lysines	44	0.657639	1.54826	0.00115207	0.0114013	0.00754727	7018	tags=77%, list=24%, signal=59%	2146/10919/7468/56950/84787/79723/9757/9869/387893/11091/121536/4297/23512/4791/64754/63976/5928/8726/84444/64324/54904/55904/55729/84661/6839/8085/5931/55870/9739/2122/23067/79813/5970/79918	EZH2/EHMT2/NSD2/SMYD2/KMT5C/SUV39H2/KMT2B/SETDB1/KMT5A/WDR5/AEBP2/KMT2A/SUZ12/NFKB2/SMYD3/PRDM16/RBBP4/EED/DOT1L/NSD1/NSD3/KMT2E/ATF7IP/DPY30/SUV39H1/KMT2D/RBBP7/ASH1L/SETD1A/MECOM/SETD1B/EHMT1/RELA/SETD6
R-HSA-72695	Formation of the ternary complex, and subsequently, the 43S complex	47	0.806345	1.91287	0.00115473	0.0114013	0.00754727	2980	tags=77%, list=10%, signal=69%	3646/3921/6222/6229/6188/6206/6204/6187/6201/6233/6227/8667/6193/6223/6194/8664/6224/6228/6191/6218/6217/6208/6189/6205/8662/6232/6230/6209/1968/6235/8894/6234/6203/6210/8665/10480	EIF3E/RPSA/RPS18/RPS24/RPS3/RPS12/RPS10/RPS2/RPS7/RPS27A/RPS21/EIF3H/RPS5/RPS19/RPS6/EIF3D/RPS20/RPS23/RPS4X/RPS17/RPS16/RPS14/RPS3A/RPS11/EIF3B/RPS27/RPS25/RPS15/EIF2S3/RPS29/EIF2S2/RPS28/RPS9/RPS15A/EIF3F/EIF3M
R-HSA-5693579	Homologous DNA Pairing and Strand Exchange	42	0.673031	1.56666	0.00116414	0.0114013	0.00754727	7563	tags=79%, list=26%, signal=58%	1111/5984/5888/83695/9156/116028/10635/7516/641/4361/672/580/6117/5892/7517/1763/11073/5810/5883/5982/4683/545/5985/5889/472/5932/6118/10111/5983/79728/7486/675/80010	CHEK1/RFC4/RAD51/RHNO1/EXO1/RMI2/RAD51AP1/XRCC2/BLM/MRE11/BRCA1/BARD1/RPA1/RAD51D/XRCC3/DNA2/TOPBP1/RAD1/RAD9A/RFC2/NBN/ATR/RFC5/RAD51C/ATM/RBBP8/RPA2/RAD50/RFC3/PALB2/WRN/BRCA2/RMI1
R-HSA-159231	Transport of Mature mRNA Derived from an Intronless Transcript	40	0.712487	1.64366	0.00117096	0.0114013	0.00754727	7396	tags=92%, list=25%, signal=69%	10189/29894/23636/22916/23225/10898/79023/79902/23511/8480/23165/348995/57122/7175/55706/9688/9631/8189/51692/8086/81929/129401/10482/81608/9972/23279/55746/8021/55339/4927/10762/4686/6396/9883/5903/4928/9818	ALYREF/CPSF1/NUP62/NCBP2/NUP210/CPSF4/NUP37/NUP85/NUP188/RAE1/NUP205/NUP43/NUP107/TPR/NDC1/NUP93/NUP155/SYMPK/CPSF3/AAAS/SEH1L/NUP35/NXF1/FIP1L1/NUP153/NUP160/NUP133/NUP214/WDR33/NUP88/NUP50/NCBP1/SEC13/POM121/RANBP2/NUP98/NUP58
R-HSA-390471	Association of TriC/CCT with target proteins during biosynthesis	39	0.705151	1.62238	0.00117371	0.0114013	0.00754727	5386	tags=62%, list=18%, signal=50%	8877/10528/22948/10576/908/7203/898/10575/10694/10238/10574/7157/55135/11328/6950/84261/9134/6468/3801/26985/6499/8841/22803/63971	SPHK1/NOP56/CCT5/CCT2/CCT6A/CCT3/CCNE1/CCT4/CCT8/DCAF7/CCT7/TP53/WRAP53/FKBP9/TCP1/FBXW9/CCNE2/FBXW4/KIFC3/AP3M1/SKIV2L/HDAC3/XRN2/KIF13A
R-HSA-168276	NS1 Mediated Effects on Host Pathways	39	0.694	1.59673	0.00117371	0.0114013	0.00754727	7396	tags=85%, list=25%, signal=63%	3838/3837/23636/23225/10898/79023/79902/23511/8480/23165/348995/57122/7175/8106/55706/9688/9631/8086/81929/129401/9972/23279/55746/8021/3840/4927/10762/6396/9883/5903/5610/4928/9818	KPNA2/KPNB1/NUP62/NUP210/CPSF4/NUP37/NUP85/NUP188/RAE1/NUP205/NUP43/NUP107/TPR/PABPN1/NDC1/NUP93/NUP155/AAAS/SEH1L/NUP35/NUP153/NUP160/NUP133/NUP214/KPNA4/NUP88/NUP50/SEC13/POM121/RANBP2/EIF2AK2/NUP98/NUP58
R-HSA-159234	Transport of Mature mRNAs Derived from Intronless Transcripts	41	0.713314	1.65329	0.00117647	0.0114013	0.00754727	7396	tags=93%, list=25%, signal=69%	10189/29894/23636/22916/23225/10898/79023/79902/23511/8480/23165/348995/57122/7175/55706/9688/9631/8189/51692/8086/81929/129401/7884/10482/81608/9972/23279/55746/8021/55339/4927/10762/4686/6396/9883/5903/4928/9818	ALYREF/CPSF1/NUP62/NCBP2/NUP210/CPSF4/NUP37/NUP85/NUP188/RAE1/NUP205/NUP43/NUP107/TPR/NDC1/NUP93/NUP155/SYMPK/CPSF3/AAAS/SEH1L/NUP35/SLBP/NXF1/FIP1L1/NUP153/NUP160/NUP133/NUP214/WDR33/NUP88/NUP50/NCBP1/SEC13/POM121/RANBP2/NUP98/NUP58
R-HSA-168253	Host Interactions with Influenza Factors	41	0.698585	1.61915	0.00117647	0.0114013	0.00754727	7396	tags=85%, list=25%, signal=64%	3838/7040/293/3837/23636/23225/10898/79023/79902/23511/8480/23165/348995/57122/7175/8106/55706/9688/9631/8086/81929/129401/9972/23279/55746/8021/3840/4927/10762/6396/9883/5903/5610/4928/9818	KPNA2/TGFB1/SLC25A6/KPNB1/NUP62/NUP210/CPSF4/NUP37/NUP85/NUP188/RAE1/NUP205/NUP43/NUP107/TPR/PABPN1/NDC1/NUP93/NUP155/AAAS/SEH1L/NUP35/NUP153/NUP160/NUP133/NUP214/KPNA4/NUP88/NUP50/SEC13/POM121/RANBP2/EIF2AK2/NUP98/NUP58
R-HSA-168325	Viral Messenger RNA Synthesis	41	0.706757	1.63809	0.00117647	0.0114013	0.00754727	7396	tags=88%, list=25%, signal=66%	5437/23636/23225/79023/79902/23511/8480/23165/348995/57122/7175/55706/9688/9631/5433/5436/5440/8086/81929/129401/5439/9972/23279/55746/5431/2963/8021/4927/2962/5438/10762/6396/9883/5903/4928/9818	POLR2H/NUP62/NUP210/NUP37/NUP85/NUP188/RAE1/NUP205/NUP43/NUP107/TPR/NDC1/NUP93/NUP155/POLR2D/POLR2G/POLR2K/AAAS/SEH1L/NUP35/POLR2J/NUP153/NUP160/NUP133/POLR2B/GTF2F2/NUP214/NUP88/GTF2F1/POLR2I/NUP50/SEC13/POM121/RANBP2/NUP98/NUP58
R-HSA-5696394	DNA Damage Recognition in GG-NER	38	0.687912	1.57666	0.00117925	0.0114013	0.00754727	7553	tags=82%, list=26%, signal=61%	6233/64708/10445/86/8607/9978/10987/7311/142/125476/8533/4798/60/10980/8450/29844/10038/79913/93973/1642/83444/1069/283899/2873/50813/10920/54617/7528/9318/54891/8451	RPS27A/COPS7B/MCRS1/ACTL6A/RUVBL1/RBX1/COPS5/UBA52/PARP1/INO80C/COPS3/NFRKB/ACTB/COPS6/CUL4B/TFPT/PARP2/ACTR5/ACTR8/DDB1/INO80B/CETN2/INO80E/GPS1/COPS7A/COPS8/INO80/YY1/COPS2/INO80D/CUL4A
R-HSA-157579	Telomere Maintenance	36	0.698822	1.59106	0.00118765	0.0114013	0.00754727	6057	tags=75%, list=21%, signal=59%	5984/5424/1736/2237/5557/3978/8607/55135/5111/6117/5558/1763/65057/55651/23649/5422/5982/10856/5981/10714/56655/54107/5985/5427/6118/5983/7013	RFC4/POLD1/DKC1/FEN1/PRIM1/LIG1/RUVBL1/WRAP53/PCNA/RPA1/PRIM2/DNA2/ACD/NHP2/POLA2/POLA1/RFC2/RUVBL2/RFC1/POLD3/POLE4/POLE3/RFC5/POLE2/RPA2/RFC3/TERF1
R-HSA-5685938	HDR through Single Strand Annealing (SSA)	37	0.678582	1.54597	0.00119474	0.0114013	0.00754727	6041	tags=70%, list=21%, signal=56%	5984/5888/83695/9156/116028/641/4361/672/580/6117/1763/25/11073/5810/5883/5982/4683/2067/545/5893/5985/472/5932/6118/10111/5983	RFC4/RAD51/RHNO1/EXO1/RMI2/BLM/MRE11/BRCA1/BARD1/RPA1/DNA2/ABL1/TOPBP1/RAD1/RAD9A/RFC2/NBN/ERCC1/ATR/RAD52/RFC5/ATM/RBBP8/RPA2/RAD50/RFC3
R-HSA-176187	Activation of ATR in response to replication stress	37	0.741514	1.68934	0.00119474	0.0114013	0.00754727	6463	tags=84%, list=22%, signal=65%	23594/4172/4173/990/4171/8318/4175/1111/993/5984/4176/55388/995/4174/4998/10926/4999/1017/6117/8317/5810/84515/5883/5982/5000/545/5985/6118/5983/5001/63967	ORC6/MCM3/MCM4/CDC6/MCM2/CDC45/MCM6/CHEK1/CDC25A/RFC4/MCM7/MCM10/CDC25C/MCM5/ORC1/DBF4/ORC2/CDK2/RPA1/CDC7/RAD1/MCM8/RAD9A/RFC2/ORC4/ATR/RFC5/RPA2/RFC3/ORC5/CLSPN
R-HSA-3232142	SUMOylation of ubiquitinylation proteins	37	0.70662	1.60984	0.00119474	0.0114013	0.00754727	8482	tags=97%, list=29%, signal=69%	23636/23225/79023/79902/23511/7329/8480/23165/348995/57122/7175/55706/9688/9631/8086/81929/7428/129401/9972/23279/55746/51588/5371/8554/8021/5987/4927/10762/6396/9883/5903/4928/9818/9063/7341/53371	NUP62/NUP210/NUP37/NUP85/NUP188/UBE2I/RAE1/NUP205/NUP43/NUP107/TPR/NDC1/NUP93/NUP155/AAAS/SEH1L/VHL/NUP35/NUP153/NUP160/NUP133/PIAS4/PML/PIAS1/NUP214/TRIM27/NUP88/NUP50/SEC13/POM121/RANBP2/NUP98/NUP58/PIAS2/SUMO1/NUP54
R-HSA-5693571	Nonhomologous End-Joining (NHEJ)	35	0.68961	1.56215	0.00119617	0.0114013	0.00754727	6990	tags=80%, list=24%, signal=61%	5591/7468/4361/27343/2547/51720/672/580/4683/55183/64421/9025/7158/7520/7334/22976/84142/55775/27434/9656/51588/51567/472/7336/10111/9577/7518/29086	PRKDC/NSD2/MRE11/POLL/XRCC6/UIMC1/BRCA1/BARD1/NBN/RIF1/DCLRE1C/RNF8/TP53BP1/XRCC5/UBE2N/PAXIP1/ABRAXAS1/TDP1/POLM/MDC1/PIAS4/TDP2/ATM/UBE2V2/RAD50/BABAM2/XRCC4/BABAM1
R-HSA-176033	Interactions of Vpr with host cellular proteins	35	0.708143	1.60413	0.00119617	0.0114013	0.00754727	7618	tags=89%, list=26%, signal=65%	3159/293/23636/23225/79023/79902/23511/8480/23165/348995/57122/7175/55706/9688/9631/8086/81929/129401/8815/9972/23279/55746/8021/4927/10762/6396/9883/5903/4928/9818/11168	HMGA1/SLC25A6/NUP62/NUP210/NUP37/NUP85/NUP188/RAE1/NUP205/NUP43/NUP107/TPR/NDC1/NUP93/NUP155/AAAS/SEH1L/NUP35/BANF1/NUP153/NUP160/NUP133/NUP214/NUP88/NUP50/SEC13/POM121/RANBP2/NUP98/NUP58/PSIP1
R-HSA-177243	Interactions of Rev with host cellular proteins	35	0.733933	1.66255	0.00119617	0.0114013	0.00754727	7396	tags=97%, list=25%, signal=73%	4869/5905/5901/3837/23636/23225/1104/79023/79902/23511/8480/5902/23165/348995/57122/7175/55706/9688/9631/8086/81929/129401/7514/9972/23279/55746/8021/4927/10762/6396/9883/5903/4928/9818	NPM1/RANGAP1/RAN/KPNB1/NUP62/NUP210/RCC1/NUP37/NUP85/NUP188/RAE1/RANBP1/NUP205/NUP43/NUP107/TPR/NDC1/NUP93/NUP155/AAAS/SEH1L/NUP35/XPO1/NUP153/NUP160/NUP133/NUP214/NUP88/NUP50/SEC13/POM121/RANBP2/NUP98/NUP58
R-HSA-8953750	Transcriptional Regulation by E2F6	34	0.687962	1.54478	0.00120773	0.0114013	0.00754727	8866	tags=94%, list=30%, signal=66%	6241/1869/1111/2146/11335/5888/10919/7703/23468/1876/672/8317/23512/5928/8726/23269/6045/80314/1911/5932/5931/7027/79813/84108/6015/4149/80012/7029/8409/83746/648/317	RRM2/E2F1/CHEK1/EZH2/CBX3/RAD51/EHMT2/PCGF2/CBX5/E2F6/BRCA1/CDC7/SUZ12/RBBP4/EED/MGA/RNF2/EPC1/PHC1/RBBP8/RBBP7/TFDP1/EHMT1/PCGF6/RING1/MAX/PHC3/TFDP2/UXT/L3MBTL2/BMI1/APAF1
R-HSA-159230	Transport of the SLBP Dependant Mature mRNA	34	0.718266	1.61283	0.00120773	0.0114013	0.00754727	7396	tags=94%, list=25%, signal=70%	10189/23636/22916/23225/79023/79902/23511/8480/23165/348995/57122/7175/55706/9688/9631/8086/81929/129401/7884/10482/9972/23279/55746/8021/4927/10762/4686/6396/9883/5903/4928/9818	ALYREF/NUP62/NCBP2/NUP210/NUP37/NUP85/NUP188/RAE1/NUP205/NUP43/NUP107/TPR/NDC1/NUP93/NUP155/AAAS/SEH1L/NUP35/SLBP/NXF1/NUP153/NUP160/NUP133/NUP214/NUP88/NUP50/NCBP1/SEC13/POM121/RANBP2/NUP98/NUP58
R-HSA-3301854	Nuclear Pore Complex (NPC) Disassembly	34	0.710803	1.59607	0.00120773	0.0114013	0.00754727	7396	tags=91%, list=25%, signal=68%	891/9133/983/23636/23225/79023/79902/23511/8480/23165/348995/57122/7175/55706/9688/9631/8086/81929/129401/9972/10783/23279/55746/8021/4927/10762/6396/9883/5903/4928/9818	CCNB1/CCNB2/CDK1/NUP62/NUP210/NUP37/NUP85/NUP188/RAE1/NUP205/NUP43/NUP107/TPR/NDC1/NUP93/NUP155/AAAS/SEH1L/NUP35/NUP153/NEK6/NUP160/NUP133/NUP214/NUP88/NUP50/SEC13/POM121/RANBP2/NUP98/NUP58
R-HSA-167287	HIV elongation arrest and recovery	33	0.687621	1.53428	0.00121065	0.0114013	0.00754727	6526	tags=70%, list=22%, signal=54%	7936/5437/6921/7469/6749/25920/6829/5433/5436/11198/5440/51497/5439/6827/6917/5431/2963/905/2962/5438/904/8178/9150	NELFE/POLR2H/ELOC/NELFA/SSRP1/NELFB/SUPT5H/POLR2D/POLR2G/SUPT16H/POLR2K/NELFCD/POLR2J/SUPT4H1/TCEA1/POLR2B/GTF2F2/CCNT2/GTF2F1/POLR2I/CCNT1/ELL/CTDP1
R-HSA-167290	Pausing and recovery of HIV elongation	33	0.687621	1.53428	0.00121065	0.0114013	0.00754727	6526	tags=70%, list=22%, signal=54%	7936/5437/6921/7469/6749/25920/6829/5433/5436/11198/5440/51497/5439/6827/6917/5431/2963/905/2962/5438/904/8178/9150	NELFE/POLR2H/ELOC/NELFA/SSRP1/NELFB/SUPT5H/POLR2D/POLR2G/SUPT16H/POLR2K/NELFCD/POLR2J/SUPT4H1/TCEA1/POLR2B/GTF2F2/CCNT2/GTF2F1/POLR2I/CCNT1/ELL/CTDP1
R-HSA-68962	Activation of the pre-replicative complex	33	0.761676	1.69952	0.00121065	0.0114013	0.00754727	5622	tags=85%, list=19%, signal=69%	81620/23594/4172/4173/990/4171/8318/4175/4176/51053/55388/4174/4998/10926/5557/4999/1017/6117/5558/8317/84515/23649/5422/56655/54107/5000/5427/6118	CDT1/ORC6/MCM3/MCM4/CDC6/MCM2/CDC45/MCM6/MCM7/GMNN/MCM10/MCM5/ORC1/DBF4/PRIM1/ORC2/CDK2/RPA1/PRIM2/CDC7/MCM8/POLA2/POLA1/POLE4/POLE3/ORC4/POLE2/RPA2
R-HSA-159227	Transport of the SLBP independent Mature mRNA	33	0.717414	1.60076	0.00121065	0.0114013	0.00754727	7396	tags=94%, list=25%, signal=70%	10189/23636/22916/23225/79023/79902/23511/8480/23165/348995/57122/7175/55706/9688/9631/8086/81929/129401/10482/9972/23279/55746/8021/4927/10762/4686/6396/9883/5903/4928/9818	ALYREF/NUP62/NCBP2/NUP210/NUP37/NUP85/NUP188/RAE1/NUP205/NUP43/NUP107/TPR/NDC1/NUP93/NUP155/AAAS/SEH1L/NUP35/NXF1/NUP153/NUP160/NUP133/NUP214/NUP88/NUP50/NCBP1/SEC13/POM121/RANBP2/NUP98/NUP58
R-HSA-4085377	SUMOylation of SUMOylation proteins	33	0.707614	1.57889	0.00121065	0.0114013	0.00754727	7396	tags=91%, list=25%, signal=68%	23636/23225/6613/79023/79902/23511/7329/8480/23165/348995/57122/7175/55706/9688/9631/8086/81929/129401/9972/23279/55746/51588/8021/4927/10762/6396/9883/5903/4928/9818	NUP62/NUP210/SUMO2/NUP37/NUP85/NUP188/UBE2I/RAE1/NUP205/NUP43/NUP107/TPR/NDC1/NUP93/NUP155/AAAS/SEH1L/NUP35/NUP153/NUP160/NUP133/PIAS4/NUP214/NUP88/NUP50/SEC13/POM121/RANBP2/NUP98/NUP58
R-HSA-165054	Rev-mediated nuclear export of HIV RNA	33	0.732543	1.63452	0.00121065	0.0114013	0.00754727	7396	tags=97%, list=25%, signal=72%	5905/5901/23636/23225/1104/79023/79902/23511/8480/5902/23165/348995/57122/7175/55706/9688/9631/8086/81929/129401/7514/9972/23279/55746/8021/4927/10762/6396/9883/5903/4928/9818	RANGAP1/RAN/NUP62/NUP210/RCC1/NUP37/NUP85/NUP188/RAE1/RANBP1/NUP205/NUP43/NUP107/TPR/NDC1/NUP93/NUP155/AAAS/SEH1L/NUP35/XPO1/NUP153/NUP160/NUP133/NUP214/NUP88/NUP50/SEC13/POM121/RANBP2/NUP98/NUP58
R-HSA-606279	Deposition of new CENPA-containing nucleosomes at the centromere	29	0.72293	1.58777	0.00121359	0.0114013	0.00754727	6848	tags=83%, list=24%, signal=63%	1058/79019/55355/4869/79172/387103/64946/11339/91687/55166/8607/54069/64105/80152/23421/5928/79682/2491/55839/5931/201254/55320/8467/378708	CENPA/CENPM/HJURP/NPM1/CENPO/CENPW/CENPH/OIP5/CENPL/CENPQ/RUVBL1/MIS18A/CENPK/CENPT/ITGB3BP/RBBP4/CENPU/CENPI/CENPN/RBBP7/CENPX/MIS18BP1/SMARCA5/CENPS
R-HSA-774815	Nucleosome assembly	29	0.72293	1.58777	0.00121359	0.0114013	0.00754727	6848	tags=83%, list=24%, signal=63%	1058/79019/55355/4869/79172/387103/64946/11339/91687/55166/8607/54069/64105/80152/23421/5928/79682/2491/55839/5931/201254/55320/8467/378708	CENPA/CENPM/HJURP/NPM1/CENPO/CENPW/CENPH/OIP5/CENPL/CENPQ/RUVBL1/MIS18A/CENPK/CENPT/ITGB3BP/RBBP4/CENPU/CENPI/CENPN/RBBP7/CENPX/MIS18BP1/SMARCA5/CENPS
R-HSA-167238	Pausing and recovery of Tat-mediated HIV elongation	31	0.697443	1.53961	0.00121507	0.0114013	0.00754727	6526	tags=71%, list=22%, signal=55%	7936/5437/6921/7469/6749/25920/6829/5433/5436/11198/5440/51497/5439/6827/6917/5431/2963/2962/5438/904/8178/9150	NELFE/POLR2H/ELOC/NELFA/SSRP1/NELFB/SUPT5H/POLR2D/POLR2G/SUPT16H/POLR2K/NELFCD/POLR2J/SUPT4H1/TCEA1/POLR2B/GTF2F2/GTF2F1/POLR2I/CCNT1/ELL/CTDP1
R-HSA-167243	Tat-mediated HIV elongation arrest and recovery	31	0.697443	1.53961	0.00121507	0.0114013	0.00754727	6526	tags=71%, list=22%, signal=55%	7936/5437/6921/7469/6749/25920/6829/5433/5436/11198/5440/51497/5439/6827/6917/5431/2963/2962/5438/904/8178/9150	NELFE/POLR2H/ELOC/NELFA/SSRP1/NELFB/SUPT5H/POLR2D/POLR2G/SUPT16H/POLR2K/NELFCD/POLR2J/SUPT4H1/TCEA1/POLR2B/GTF2F2/GTF2F1/POLR2I/CCNT1/ELL/CTDP1
R-HSA-2173796	SMAD2/SMAD3:SMAD4 heterotrimer regulates transcription	32	0.680212	1.5127	0.00121507	0.0114013	0.00754727	8286	tags=78%, list=28%, signal=56%	4609/1875/60436/6233/4088/5933/3065/1874/7050/7311/25937/6667/4087/905/1024/4221/904/22938/7027/1030/4092/4089/7029/54778/7316	MYC/E2F5/TGIF2/RPS27A/SMAD3/RBL1/HDAC1/E2F4/TGIF1/UBA52/WWTR1/SP1/SMAD2/CCNT2/CDK8/MEN1/CCNT1/SNW1/TFDP1/CDKN2B/SMAD7/SMAD4/TFDP2/RNF111/UBC
R-HSA-389958	Cooperation of Prefoldin and TriC/CCT in actin and tubulin folding	32	0.747388	1.66209	0.00121507	0.0114013	0.00754727	4990	tags=72%, list=17%, signal=60%	22948/10576/908/7203/5203/10382/10376/10575/10694/10574/10471/84790/5201/6950/5204/7846/84617/60/347733/10381/5202/7277/10383	CCT5/CCT2/CCT6A/CCT3/PFDN4/TUBB4A/TUBA1B/CCT4/CCT8/CCT7/PFDN6/TUBA1C/PFDN1/TCP1/PFDN5/TUBA1A/TUBB6/ACTB/TUBB2B/TUBB3/PFDN2/TUBA4A/TUBB4B
R-HSA-69190	DNA strand elongation	32	0.778007	1.73019	0.00121507	0.0114013	0.00754727	4121	tags=81%, list=14%, signal=70%	4172/4173/4171/9837/8318/4175/5984/4176/5424/4174/2237/5557/3978/5111/6117/5558/1763/64785/84515/51659/84296/23649/5422/5982/5981/10714	MCM3/MCM4/MCM2/GINS1/CDC45/MCM6/RFC4/MCM7/POLD1/MCM5/FEN1/PRIM1/LIG1/PCNA/RPA1/PRIM2/DNA2/GINS3/MCM8/GINS2/GINS4/POLA2/POLA1/RFC2/RFC1/POLD3
R-HSA-168274	Export of Viral Ribonucleoproteins from Nucleus	32	0.73166	1.62712	0.00121507	0.0114013	0.00754727	7396	tags=97%, list=25%, signal=72%	5901/23636/23225/79023/3304/79902/23511/8480/23165/348995/57122/7175/55706/9688/9631/3303/8086/81929/129401/7514/9972/23279/55746/8021/4927/10762/6396/9883/5903/4928/9818	RAN/NUP62/NUP210/NUP37/HSPA1B/NUP85/NUP188/RAE1/NUP205/NUP43/NUP107/TPR/NDC1/NUP93/NUP155/HSPA1A/AAAS/SEH1L/NUP35/XPO1/NUP153/NUP160/NUP133/NUP214/NUP88/NUP50/SEC13/POM121/RANBP2/NUP98/NUP58
R-HSA-180746	Nuclear import of Rev protein	32	0.732399	1.62876	0.00121507	0.0114013	0.00754727	7396	tags=97%, list=25%, signal=72%	4869/5901/3837/23636/23225/1104/79023/79902/23511/8480/23165/348995/57122/7175/55706/9688/9631/8086/81929/129401/9972/23279/55746/8021/4927/10762/6396/9883/5903/4928/9818	NPM1/RAN/KPNB1/NUP62/NUP210/RCC1/NUP37/NUP85/NUP188/RAE1/NUP205/NUP43/NUP107/TPR/NDC1/NUP93/NUP155/AAAS/SEH1L/NUP35/NUP153/NUP160/NUP133/NUP214/NUP88/NUP50/SEC13/POM121/RANBP2/NUP98/NUP58
R-HSA-180910	Vpr-mediated nuclear import of PICs	32	0.718216	1.59722	0.00121507	0.0114013	0.00754727	7618	tags=94%, list=26%, signal=69%	3159/23636/23225/79023/79902/23511/8480/23165/348995/57122/7175/55706/9688/9631/8086/81929/129401/8815/9972/23279/55746/8021/4927/10762/6396/9883/5903/4928/9818/11168	HMGA1/NUP62/NUP210/NUP37/NUP85/NUP188/RAE1/NUP205/NUP43/NUP107/TPR/NDC1/NUP93/NUP155/AAAS/SEH1L/NUP35/BANF1/NUP153/NUP160/NUP133/NUP214/NUP88/NUP50/SEC13/POM121/RANBP2/NUP98/NUP58/PSIP1
R-HSA-180786	Extension of Telomeres	30	0.746137	1.64065	0.00121803	0.0114013	0.00754727	6041	tags=83%, list=21%, signal=66%	5984/5424/1736/2237/5557/3978/8607/55135/5111/6117/5558/1763/55651/23649/5422/5982/10856/5981/10714/56655/54107/5985/5427/6118/5983	RFC4/POLD1/DKC1/FEN1/PRIM1/LIG1/RUVBL1/WRAP53/PCNA/RPA1/PRIM2/DNA2/NHP2/POLA2/POLA1/RFC2/RUVBL2/RFC1/POLD3/POLE4/POLE3/RFC5/POLE2/RPA2/RFC3
R-HSA-168271	Transport of Ribonucleoproteins into the Host Nucleus	30	0.723559	1.59101	0.00121803	0.0114013	0.00754727	7396	tags=93%, list=25%, signal=70%	3837/23636/23225/79023/79902/23511/8480/23165/348995/57122/7175/55706/9688/9631/8086/81929/129401/9972/23279/55746/8021/4927/10762/6396/9883/5903/4928/9818	KPNB1/NUP62/NUP210/NUP37/NUP85/NUP188/RAE1/NUP205/NUP43/NUP107/TPR/NDC1/NUP93/NUP155/AAAS/SEH1L/NUP35/NUP153/NUP160/NUP133/NUP214/NUP88/NUP50/SEC13/POM121/RANBP2/NUP98/NUP58
R-HSA-168333	NEP/NS2 Interacts with the Cellular Export Machinery	30	0.730437	1.60613	0.00121803	0.0114013	0.00754727	7396	tags=97%, list=25%, signal=72%	5901/23636/23225/79023/79902/23511/8480/23165/348995/57122/7175/55706/9688/9631/8086/81929/129401/7514/9972/23279/55746/8021/4927/10762/6396/9883/5903/4928/9818	RAN/NUP62/NUP210/NUP37/NUP85/NUP188/RAE1/NUP205/NUP43/NUP107/TPR/NDC1/NUP93/NUP155/AAAS/SEH1L/NUP35/XPO1/NUP153/NUP160/NUP133/NUP214/NUP88/NUP50/SEC13/POM121/RANBP2/NUP98/NUP58
R-HSA-389957	Prefoldin mediated transfer of substrate to CCT/TriC	28	0.762426	1.66471	0.001221	0.0114013	0.00754727	4990	tags=79%, list=17%, signal=65%	22948/10576/908/7203/5203/10382/10575/10694/10574/10471/84790/5201/6950/5204/7846/84617/60/347733/10381/5202/7277/10383	CCT5/CCT2/CCT6A/CCT3/PFDN4/TUBB4A/CCT4/CCT8/CCT7/PFDN6/TUBA1C/PFDN1/TCP1/PFDN5/TUBA1A/TUBB6/ACTB/TUBB2B/TUBB3/PFDN2/TUBA4A/TUBB4B
R-HSA-69205	G1/S-Specific Transcription	28	0.785746	1.71563	0.001221	0.0114013	0.00754727	3634	tags=71%, list=12%, signal=63%	81620/983/1875/990/6241/8318/7083/7298/1869/898/4998/26271/5933/3065/1876/1874/286826/5111/5422/5928	CDT1/CDK1/E2F5/CDC6/RRM2/CDC45/TK1/TYMS/E2F1/CCNE1/ORC1/FBXO5/RBL1/HDAC1/E2F6/E2F4/LIN9/PCNA/POLA1/RBBP4
R-HSA-69273	Cyclin A/B1/B2 associated events during G2/M transition	25	0.744331	1.59355	0.00122699	0.0114013	0.00754727	5018	tags=72%, list=17%, signal=60%	891/5347/9133/983/2305/993/9088/890/995/994/1022/5518/1017/51400/51451/7514/28227/7465	CCNB1/PLK1/CCNB2/CDK1/FOXM1/CDC25A/PKMYT1/CCNA2/CDC25C/CDC25B/CDK7/PPP2R1A/CDK2/PPME1/LCMT1/XPO1/PPP2R3B/WEE1
R-HSA-389960	Formation of tubulin folding intermediates by CCT/TriC	25	0.748081	1.60158	0.00122699	0.0114013	0.00754727	4990	tags=68%, list=17%, signal=56%	22948/10576/908/7203/10382/10376/10575/10694/10574/84790/6950/7846/84617/347733/10381/7277/10383	CCT5/CCT2/CCT6A/CCT3/TUBB4A/TUBA1B/CCT4/CCT8/CCT7/TUBA1C/TCP1/TUBA1A/TUBB6/TUBB2B/TUBB3/TUBA4A/TUBB4B
R-HSA-179409	APC-Cdc20 mediated degradation of Nek2A	25	0.750241	1.6062	0.00122699	0.0114013	0.00754727	4670	tags=72%, list=16%, signal=61%	991/11065/701/4751/6233/4085/51434/7324/7321/7311/29945/9184/996/64682/51529/8697/8881/51433	CDC20/UBE2C/BUB1B/NEK2/RPS27A/MAD2L1/ANAPC7/UBE2E1/UBE2D1/UBA52/ANAPC4/BUB3/CDC27/ANAPC1/ANAPC11/CDC23/CDC16/ANAPC5
R-HSA-1538133	G0 and Early G1	27	0.763892	1.65965	0.00123001	0.0114013	0.00754727	3634	tags=67%, list=12%, signal=58%	4605/7153/983/4609/1875/990/1869/993/890/898/5933/3065/1874/286826/1017/5111/9134/5928	MYBL2/TOP2A/CDK1/MYC/E2F5/CDC6/E2F1/CDC25A/CCNA2/CCNE1/RBL1/HDAC1/E2F4/LIN9/CDK2/PCNA/CCNE2/RBBP4
R-HSA-174417	Telomere C-strand (Lagging Strand) Synthesis	24	0.734735	1.55675	0.00123916	0.0114013	0.00754727	6041	tags=83%, list=21%, signal=66%	5984/5424/2237/5557/3978/5111/6117/5558/1763/23649/5422/5982/5981/10714/56655/54107/5985/5427/6118/5983	RFC4/POLD1/FEN1/PRIM1/LIG1/PCNA/RPA1/PRIM2/DNA2/POLA2/POLA1/RFC2/RFC1/POLD3/POLE4/POLE3/RFC5/POLE2/RPA2/RFC3
R-HSA-174048	APC/C:Cdc20 mediated degradation of Cyclin B	23	0.744319	1.56587	0.00124069	0.0114013	0.00754727	4670	tags=70%, list=16%, signal=58%	991/11065/891/983/6233/51434/7324/7321/7311/29945/996/64682/51529/8697/8881/51433	CDC20/UBE2C/CCNB1/CDK1/RPS27A/ANAPC7/UBE2E1/UBE2D1/UBA52/ANAPC4/CDC27/ANAPC1/ANAPC11/CDC23/CDC16/ANAPC5
R-HSA-176974	Unwinding of DNA	12	0.897493	1.67591	0.00125156	0.011441	0.00757353	2997	tags=100%, list=10%, signal=90%	4172/4173/4171/9837/8318/4175/4176/4174/64785/84515/51659/84296	MCM3/MCM4/MCM2/GINS1/CDC45/MCM6/MCM7/MCM5/GINS3/MCM8/GINS2/GINS4
R-HSA-983169	Class I MHC mediated antigen processing & presentation	367	0.477754	1.32597	0.00200401	0.0182239	0.0120636	10760	tags=68%, list=37%, signal=44%	991/11065/131405/642/1535/1515/6233/27338/65264/10293/26118/92912/81559/135892/899/9520/54620/154881/51665/6921/29116/6502/51434/63893/10616/4688/10197/7324/9040/64750/7321/3693/9978/9820/3685/57542/143279/140459/7311/23480/80196/29945/114907/51320/7332/996/84261/64682/7322/55182/10134/26267/8945/5710/7428/25897/9616/51529/6468/11146/8697/22954/9666/55585/3551/5717/22888/150726/7334/5705/4689/569…	CDC20/UBE2C/TRIM71/BLMH/CYBA/CTSV/RPS27A/UBE2S/UBE2Z/TRAIP/WSB1/UBE2Q2/TRIM11/TRIM50/CCNF/NPEPPS/FBXL19/KCTD7/ASB1/ELOC/MYLIP/SKP2/ANAPC7/UBE2O/RBCK1/NCF2/PSME3/UBE2E1/UBE2M/SMURF2/UBE2D1/ITGB5/RBX1/CUL7/ITGAV/KLHL42/HECTD2/ASB6/UBA52/SEC61G/RNF34/ANAPC4/FBXO32/MEX3C/UBE2L3/CDC27/FBXW9/ANAPC1/UBE2D2/RNF220/BCAP31/FBXO10/BTRC/PSMD4/VHL/RNF19A/RNF7/ANAPC11/FBXW4/GLMN/CDC23/TRIM32/DZIP3/UBE2Q1/IKBKB…
R-HSA-8951664	Neddylation	232	0.506669	1.38012	0.00203666	0.0184249	0.0121966	9973	tags=62%, list=34%, signal=41%	332/6233/25879/10537/54876/64708/26118/899/51514/28991/54620/154881/51665/6921/6502/10197/10238/9040/7321/23363/9978/10987/9820/57542/140459/7311/11091/114907/149951/79016/84261/7322/84259/8533/26267/51122/8945/5710/7428/9616/9655/6468/26043/8883/5717/3091/150726/23412/5705/5691/10980/55884/54951/55832/29099/8450/26094/10213/140825/4738/84861/8453/5682/5693/5931/5685/5709/1642/56995/5719/54850/56…	BIRC5/RPS27A/DCAF13/UBD/DCAF16/COPS7B/WSB1/CCNF/DTL/COMMD5/FBXL19/KCTD7/ASB1/ELOC/SKP2/PSME3/DCAF7/UBE2M/UBE2D1/OBSL1/RBX1/COPS5/CUL7/KLHL42/ASB6/UBA52/WDR5/FBXO32/COMMD7/DDA1/FBXW9/UBE2D2/DCUN1D5/COPS3/FBXO10/COMMD2/BTRC/PSMD4/VHL/RNF7/SOCS5/FBXW4/UBXN7/NAE1/PSMD11/HIF1A/FBXO41/COMMD3/PSMC5/PSMB3/COPS6/WSB2/COMMD8/CAND1/COMMD9/CUL4B/DCAF4/PSMD14/NEURL2/NEDD8/KLHL22/CUL2/PSMA1/PSMB5/RBBP7/PSMA4/P…
R-HSA-8878171	Transcriptional regulation by RUNX1	177	0.531877	1.43201	0.00207254	0.0185764	0.0122969	9987	tags=66%, list=34%, signal=43%	6714/23466/1515/6233/6929/3276/27161/6604/1021/8861/7057/6599/6602/1457/1022/84733/6597/6598/22955/865/57332/86/3065/1460/10197/9757/8535/10413/7311/6605/11091/25/4773/55170/4297/1912/896/8784/5710/6688/196528/6045/55904/5717/5705/23309/5691/894/10213/84661/1459/1513/5371/1493/1911/5682/8085/5693/5685/3958/4343/5709/5719/5692/6938/26523/7979/2033/5707/25942/5704/8312/595/200845/9739/9491/23067/57…	SRC/CBX6/CTSV/RPS27A/TCF3/PRMT1/AGO2/SMARCD3/CDK6/LDB1/THBS1/SMARCC1/SMARCD1/CSNK2A1/CDK7/CBX2/SMARCA4/SMARCB1/SCMH1/CBFB/CBX8/ACTL6A/HDAC1/CSNK2B/PSME3/KMT2B/CBX4/YAP1/UBA52/SMARCE1/WDR5/ABL1/NFATC2/PRMT6/KMT2A/PHC2/CCND3/TNFRSF18/PSMD4/SPI1/ARID2/RNF2/KMT2E/PSMD11/PSMC5/SIN3B/PSMB3/CCND2/PSMD14/DPY30/CSNK2A2/CTSK/PML/CTLA4/PHC1/PSMA1/KMT2D/PSMB5/PSMA4/LGALS3/MOV10/PSMD3/PSMD13/PSMB4/TCF12/AGO1/…
R-HSA-157118	Signaling by NOTCH	173	0.527176	1.4181	0.00207469	0.0185764	0.0122969	10486	tags=71%, list=36%, signal=45%	8788/4192/4609/7534/2648/10460/9787/79885/6233/1869/27161/51564/1999/3066/1871/4088/182/23129/3065/10197/5584/7157/9978/4904/7311/3516/409/9794/23462/408/6484/3955/10014/83933/7090/51548/113878/5710/6868/9148/79718/5717/3091/5705/5691/57534/102/8841/55851/10046/92737/10213/4851/5682/5693/23385/5685/9612/23286/1385/4343/9759/1024/5709/5719/5692/4242/22938/26523/5087/3714/7979/7027/2033/5707/83464/…	DLK1/MDK/MYC/YWHAZ/KAT2A/TACC3/DLGAP5/HDAC11/RPS27A/E2F1/AGO2/HDAC7/ELF3/HDAC2/E2F3/SMAD3/JAG1/PLXND1/HDAC1/PSME3/PRKCI/TP53/RBX1/YBX1/UBA52/RBPJ/ARRB2/MAML1/HEY1/ARRB1/ST3GAL4/LFNG/HDAC5/HDAC10/TLE3/SIRT6/DTX2/PSMD4/ADAM17/NEURL1/TBL1XR1/PSMD11/HIF1A/PSMC5/PSMB3/MIB1/ADAM10/HDAC3/PSENEN/MAMLD1/DNER/PSMD14/NOTCH1/PSMA1/PSMB5/NCSTN/PSMA4/NCOR2/WWC1/CREB1/MOV10/HDAC4/CDK8/PSMD3/PSMD13/PSMB4/MFNG/SN…
R-HSA-9007101	Rab regulation of trafficking	122	0.570247	1.4886	0.00212766	0.0189535	0.0125466	9697	tags=68%, list=33%, signal=46%	5866/84079/51399/23163/26088/54662/51560/9909/7248/125058/9610/107080638/6305/8766/1122/126432/58485/89781/10890/84958/11031/26000/8567/23062/7531/6399/11021/23258/23637/414918/9827/22930/128637/25782/79961/51622/3257/10981/2664/221960/2665/338382/201627/5872/22898/117177/4943/10133/5874/10260/51693/374403/51112/26130/79958/79090/83696/9135/27095/7879/81876/5878/5869/5861/27342/9367/11337/57679/8…	RAB3IL1/ANKRD27/TRAPPC4/GGA3/GGA1/TBC1D13/RAB6B/DENND4B/TSC1/TBC1D16/RIN1/TBC1D7/SBF1/RAB11A/CHML/RINL/TRAPPC1/HPS4/RAB10/SYTL1/RAB31/TBC1D10B/MADD/GGA2/YWHAE/TRAPPC2/RAB35/DENND5A/RABGAP1/DENND6B/RGP1/RAB3GAP1/TBC1D20/RAB3GAP2/DENND2D/CCZ1/HPS1/RAB32/GDI1/CCZ1B/GDI2/RAB7B/DENND6A/RAB13/DENND3/RAB3IP/TBC1D25/OPTN/RAB27B/DENND4A/TRAPPC2L/TBC1D10C/TRAPPC12/GAPVD1/DENND1C/TRAPPC6A/TRAPPC9/RABEP1/TRA…
R-HSA-69002	DNA Replication Pre-Initiation	85	0.621202	1.57547	0.00217865	0.0193092	0.012782	6452	tags=59%, list=22%, signal=46%	81620/23594/4172/4173/990/4171/8318/6233/4175/1869/4176/51053/55388/1871/4174/4998/10926/5557/10197/4999/1017/6117/5558/7311/8317/84515/23649/5422/5710/56655/5717/5705/5691/54107/5000/10213/5682/5693/5427/5685/6118/5709/5719/5692/7979/5707/5704/1870/9491/5001	CDT1/ORC6/MCM3/MCM4/CDC6/MCM2/CDC45/RPS27A/MCM6/E2F1/MCM7/GMNN/MCM10/E2F3/MCM5/ORC1/DBF4/PRIM1/PSME3/ORC2/CDK2/RPA1/PRIM2/UBA52/CDC7/MCM8/POLA2/POLA1/PSMD4/POLE4/PSMD11/PSMC5/PSMB3/POLE3/ORC4/PSMD14/PSMA1/PSMB5/POLE2/PSMA4/RPA2/PSMD3/PSMD13/PSMB4/SEM1/PSMD1/PSMC4/E2F2/PSMF1/ORC5
R-HSA-3214847	HATs acetylate histones	80	0.630243	1.58695	0.00219058	0.0193169	0.0127871	7220	tags=70%, list=25%, signal=53%	2648/55257/55689/23326/23338/6944/56970/10445/8518/86/54934/55683/8473/6880/8607/55578/11091/339287/84289/56943/11143/10933/3054/9913/27154/10856/57634/284058/8295/10902/79595/23587/51230/8464/7862/60/57325/8089/10474/23774/8520/7994/80314/6871/6881/5931/1810/1386/54859/51147/2033/55167/26009/55929/6883/10499	KAT2A/MRGBP/YEATS2/USP22/JADE2/VPS72/ATXN7L3/MCRS1/ELP1/ACTL6A/KANSL2/KANSL3/OGT/TAF9/RUVBL1/SUPT20H/WDR5/MSL1/ING5/ENY2/KAT7/MORF4L1/HCFC1/SUPT7L/BRPF3/RUVBL2/EP400/KANSL1/TRRAP/BRD8/SAP130/ELP5/PHF20/SUPT3H/BRPF1/ACTB/KAT14/YEATS4/TADA3/BRD1/HAT1/KAT6A/EPC1/TADA2A/TAF10/RBBP7/DR1/ATF2/ELP6/ING4/EP300/MSL2/ZZZ3/DMAP1/TAF12/NCOA2
R-HSA-5620924	Intraflagellar transport	54	0.642288	1.54507	0.00228311	0.01956	0.012948	7700	tags=72%, list=26%, signal=53%	3797/10382/89891/10376/83658/8655/84790/26160/51626/55081/57560/51098/3842/7846/84617/255758/347733/10381/28981/7277/90410/10383/57539/150737/51668/64792/11020/55112/9742/79989/23059/55764/79809/6991/57728/7280/11127/92104/80173	KIF3C/TUBB4A/WDR34/TUBA1B/DYNLRB1/DYNLL1/TUBA1C/IFT172/DYNC2LI1/IFT57/IFT80/IFT52/TNPO1/TUBA1A/TUBB6/TCTEX1D2/TUBB2B/TUBB3/IFT81/TUBA4A/IFT20/TUBB4B/WDR35/TTC30B/HSPB11/IFT22/IFT27/WDR60/IFT140/TTC26/CLUAP1/IFT122/TTC21B/TCTE3/WDR19/TUBB2A/KIF3A/TTC30A/IFT74
R-HSA-429914	Deadenylation-dependent mRNA decay	54	0.643863	1.54886	0.00228311	0.01956	0.012948	8391	tags=76%, list=29%, signal=54%	26986/55571/57819/57472/54512/115024/25804/56915/1975/80153/9775/23404/51013/9125/1973/25904/51690/1974/51010/11340/23016/167227/4848/4849/55802/6499/255967/1656/10605/29883/9337/5393/118460/23644/23019/27258/4850/27257/80349/23658/219988	PABPC1/CNOT11/LSM2/CNOT6/EXOSC4/NT5C3B/LSM4/EXOSC5/EIF4B/EDC3/EIF4A3/EXOSC2/EXOSC1/CNOT9/EIF4A1/CNOT10/LSM7/EIF4A2/EXOSC3/EXOSC8/EXOSC7/DCP2/CNOT2/CNOT3/DCP1A/SKIV2L/PAN3/DDX6/PAIP1/CNOT7/CNOT8/EXOSC9/EXOSC6/EDC4/CNOT1/LSM3/CNOT4/LSM1/WDR61/LSM5/PATL1
R-HSA-427413	NoRC negatively regulates rRNA expression	45	0.658539	1.55437	0.00230415	0.01956	0.012948	6313	tags=71%, list=22%, signal=56%	79101/3066/5437/1022/10849/30834/9533/3065/1786/11176/1789/29115/2071/51082/2965/5440/6908/2068/79595/7270/84172/23309/51742/7343/9015/64426/8932/9014/221830/9013/25942/8467	TAF1D/HDAC2/POLR2H/CDK7/CD3EAP/ZNRD1/POLR1C/HDAC1/DNMT1/BAZ2A/DNMT3B/SAP30BP/ERCC3/POLR1D/GTF2H1/POLR2K/TBP/ERCC2/SAP130/TTF1/POLR1B/SIN3B/ARID4B/UBTF/TAF1A/SUDS3/MBD2/TAF1B/TWISTNB/TAF1C/SIN3A/SMARCA5
R-HSA-2173793	Transcriptional activity of SMAD2/SMAD3:SMAD4 heterotrimer	44	0.650896	1.53238	0.00230415	0.01956	0.012948	8286	tags=73%, list=28%, signal=52%	4609/1875/60436/6233/4088/5933/3065/64750/7321/1874/7050/7311/25937/142/6667/4087/6498/905/9612/1024/4221/904/51592/22938/7027/1030/4092/9611/4089/7029/54778/7316	MYC/E2F5/TGIF2/RPS27A/SMAD3/RBL1/HDAC1/SMURF2/UBE2D1/E2F4/TGIF1/UBA52/WWTR1/PARP1/SP1/SMAD2/SKIL/CCNT2/NCOR2/CDK8/MEN1/CCNT1/TRIM33/SNW1/TFDP1/CDKN2B/SMAD7/NCOR1/SMAD4/TFDP2/RNF111/UBC
R-HSA-167169	HIV Transcription Elongation	43	0.64516	1.50826	0.00232288	0.01956	0.012948	8368	tags=74%, list=29%, signal=53%	7936/5437/1022/6921/22916/7469/6749/25920/6829/2071/5433/5436/11198/2965/5440/2068/51497/5439/6827/6917/5431/2963/2962/5438/904/4686/8178/9150/2967/4331/5441/2966	NELFE/POLR2H/CDK7/ELOC/NCBP2/NELFA/SSRP1/NELFB/SUPT5H/ERCC3/POLR2D/POLR2G/SUPT16H/GTF2H1/POLR2K/ERCC2/NELFCD/POLR2J/SUPT4H1/TCEA1/POLR2B/GTF2F2/GTF2F1/POLR2I/CCNT1/NCBP1/ELL/CTDP1/GTF2H3/MNAT1/POLR2L/GTF2H2
R-HSA-167200	Formation of HIV-1 elongation complex containing HIV-1 Tat	43	0.64516	1.50826	0.00232288	0.01956	0.012948	8368	tags=74%, list=29%, signal=53%	7936/5437/1022/6921/22916/7469/6749/25920/6829/2071/5433/5436/11198/2965/5440/2068/51497/5439/6827/6917/5431/2963/2962/5438/904/4686/8178/9150/2967/4331/5441/2966	NELFE/POLR2H/CDK7/ELOC/NCBP2/NELFA/SSRP1/NELFB/SUPT5H/ERCC3/POLR2D/POLR2G/SUPT16H/GTF2H1/POLR2K/ERCC2/NELFCD/POLR2J/SUPT4H1/TCEA1/POLR2B/GTF2F2/GTF2F1/POLR2I/CCNT1/NCBP1/ELL/CTDP1/GTF2H3/MNAT1/POLR2L/GTF2H2
R-HSA-167246	Tat-mediated elongation of the HIV-1 transcript	43	0.64516	1.50826	0.00232288	0.01956	0.012948	8368	tags=74%, list=29%, signal=53%	7936/5437/1022/6921/22916/7469/6749/25920/6829/2071/5433/5436/11198/2965/5440/2068/51497/5439/6827/6917/5431/2963/2962/5438/904/4686/8178/9150/2967/4331/5441/2966	NELFE/POLR2H/CDK7/ELOC/NCBP2/NELFA/SSRP1/NELFB/SUPT5H/ERCC3/POLR2D/POLR2G/SUPT16H/GTF2H1/POLR2K/ERCC2/NELFCD/POLR2J/SUPT4H1/TCEA1/POLR2B/GTF2F2/GTF2F1/POLR2I/CCNT1/NCBP1/ELL/CTDP1/GTF2H3/MNAT1/POLR2L/GTF2H2
R-HSA-5693606	DNA Double Strand Break Response	43	0.650132	1.51988	0.00232288	0.01956	0.012948	6313	tags=65%, list=22%, signal=51%	3838/6233/7468/7329/4361/7157/51720/672/580/7311/25/5536/4683/9025/9031/11200/7158/7334/84142/9656/51588/2140/472/322/7336/10111/9577/8467	KPNA2/RPS27A/NSD2/UBE2I/MRE11/TP53/UIMC1/BRCA1/BARD1/UBA52/ABL1/PPP5C/NBN/RNF8/BAZ1B/CHEK2/TP53BP1/UBE2N/ABRAXAS1/MDC1/PIAS4/EYA3/ATM/APBB1/UBE2V2/RAD50/BABAM2/SMARCA5
R-HSA-5693616	Presynaptic phase of homologous DNA pairing and strand exchange	39	0.667806	1.53646	0.00234742	0.01956	0.012948	6041	tags=69%, list=21%, signal=55%	1111/5984/5888/83695/9156/116028/7516/641/4361/672/580/6117/5892/1763/11073/5810/5883/5982/4683/545/5985/5889/472/5932/6118/10111/5983	CHEK1/RFC4/RAD51/RHNO1/EXO1/RMI2/XRCC2/BLM/MRE11/BRCA1/BARD1/RPA1/RAD51D/DNA2/TOPBP1/RAD1/RAD9A/RFC2/NBN/ATR/RFC5/RAD51C/ATM/RBBP8/RPA2/RAD50/RFC3
R-HSA-73933	Resolution of Abasic Sites (AP sites)	37	0.664126	1.51303	0.00238949	0.01956	0.012948	6041	tags=70%, list=21%, signal=56%	5984/5424/2237/3978/6996/5111/6117/142/4595/328/5982/7374/11284/3980/5981/23583/10714/56655/54107/4968/10038/5985/5427/6118/8505/5983	RFC4/POLD1/FEN1/LIG1/TDG/PCNA/RPA1/PARP1/MUTYH/APEX1/RFC2/UNG/PNKP/LIG3/RFC1/SMUG1/POLD3/POLE4/POLE3/OGG1/PARP2/RFC5/POLE2/RPA2/PARG/RFC3
R-HSA-187687	Signalling to ERKs	34	0.666226	1.49597	0.00241546	0.01956	0.012948	7337	tags=74%, list=25%, signal=55%	5603/6714/6300/6016/3265/5898/6464/2885/5594/5595/1432/1399/4893/5605/673/7867/5900/5899/2889/25759/7529/3845/6654/10818/57498	MAPK13/SRC/MAPK12/RIT1/HRAS/RALA/SHC1/GRB2/MAPK1/MAPK3/MAPK14/CRKL/NRAS/MAP2K2/BRAF/MAPKAPK3/RALGDS/RALB/RAPGEF1/SHC2/YWHAB/KRAS/SOS1/FRS2/KIDINS220
R-HSA-5250924	B-WICH complex positively regulates rRNA expression	29	0.695895	1.52839	0.00242718	0.01956	0.012948	6313	tags=79%, list=22%, signal=62%	2648/79101/5437/10849/10514/30834/9533/9188/7913/51082/4641/5440/6908/9031/23451/84172/60/9015/9014/221830/9013/2033/8467	KAT2A/TAF1D/POLR2H/CD3EAP/MYBBP1A/ZNRD1/POLR1C/DDX21/DEK/POLR1D/MYO1C/POLR2K/TBP/BAZ1B/SF3B1/POLR1B/ACTB/TAF1A/TAF1B/TWISTNB/TAF1C/EP300/SMARCA5
R-HSA-3214858	RMTs methylate histone arginines	30	0.677049	1.48874	0.00243605	0.01956	0.012948	8277	tags=90%, list=28%, signal=64%	1788/6187/3276/1019/6604/6599/6602/6597/6598/86/10196/79084/6605/11091/55170/196528/10498/55352/5931/595/57492/6601/10419/55193/8289/6603/54496	DNMT3A/RPS2/PRMT1/CDK4/SMARCD3/SMARCC1/SMARCD1/SMARCA4/SMARCB1/ACTL6A/PRMT3/WDR77/SMARCE1/WDR5/PRMT6/ARID2/CARM1/COPRS/RBBP7/CCND1/ARID1B/SMARCC2/PRMT5/PBRM1/ARID1A/SMARCD2/PRMT7
R-HSA-110314	Recognition of DNA damage by PCNA-containing replication complex	30	0.680844	1.49708	0.00243605	0.01956	0.012948	6041	tags=73%, list=21%, signal=58%	6233/5984/5424/51514/9978/5111/6117/7311/56852/5982/7398/5981/10714/56655/57599/54107/8450/5985/5427/6118/1642/5983	RPS27A/RFC4/POLD1/DTL/RBX1/PCNA/RPA1/UBA52/RAD18/RFC2/USP1/RFC1/POLD3/POLE4/WDR48/POLE3/CUL4B/RFC5/POLE2/RPA2/DDB1/RFC3
R-HSA-75067	Processing of Capped Intronless Pre-mRNA	28	0.68108	1.4871	0.002442	0.01956	0.012948	6122	tags=79%, list=21%, signal=62%	6628/29894/6635/22916/10898/6636/25888/6637/8106/8189/51692/134353/6634/7884/81608/11051/55339/1478/79869/51585/4686/1479	SNRPB/CPSF1/SNRPE/NCBP2/CPSF4/SNRPF/ZNF473/SNRPG/PABPN1/SYMPK/CPSF3/LSM11/SNRPD3/SLBP/FIP1L1/NUDT21/WDR33/CSTF2/CPSF7/PCF11/NCBP1/CSTF3
R-HSA-176412	Phosphorylation of the APC/C	19	0.751449	1.53126	0.00246305	0.01956	0.012948	4670	tags=74%, list=16%, signal=62%	11065/891/5347/983/51434/7324/7321/29945/996/64682/51529/8697/8881/51433	UBE2C/CCNB1/PLK1/CDK1/ANAPC7/UBE2E1/UBE2D1/ANAPC4/CDC27/ANAPC1/ANAPC11/CDC23/CDC16/ANAPC5
R-HSA-167242	Abortive elongation of HIV-1 transcript in the absence of Tat	22	0.724612	1.52036	0.00246914	0.01956	0.012948	6526	tags=82%, list=22%, signal=64%	7936/5437/22916/7469/25920/6829/5433/5436/5440/51497/5439/6827/5431/2963/2962/5438/4686/9150	NELFE/POLR2H/NCBP2/NELFA/NELFB/SUPT5H/POLR2D/POLR2G/POLR2K/NELFCD/POLR2J/SUPT4H1/POLR2B/GTF2F2/GTF2F1/POLR2I/NCBP1/CTDP1
R-HSA-427389	ERCC6 (CSB) and EHMT2 (G9a) positively regulate rRNA expression	15	0.808119	1.56997	0.00247219	0.01956	0.012948	5602	tags=100%, list=19%, signal=81%	1107/11335/10919/3066/57504/3065/1108/7270/5928/9219/54815/9112/57459/5931/53615	CHD3/CBX3/EHMT2/HDAC2/MTA3/HDAC1/CHD4/TTF1/RBBP4/MTA2/GATAD2A/MTA1/GATAD2B/RBBP7/MBD3
R-HSA-141405	Inhibition of the proteolytic activity of APC/C required for the onset of anaphase by mitotic spindle checkpoint components	20	0.751398	1.54315	0.00248139	0.01956	0.012948	4670	tags=75%, list=16%, signal=63%	991/11065/701/4085/51434/7324/7321/29945/9184/996/64682/51529/8697/8881/51433	CDC20/UBE2C/BUB1B/MAD2L1/ANAPC7/UBE2E1/UBE2D1/ANAPC4/BUB3/CDC27/ANAPC1/ANAPC11/CDC23/CDC16/ANAPC5
R-HSA-141430	Inactivation of APC/C via direct inhibition of the APC/C complex	20	0.751398	1.54315	0.00248139	0.01956	0.012948	4670	tags=75%, list=16%, signal=63%	991/11065/701/4085/51434/7324/7321/29945/9184/996/64682/51529/8697/8881/51433	CDC20/UBE2C/BUB1B/MAD2L1/ANAPC7/UBE2E1/UBE2D1/ANAPC4/BUB3/CDC27/ANAPC1/ANAPC11/CDC23/CDC16/ANAPC5
R-HSA-69186	Lagging Strand Synthesis	20	0.746288	1.53265	0.00248139	0.01956	0.012948	6041	tags=85%, list=21%, signal=67%	5984/5424/2237/5557/3978/5111/6117/5558/1763/23649/5422/5982/5981/10714/5985/6118/5983	RFC4/POLD1/FEN1/PRIM1/LIG1/PCNA/RPA1/PRIM2/DNA2/POLA2/POLA1/RFC2/RFC1/POLD3/RFC5/RPA2/RFC3
R-HSA-212300	PRC2 methylates histones and DNA	13	0.828213	1.57092	0.00249377	0.01956	0.012948	3647	tags=92%, list=13%, signal=81%	1788/2146/26147/3720/5252/1786/1789/22823/121536/23512/5928/8726	DNMT3A/EZH2/PHF19/JARID2/PHF1/DNMT1/DNMT3B/MTF2/AEBP2/SUZ12/RBBP4/EED
R-HSA-75035	Chk1/Chk2(Cds1) mediated inactivation of Cyclin B:Cdk1 complex	13	0.795102	1.50812	0.00249377	0.01956	0.012948	5018	tags=92%, list=17%, signal=76%	891/2810/983/7534/1111/995/10971/7533/7531/7532/11200/7465	CCNB1/SFN/CDK1/YWHAZ/CHEK1/CDC25C/YWHAQ/YWHAH/YWHAE/YWHAG/CHEK2/WEE1
R-HSA-6804116	TP53 Regulates Transcription of Genes Involved in G1 Cell Cycle Arrest	14	0.774685	1.49284	0.00250313	0.01956	0.012948	3507	tags=71%, list=12%, signal=63%	1820/1869/57060/890/25946/898/7157/1017/79733/9134	ARID3A/E2F1/PCBP4/CCNA2/ZNF385A/CCNE1/TP53/CDK2/E2F8/CCNE2
R-HSA-2514853	Condensation of Prometaphase Chromosomes	11	0.831084	1.52783	0.00250941	0.01956	0.012948	4930	tags=100%, list=17%, signal=83%	891/9133/983/64151/9918/23397/1457/1460/10051/10592/1459	CCNB1/CCNB2/CDK1/NCAPG/NCAPD2/NCAPH/CSNK2A1/CSNK2B/SMC4/SMC2/CSNK2A2
R-HSA-2534343	Interaction With Cumulus Cells And The Zona Pellucida	11	0.834053	1.53329	0.00250941	0.01956	0.012948	944	tags=18%, list=3%, signal=18%	7784/5016	ZP3/OVGP1
R-HSA-9006925	Intracellular signaling by second messengers	304	0.495101	1.36447	0.00301508	0.023397	0.015488	10011	tags=60%, list=34%, signal=40%	6714/2261/8870/23466/3838/7039/5580/6233/3710/84232/1107/2264/27161/2146/51564/3066/1457/5468/5613/57761/84733/57504/5518/22955/23028/57332/8396/3065/1460/10197/2260/8535/7157/5880/1822/374/58528/389541/808/112/7311/5578/391/2931/5335/57167/2065/5154/1912/5528/4254/23512/5879/10014/2885/1108/5575/805/5710/5928/8726/5594/5595/64121/5296/117145/8394/6045/5717/23396/9219/5705/5691/54815/8841/55004/9…	SRC/FGFR3/IER3/CBX6/KPNA2/TGFA/PRKCD/RPS27A/ITPR3/MAF1/CHD3/FGFR4/AGO2/EZH2/HDAC7/HDAC2/CSNK2A1/PPARG/PRKX/TRIB3/CBX2/MTA3/PPP2R1A/SCMH1/KDM1A/CBX8/PIP4K2B/HDAC1/CSNK2B/PSME3/FGFR1/CBX4/TP53/RAC2/ATN1/AREG/RRAGD/LAMTOR4/CALM3/ADCY6/UBA52/PRKCA/RHOG/GSK3A/PLCG1/SALL4/ERBB3/PDGFA/PHC2/PPP2R5D/KITLG/SUZ12/RAC1/HDAC5/GRB2/CHD4/PRKAR1B/CALM2/PSMD4/RBBP4/EED/MAPK1/MAPK3/RRAGC/PIK3R2/THEM4/PIP5K1A/RNF2/…
R-HSA-4420097	VEGFA-VEGFR2 Pathway	98	0.579217	1.48899	0.00323276	0.0240465	0.0159179	6478	tags=54%, list=22%, signal=42%	8877/5603/6714/1535/8440/5580/3710/3315/8936/6300/5747/71/57761/10152/5058/3265/4688/10163/3685/808/9047/5578/7422/5335/5879/9475/805/10787/3320/5296/117145/55845/60/4689/1432/4893/1495/1536/5829/3728/253260/10451/7409/7867/653361/10006/63916/64223/9564/25759/1500/3845/5062	SPHK1/MAPK13/SRC/CYBA/NCK2/PRKCD/ITPR3/HSPB1/WASF1/MAPK12/PTK2/ACTG1/TRIB3/ABI2/PAK1/HRAS/NCF2/WASF2/ITGAV/CALM3/SH2D2A/PRKCA/VEGFA/PLCG1/RAC1/ROCK2/CALM2/NCKAP1/HSP90AA1/PIK3R2/THEM4/BRK1/ACTB/NCF4/MAPK14/NRAS/CTNNA1/CYBB/PXN/JUP/RICTOR/VAV3/VAV1/MAPKAPK3/NCF1/ABI1/ELMO2/MLST8/BCAR1/SHC2/CTNND1/KRAS/PAK2
R-HSA-450531	Regulation of mRNA stability by proteins that bind AU-rich elements	88	0.59342	1.51128	0.00323625	0.0240465	0.0159179	10487	tags=77%, list=36%, signal=50%	26986/7534/5580/6233/3315/54512/3304/56915/6418/10197/23404/51013/8125/7311/51010/5578/11340/8570/3184/3303/23016/5710/3842/167227/7514/55802/5717/5705/1432/5691/10213/3312/8021/5682/5693/5685/5709/5719/5692/7979/5707/5704/9491/7529/5393/118460/1994/5689/23198/5708/5714/5716/5694/7316/5686/5600/5711/5718/5715/9861/9261/5690/5701/5688/5695/5706/5713/5073	PABPC1/YWHAZ/PRKCD/RPS27A/HSPB1/EXOSC4/HSPA1B/EXOSC5/SET/PSME3/EXOSC2/EXOSC1/ANP32A/UBA52/EXOSC3/PRKCA/EXOSC8/KHSRP/HNRNPD/HSPA1A/EXOSC7/PSMD4/TNPO1/DCP2/XPO1/DCP1A/PSMD11/PSMC5/MAPK14/PSMB3/PSMD14/HSPA8/NUP214/PSMA1/PSMB5/PSMA4/PSMD3/PSMD13/PSMB4/SEM1/PSMD1/PSMC4/PSMF1/YWHAB/EXOSC9/EXOSC6/ELAVL1/PSMB1/PSME4/PSMD2/PSMD8/PSMD10/PSMB6/UBC/PSMA5/MAPK11/PSMD5/PSMD12/PSMD9/PSMD6/MAPKAPK2/PSMB2/PSMC2/P…
R-HSA-5607764	CLEC7A (Dectin-1) signaling	100	0.566845	1.45666	0.00324324	0.0240465	0.0159179	10479	tags=76%, list=36%, signal=49%	6714/5580/6233/3710/29108/10197/9040/7321/64170/808/7311/4773/6850/4791/5971/7322/805/10454/8945/5710/10892/5532/3551/5717/3553/7334/5705/5691/6885/10213/84433/841/5682/5693/5685/5709/5719/5692/7979/5707/5704/9491/6500/23291/8915/5970/9039/5689/23198/5708/5714/5716/5694/1147/7316/7335/5686/257397/5711/5534/5718/5715/64581/9861/997/9020/4772/8454/4790/5690/5701/5688/5695/5170/5530/5706/5713	SRC/PRKCD/RPS27A/ITPR3/PYCARD/PSME3/UBE2M/UBE2D1/CARD9/CALM3/UBA52/NFATC2/SYK/NFKB2/RELB/UBE2D2/CALM2/TAB1/BTRC/PSMD4/MALT1/PPP3CB/IKBKB/PSMD11/IL1B/UBE2N/PSMC5/PSMB3/MAP3K7/PSMD14/CARD11/CASP8/PSMA1/PSMB5/PSMA4/PSMD3/PSMD13/PSMB4/SEM1/PSMD1/PSMC4/PSMF1/SKP1/FBXW11/BCL10/RELA/UBA3/PSMB1/PSME4/PSMD2/PSMD8/PSMD10/PSMB6/CHUK/UBC/UBE2V1/PSMA5/TAB3/PSMD5/PPP3R1/PSMD12/PSMD9/CLEC7A/PSMD6/CDC34/MAP3K14/…
R-HSA-390466	Chaperonin-mediated protein folding	95	0.585872	1.49944	0.00324324	0.0240465	0.0159179	5386	tags=47%, list=18%, signal=39%	8877/10528/2786/22948/10576/908/7203/898/1457/5203/10382/10376/10575/10694/2781/1460/10238/10574/7157/10471/84790/55135/11328/5201/6950/5204/84261/5082/9134/7846/6468/3801/84617/26985/6499/60/347733/10381/8841/5202/7277/1459/10383/22803/63971	SPHK1/NOP56/GNG4/CCT5/CCT2/CCT6A/CCT3/CCNE1/CSNK2A1/PFDN4/TUBB4A/TUBA1B/CCT4/CCT8/GNAZ/CSNK2B/DCAF7/CCT7/TP53/PFDN6/TUBA1C/WRAP53/FKBP9/PFDN1/TCP1/PFDN5/FBXW9/PDCL/CCNE2/TUBA1A/FBXW4/KIFC3/TUBB6/AP3M1/SKIV2L/ACTB/TUBB2B/TUBB3/HDAC3/PFDN2/TUBA4A/CSNK2A2/TUBB4B/XRN2/KIF13A
R-HSA-5389840	Mitochondrial translation elongation	86	0.58408	1.48499	0.00325027	0.0240465	0.0159179	9279	tags=69%, list=32%, signal=47%	51649/116540/28998/124995/63875/54534/90480/9553/65005/57129/64949/54460/122704/84545/26284/51263/6183/55037/118487/29088/51081/55173/28977/64928/65003/10884/23107/64965/51642/11222/51264/51021/51258/7818/60488/55168/51373/29074/6182/64978/29093/79590/28973/65993/5018/51116/64969/64432/64951/3396/63931/51069/219927/64979/51650/65080/64968/64963/51318	MRPS23/MRPL53/MRPL13/MRPL10/MRPL17/MRPL50/GADD45GIP1/MRPL33/MRPL9/MRPL47/MRPS26/MRPS21/MRPL52/MRPL43/ERAL1/MRPL30/MRPS12/PTCD3/CHCHD1/MRPL15/MRPS7/MRPS10/MRPL42/MRPL14/MRPL11/MRPS30/MRPS27/MRPS9/MRPL48/MRPL3/MRPL27/MRPS16/MRPL51/DAP3/MRPS35/MRPS18A/MRPS17/MRPL18/MRPL12/MRPL38/MRPL22/MRPL24/MRPS18B/MRPS34/OXA1L/MRPS2/MRPS5/MRPS25/MRPS24/MRPL58/MRPS14/MRPL2/MRPL21/MRPL36/MRPS33/MRPL44/MRPS6/MRPS11/…
R-HSA-174143	APC/C-mediated degradation of cell cycle proteins	86	0.610197	1.55139	0.00325027	0.0240465	0.0159179	9178	tags=71%, list=32%, signal=49%	991/11065/9232/9212/891/5347/983/701/4751/6233/890/4085/6502/51434/26271/6790/10197/7324/7321/1017/7311/29945/9184/996/64682/8945/5710/51529/8697/5717/5705/5691/8881/51433/10213/5682/5693/5685/5709/5719/5692/7979/5707/5704/9491/6500/246184/5689/23198/5708/5714/5716/5694/51343/7316/5686/5711/5718/25906/119504/5715	CDC20/UBE2C/PTTG1/AURKB/CCNB1/PLK1/CDK1/BUB1B/NEK2/RPS27A/CCNA2/MAD2L1/SKP2/ANAPC7/FBXO5/AURKA/PSME3/UBE2E1/UBE2D1/CDK2/UBA52/ANAPC4/BUB3/CDC27/ANAPC1/BTRC/PSMD4/ANAPC11/CDC23/PSMD11/PSMC5/PSMB3/CDC16/ANAPC5/PSMD14/PSMA1/PSMB5/PSMA4/PSMD3/PSMD13/PSMB4/SEM1/PSMD1/PSMC4/PSMF1/SKP1/CDC26/PSMB1/PSME4/PSMD2/PSMD8/PSMD10/PSMB6/FZR1/UBC/PSMA5/PSMD5/PSMD12/ANAPC15/ANAPC16/PSMD9
R-HSA-453276	Regulation of mitotic cell cycle	86	0.610197	1.55139	0.00325027	0.0240465	0.0159179	9178	tags=71%, list=32%, signal=49%	991/11065/9232/9212/891/5347/983/701/4751/6233/890/4085/6502/51434/26271/6790/10197/7324/7321/1017/7311/29945/9184/996/64682/8945/5710/51529/8697/5717/5705/5691/8881/51433/10213/5682/5693/5685/5709/5719/5692/7979/5707/5704/9491/6500/246184/5689/23198/5708/5714/5716/5694/51343/7316/5686/5711/5718/25906/119504/5715	CDC20/UBE2C/PTTG1/AURKB/CCNB1/PLK1/CDK1/BUB1B/NEK2/RPS27A/CCNA2/MAD2L1/SKP2/ANAPC7/FBXO5/AURKA/PSME3/UBE2E1/UBE2D1/CDK2/UBA52/ANAPC4/BUB3/CDC27/ANAPC1/BTRC/PSMD4/ANAPC11/CDC23/PSMD11/PSMC5/PSMB3/CDC16/ANAPC5/PSMD14/PSMA1/PSMB5/PSMA4/PSMD3/PSMD13/PSMB4/SEM1/PSMD1/PSMC4/PSMF1/SKP1/CDC26/PSMB1/PSME4/PSMD2/PSMD8/PSMD10/PSMB6/FZR1/UBC/PSMA5/PSMD5/PSMD12/ANAPC15/ANAPC16/PSMD9
R-HSA-391251	Protein folding	101	0.588838	1.51318	0.00325027	0.0240465	0.0159179	5386	tags=49%, list=18%, signal=40%	8877/10528/2786/402/22948/10576/908/7203/898/1457/5203/10382/10376/10575/10694/1155/2781/1460/10238/10574/7157/6903/10471/84790/55135/11328/5201/6950/5204/84261/5082/9134/7846/6468/3801/84617/26985/6499/60/347733/10381/8841/5202/7277/1459/6905/10383/22803/63971	SPHK1/NOP56/GNG4/ARL2/CCT5/CCT2/CCT6A/CCT3/CCNE1/CSNK2A1/PFDN4/TUBB4A/TUBA1B/CCT4/CCT8/TBCB/GNAZ/CSNK2B/DCAF7/CCT7/TP53/TBCC/PFDN6/TUBA1C/WRAP53/FKBP9/PFDN1/TCP1/PFDN5/FBXW9/PDCL/CCNE2/TUBA1A/FBXW4/KIFC3/TUBB6/AP3M1/SKIV2L/ACTB/TUBB2B/TUBB3/HDAC3/PFDN2/TUBA4A/CSNK2A2/TBCE/TUBB4B/XRN2/KIF13A
R-HSA-5368286	Mitochondrial translation initiation	86	0.581112	1.47744	0.00325027	0.0240465	0.0159179	9279	tags=70%, list=32%, signal=48%	51649/116540/28998/124995/63875/54534/90480/9553/65005/57129/64949/54460/122704/84545/26284/51263/6183/55037/118487/29088/51081/55173/28977/64928/65003/10884/23107/64965/51642/11222/51264/51021/51258/7818/60488/55168/51373/29074/6182/64978/29093/79590/28973/65993/5018/51116/4528/64969/64432/64951/3396/63931/51069/219927/64979/51650/65080/64968/64963/51318	MRPS23/MRPL53/MRPL13/MRPL10/MRPL17/MRPL50/GADD45GIP1/MRPL33/MRPL9/MRPL47/MRPS26/MRPS21/MRPL52/MRPL43/ERAL1/MRPL30/MRPS12/PTCD3/CHCHD1/MRPL15/MRPS7/MRPS10/MRPL42/MRPL14/MRPL11/MRPS30/MRPS27/MRPS9/MRPL48/MRPL3/MRPL27/MRPS16/MRPL51/DAP3/MRPS35/MRPS18A/MRPS17/MRPL18/MRPL12/MRPL38/MRPL22/MRPL24/MRPS18B/MRPS34/OXA1L/MRPS2/MTIF2/MRPS5/MRPS25/MRPS24/MRPL58/MRPS14/MRPL2/MRPL21/MRPL36/MRPS33/MRPL44/MRPS6/M…
R-HSA-5419276	Mitochondrial translation termination	86	0.593075	1.50786	0.00325027	0.0240465	0.0159179	9279	tags=71%, list=32%, signal=48%	51649/116540/28998/124995/63875/54534/90480/9553/65005/57129/64949/54460/122704/84545/26284/51263/6183/55037/118487/29088/92399/51081/55173/28977/64928/65003/10884/23107/64965/51642/11222/51264/51021/51258/7818/60488/55168/51373/29074/6182/64978/54516/29093/79590/28973/65993/5018/51116/64969/64432/64951/3396/63931/51069/219927/64979/51650/65080/64968/64963/51318	MRPS23/MRPL53/MRPL13/MRPL10/MRPL17/MRPL50/GADD45GIP1/MRPL33/MRPL9/MRPL47/MRPS26/MRPS21/MRPL52/MRPL43/ERAL1/MRPL30/MRPS12/PTCD3/CHCHD1/MRPL15/MRRF/MRPS7/MRPS10/MRPL42/MRPL14/MRPL11/MRPS30/MRPS27/MRPS9/MRPL48/MRPL3/MRPL27/MRPS16/MRPL51/DAP3/MRPS35/MRPS18A/MRPS17/MRPL18/MRPL12/MRPL38/MTRF1L/MRPL22/MRPL24/MRPS18B/MRPS34/OXA1L/MRPS2/MRPS5/MRPS25/MRPS24/MRPL58/MRPS14/MRPL2/MRPL21/MRPL36/MRPS33/MRPL44/M…
R-HSA-190236	Signaling by FGFR	86	0.606243	1.54134	0.00325027	0.0240465	0.0159179	7355	tags=56%, list=25%, signal=42%	6714/2261/54845/6233/2264/3178/5437/22916/5518/7072/3265/161742/3187/2260/7311/5335/5725/867/5433/6464/5436/2885/5440/4670/5594/5595/5439/2591/200734/10817/4893/7073/5431/2963/673/2962/5438/23767/5515/4686/2263/2247/3845/23543/3185/6654/10818/8569	SRC/FGFR3/ESRP1/RPS27A/FGFR4/HNRNPA1/POLR2H/NCBP2/PPP2R1A/TIA1/HRAS/SPRED1/HNRNPH1/FGFR1/UBA52/PLCG1/PTBP1/CBL/POLR2D/SHC1/POLR2G/GRB2/POLR2K/HNRNPM/MAPK1/MAPK3/POLR2J/GALNT3/SPRED2/FRS3/NRAS/TIAL1/POLR2B/GTF2F2/BRAF/GTF2F1/POLR2I/FLRT3/PPP2CA/NCBP1/FGFR2/FGF2/KRAS/RBFOX2/HNRNPF/SOS1/FRS2/MKNK1
R-HSA-5689603	UCH proteinases	85	0.597276	1.51479	0.00326797	0.0240755	0.0159371	10479	tags=80%, list=36%, signal=51%	7345/6233/7040/221937/171023/3607/10445/86/10197/8473/8607/580/7311/125476/221656/3054/114785/5710/4798/5717/60/55252/5705/5691/29844/10213/4738/79913/5682/93973/5693/5685/5709/5719/5692/83444/55777/7979/283899/5707/5704/9491/54617/7528/4092/54891/5689/11047/23198/5708/5714/5716/5694/7316/5686/5711/51377/5718/7046/5715/9861/7347/5690/5701/5688/5695/5706/5713	UCHL1/RPS27A/TGFB1/FOXK1/ASXL1/FOXK2/MCRS1/ACTL6A/PSME3/OGT/RUVBL1/BARD1/UBA52/INO80C/KDM1B/HCFC1/MBD6/PSMD4/NFRKB/PSMD11/ACTB/ASXL2/PSMC5/PSMB3/TFPT/PSMD14/NEDD8/ACTR5/PSMA1/ACTR8/PSMB5/PSMA4/PSMD3/PSMD13/PSMB4/INO80B/MBD5/SEM1/INO80E/PSMD1/PSMC4/PSMF1/INO80/YY1/SMAD7/INO80D/PSMB1/ADRM1/PSME4/PSMD2/PSMD8/PSMD10/PSMB6/UBC/PSMA5/PSMD5/UCHL5/PSMD12/TGFBR1/PSMD9/PSMD6/UCHL3/PSMB2/PSMC2/PSMA7/PSMB7/P…
R-HSA-69231	Cyclin D associated events in G1	44	0.637493	1.50083	0.00345622	0.0252492	0.0167141	6993	tags=70%, list=24%, signal=54%	6714/1875/6233/1869/1019/1028/1021/1871/1022/6502/1163/5518/5933/1874/7311/25/896/1031/894/28227/1032/1029/4067/5515/7027/1870/595/1030/6500/5925/5520	SRC/E2F5/RPS27A/E2F1/CDK4/CDKN1C/CDK6/E2F3/CDK7/SKP2/CKS1B/PPP2R1A/RBL1/E2F4/UBA52/ABL1/CCND3/CDKN2C/CCND2/PPP2R3B/CDKN2D/CDKN2A/LYN/PPP2CA/TFDP1/E2F2/CCND1/CDKN2B/SKP1/RB1/PPP2R2A
R-HSA-69236	G1 Phase	44	0.637493	1.50083	0.00345622	0.0252492	0.0167141	6993	tags=70%, list=24%, signal=54%	6714/1875/6233/1869/1019/1028/1021/1871/1022/6502/1163/5518/5933/1874/7311/25/896/1031/894/28227/1032/1029/4067/5515/7027/1870/595/1030/6500/5925/5520	SRC/E2F5/RPS27A/E2F1/CDK4/CDKN1C/CDK6/E2F3/CDK7/SKP2/CKS1B/PPP2R1A/RBL1/E2F4/UBA52/ABL1/CCND3/CDKN2C/CCND2/PPP2R3B/CDKN2D/CDKN2A/LYN/PPP2CA/TFDP1/E2F2/CCND1/CDKN2B/SKP1/RB1/PPP2R2A
R-HSA-5663213	RHO GTPases Activate WASPs and WAVEs	36	0.671876	1.52971	0.00356295	0.0259204	0.0171584	8797	tags=86%, list=30%, signal=60%	8936/5747/71/10095/10152/147179/10552/10093/10163/25/644150/10109/10094/5879/2885/5594/5595/10787/55845/10096/60/7456/10006/10097/10092/695/3071/998/51517/23191/7454	WASF1/PTK2/ACTG1/ARPC1B/ABI2/WIPF2/ARPC1A/ARPC4/WASF2/ABL1/WIPF3/ARPC2/ARPC3/RAC1/GRB2/MAPK1/MAPK3/NCKAP1/BRK1/ACTR3/ACTB/WIPF1/ABI1/ACTR2/ARPC5/BTK/NCKAP1L/CDC42/NCKIPSD/CYFIP1/WAS
R-HSA-76046	RNA Polymerase III Transcription Initiation	35	0.660291	1.49573	0.00358852	0.0259981	0.0172098	8675	tags=83%, list=30%, signal=58%	5437/2976/9533/10623/112495/11128/661/9328/5451/7702/51082/9330/9329/5440/6908/10621/6621/6618/6617/10302/51728/171568/55290/2971/2975/6619/2972/5441/27297	POLR2H/GTF3C2/POLR1C/POLR3C/GTF3C6/POLR3A/POLR3D/GTF3C5/POU2F1/ZNF143/POLR1D/GTF3C3/GTF3C4/POLR2K/TBP/POLR3F/SNAPC4/SNAPC2/SNAPC1/SNAPC5/POLR3K/POLR3H/BRF2/GTF3A/GTF3C1/SNAPC3/BRF1/POLR2L/CRCP
R-HSA-6804758	Regulation of TP53 Activity through Acetylation	29	0.672256	1.47647	0.00364078	0.0262678	0.0173883	6064	tags=69%, list=21%, signal=55%	1107/3066/8396/3065/7157/84289/27154/1108/5928/7862/9219/54815/57459/5371/23774/7994/5305/5931/53615/2033	CHD3/HDAC2/PIP4K2B/HDAC1/TP53/ING5/BRPF3/CHD4/RBBP4/BRPF1/MTA2/GATAD2A/GATAD2B/PML/BRD1/KAT6A/PIP4K2A/RBBP7/MBD3/EP300
R-HSA-156711	Polo-like kinase mediated events	16	0.796317	1.5759	0.00367197	0.0263401	0.0174362	2100	tags=62%, list=7%, signal=58%	4605/891/5347/9133/2305/1063/993/9088/995/286826	MYBL2/CCNB1/PLK1/CCNB2/FOXM1/CENPF/CDC25A/PKMYT1/CDC25C/LIN9
R-HSA-6803529	FGFR2 alternative splicing	25	0.705987	1.51146	0.00368098	0.0263401	0.0174362	6835	tags=80%, list=23%, signal=61%	54845/3178/5437/22916/7072/3187/5725/5433/5436/5440/4670/5439/7073/5431/2963/2962/5438/4686/23543/3185	ESRP1/HNRNPA1/POLR2H/NCBP2/TIA1/HNRNPH1/PTBP1/POLR2D/POLR2G/POLR2K/HNRNPM/POLR2J/TIAL1/POLR2B/GTF2F2/GTF2F1/POLR2I/NCBP1/RBFOX2/HNRNPF
R-HSA-210991	Basigin interactions	24	0.695137	1.47286	0.00371747	0.0264927	0.0175372	5508	tags=67%, list=19%, signal=54%	9123/483/3675/4312/9056/56301/23657/5478/9057/481/3655/6520/682/23759/23428/8140	SLC16A3/ATP1B3/ITGA3/MMP1/SLC7A7/SLC7A10/SLC7A11/PPIA/SLC7A6/ATP1B1/ITGA6/SLC3A2/BSG/PPIL2/SLC7A8/SLC7A5
R-HSA-390450	Folding of actin by CCT/TriC	10	0.828177	1.49677	0.00379747	0.0269528	0.0178418	4309	tags=90%, list=15%, signal=77%	22948/10576/908/7203/10575/10694/10574/6950/60	CCT5/CCT2/CCT6A/CCT3/CCT4/CCT8/CCT7/TCP1/ACTB
R-HSA-177135	Conjugation of benzoate with glycine	5	-0.970336	-1.71975	0.00411523	0.0281332	0.0186231	240	tags=80%, list=1%, signal=79%	389396/116285/348158/10249	GLYATL3/ACSM1/ACSM2B/GLYAT
R-HSA-2855086	Ficolins bind to repetitive carbohydrate structures on the target cell surface	5	-0.960842	-1.70292	0.00411523	0.0281332	0.0186231	855	tags=80%, list=3%, signal=78%	2220/5648/8547/10747	FCN2/MASP1/FCN3/MASP2
R-HSA-70350	Fructose catabolism	5	-0.976173	-1.73009	0.00411523	0.0281332	0.0186231	700	tags=100%, list=2%, signal=98%	216/132158/3795/229	ALDH1A1/GLYCTK/KHK/ALDOB
R-HSA-77352	Beta oxidation of butanoyl-CoA to acetyl-CoA	5	-0.954251	-1.69124	0.00411523	0.0281332	0.0186231	862	tags=80%, list=3%, signal=78%	35/6296/1892/3033	ACADS/ACSM3/ECHS1/HADH
R-HSA-9027307	Biosynthesis of maresin-like SPMs	5	-0.970508	-1.72005	0.00411523	0.0281332	0.0186231	865	tags=100%, list=3%, signal=97%	1544/1559/1558/1576	CYP1A2/CYP2C9/CYP2C8/CYP3A4
R-HSA-8963684	Tyrosine catabolism	5	-0.980122	-1.73709	0.00411523	0.0281332	0.0186231	585	tags=100%, list=2%, signal=98%	2954/3081/3242/6898	GSTZ1/HGD/HPD/TAT
R-HSA-8866423	VLDL assembly	5	-0.97284	-1.72419	0.00411523	0.0281332	0.0186231	604	tags=80%, list=2%, signal=78%	346/338/341/4547	APOC4/APOB/APOC1/MTTP
R-HSA-8939211	ESR-mediated signaling	160	0.523082	1.39814	0.00416233	0.0281332	0.0186231	8684	tags=57%, list=30%, signal=40%	8877/6714/4318/7031/4609/2786/3838/7039/7033/4316/3315/3276/3326/27161/5885/5747/5437/2288/55625/865/23028/3265/9126/3065/8202/3480/6722/374/808/5536/5451/5433/10728/6464/5436/7090/5440/6908/805/6667/7391/5594/5595/3320/5469/5439/5296/7514/10498/4893/5431/2963/1385/4343/2962/1386/5438/51523/3727/904/2770/26523/6801/2033/9166/8312/595/200845/2773/3845/2783/9687/1839/7528/1655/2309/7764/10499/2782/…	SPHK1/SRC/MMP9/TFF1/MYC/GNG4/KPNA2/TGFA/TFF3/MMP7/HSPB1/PRMT1/HSP90AB1/AGO2/RAD21/PTK2/POLR2H/FKBP4/ZDHHC7/CBFB/KDM1A/HRAS/SMC3/HDAC1/NCOA3/IGF1R/SRF/AREG/CALM3/PPP5C/POU2F1/POLR2D/PTGES3/SHC1/POLR2G/TLE3/POLR2K/TBP/CALM2/SP1/USF1/MAPK1/MAPK3/HSP90AA1/MED1/POLR2J/PIK3R2/XPO1/CARM1/NRAS/POLR2B/GTF2F2/CREB1/MOV10/GTF2F1/ATF2/POLR2I/CXXC5/JUND/CCNT1/GNAI1/AGO1/STRN/EP300/EBAG9/AXIN1/CCND1/KCTD6/GNAI…
R-HSA-3858494	Beta-catenin independent WNT signaling	145	0.530246	1.40519	0.00417101	0.0281332	0.0186231	9987	tags=68%, list=34%, signal=45%	2786/6233/23513/3710/51176/27161/1856/8324/1211/163/23236/1857/10197/57216/64750/5880/6932/808/7311/5578/5331/5216/409/5879/8321/6259/8323/805/1173/5710/2535/8325/5532/5717/5705/5691/6885/51701/10213/1213/6934/5682/161/5693/5685/4343/5709/5719/5692/26523/1212/7979/4919/5707/5704/1855/9491/3845/2783/387/5689/2782/59345/23198/5708/5714/5716/160/1499/1175/54331/57154/5158/5330/5694/7316/7855/23002/5…	GNG4/RPS27A/SCRIB/ITPR3/LEF1/AGO2/DVL2/FZD7/CLTA/AP2B1/PLCB1/DVL3/PSME3/VANGL2/SMURF2/RAC2/TCF7/CALM3/UBA52/PRKCA/PLCB3/PFN1/ARRB2/RAC1/FZD1/RYK/FZD6/CALM2/AP2M1/PSMD4/FZD2/FZD8/PPP3CB/PSMD11/PSMC5/PSMB3/MAP3K7/NLK/PSMD14/CLTC/TCF7L2/PSMA1/AP2A2/PSMB5/PSMA4/MOV10/PSMD3/PSMD13/PSMB4/AGO1/CLTB/SEM1/ROR1/PSMD1/PSMC4/DVL1/PSMF1/KRAS/GNB2/RHOA/PSMB1/GNB1/GNB4/PSME4/PSMD2/PSMD8/PSMD10/AP2A1/CTNNB1/AP2S…
R-HSA-5358351	Signaling by Hedgehog	148	0.548473	1.45588	0.00417537	0.0281332	0.0186231	9973	tags=68%, list=34%, signal=45%	6233/2121/10382/7289/132884/10376/10197/64750/8481/374654/9978/84790/112/7311/26160/23288/2778/409/55081/408/50937/51098/5575/8945/5710/7846/6868/3549/84617/54903/5717/5705/5691/347733/10381/5573/7277/10213/10383/51684/25989/5727/57539/5682/5693/147111/5685/5709/51009/22873/5719/5692/9742/8405/7979/339745/5707/5704/84455/9491/27248/6500/2735/23432/1452/55764/156/79809/57728/7280/11127/5689/23198/…	RPS27A/EVC/TUBB4A/TULP3/EVC2/TUBA1B/PSME3/SMURF2/OFD1/KIF7/RBX1/TUBA1C/ADCY6/UBA52/IFT172/IQCE/GNAS/ARRB2/IFT57/ARRB1/CDON/IFT52/PRKAR1B/BTRC/PSMD4/TUBA1A/ADAM17/IHH/TUBB6/MKS1/PSMD11/PSMC5/PSMB3/TUBB2B/TUBB3/PRKAR1A/TUBA4A/PSMD14/TUBB4B/SUFU/ULK3/PTCH1/WDR35/PSMA1/PSMB5/NOTUM/PSMA4/PSMD3/DERL2/DZIP1/PSMD13/PSMB4/IFT140/SPOP/SEM1/SPOPL/PSMD1/PSMC4/EFCAB7/PSMF1/ERLEC1/SKP1/GLI1/GPR161/CSNK1A1/IFT1…
R-HSA-174577	Activation of C3 and C5	6	-0.949699	-1.7739	0.00421941	0.0281332	0.0186231	1097	tags=100%, list=4%, signal=96%	717/727/721/629/718	C2/C5/C4B/CFB/C3
R-HSA-6798163	Choline catabolism	6	-0.946879	-1.76863	0.00421941	0.0281332	0.0186231	671	tags=67%, list=2%, signal=65%	501/1757/29958/635	ALDH7A1/SARDH/DMGDH/BHMT
R-HSA-373760	L1CAM interactions	118	0.565024	1.47617	0.0042328	0.0281332	0.0186231	5549	tags=41%, list=19%, signal=33%	100133941/6714/1759/24137/3673/3915/3912/71/1457/10382/1211/1741/10376/163/5058/7430/2048/8829/4897/1460/2260/3685/84790/8506/214/5879/8986/1173/7846/6709/6324/5594/5595/84617/60/347733/10381/3678/7277/3312/1459/5605/10383/284217/1213/1785/161/288	CD24/SRC/DNM1/KIF4A/ITGA2/LAMC1/LAMB1/ACTG1/CSNK2A1/TUBB4A/CLTA/DLG3/TUBA1B/AP2B1/PAK1/EZR/EPHB2/NRP1/NRCAM/CSNK2B/FGFR1/ITGAV/TUBA1C/CNTNAP1/ALCAM/RAC1/RPS6KA4/AP2M1/TUBA1A/SPTAN1/SCN1B/MAPK1/MAPK3/TUBB6/ACTB/TUBB2B/TUBB3/ITGA5/TUBA4A/HSPA8/CSNK2A2/MAP2K2/TUBB4B/LAMA1/CLTC/DNM2/AP2A2/ANK3
R-HSA-177128	Conjugation of salicylate with glycine	7	-0.976673	-1.9043	0.00423729	0.0281332	0.0186231	85	tags=71%, list=0%, signal=71%	389396/348158/54988/123876/10249	GLYATL3/ACSM2B/ACSM5/ACSM2A/GLYAT
R-HSA-194138	Signaling by VEGF	106	0.577997	1.49599	0.00429185	0.0281332	0.0186231	6478	tags=52%, list=22%, signal=41%	8877/5603/6714/1535/8440/7423/5580/3710/3315/8936/6300/5747/71/5228/57761/10152/5058/3265/8829/4688/10163/3685/808/9047/5578/7422/5335/5879/9475/805/10787/3320/5296/117145/55845/60/4689/1432/4893/1495/1536/5829/3728/253260/10451/7409/7867/653361/10006/63916/64223/9564/25759/1500/3845/5062	SPHK1/MAPK13/SRC/CYBA/NCK2/VEGFB/PRKCD/ITPR3/HSPB1/WASF1/MAPK12/PTK2/ACTG1/PGF/TRIB3/ABI2/PAK1/HRAS/NRP1/NCF2/WASF2/ITGAV/CALM3/SH2D2A/PRKCA/VEGFA/PLCG1/RAC1/ROCK2/CALM2/NCKAP1/HSP90AA1/PIK3R2/THEM4/BRK1/ACTB/NCF4/MAPK14/NRAS/CTNNA1/CYBB/PXN/JUP/RICTOR/VAV3/VAV1/MAPKAPK3/NCF1/ABI1/ELMO2/MLST8/BCAR1/SHC2/CTNND1/KRAS/PAK2
R-HSA-2029480	Fcgamma receptor (FCGR) dependent phagocytosis	84	0.583739	1.47812	0.00434783	0.0281332	0.0186231	5780	tags=55%, list=20%, signal=44%	6714/3984/5580/3710/3326/8936/5747/71/10095/10152/5058/147179/10552/10093/10163/8398/25/644150/5335/10109/10094/6850/4771/5879/4641/2885/1072/5594/5595/10787/3320/5296/4650/55845/3055/10096/60/5338/10451/7409/7456/84513/10006/63916/4067/10097	SRC/LIMK1/PRKCD/ITPR3/HSP90AB1/WASF1/PTK2/ACTG1/ARPC1B/ABI2/PAK1/WIPF2/ARPC1A/ARPC4/WASF2/PLA2G6/ABL1/WIPF3/PLCG1/ARPC2/ARPC3/SYK/NF2/RAC1/MYO1C/GRB2/CFL1/MAPK1/MAPK3/NCKAP1/HSP90AA1/PIK3R2/MYO9B/BRK1/HCK/ACTR3/ACTB/PLD2/VAV3/VAV1/WIPF1/PLPP5/ABI1/ELMO2/LYN/ACTR2
R-HSA-5368287	Mitochondrial translation	92	0.576613	1.46946	0.00434783	0.0281332	0.0186231	9279	tags=67%, list=32%, signal=46%	51649/116540/28998/124995/63875/54534/90480/9553/65005/57129/64949/54460/122704/84545/26284/51263/6183/55037/118487/29088/92399/51081/55173/28977/64928/65003/10884/23107/64965/51642/11222/51264/51021/51258/7818/60488/55168/51373/29074/6182/64978/54516/29093/79590/28973/65993/5018/51116/4528/64969/64432/64951/3396/63931/51069/219927/64979/51650/65080/64968/64963/51318	MRPS23/MRPL53/MRPL13/MRPL10/MRPL17/MRPL50/GADD45GIP1/MRPL33/MRPL9/MRPL47/MRPS26/MRPS21/MRPL52/MRPL43/ERAL1/MRPL30/MRPS12/PTCD3/CHCHD1/MRPL15/MRRF/MRPS7/MRPS10/MRPL42/MRPL14/MRPL11/MRPS30/MRPS27/MRPS9/MRPL48/MRPL3/MRPL27/MRPS16/MRPL51/DAP3/MRPS35/MRPS18A/MRPS17/MRPL18/MRPL12/MRPL38/MTRF1L/MRPL22/MRPL24/MRPS18B/MRPS34/OXA1L/MRPS2/MTIF2/MRPS5/MRPS25/MRPS24/MRPL58/MRPS14/MRPL2/MRPL21/MRPL36/MRPS33/MR…
R-HSA-68949	Orc1 removal from chromatin	71	0.608452	1.51084	0.00440044	0.0281332	0.0186231	10479	tags=80%, list=36%, signal=52%	81620/23594/4172/4173/990/4171/6233/4175/4176/890/4174/4998/6502/10197/9978/4999/1017/7311/84515/5710/5717/5705/5691/5000/10213/5682/5693/5685/5709/5719/5692/7979/5707/5704/9491/5001/6500/5689/23198/5708/5714/5716/5694/7316/5686/5711/23595/5718/5715/9861/8454/5690/5701/5688/5695/5706/5713	CDT1/ORC6/MCM3/MCM4/CDC6/MCM2/RPS27A/MCM6/MCM7/CCNA2/MCM5/ORC1/SKP2/PSME3/RBX1/ORC2/CDK2/UBA52/MCM8/PSMD4/PSMD11/PSMC5/PSMB3/ORC4/PSMD14/PSMA1/PSMB5/PSMA4/PSMD3/PSMD13/PSMB4/SEM1/PSMD1/PSMC4/PSMF1/ORC5/SKP1/PSMB1/PSME4/PSMD2/PSMD8/PSMD10/PSMB6/UBC/PSMA5/PSMD5/ORC3/PSMD12/PSMD9/PSMD6/CUL1/PSMB2/PSMC2/PSMA7/PSMB7/PSMC6/PSMD7
R-HSA-1445148	Translocation of SLC2A4 (GLUT4) to the plasma membrane	71	0.608042	1.50982	0.00440044	0.0281332	0.0186231	7423	tags=61%, list=25%, signal=46%	2810/5563/7534/71/10971/10382/10376/9847/7533/5898/84790/808/54536/8766/10890/5879/4641/11336/805/57148/23433/7846/7531/7532/84617/60/347733/10381/5564/7277/10383/23265/60412/79058/4012/5872/55763/6810/7529/5571/4627/7280/11127/55770	SFN/PRKAA2/YWHAZ/ACTG1/YWHAQ/TUBB4A/TUBA1B/C2CD5/YWHAH/RALA/TUBA1C/CALM3/EXOC6/RAB11A/RAB10/RAC1/MYO1C/EXOC3/CALM2/RALGAPB/RHOQ/TUBA1A/YWHAE/YWHAG/TUBB6/ACTB/TUBB2B/TUBB3/PRKAB1/TUBA4A/TUBB4B/EXOC7/EXOC4/ASPSCR1/LNPEP/RAB13/EXOC1/STX4/YWHAB/PRKAG1/MYH9/TUBB2A/KIF3A/EXOC2
R-HSA-6782210	Gap-filling DNA repair synthesis and ligation in TC-NER	61	0.627128	1.5372	0.00445434	0.0281332	0.0186231	8610	tags=75%, list=30%, signal=53%	6233/5984/5424/5437/1022/3150/3978/9978/57461/5111/6117/7311/2071/5433/5436/2965/5982/5440/2068/3980/5981/5439/10714/56655/6917/27339/54107/91603/5431/8450/5985/10450/5427/6118/5438/1642/5983/2033/8451/2967/4331/56949/5441/7316/2966/9716	RPS27A/RFC4/POLD1/POLR2H/CDK7/HMGN1/LIG1/RBX1/ISY1/PCNA/RPA1/UBA52/ERCC3/POLR2D/POLR2G/GTF2H1/RFC2/POLR2K/ERCC2/LIG3/RFC1/POLR2J/POLD3/POLE4/TCEA1/PRPF19/POLE3/ZNF830/POLR2B/CUL4B/RFC5/PPIE/POLE2/RPA2/POLR2I/DDB1/RFC3/EP300/CUL4A/GTF2H3/MNAT1/XAB2/POLR2L/UBC/GTF2H2/AQR
R-HSA-6782135	Dual incision in TC-NER	63	0.61944	1.52403	0.00446927	0.0281332	0.0186231	8610	tags=73%, list=30%, signal=52%	6233/5984/5424/5437/1022/3150/9978/57461/5111/6117/7311/2071/5433/5436/2965/5982/5440/2068/2067/5981/5439/10714/56655/6917/27339/54107/91603/5431/8450/5985/10450/5427/6118/5438/1642/7507/5983/2033/8451/2967/4331/56949/5441/7316/2966/9716	RPS27A/RFC4/POLD1/POLR2H/CDK7/HMGN1/RBX1/ISY1/PCNA/RPA1/UBA52/ERCC3/POLR2D/POLR2G/GTF2H1/RFC2/POLR2K/ERCC2/ERCC1/RFC1/POLR2J/POLD3/POLE4/TCEA1/PRPF19/POLE3/ZNF830/POLR2B/CUL4B/RFC5/PPIE/POLE2/RPA2/POLR2I/DDB1/XPA/RFC3/EP300/CUL4A/GTF2H3/MNAT1/XAB2/POLR2L/UBC/GTF2H2/AQR
R-HSA-156587	Amino Acid conjugation	8	-0.97389	-1.94369	0.0045045	0.0281332	0.0186231	240	tags=75%, list=1%, signal=74%	389396/116285/348158/54988/123876/10249	GLYATL3/ACSM1/ACSM2B/ACSM5/ACSM2A/GLYAT
R-HSA-159424	Conjugation of carboxylic acids	8	-0.97389	-1.94369	0.0045045	0.0281332	0.0186231	240	tags=75%, list=1%, signal=74%	389396/116285/348158/54988/123876/10249	GLYATL3/ACSM1/ACSM2B/ACSM5/ACSM2A/GLYAT
R-HSA-166662	Lectin pathway of complement activation	8	-0.938132	-1.87232	0.0045045	0.0281332	0.0186231	909	tags=88%, list=3%, signal=85%	78989/10584/2220/5648/8547/4153/10747	COLEC11/COLEC10/FCN2/MASP1/FCN3/MBL2/MASP2
R-HSA-2142816	Synthesis of (16-20)-hydroxyeicosatetraenoic acids (HETE)	9	-0.943565	-1.98896	0.0045045	0.0281332	0.0186231	1112	tags=78%, list=4%, signal=75%	113612/1543/1544/1579/1559/8529/1558	CYP2U1/CYP1A1/CYP1A2/CYP4A11/CYP2C9/CYP4F2/CYP2C8
R-HSA-8963901	Chylomicron remodeling	9	-0.950506	-2.0036	0.0045045	0.0281332	0.0186231	694	tags=89%, list=2%, signal=87%	338328/344/348/338/336/335/116519/345	GPIHBP1/APOC2/APOE/APOB/APOA2/APOA1/APOA5/APOC3
R-HSA-166665	Terminal pathway of complement	8	-0.977132	-1.95016	0.0045045	0.0281332	0.0186231	675	tags=100%, list=2%, signal=98%	727/1191/730/732/731/729/735	C5/CLU/C7/C8B/C8A/C6/C9
R-HSA-2142670	Synthesis of epoxy (EET) and dihydroxyeicosatrienoic acids (DHET)	8	-0.948808	-1.89363	0.0045045	0.0281332	0.0186231	792	tags=88%, list=3%, signal=85%	1545/1543/2053/1573/1544/1559/1558	CYP1B1/CYP1A1/EPHX2/CYP2J2/CYP1A2/CYP2C9/CYP2C8
R-HSA-159763	Transport of gamma-carboxylated protein precursors from the endoplasmic reticulum to the Golgi apparatus	9	-0.896707	-1.89019	0.0045045	0.0281332	0.0186231	859	tags=89%, list=3%, signal=86%	5627/2621/2159/5624/2155/8858/2147/2158	PROS1/GAS6/F10/PROC/F7/PROZ/F2/F9
R-HSA-8963888	Chylomicron assembly	9	-0.973024	-2.05106	0.0045045	0.0281332	0.0186231	712	tags=89%, list=2%, signal=87%	51128/344/348/338/336/4547/335/345	SAR1B/APOC2/APOE/APOB/APOA2/MTTP/APOA1/APOC3
R-HSA-6781823	Formation of TC-NER Pre-Incision Complex	51	0.640092	1.53526	0.00455581	0.0281332	0.0186231	9237	tags=82%, list=32%, signal=56%	6233/64708/5437/1022/3150/9978/57461/10987/7311/2071/5433/5436/2965/5440/8533/2068/5439/6917/27339/10980/91603/5431/8450/10450/5438/1642/7507/2033/2873/50813/10920/9318/8451/2967/4331/56949/5441/7316/2966/9716/51138/1161	RPS27A/COPS7B/POLR2H/CDK7/HMGN1/RBX1/ISY1/COPS5/UBA52/ERCC3/POLR2D/POLR2G/GTF2H1/POLR2K/COPS3/ERCC2/POLR2J/TCEA1/PRPF19/COPS6/ZNF830/POLR2B/CUL4B/PPIE/POLR2I/DDB1/XPA/EP300/GPS1/COPS7A/COPS8/COPS2/CUL4A/GTF2H3/MNAT1/XAB2/POLR2L/UBC/GTF2H2/AQR/COPS4/ERCC8
R-HSA-167161	HIV Transcription Initiation	46	0.637604	1.51319	0.00459242	0.0281332	0.0186231	8368	tags=74%, list=29%, signal=53%	5437/1022/6880/2071/5433/5436/6878/2965/83860/6874/5440/6908/2068/6879/8148/6882/6873/5439/6877/5431/2963/6881/2962/5438/2961/2960/6883/6875/2958/2967/4331/6872/5441/2966	POLR2H/CDK7/TAF9/ERCC3/POLR2D/POLR2G/TAF6/GTF2H1/TAF3/TAF4/POLR2K/TBP/ERCC2/TAF7/TAF15/TAF11/TAF2/POLR2J/TAF5/POLR2B/GTF2F2/TAF10/GTF2F1/POLR2I/GTF2E2/GTF2E1/TAF12/TAF4B/GTF2A2/GTF2H3/MNAT1/TAF1/POLR2L/GTF2H2
R-HSA-167162	RNA Polymerase II HIV Promoter Escape	46	0.637604	1.51319	0.00459242	0.0281332	0.0186231	8368	tags=74%, list=29%, signal=53%	5437/1022/6880/2071/5433/5436/6878/2965/83860/6874/5440/6908/2068/6879/8148/6882/6873/5439/6877/5431/2963/6881/2962/5438/2961/2960/6883/6875/2958/2967/4331/6872/5441/2966	POLR2H/CDK7/TAF9/ERCC3/POLR2D/POLR2G/TAF6/GTF2H1/TAF3/TAF4/POLR2K/TBP/ERCC2/TAF7/TAF15/TAF11/TAF2/POLR2J/TAF5/POLR2B/GTF2F2/TAF10/GTF2F1/POLR2I/GTF2E2/GTF2E1/TAF12/TAF4B/GTF2A2/GTF2H3/MNAT1/TAF1/POLR2L/GTF2H2
R-HSA-73776	RNA Polymerase II Promoter Escape	46	0.637604	1.51319	0.00459242	0.0281332	0.0186231	8368	tags=74%, list=29%, signal=53%	5437/1022/6880/2071/5433/5436/6878/2965/83860/6874/5440/6908/2068/6879/8148/6882/6873/5439/6877/5431/2963/6881/2962/5438/2961/2960/6883/6875/2958/2967/4331/6872/5441/2966	POLR2H/CDK7/TAF9/ERCC3/POLR2D/POLR2G/TAF6/GTF2H1/TAF3/TAF4/POLR2K/TBP/ERCC2/TAF7/TAF15/TAF11/TAF2/POLR2J/TAF5/POLR2B/GTF2F2/TAF10/GTF2F1/POLR2I/GTF2E2/GTF2E1/TAF12/TAF4B/GTF2A2/GTF2H3/MNAT1/TAF1/POLR2L/GTF2H2
R-HSA-73779	RNA Polymerase II Transcription Pre-Initiation And Promoter Opening	46	0.637604	1.51319	0.00459242	0.0281332	0.0186231	8368	tags=74%, list=29%, signal=53%	5437/1022/6880/2071/5433/5436/6878/2965/83860/6874/5440/6908/2068/6879/8148/6882/6873/5439/6877/5431/2963/6881/2962/5438/2961/2960/6883/6875/2958/2967/4331/6872/5441/2966	POLR2H/CDK7/TAF9/ERCC3/POLR2D/POLR2G/TAF6/GTF2H1/TAF3/TAF4/POLR2K/TBP/ERCC2/TAF7/TAF15/TAF11/TAF2/POLR2J/TAF5/POLR2B/GTF2F2/TAF10/GTF2F1/POLR2I/GTF2E2/GTF2E1/TAF12/TAF4B/GTF2A2/GTF2H3/MNAT1/TAF1/POLR2L/GTF2H2
R-HSA-75953	RNA Polymerase II Transcription Initiation	46	0.637604	1.51319	0.00459242	0.0281332	0.0186231	8368	tags=74%, list=29%, signal=53%	5437/1022/6880/2071/5433/5436/6878/2965/83860/6874/5440/6908/2068/6879/8148/6882/6873/5439/6877/5431/2963/6881/2962/5438/2961/2960/6883/6875/2958/2967/4331/6872/5441/2966	POLR2H/CDK7/TAF9/ERCC3/POLR2D/POLR2G/TAF6/GTF2H1/TAF3/TAF4/POLR2K/TBP/ERCC2/TAF7/TAF15/TAF11/TAF2/POLR2J/TAF5/POLR2B/GTF2F2/TAF10/GTF2F1/POLR2I/GTF2E2/GTF2E1/TAF12/TAF4B/GTF2A2/GTF2H3/MNAT1/TAF1/POLR2L/GTF2H2
R-HSA-76042	RNA Polymerase II Transcription Initiation And Promoter Clearance	46	0.637604	1.51319	0.00459242	0.0281332	0.0186231	8368	tags=74%, list=29%, signal=53%	5437/1022/6880/2071/5433/5436/6878/2965/83860/6874/5440/6908/2068/6879/8148/6882/6873/5439/6877/5431/2963/6881/2962/5438/2961/2960/6883/6875/2958/2967/4331/6872/5441/2966	POLR2H/CDK7/TAF9/ERCC3/POLR2D/POLR2G/TAF6/GTF2H1/TAF3/TAF4/POLR2K/TBP/ERCC2/TAF7/TAF15/TAF11/TAF2/POLR2J/TAF5/POLR2B/GTF2F2/TAF10/GTF2F1/POLR2I/GTF2E2/GTF2E1/TAF12/TAF4B/GTF2A2/GTF2H3/MNAT1/TAF1/POLR2L/GTF2H2
R-HSA-437239	Recycling pathway of L1	46	0.650342	1.54343	0.00459242	0.0281332	0.0186231	5963	tags=52%, list=20%, signal=42%	6714/1759/24137/71/10382/1211/10376/163/7430/84790/8986/1173/7846/5594/84617/60/347733/10381/7277/10383/1213/1785/161/6197	SRC/DNM1/KIF4A/ACTG1/TUBB4A/CLTA/TUBA1B/AP2B1/EZR/TUBA1C/RPS6KA4/AP2M1/TUBA1A/MAPK1/TUBB6/ACTB/TUBB2B/TUBB3/TUBA4A/TUBB4B/CLTC/DNM2/AP2A2/RPS6KA3
R-HSA-167152	Formation of HIV elongation complex in the absence of HIV Tat	45	0.638861	1.50793	0.00460829	0.0281332	0.0186231	6526	tags=64%, list=22%, signal=50%	7936/5437/1022/6921/22916/7469/6749/25920/6829/2071/5433/5436/11198/2965/5440/2068/51497/5439/6827/6917/5431/2963/905/2962/5438/904/4686/8178/9150	NELFE/POLR2H/CDK7/ELOC/NCBP2/NELFA/SSRP1/NELFB/SUPT5H/ERCC3/POLR2D/POLR2G/SUPT16H/GTF2H1/POLR2K/ERCC2/NELFCD/POLR2J/SUPT4H1/TCEA1/POLR2B/GTF2F2/CCNT2/GTF2F1/POLR2I/CCNT1/NCBP1/ELL/CTDP1
R-HSA-5250941	Negative epigenetic regulation of rRNA expression	48	0.652041	1.55223	0.00460829	0.0281332	0.0186231	8368	tags=81%, list=29%, signal=58%	79101/3066/5437/1022/10849/30834/9533/3065/1786/11176/1789/29115/2071/51082/2965/5440/6908/2068/79595/7270/84172/23309/51742/7343/6839/9015/64426/8932/9014/221830/9013/25942/8467/23378/8819/2967/4331/5441/2966	TAF1D/HDAC2/POLR2H/CDK7/CD3EAP/ZNRD1/POLR1C/HDAC1/DNMT1/BAZ2A/DNMT3B/SAP30BP/ERCC3/POLR1D/GTF2H1/POLR2K/TBP/ERCC2/SAP130/TTF1/POLR1B/SIN3B/ARID4B/UBTF/SUV39H1/TAF1A/SUDS3/MBD2/TAF1B/TWISTNB/TAF1C/SIN3A/SMARCA5/RRP8/SAP30/GTF2H3/MNAT1/POLR2L/GTF2H2
R-HSA-6783310	Fanconi Anemia Pathway	38	0.660168	1.51307	0.00471698	0.028205	0.0186707	6898	tags=63%, list=24%, signal=48%	29089/55215/6233/2177/146956/2189/2178/55120/2188/6117/7311/91442/197342/80233/2067/7398/64858/80198/57599/545/6118/201254/378708/2175	UBE2T/FANCI/RPS27A/FANCD2/EME1/FANCG/FANCE/FANCL/FANCF/RPA1/UBA52/FAAP24/EME2/FAAP100/ERCC1/USP1/DCLRE1B/MUS81/WDR48/ATR/RPA2/CENPX/CENPS/FANCA
R-HSA-70635	Urea cycle	10	-0.961493	-2.0473	0.00471698	0.028205	0.0186707	552	tags=80%, list=2%, signal=79%	57407/435/445/162417/10166/5009/383/1373	NMRAL1/ASL/ASS1/NAGS/SLC25A15/OTC/ARG1/CPS1
R-HSA-2161522	Abacavir transport and metabolism	10	-0.899812	-1.91596	0.00471698	0.028205	0.0186707	942	tags=60%, list=3%, signal=58%	6582/9429/5243/124/5105/6580	SLC22A2/ABCG2/ABCB1/ADH1A/PCK1/SLC22A1
R-HSA-211999	CYP2E1 reactions	10	-0.936418	-1.99391	0.00471698	0.028205	0.0186707	865	tags=70%, list=3%, signal=68%	1571/1553/1559/1555/1549/1558/1548	CYP2E1/CYP2A13/CYP2C9/CYP2B6/CYP2A7/CYP2C8/CYP2A6
R-HSA-159740	Gamma-carboxylation of protein precursors	10	-0.88751	-1.88977	0.00471698	0.028205	0.0186707	1203	tags=90%, list=4%, signal=86%	2677/5627/2621/2159/5624/2155/8858/2147/2158	GGCX/PROS1/GAS6/F10/PROC/F7/PROZ/F2/F9
R-HSA-159782	Removal of aminoterminal propeptides from gamma-carboxylated proteins	10	-0.892289	-1.89994	0.00471698	0.028205	0.0186707	1074	tags=90%, list=4%, signal=87%	5045/5627/2621/2159/5624/2155/8858/2147/2158	FURIN/PROS1/GAS6/F10/PROC/F7/PROZ/F2/F9
R-HSA-211958	Miscellaneous substrates	11	-0.87741	-1.90996	0.00487805	0.0284801	0.0188528	1112	tags=73%, list=4%, signal=70%	113612/64816/126410/4051/57834/284541/1579/8529	CYP2U1/CYP3A43/CYP4F22/CYP4F3/CYP4F11/CYP4A22/CYP4A11/CYP4F2
R-HSA-77286	mitochondrial fatty acid beta-oxidation of saturated fatty acids	11	-0.920093	-2.00287	0.00487805	0.0284801	0.0188528	862	tags=64%, list=3%, signal=62%	3032/35/6296/1892/34/3033/33	HADHB/ACADS/ACSM3/ECHS1/ACADM/HADH/ACADL
R-HSA-159854	Gamma-carboxylation, transport, and amino-terminal cleavage of proteins	11	-0.890277	-1.93797	0.00487805	0.0284801	0.0188528	1203	tags=91%, list=4%, signal=87%	2677/5045/5627/2621/2159/5624/2155/8858/2147/2158	GGCX/FURIN/PROS1/GAS6/F10/PROC/F7/PROZ/F2/F9
R-HSA-1362300	Transcription of E2F targets under negative control by p107 (RBL1) and p130 (RBL2) in complex with HDAC1	16	0.74107	1.46657	0.00489596	0.0284801	0.0188528	2100	tags=56%, list=7%, signal=52%	4605/983/1875/1869/890/5933/3065/1874/286826	MYBL2/CDK1/E2F5/E2F1/CCNA2/RBL1/HDAC1/E2F4/LIN9
R-HSA-71064	Lysine catabolism	12	-0.910706	-2.01124	0.00492611	0.0284801	0.0188528	693	tags=67%, list=2%, signal=65%	1743/85007/1428/501/2639/51166/10157/51268	DLST/PHYKPL/CRYM/ALDH7A1/GCDH/AADAT/AASS/PIPOX
R-HSA-166786	Creation of C4 and C2 activators	14	-0.856462	-1.98324	0.00492611	0.0284801	0.0188528	909	tags=71%, list=3%, signal=69%	78989/10584/2220/5648/8547/1401/715/716/4153/10747	COLEC11/COLEC10/FCN2/MASP1/FCN3/CRP/C1R/C1S/MBL2/MASP2
R-HSA-193775	Synthesis of bile acids and bile salts via 24-hydroxycholesterol	14	-0.882904	-2.04447	0.00492611	0.0284801	0.0188528	530	tags=71%, list=2%, signal=70%	5740/80270/1646/1593/1109/51302/11001/6718/10998/1582	PTGIS/HSD3B7/AKR1C2/CYP27A1/AKR1C4/CYP39A1/SLC27A2/AKR1D1/SLC27A5/CYP8B1
R-HSA-211935	Fatty acids	14	-0.966642	-2.23838	0.00492611	0.0284801	0.0188528	905	tags=79%, list=3%, signal=76%	66002/126410/1573/1553/4051/57834/284541/1579/1555/8529/1549	CYP4F12/CYP4F22/CYP2J2/CYP2A13/CYP4F3/CYP4F11/CYP4A22/CYP4A11/CYP2B6/CYP4F2/CYP2A7
R-HSA-211979	Eicosanoids	12	-0.937375	-2.07014	0.00492611	0.0284801	0.0188528	905	tags=67%, list=3%, signal=65%	66002/126410/4051/57834/284541/1579/8529/1582	CYP4F12/CYP4F22/CYP4F3/CYP4F11/CYP4A22/CYP4A11/CYP4F2/CYP8B1
R-HSA-5660526	Response to metal ions	14	-0.828021	-1.91739	0.00492611	0.0284801	0.0188528	1224	tags=64%, list=4%, signal=62%	4494/4489/1465/4496/4499/4502/4495/4493/4501	MT1F/MT1A/CSRP1/MT1H/MT1M/MT2A/MT1G/MT1E/MT1X
R-HSA-5696397	Gap-filling DNA repair synthesis and ligation in GG-NER	24	0.690455	1.46293	0.00495663	0.028562	0.018907	6041	tags=71%, list=21%, signal=56%	6233/5984/5424/3978/5111/6117/7311/5982/3980/5981/10714/56655/54107/5985/5427/6118/5983	RPS27A/RFC4/POLD1/LIG1/PCNA/RPA1/UBA52/RFC2/LIG3/RFC1/POLD3/POLE4/POLE3/RFC5/POLE2/RPA2/RFC3
R-HSA-2299718	Condensation of Prophase Chromosomes	13	0.774675	1.46937	0.00498753	0.028623	0.0189474	4683	tags=77%, list=16%, signal=65%	891/5347/983/29781/6418/387893/10051/54892/23310/10592	CCNB1/PLK1/CDK1/NCAPH2/SET/KMT5A/SMC4/NCAPG2/NCAPD3/SMC2
R-HSA-2168880	Scavenging of heme from plasma	13	-0.927087	-2.10094	0.005	0.028623	0.0189474	2056	tags=85%, list=7%, signal=79%	3040/3512/4035/8542/3043/259/335/213/3250/3263/3240	HBA2/JCHAIN/LRP1/APOL1/HBB/AMBP/APOA1/ALB/HPR/HPX/HP
R-HSA-166663	Initial triggering of complement	21	-0.833426	-2.11071	0.00507614	0.0288069	0.0190692	1097	tags=62%, list=4%, signal=60%	717/10584/2220/721/629/5648/8547/718/1401/715/716/4153/10747	C2/COLEC10/FCN2/C4B/CFB/MASP1/FCN3/C3/CRP/C1R/C1S/MBL2/MASP2
R-HSA-211981	Xenobiotics	23	-0.877136	-2.27837	0.00510204	0.0288069	0.0190692	865	tags=65%, list=3%, signal=63%	1571/1543/1577/64816/1551/1573/1553/1544/1562/1559/1555/1549/1558/1576/1548	CYP2E1/CYP1A1/CYP3A5/CYP3A43/CYP3A7/CYP2J2/CYP2A13/CYP1A2/CYP2C18/CYP2C9/CYP2B6/CYP2A7/CYP2C8/CYP3A4/CYP2A6
R-HSA-2453902	The canonical retinoid cycle in rods (twilight vision)	23	-0.788519	-2.04818	0.00510204	0.0288069	0.0190692	553	tags=26%, list=2%, signal=26%	5959/285440/5950/7276/8630/8608	RDH5/CYP4V2/RBP4/TTR/HSD17B6/RDH16
R-HSA-193368	Synthesis of bile acids and bile salts via 7alpha-hydroxycholesterol	24	-0.871748	-2.28695	0.00512821	0.0288069	0.0190692	1461	tags=62%, list=5%, signal=59%	6256/1646/9971/3295/1593/1109/6342/8309/570/8647/11001/1581/6718/10998/1582	RXRA/AKR1C2/NR1H4/HSD17B4/CYP27A1/AKR1C4/SCP2/ACOX2/BAAT/ABCB11/SLC27A2/CYP7A1/AKR1D1/SLC27A5/CYP8B1
R-HSA-8963889	Assembly of active LPL and LIPC lipase complexes	18	-0.857258	-2.075	0.00518135	0.0288069	0.0190692	1919	tags=67%, list=7%, signal=62%	64788/338328/3990/5045/55908/344/5046/27329/84699/26291/51129/116519	LMF1/GPIHBP1/LIPC/FURIN/ANGPTL8/APOC2/PCSK6/ANGPTL3/CREB3L3/FGF21/ANGPTL4/APOA5
R-HSA-5423646	Aflatoxin activation and detoxification	18	-0.840871	-2.03533	0.00518135	0.0288069	0.0190692	1394	tags=56%, list=5%, signal=53%	2687/95/1577/246181/4257/91703/1553/1544/22977/1576	GGT5/ACY1/CYP3A5/AKR7L/MGST1/ACY3/CYP2A13/CYP1A2/AKR7A3/CYP3A4
R-HSA-9018678	Biosynthesis of specialized proresolving mediators (SPMs)	18	-0.855981	-2.07191	0.00518135	0.0288069	0.0190692	865	tags=50%, list=3%, signal=49%	1571/1543/22949/2053/1544/3248/1559/1558/1576	CYP2E1/CYP1A1/PTGR1/EPHX2/CYP1A2/HPGD/CYP2C9/CYP2C8/CYP3A4
R-HSA-8963898	Plasma lipoprotein assembly	18	-0.905645	-2.19212	0.00518135	0.0288069	0.0190692	712	tags=56%, list=2%, signal=54%	51128/344/348/346/338/341/336/4547/335/345	SAR1B/APOC2/APOE/APOC4/APOB/APOC1/APOA2/MTTP/APOA1/APOC3
R-HSA-140875	Common Pathway of Fibrin Clot Formation	22	-0.865197	-2.21457	0.00520833	0.0288069	0.0190692	1189	tags=64%, list=4%, signal=61%	7056/5627/2157/2153/2159/5624/5104/3053/2147/2243/2266/2165/2244/462	THBD/PROS1/F8/F5/F10/PROC/SERPINA5/SERPIND1/F2/FGA/FGG/F13B/FGB/SERPINC1
R-HSA-140837	Intrinsic Pathway of Fibrin Clot Formation	22	-0.883253	-2.26078	0.00520833	0.0288069	0.0190692	795	tags=68%, list=3%, signal=66%	5547/7450/2157/2159/5624/5104/710/3053/2147/3818/2160/2161/3827/462/2158	PRCP/VWF/F8/F10/PROC/SERPINA5/SERPING1/SERPIND1/F2/KLKB1/F11/F12/KNG1/SERPINC1/F9
R-HSA-5621481	C-type lectin receptors (CLRs)	140	0.535799	1.41841	0.00522466	0.0288069	0.0190692	10479	tags=65%, list=36%, signal=42%	6714/4582/5580/6233/3710/29108/727897/5058/3265/2207/10197/9040/7321/64170/808/7311/4773/6850/4791/5971/7322/805/10454/8945/5710/10892/5532/3551/5717/3553/7334/5705/5691/4893/6885/10213/84433/841/5682/5693/5685/5709/5719/5692/4067/7979/2033/5707/5704/9491/3845/5062/6500/23291/8915/5970/9039/5689/4588/23198/5708/5714/5716/5694/200958/1147/7316/7335/5686/50856/257397/5711/5534/5718/30835/5715/64581…	SRC/MUC1/PRKCD/RPS27A/ITPR3/PYCARD/MUC5B/PAK1/HRAS/FCER1G/PSME3/UBE2M/UBE2D1/CARD9/CALM3/UBA52/NFATC2/SYK/NFKB2/RELB/UBE2D2/CALM2/TAB1/BTRC/PSMD4/MALT1/PPP3CB/IKBKB/PSMD11/IL1B/UBE2N/PSMC5/PSMB3/NRAS/MAP3K7/PSMD14/CARD11/CASP8/PSMA1/PSMB5/PSMA4/PSMD3/PSMD13/PSMB4/LYN/SEM1/EP300/PSMD1/PSMC4/PSMF1/KRAS/PAK2/SKP1/FBXW11/BCL10/RELA/UBA3/PSMB1/MUC6/PSME4/PSMD2/PSMD8/PSMD10/PSMB6/MUC20/CHUK/UBC/UBE2V1/…
R-HSA-73887	Death Receptor Signalling	138	0.528253	1.39597	0.00523013	0.0288069	0.0190692	8720	tags=59%, list=30%, signal=42%	8767/9181/84894/1894/6233/10399/84904/9500/8439/64857/81858/3066/835/27018/27005/7186/26574/10616/3065/5584/84033/89846/7311/6610/11108/27237/5879/23421/10454/8567/6868/7531/50650/9826/26230/396/3551/9828/55701/8878/29/128272/8841/55851/329/6885/8772/7128/10451/7409/841/330/3654/7204/23385/25999/10672/10276/7185/83464/54848/8874/387/2245/6654/8717/5970/10018/8887/843/8793/8795/8837/56928/90268/11…	RIPK2/ARHGEF2/LINGO1/ECT2/RPS27A/RACK1/ARHGEF39/MAGED1/NSMAF/PLEKHG2/SHARPIN/HDAC2/CASP2/BEX3/USP21/TRAF2/AATF/RBCK1/HDAC1/PRKCI/OBSCN/FGD3/UBA52/SMPD2/PRDM4/ARHGEF16/RAC1/ITGB3BP/TAB1/MADD/ADAM17/YWHAE/ARHGEF3/ARHGEF11/TIAM2/ARHGDIA/IKBKB/ARHGEF17/ARHGEF40/SQSTM1/ABR/ARHGEF19/HDAC3/PSENEN/BIRC2/MAP3K7/FADD/TNFAIP3/VAV3/VAV1/CASP8/BIRC3/IRAK1/TRIO/NCSTN/CLIP3/GNA13/NET1/TRAF1/APH1B/ARHGEF38/ARHGE…
R-HSA-70895	Branched-chain amino acid catabolism	19	-0.855458	-2.08678	0.00526316	0.028869	0.0191103	1894	tags=74%, list=7%, signal=69%	56922/10295/64087/26275/152926/593/1629/11112/3028/594/3712/36/38/4329	MCCC1/BCKDK/MCCC2/HIBCH/PPM1K/BCKDHA/DBT/HIBADH/HSD17B10/BCKDHB/IVD/ACADSB/ACAT1/ALDH6A1
R-HSA-1614635	Sulfur amino acid metabolism	27	-0.712663	-1.90782	0.00529101	0.028869	0.0191103	1763	tags=59%, list=6%, signal=56%	23474/100131187/1468/6821/102724560/2805/51380/7263/55256/875/2806/23743/4143/1036/1491/635	ETHE1/TSTD1/SLC25A10/SUOX/CBSL/GOT1/CSAD/TST/ADI1/CBS/GOT2/BHMT2/MAT1A/CDO1/CTH/BHMT
R-HSA-211976	Endogenous sterols	27	-0.733913	-1.96471	0.00529101	0.028869	0.0191103	1469	tags=37%, list=5%, signal=35%	2232/6256/9971/2230/1593/1583/285440/51302/1581/1582	FDXR/RXRA/NR1H4/FDX1/CYP27A1/CYP11A1/CYP4V2/CYP39A1/CYP7A1/CYP8B1
R-HSA-2132295	MHC class II antigen presentation	121	0.535488	1.39715	0.00530786	0.0288708	0.0191114	8136	tags=59%, list=28%, signal=42%	10112/11004/10053/1759/9493/29127/1515/3832/24137/81930/1075/3797/10382/1211/10376/163/1062/147700/64837/1510/8655/3799/56992/84516/10540/84790/1778/10437/1781/51143/3118/1173/7846/3120/829/3796/84617/1639/347733/10381/3831/830/7277/10121/1513/10383/821/8905/1213/1785/161/130340/5476/3902/3835/6396/51164/3117/7879/7280/10120/11127/162/3115/160/375/1175/3109/1780/1783/832	KIF20A/KIF2C/AP1M2/DNM1/KIF23/RACGAP1/CTSV/KIF11/KIF4A/KIF18A/CTSC/KIF3C/TUBB4A/CLTA/TUBA1B/AP2B1/CENPE/KLC3/KLC2/CTSE/DYNLL1/KIF5B/KIF15/DCTN5/DCTN2/TUBA1C/DYNC1H1/IFI30/DYNC1I2/DYNC1LI1/HLA-DQA2/AP2M1/TUBA1A/HLA-DQB2/CAPZA1/KIF2A/TUBB6/DCTN1/TUBB2B/TUBB3/KLC1/CAPZA2/TUBA4A/ACTR1A/CTSK/TUBB4B/CANX/AP1S2/CLTC/DNM2/AP2A2/AP1S3/CTSA/LAG3/KIF22/SEC13/DCTN4/HLA-DQA1/RAB7A/TUBB2A/ACTR1B/KIF3A/AP1B1/HL…
R-HSA-5610787	Hedgehog 'off' state	112	0.546775	1.42062	0.00532481	0.0288731	0.0191129	9973	tags=69%, list=34%, signal=45%	6233/10382/7289/10376/10197/8481/374654/9978/84790/112/7311/26160/2778/55081/51098/5575/8945/5710/7846/84617/54903/5717/5705/5691/347733/10381/5573/7277/10213/10383/51684/5727/57539/5682/5693/5685/5709/5719/5692/9742/7979/5707/5704/9491/6500/2735/23432/1452/55764/79809/57728/7280/11127/5689/23198/5708/111/5714/5716/5576/5694/7316/109/5686/113/5711/2932/5718/5715/5577/23322/9861/27152/8454/5690/57…	RPS27A/TUBB4A/TULP3/TUBA1B/PSME3/OFD1/KIF7/RBX1/TUBA1C/ADCY6/UBA52/IFT172/GNAS/IFT57/IFT52/PRKAR1B/BTRC/PSMD4/TUBA1A/TUBB6/MKS1/PSMD11/PSMC5/PSMB3/TUBB2B/TUBB3/PRKAR1A/TUBA4A/PSMD14/TUBB4B/SUFU/PTCH1/WDR35/PSMA1/PSMB5/PSMA4/PSMD3/PSMD13/PSMB4/IFT140/SEM1/PSMD1/PSMC4/PSMF1/SKP1/GLI1/GPR161/CSNK1A1/IFT122/TTC21B/WDR19/TUBB2A/KIF3A/PSMB1/PSME4/PSMD2/ADCY5/PSMD8/PSMD10/PRKAR2A/PSMB6/UBC/ADCY3/PSMA5/A…
R-HSA-156588	Glucuronidation	25	-0.81786	-2.15502	0.00534759	0.0289068	0.0191353	1054	tags=52%, list=4%, signal=50%	10941/23169/54659/7360/54600/54658/7367/133688/7363/54657/7366/7365/7364	UGT2A1/SLC35D1/UGT1A3/UGP2/UGT1A9/UGT1A1/UGT2B17/UGT3A1/UGT2B4/UGT1A4/UGT2B15/UGT2B10/UGT2B7
R-HSA-1632852	Macroautophagy	95	0.566713	1.45041	0.00540541	0.0289504	0.0191641	9471	tags=75%, list=33%, signal=51%	6714/5563/6233/92421/1457/10452/9804/51652/23192/1460/51001/8655/139341/7248/58528/389541/7311/10226/56270/401505/128866/56993/7416/54543/64121/8878/55004/29082/5564/9821/3312/1459/10542/79065/57521/55669/9776/64223/55062/64419/192111/8897/55054/10325/26100/55626/22863/10533/5571/91782/5289/79643/11337/64422/8408/6009/60673/84971/7316/9868/5562/285973/25978/8678/153129/9140/11345/10670/8649/5071/…	SRC/PRKAA2/RPS27A/CHMP4C/CSNK2A1/TOMM40/TOMM20/CHMP3/ATG4B/CSNK2B/MTERF3/DYNLL1/FUNDC1/TSC1/RRAGD/LAMTOR4/UBA52/PLIN3/WDR45B/TOMM5/CHMP4B/TOMM22/VDAC1/TOMM7/RRAGC/SQSTM1/LAMTOR1/CHMP4A/PRKAB1/RB1CC1/HSPA8/CSNK2A2/LAMTOR5/ATG9A/RPTOR/MFN1/ATG13/MLST8/WIPI1/MTMR14/PGAM5/MTMR3/ATG16L1/RRAGB/WIPI2/AMBRA1/ATG14/ATG7/PRKAG1/CHMP7/PIK3C3/CHMP6/GABARAP/ATG3/ULK1/RHEB/ATG101/ATG4D/UBC/TOMM70/PRKAA1/ATG9B/…
R-HSA-159418	Recycling of bile acids and salts	16	-0.871427	-2.05362	0.00540541	0.0289504	0.0191641	1556	tags=62%, list=5%, signal=59%	6579/6256/9971/80765/10599/570/8647/213/10998/6554	SLCO1A2/RXRA/NR1H4/STARD5/SLCO1B1/BAAT/ABCB11/ALB/SLC27A5/SLC10A1
R-HSA-9018677	Biosynthesis of DHA-derived SPMs	16	-0.871933	-2.05481	0.00540541	0.0289504	0.0191641	865	tags=50%, list=3%, signal=49%	1571/1543/2053/1544/3248/1559/1558/1576	CYP2E1/CYP1A1/EPHX2/CYP1A2/HPGD/CYP2C9/CYP2C8/CYP3A4
R-HSA-9615017	FOXO-mediated transcription of oxidative stress, metabolic and neuronal genes	28	-0.616909	-1.66262	0.00546448	0.0290303	0.019217	1109	tags=29%, list=4%, signal=28%	2308/3484/847/10891/23460/2645/2538/5105	FOXO1/IGFBP1/CAT/PPARGC1A/ABCA6/GCK/G6PC/PCK1
R-HSA-176408	Regulation of APC/C activators between G1/S and early anaphase	80	0.605678	1.5251	0.00547645	0.0290303	0.019217	9973	tags=76%, list=34%, signal=50%	991/11065/891/5347/983/701/6233/890/4085/51434/26271/10197/7324/7321/1017/7311/29945/9184/996/64682/8945/5710/51529/8697/5717/5705/5691/8881/51433/10213/5682/5693/5685/5709/5719/5692/7979/5707/5704/9491/6500/246184/5689/23198/5708/5714/5716/5694/51343/7316/5686/5711/5718/25906/119504/5715/9861/8454/5690/5701/5688	CDC20/UBE2C/CCNB1/PLK1/CDK1/BUB1B/RPS27A/CCNA2/MAD2L1/ANAPC7/FBXO5/PSME3/UBE2E1/UBE2D1/CDK2/UBA52/ANAPC4/BUB3/CDC27/ANAPC1/BTRC/PSMD4/ANAPC11/CDC23/PSMD11/PSMC5/PSMB3/CDC16/ANAPC5/PSMD14/PSMA1/PSMB5/PSMA4/PSMD3/PSMD13/PSMB4/SEM1/PSMD1/PSMC4/PSMF1/SKP1/CDC26/PSMB1/PSME4/PSMD2/PSMD8/PSMD10/PSMB6/FZR1/UBC/PSMA5/PSMD5/PSMD12/ANAPC15/ANAPC16/PSMD9/PSMD6/CUL1/PSMB2/PSMC2/PSMA7
R-HSA-176409	APC/C:Cdc20 mediated degradation of mitotic proteins	75	0.604899	1.51098	0.00547645	0.0290303	0.019217	9374	tags=71%, list=32%, signal=48%	991/11065/9232/891/983/701/4751/6233/890/4085/51434/10197/7324/7321/7311/29945/9184/996/64682/5710/51529/8697/5717/5705/5691/8881/51433/10213/5682/5693/5685/5709/5719/5692/7979/5707/5704/9491/246184/5689/23198/5708/5714/5716/5694/7316/5686/5711/5718/25906/119504/5715/9861	CDC20/UBE2C/PTTG1/CCNB1/CDK1/BUB1B/NEK2/RPS27A/CCNA2/MAD2L1/ANAPC7/PSME3/UBE2E1/UBE2D1/UBA52/ANAPC4/BUB3/CDC27/ANAPC1/PSMD4/ANAPC11/CDC23/PSMD11/PSMC5/PSMB3/CDC16/ANAPC5/PSMD14/PSMA1/PSMB5/PSMA4/PSMD3/PSMD13/PSMB4/SEM1/PSMD1/PSMC4/PSMF1/CDC26/PSMB1/PSME4/PSMD2/PSMD8/PSMD10/PSMB6/UBC/PSMA5/PSMD5/PSMD12/ANAPC15/ANAPC16/PSMD9/PSMD6
R-HSA-176814	Activation of APC/C and APC/C:Cdc20 mediated degradation of mitotic proteins	76	0.60807	1.52011	0.00550055	0.0290303	0.019217	9178	tags=70%, list=32%, signal=48%	991/11065/9232/891/5347/983/701/4751/6233/890/4085/51434/10197/7324/7321/7311/29945/9184/996/64682/5710/51529/8697/5717/5705/5691/8881/51433/10213/5682/5693/5685/5709/5719/5692/7979/5707/5704/9491/246184/5689/23198/5708/5714/5716/5694/7316/5686/5711/5718/25906/119504/5715	CDC20/UBE2C/PTTG1/CCNB1/PLK1/CDK1/BUB1B/NEK2/RPS27A/CCNA2/MAD2L1/ANAPC7/PSME3/UBE2E1/UBE2D1/UBA52/ANAPC4/BUB3/CDC27/ANAPC1/PSMD4/ANAPC11/CDC23/PSMD11/PSMC5/PSMB3/CDC16/ANAPC5/PSMD14/PSMA1/PSMB5/PSMA4/PSMD3/PSMD13/PSMB4/SEM1/PSMD1/PSMC4/PSMF1/CDC26/PSMB1/PSME4/PSMD2/PSMD8/PSMD10/PSMB6/UBC/PSMA5/PSMD5/PSMD12/ANAPC15/ANAPC16/PSMD9
R-HSA-196807	Nicotinate metabolism	30	-0.636768	-1.74891	0.00552486	0.0290303	0.019217	2183	tags=40%, list=7%, signal=37%	83666/64802/65220/5740/55328/55739/54981/133686/83594/10135/4837/1582	PARP9/NMNAT1/NADK/PTGIS/RNLS/NAXD/NMRK1/NADK2/NUDT12/NAMPT/NNMT/CYP8B1
R-HSA-8963899	Plasma lipoprotein remodeling	30	-0.852306	-2.3409	0.00552486	0.0290303	0.019217	1302	tags=70%, list=4%, signal=67%	64788/338328/3990/5045/55908/344/348/338/5046/27329/3931/336/9388/84699/26291/51129/335/213/116519/345/319	LMF1/GPIHBP1/LIPC/FURIN/ANGPTL8/APOC2/APOE/APOB/PCSK6/ANGPTL3/LCAT/APOA2/LIPG/CREB3L3/FGF21/ANGPTL4/APOA1/ALB/APOA5/APOC3/APOF
R-HSA-68867	Assembly of the pre-replicative complex	68	0.609774	1.50574	0.00556174	0.0290303	0.019217	10479	tags=81%, list=36%, signal=52%	81620/23594/4172/4173/990/4171/6233/4175/1869/4176/51053/1871/4174/4998/10197/4999/7311/84515/5710/5717/5705/5691/5000/10213/5682/5693/5685/5709/5719/5692/7979/5707/5704/1870/9491/5001/5689/23198/5708/5714/5716/5694/7316/5686/5711/23595/5718/5715/9861/5690/5701/5688/5695/5706/5713	CDT1/ORC6/MCM3/MCM4/CDC6/MCM2/RPS27A/MCM6/E2F1/MCM7/GMNN/E2F3/MCM5/ORC1/PSME3/ORC2/UBA52/MCM8/PSMD4/PSMD11/PSMC5/PSMB3/ORC4/PSMD14/PSMA1/PSMB5/PSMA4/PSMD3/PSMD13/PSMB4/SEM1/PSMD1/PSMC4/E2F2/PSMF1/ORC5/PSMB1/PSME4/PSMD2/PSMD8/PSMD10/PSMB6/UBC/PSMA5/PSMD5/ORC3/PSMD12/PSMD9/PSMD6/PSMB2/PSMC2/PSMA7/PSMB7/PSMC6/PSMD7
R-HSA-2559580	Oxidative Stress Induced Senescence	65	0.607786	1.49734	0.00556793	0.0290303	0.019217	8681	tags=77%, list=30%, signal=54%	23466/6233/1869/1019/2146/1021/1871/84733/22955/57332/50488/8535/7157/4194/7311/1912/9448/23512/1031/5601/5928/8726/5594/5595/6045/1432/8550/1032/1029/7867/23043/1911/5931/4343/26523/7027/23135/1870/1030/7295/6015/5609/80012/7029/7316/6416/648/5600/5599/23112	CBX6/RPS27A/E2F1/CDK4/EZH2/CDK6/E2F3/CBX2/SCMH1/CBX8/MINK1/CBX4/TP53/MDM4/UBA52/PHC2/MAP4K4/SUZ12/CDKN2C/MAPK9/RBBP4/EED/MAPK1/MAPK3/RNF2/MAPK14/MAPKAPK5/CDKN2D/CDKN2A/MAPKAPK3/TNIK/PHC1/RBBP7/MOV10/AGO1/TFDP1/KDM6B/E2F2/CDKN2B/TXN/RING1/MAP2K7/PHC3/TFDP2/UBC/MAP2K4/BMI1/MAPK11/MAPK8/TNRC6B
R-HSA-174084	Autodegradation of Cdh1 by Cdh1:APC/C	63	0.589002	1.44915	0.00558659	0.0290303	0.019217	10479	tags=79%, list=36%, signal=51%	11065/6233/51434/10197/7324/7321/7311/29945/996/64682/5710/51529/8697/5717/5705/5691/8881/51433/10213/5682/5693/5685/5709/5719/5692/7979/5707/5704/9491/246184/5689/5708/5714/5716/5694/51343/7316/5686/5711/5718/25906/119504/5715/9861/5690/5701/5688/5695/5706/5713	UBE2C/RPS27A/ANAPC7/PSME3/UBE2E1/UBE2D1/UBA52/ANAPC4/CDC27/ANAPC1/PSMD4/ANAPC11/CDC23/PSMD11/PSMC5/PSMB3/CDC16/ANAPC5/PSMD14/PSMA1/PSMB5/PSMA4/PSMD3/PSMD13/PSMB4/SEM1/PSMD1/PSMC4/PSMF1/CDC26/PSMB1/PSMD2/PSMD8/PSMD10/PSMB6/FZR1/UBC/PSMA5/PSMD5/PSMD12/ANAPC15/ANAPC16/PSMD9/PSMD6/PSMB2/PSMC2/PSMA7/PSMB7/PSMC6/PSMD7
R-HSA-389661	Glyoxylate metabolism and glycine degradation	31	-0.842069	-2.34844	0.00558659	0.0290303	0.019217	1629	tags=55%, list=6%, signal=52%	112817/593/2653/1629/8659/594/2806/9380/2731/55526/58510/5827/54363/64902/1610/27232/189	HOGA1/BCKDHA/GCSH/DBT/ALDH4A1/BCKDHB/GOT2/GRHPR/GLDC/DHTKD1/PRODH2/PXMP2/HAO1/AGXT2/DAO/GNMT/AGXT
R-HSA-390918	Peroxisomal lipid metabolism	29	-0.86986	-2.35222	0.00561798	0.0291068	0.0192677	1783	tags=69%, list=6%, signal=65%	91452/641372/26061/1384/55825/26063/10455/51/23417/30/122970/3295/283927/79777/5264/6342/8309/1962/11001/51179	ACBD5/ACOT6/HACL1/CRAT/PECR/DECR2/ECI2/ACOX1/MLYCD/ACAA1/ACOT4/HSD17B4/NUDT7/ACBD4/PHYH/SCP2/ACOX2/EHHADH/SLC27A2/HAO2
R-HSA-6811436	COPI-independent Golgi-to-ER retrograde traffic	51	0.618198	1.48275	0.00569476	0.0293225	0.0194104	9312	tags=75%, list=32%, signal=51%	5050/10382/10376/51560/8655/84516/10540/5049/84790/8398/1778/23299/1781/51143/7846/829/84617/1639/347733/636/10381/22930/25782/830/7277/10121/10383/5048/51164/7280/5321/1780/1783/832/2589/22931/55860/10671	PAFAH1B3/TUBB4A/TUBA1B/RAB6B/DYNLL1/DCTN5/DCTN2/PAFAH1B2/TUBA1C/PLA2G6/DYNC1H1/BICD2/DYNC1I2/DYNC1LI1/TUBA1A/CAPZA1/TUBB6/DCTN1/TUBB2B/BICD1/TUBB3/RAB3GAP1/RAB3GAP2/CAPZA2/TUBA4A/ACTR1A/TUBB4B/PAFAH1B1/DCTN4/TUBB2A/PLA2G4A/DYNC1I1/DYNC1LI2/CAPZB/GALNT1/RAB18/ACTR10/DCTN6
R-HSA-109606	Intrinsic Pathway for Apoptosis	52	0.607731	1.45508	0.00574053	0.0293225	0.0194104	8866	tags=67%, list=30%, signal=47%	2810/90427/7534/578/1869/581/10971/7533/8655/7157/5366/598/27113/708/7531/5594/7532/5595/1029/841/51074/7027/637/23368/4836/7529/10018/7029/3002/54205/22900/836/5599/5534/317	SFN/BMF/YWHAZ/BAK1/E2F1/BAX/YWHAQ/YWHAH/DYNLL1/TP53/PMAIP1/BCL2L1/BBC3/C1QBP/YWHAE/MAPK1/YWHAG/MAPK3/CDKN2A/CASP8/APIP/TFDP1/BID/PPP1R13B/NMT1/YWHAB/BCL2L11/TFDP2/GZMB/CYCS/CARD8/CASP3/MAPK8/PPP3R1/APAF1
R-HSA-192105	Synthesis of bile acids and bile salts	34	-0.79149	-2.2654	0.00574713	0.0293225	0.0194104	1461	tags=47%, list=5%, signal=45%	6256/1646/9971/3295/1593/1109/51302/6342/8309/570/8647/11001/1581/6718/10998/1582	RXRA/AKR1C2/NR1H4/HSD17B4/CYP27A1/AKR1C4/CYP39A1/SCP2/ACOX2/BAAT/ABCB11/SLC27A2/CYP7A1/AKR1D1/SLC27A5/CYP8B1
R-HSA-70263	Gluconeogenesis	34	-0.611127	-1.74916	0.00574713	0.0293225	0.0194104	1738	tags=38%, list=6%, signal=36%	10165/1468/2027/230/2805/2542/2806/5091/2538/5106/2203/5105/229	SLC25A13/SLC25A10/ENO3/ALDOC/GOT1/SLC37A4/GOT2/PC/G6PC/PCK2/FBP1/PCK1/ALDOB
R-HSA-156590	Glutathione conjugation	34	-0.605723	-1.73369	0.00574713	0.0293225	0.0194104	1394	tags=38%, list=5%, signal=36%	4258/55748/2098/2687/653689/373156/10327/2949/2954/4257/2944/2938/2939	MGST2/CNDP2/ESD/GGT5/GSTT2B/GSTK1/AKR1A1/GSTM5/GSTZ1/MGST1/GSTM1/GSTA1/GSTA2
R-HSA-73884	Base Excision Repair	44	0.633956	1.4925	0.00576037	0.0293225	0.0194104	6057	tags=66%, list=21%, signal=52%	5984/5424/2237/55247/3978/6996/5111/6117/142/65057/4595/328/5982/7374/11284/3980/5981/23583/10714/56655/54107/4968/10038/5985/5427/6118/8505/5983/7013	RFC4/POLD1/FEN1/NEIL3/LIG1/TDG/PCNA/RPA1/PARP1/ACD/MUTYH/APEX1/RFC2/UNG/PNKP/LIG3/RFC1/SMUG1/POLD3/POLE4/POLE3/OGG1/PARP2/RFC5/POLE2/RPA2/PARG/RFC3/TERF1
R-HSA-5693565	Recruitment and ATM-mediated phosphorylation of repair and signaling proteins at DNA double strand breaks	42	0.641739	1.49382	0.00582072	0.0295435	0.0195568	6313	tags=64%, list=22%, signal=50%	6233/7468/7329/4361/7157/51720/672/580/7311/25/5536/4683/9025/9031/11200/7158/7334/84142/9656/51588/2140/472/322/7336/10111/9577/8467	RPS27A/NSD2/UBE2I/MRE11/TP53/UIMC1/BRCA1/BARD1/UBA52/ABL1/PPP5C/NBN/RNF8/BAZ1B/CHEK2/TP53BP1/UBE2N/ABRAXAS1/MDC1/PIAS4/EYA3/ATM/APBB1/UBE2V2/RAD50/BABAM2/SMARCA5
R-HSA-8955332	Carboxyterminal post-translational modifications of tubulin	39	0.652488	1.50122	0.00586854	0.0296838	0.0196496	6174	tags=49%, list=21%, signal=38%	9654/10382/60509/10376/25809/26140/25941/84790/23170/7846/84617/340351/347733/10381/23093/7277/10383/150465/84276	TTLL4/TUBB4A/AGBL5/TUBA1B/TTLL1/TTLL3/TPGS2/TUBA1C/TTLL12/TUBA1A/TUBB6/AGBL3/TUBB2B/TUBB3/TTLL5/TUBA4A/TUBB4B/TTL/NICN1
R-HSA-5696400	Dual Incision in GG-NER	41	0.635661	1.47331	0.00588235	0.0296838	0.0196496	6041	tags=63%, list=21%, signal=50%	6233/5984/5424/9978/5111/6117/7311/2071/142/9557/2965/5982/2068/2067/5981/10714/56655/54107/8450/10038/5985/5427/6118/1642/7507/5983	RPS27A/RFC4/POLD1/RBX1/PCNA/RPA1/UBA52/ERCC3/PARP1/CHD1L/GTF2H1/RFC2/ERCC2/ERCC1/RFC1/POLD3/POLE4/POLE3/CUL4B/PARP2/RFC5/POLE2/RPA2/DDB1/XPA/RFC3
R-HSA-77289	Mitochondrial Fatty Acid Beta-Oxidation	35	-0.771941	-2.18427	0.0060241	0.030135	0.0199483	2288	tags=60%, list=8%, signal=55%	3032/55856/58488/1632/84693/80221/1666/84129/10965/5095/166785/641371/35/5096/6296/1892/34/3033/10449/134526/33	HADHB/ACOT13/PCTP/ECI1/MCEE/ACSF2/DECR1/ACAD11/ACOT2/PCCA/MMAA/ACOT1/ACADS/PCCB/ACSM3/ECHS1/ACADM/HADH/ACAA2/ACOT12/ACADL
R-HSA-5579029	Metabolic disorders of biological oxidation enzymes	35	-0.699715	-1.9799	0.0060241	0.030135	0.0199483	1590	tags=43%, list=5%, signal=41%	7172/2232/113612/2230/95/4128/126410/23169/1593/1583/54658/1586/4143/2328/54657	TPMT/FDXR/CYP2U1/FDX1/ACY1/MAOA/CYP4F22/SLC35D1/CYP27A1/CYP11A1/UGT1A1/CYP17A1/MAT1A/FMO3/UGT1A4
R-HSA-5693537	Resolution of D-Loop Structures	32	0.662051	1.47232	0.00607533	0.030135	0.0199483	7563	tags=78%, list=26%, signal=58%	5888/146956/9156/116028/10635/7516/641/4361/672/580/5892/7517/1763/197342/4683/80198/5889/472/5932/23514/10111/79728/7486/675/80010	RAD51/EME1/EXO1/RMI2/RAD51AP1/XRCC2/BLM/MRE11/BRCA1/BARD1/RAD51D/XRCC3/DNA2/EME2/NBN/MUS81/RAD51C/ATM/RBBP8/SPIDR/RAD50/PALB2/WRN/BRCA2/RMI1
R-HSA-5693568	Resolution of D-loop Structures through Holliday Junction Intermediates	31	0.66504	1.46808	0.00607533	0.030135	0.0199483	7563	tags=81%, list=26%, signal=60%	5888/146956/9156/116028/10635/7516/641/4361/672/580/5892/7517/1763/197342/4683/80198/5889/472/5932/23514/10111/79728/7486/675/80010	RAD51/EME1/EXO1/RMI2/RAD51AP1/XRCC2/BLM/MRE11/BRCA1/BARD1/RAD51D/XRCC3/DNA2/EME2/NBN/MUS81/RAD51C/ATM/RBBP8/SPIDR/RAD50/PALB2/WRN/BRCA2/RMI1
R-HSA-113418	Formation of the Early Elongation Complex	32	0.661613	1.47134	0.00607533	0.030135	0.0199483	8368	tags=81%, list=29%, signal=58%	7936/5437/1022/22916/7469/25920/6829/2071/5433/5436/2965/5440/2068/51497/5439/6827/5431/2963/2962/5438/4686/9150/2967/4331/5441/2966	NELFE/POLR2H/CDK7/NCBP2/NELFA/NELFB/SUPT5H/ERCC3/POLR2D/POLR2G/GTF2H1/POLR2K/ERCC2/NELFCD/POLR2J/SUPT4H1/POLR2B/GTF2F2/GTF2F1/POLR2I/NCBP1/CTDP1/GTF2H3/MNAT1/POLR2L/GTF2H2
R-HSA-167158	Formation of the HIV-1 Early Elongation Complex	32	0.661613	1.47134	0.00607533	0.030135	0.0199483	8368	tags=81%, list=29%, signal=58%	7936/5437/1022/22916/7469/25920/6829/2071/5433/5436/2965/5440/2068/51497/5439/6827/5431/2963/2962/5438/4686/9150/2967/4331/5441/2966	NELFE/POLR2H/CDK7/NCBP2/NELFA/NELFB/SUPT5H/ERCC3/POLR2D/POLR2G/GTF2H1/POLR2K/ERCC2/NELFCD/POLR2J/SUPT4H1/POLR2B/GTF2F2/GTF2F1/POLR2I/NCBP1/CTDP1/GTF2H3/MNAT1/POLR2L/GTF2H2
R-HSA-1362277	Transcription of E2F targets under negative control by DREAM complex	19	0.727185	1.48182	0.00615764	0.0304567	0.0201613	3634	tags=63%, list=12%, signal=55%	7153/4609/1875/990/1869/993/5933/3065/1874/286826/5111/5928	TOP2A/MYC/E2F5/CDC6/E2F1/CDC25A/RBL1/HDAC1/E2F4/LIN9/PCNA/RBBP4
R-HSA-69183	Processive synthesis on the lagging strand	15	0.744981	1.44731	0.00618047	0.0304833	0.0201789	4121	tags=73%, list=14%, signal=63%	5424/2237/5557/3978/5111/6117/5558/1763/23649/5422/10714	POLD1/FEN1/PRIM1/LIG1/PCNA/RPA1/PRIM2/DNA2/POLA2/POLA1/POLD3
R-HSA-9612973	Autophagy	119	0.545741	1.42747	0.00634249	0.0311944	0.0206495	9525	tags=71%, list=33%, signal=48%	6714/5563/6233/3326/92421/1457/10452/51160/9804/51652/55048/23192/1460/51001/8655/1915/139341/7248/58528/389541/7311/10226/56270/79720/401505/128866/56993/7416/54543/3320/64121/8878/55004/29082/5564/9821/3312/1459/10542/79065/57521/7251/55669/9776/64223/55062/64419/192111/8897/55054/10325/26100/55626/22863/89853/10533/5571/1080/93343/91782/5116/5289/79643/11337/64422/8408/7431/6009/60673/84971/73…	SRC/PRKAA2/RPS27A/HSP90AB1/CHMP4C/CSNK2A1/TOMM40/VPS28/TOMM20/CHMP3/VPS37C/ATG4B/CSNK2B/MTERF3/DYNLL1/EEF1A1/FUNDC1/TSC1/RRAGD/LAMTOR4/UBA52/PLIN3/WDR45B/VPS37B/TOMM5/CHMP4B/TOMM22/VDAC1/TOMM7/HSP90AA1/RRAGC/SQSTM1/LAMTOR1/CHMP4A/PRKAB1/RB1CC1/HSPA8/CSNK2A2/LAMTOR5/ATG9A/RPTOR/TSG101/MFN1/ATG13/MLST8/WIPI1/MTMR14/PGAM5/MTMR3/ATG16L1/RRAGB/WIPI2/AMBRA1/ATG14/MVB12B/ATG7/PRKAG1/CFTR/MVB12A/CHMP7/PC…
R-HSA-6807878	COPI-mediated anterograde transport	100	0.552485	1.41976	0.00648649	0.0317381	0.0210095	8136	tags=61%, list=28%, signal=44%	23423/2348/10382/10376/10652/8655/55738/9382/84516/10540/22796/10945/84790/1778/1781/377/51143/63908/7846/6709/4905/829/22818/84617/1639/8729/26958/11015/54732/347733/10381/51272/830/7277/10121/10383/11316/11070/9570/2801/381/288/10466/1315/372/8774/25839/1314/51164/22820/9276/81876/7280/26286/5861/9527/84364/375/1780/1783/832	TMED3/FOLR1/TUBB4A/TUBA1B/YKT6/DYNLL1/ARFGAP1/COG1/DCTN5/DCTN2/COG2/KDELR1/TUBA1C/DYNC1H1/DYNC1I2/ARF3/DYNC1LI1/NAPB/TUBA1A/SPTAN1/NSF/CAPZA1/COPZ1/TUBB6/DCTN1/GBF1/COPG2/KDELR3/TMED9/TUBB2B/TUBB3/BET1L/CAPZA2/TUBA4A/ACTR1A/TUBB4B/COPE/TMEM115/GOSR2/GOLGA2/ARF5/ANK3/COG5/COPB1/ARCN1/NAPG/COG4/COPA/DCTN4/COPG1/COPB2/RAB1B/TUBB2A/ARFGAP3/RAB1A/GOSR1/ARFGAP2/ARF1/DYNC1I1/DYNC1LI2/CAPZB
R-HSA-193704	p75 NTR receptor-mediated signalling	94	0.56787	1.45242	0.00650759	0.0317381	0.0210095	7109	tags=54%, list=24%, signal=41%	8767/9181/84894/1894/6233/84904/9500/64857/3066/835/27018/26574/3065/5584/84033/89846/7311/6610/11108/27237/5879/23421/6868/7531/50650/9826/26230/396/3551/9828/55701/8878/29/128272/8841/55851/10451/7409/3654/7204/23385/10672/10276/83464/54848/8874/387/2245/6654/5970/10018	RIPK2/ARHGEF2/LINGO1/ECT2/RPS27A/ARHGEF39/MAGED1/PLEKHG2/HDAC2/CASP2/BEX3/AATF/HDAC1/PRKCI/OBSCN/FGD3/UBA52/SMPD2/PRDM4/ARHGEF16/RAC1/ITGB3BP/ADAM17/YWHAE/ARHGEF3/ARHGEF11/TIAM2/ARHGDIA/IKBKB/ARHGEF17/ARHGEF40/SQSTM1/ABR/ARHGEF19/HDAC3/PSENEN/VAV3/VAV1/IRAK1/TRIO/NCSTN/GNA13/NET1/APH1B/ARHGEF38/ARHGEF7/RHOA/FGD1/SOS1/RELA/BCL2L11
R-HSA-8878159	Transcriptional regulation by RUNX3	94	0.559025	1.4298	0.00650759	0.0317381	0.0210095	9378	tags=72%, list=32%, signal=49%	6696/6714/8463/4609/2648/6233/7040/7004/51176/4088/182/865/7005/10197/64750/7157/10413/6932/7311/3516/25937/9794/5710/5717/5705/5691/10046/10213/1029/4851/6934/5682/5693/5685/9759/5709/5719/5692/6046/22938/7979/2033/5707/5704/595/9491/3845/10018/2309/5689/4089/5708/5714/5716/1499/84441/57154/5694/7316/5686/3280/5711/5718/463/864/5715/9861/83439	SPP1/SRC/TEAD2/MYC/KAT2A/RPS27A/TGFB1/TEAD4/LEF1/SMAD3/JAG1/CBFB/TEAD3/PSME3/SMURF2/TP53/YAP1/TCF7/UBA52/RBPJ/WWTR1/MAML1/PSMD4/PSMD11/PSMC5/PSMB3/MAMLD1/PSMD14/CDKN2A/NOTCH1/TCF7L2/PSMA1/PSMB5/PSMA4/HDAC4/PSMD3/PSMD13/PSMB4/BRD2/SNW1/SEM1/EP300/PSMD1/PSMC4/CCND1/PSMF1/KRAS/BCL2L11/FOXO3/PSMB1/SMAD4/PSMD2/PSMD8/PSMD10/CTNNB1/MAML2/SMURF1/PSMB6/UBC/PSMA5/HES1/PSMD5/PSMD12/ZFHX3/RUNX3/PSMD9/PSMD6/T…
R-HSA-174178	APC/C:Cdh1 mediated degradation of Cdc20 and other APC/C:Cdh1 targeted proteins in late mitosis/early G1	72	0.601443	1.49433	0.00660793	0.0319597	0.0211562	10479	tags=79%, list=36%, signal=51%	991/11065/9232/9212/5347/6233/6502/51434/6790/10197/7324/7321/7311/29945/996/64682/5710/51529/8697/5717/5705/5691/8881/51433/10213/5682/5693/5685/5709/5719/5692/7979/5707/5704/9491/246184/5689/23198/5708/5714/5716/5694/51343/7316/5686/5711/5718/25906/119504/5715/9861/5690/5701/5688/5695/5706/5713	CDC20/UBE2C/PTTG1/AURKB/PLK1/RPS27A/SKP2/ANAPC7/AURKA/PSME3/UBE2E1/UBE2D1/UBA52/ANAPC4/CDC27/ANAPC1/PSMD4/ANAPC11/CDC23/PSMD11/PSMC5/PSMB3/CDC16/ANAPC5/PSMD14/PSMA1/PSMB5/PSMA4/PSMD3/PSMD13/PSMB4/SEM1/PSMD1/PSMC4/PSMF1/CDC26/PSMB1/PSME4/PSMD2/PSMD8/PSMD10/PSMB6/FZR1/UBC/PSMA5/PSMD5/PSMD12/ANAPC15/ANAPC16/PSMD9/PSMD6/PSMB2/PSMC2/PSMA7/PSMB7/PSMC6/PSMD7
R-HSA-174184	Cdc20:Phospho-APC/C mediated degradation of Cyclin A	72	0.597504	1.48455	0.00660793	0.0319597	0.0211562	10479	tags=78%, list=36%, signal=50%	991/11065/983/701/6233/890/4085/51434/10197/7324/7321/7311/29945/9184/996/64682/5710/51529/8697/5717/5705/5691/8881/51433/10213/5682/5693/5685/5709/5719/5692/7979/5707/5704/9491/246184/5689/23198/5708/5714/5716/5694/7316/5686/5711/5718/25906/119504/5715/9861/5690/5701/5688/5695/5706/5713	CDC20/UBE2C/CDK1/BUB1B/RPS27A/CCNA2/MAD2L1/ANAPC7/PSME3/UBE2E1/UBE2D1/UBA52/ANAPC4/BUB3/CDC27/ANAPC1/PSMD4/ANAPC11/CDC23/PSMD11/PSMC5/PSMB3/CDC16/ANAPC5/PSMD14/PSMA1/PSMB5/PSMA4/PSMD3/PSMD13/PSMB4/SEM1/PSMD1/PSMC4/PSMF1/CDC26/PSMB1/PSME4/PSMD2/PSMD8/PSMD10/PSMB6/UBC/PSMA5/PSMD5/PSMD12/ANAPC15/ANAPC16/PSMD9/PSMD6/PSMB2/PSMC2/PSMA7/PSMB7/PSMC6/PSMD7
R-HSA-5654738	Signaling by FGFR2	72	0.59921	1.48878	0.00660793	0.0319597	0.0211562	7355	tags=57%, list=25%, signal=43%	6714/54845/6233/3178/5437/22916/5518/7072/3265/3187/7311/5335/5725/867/5433/6464/5436/2885/5440/4670/5594/5595/5439/10817/4893/7073/5431/2963/673/2962/5438/5515/4686/2263/2247/3845/23543/3185/6654/10818/8569	SRC/ESRP1/RPS27A/HNRNPA1/POLR2H/NCBP2/PPP2R1A/TIA1/HRAS/HNRNPH1/UBA52/PLCG1/PTBP1/CBL/POLR2D/SHC1/POLR2G/GRB2/POLR2K/HNRNPM/MAPK1/MAPK3/POLR2J/FRS3/NRAS/TIAL1/POLR2B/GTF2F2/BRAF/GTF2F1/POLR2I/PPP2CA/NCBP1/FGFR2/FGF2/KRAS/RBFOX2/HNRNPF/SOS1/FRS2/MKNK1
R-HSA-140877	Formation of Fibrin Clot (Clotting Cascade)	39	-0.860838	-2.50342	0.00666667	0.0321547	0.0212853	1455	tags=62%, list=5%, signal=59%	5547/7035/7056/5627/7450/2157/2153/2159/5624/5104/2155/710/3053/2147/3818/2160/2243/2266/2161/2165/2244/3827/462/2158	PRCP/TFPI/THBD/PROS1/VWF/F8/F5/F10/PROC/SERPINA5/F7/SERPING1/SERPIND1/F2/KLKB1/F11/FGA/FGG/F12/F13B/FGB/KNG1/SERPINC1/F9
R-HSA-174154	APC/C:Cdc20 mediated degradation of Securin	67	0.594015	1.46517	0.00668896	0.0321734	0.0212976	10479	tags=78%, list=36%, signal=50%	991/11065/9232/6233/51434/10197/7324/7321/7311/29945/996/64682/5710/51529/8697/5717/5705/5691/8881/51433/10213/5682/5693/5685/5709/5719/5692/7979/5707/5704/9491/246184/5689/23198/5708/5714/5716/5694/7316/5686/5711/5718/25906/119504/5715/9861/5690/5701/5688/5695/5706/5713	CDC20/UBE2C/PTTG1/RPS27A/ANAPC7/PSME3/UBE2E1/UBE2D1/UBA52/ANAPC4/CDC27/ANAPC1/PSMD4/ANAPC11/CDC23/PSMD11/PSMC5/PSMB3/CDC16/ANAPC5/PSMD14/PSMA1/PSMB5/PSMA4/PSMD3/PSMD13/PSMB4/SEM1/PSMD1/PSMC4/PSMF1/CDC26/PSMB1/PSME4/PSMD2/PSMD8/PSMD10/PSMB6/UBC/PSMA5/PSMD5/PSMD12/ANAPC15/ANAPC16/PSMD9/PSMD6/PSMB2/PSMC2/PSMA7/PSMB7/PSMC6/PSMD7
R-HSA-5696395	Formation of Incision Complex in GG-NER	43	0.633088	1.48003	0.00696864	0.0333601	0.0220832	8368	tags=72%, list=29%, signal=51%	6233/1022/6613/7329/9978/6117/7311/2071/142/9557/10401/2965/2068/2067/6612/7334/8450/10038/8554/6118/1642/1069/7336/7507/8451/2967/4331/54778/7316/7341/2966	RPS27A/CDK7/SUMO2/UBE2I/RBX1/RPA1/UBA52/ERCC3/PARP1/CHD1L/PIAS3/GTF2H1/ERCC2/ERCC1/SUMO3/UBE2N/CUL4B/PARP2/PIAS1/RPA2/DDB1/CETN2/UBE2V2/XPA/CUL4A/GTF2H3/MNAT1/RNF111/UBC/SUMO1/GTF2H2
R-HSA-5362517	Signaling by Retinoic Acid	42	-0.629325	-1.84918	0.00699301	0.0333601	0.0220832	1530	tags=31%, list=5%, signal=29%	1374/6256/8854/9249/1592/216/5959/5166/124/64577/126/127/8608	CPT1A/RXRA/ALDH1A2/DHRS3/CYP26A1/ALDH1A1/RDH5/PDK4/ADH1A/ALDH8A1/ADH1C/ADH4/RDH16
R-HSA-2173782	Binding and Uptake of Ligands by Scavenger Receptors	42	-0.733991	-2.15673	0.00699301	0.0333601	0.0220832	2056	tags=45%, list=7%, signal=42%	3040/78989/3512/55576/949/4035/8685/8542/3043/348/338/5648/259/335/213/3250/3263/3240/6288	HBA2/COLEC11/JCHAIN/STAB2/SCARB1/LRP1/MARCO/APOL1/HBB/APOE/APOB/MASP1/AMBP/APOA1/ALB/HPR/HPX/HP/SAA1
R-HSA-6782315	tRNA modification in the nucleus and cytosol	41	0.632576	1.46616	0.00705882	0.0335823	0.0222303	9197	tags=83%, list=32%, signal=57%	54517/10785/55621/4234/51605/90353/80324/55039/81605/115708/51002/63892/51504/79691/112858/54482/134637/24140/81890/54974/54802/54901/127253/8270/348180/129450/91801/113179/57570/60487/54920/152992/54888/55644	PUS7/WDR4/TRMT1/METTL1/TRMT6/CTU1/PUS1/TRMT12/URM1/TRMT61A/TPRKB/THADA/TRMT112/QTRT2/TP53RK/TRMT13/ADAT2/FTSJ1/QTRT1/THG1L/TRIT1/CDKAL1/TYW3/LAGE3/CTU2/TYW5/ALKBH8/ADAT3/TRMT5/TRMT11/DUS2/TRMT44/NSUN2/OSGEP
R-HSA-194068	Bile acid and bile salt metabolism	43	-0.806657	-2.37618	0.0070922	0.0336494	0.0222747	1556	tags=49%, list=5%, signal=46%	6579/6256/1646/9971/3295/80765/1593/1109/51302/6342/8309/10599/570/8647/213/11001/1581/6718/10998/6554/1582	SLCO1A2/RXRA/AKR1C2/NR1H4/HSD17B4/STARD5/CYP27A1/AKR1C4/CYP39A1/SCP2/ACOX2/SLCO1B1/BAAT/ABCB11/ALB/SLC27A2/CYP7A1/AKR1D1/SLC27A5/SLC10A1/CYP8B1
R-HSA-3214815	HDACs deacetylate histones	32	0.654226	1.45491	0.0072904	0.034496	0.0228351	8557	tags=84%, list=29%, signal=60%	1107/51317/3066/57504/23028/3065/2874/83933/25855/1108/5928/79718/9219/51742/54815/8841/9112/57459/64426/5931/9612/53615/8819/9611/5978/23186/6907	CHD3/PHF21A/HDAC2/MTA3/KDM1A/HDAC1/GPS2/HDAC10/BRMS1/CHD4/RBBP4/TBL1XR1/MTA2/ARID4B/GATAD2A/HDAC3/MTA1/GATAD2B/SUDS3/RBBP7/NCOR2/MBD3/SAP30/NCOR1/REST/RCOR1/TBL1X
R-HSA-202403	TCR signaling	117	0.521142	1.36099	0.00740741	0.0348607	0.0230766	10479	tags=68%, list=36%, signal=44%	8767/6233/7408/55740/5058/10197/7321/7311/5335/3118/7322/8945/5710/915/3120/55824/10892/5296/3551/5717/7334/5705/5691/6885/10213/84433/1445/5682/5693/5685/5709/5719/5692/7979/5707/5704/9491/5062/6500/23291/8915/5970/3117/5689/23198/5708/3115/5714/5716/3937/3635/5694/1147/7316/7335/5686/5711/7454/5291/5718/9398/5715/916/9861/997/3119/51466/8454/4790/2533/5690/5701/3932/5688/27040/5695/5728/5170/57…	RIPK2/RPS27A/VASP/ENAH/PAK1/PSME3/UBE2D1/UBA52/PLCG1/HLA-DQA2/UBE2D2/BTRC/PSMD4/CD3D/HLA-DQB2/PAG1/MALT1/PIK3R2/IKBKB/PSMD11/UBE2N/PSMC5/PSMB3/MAP3K7/PSMD14/CARD11/CSK/PSMA1/PSMB5/PSMA4/PSMD3/PSMD13/PSMB4/SEM1/PSMD1/PSMC4/PSMF1/PAK2/SKP1/FBXW11/BCL10/RELA/HLA-DQA1/PSMB1/PSME4/PSMD2/HLA-DPB1/PSMD8/PSMD10/LCP2/INPP5D/PSMB6/CHUK/UBC/UBE2V1/PSMA5/PSMD5/WAS/PIK3CB/PSMD12/CD101/PSMD9/CD3E/PSMD6/CDC34/H…
R-HSA-113510	E2F mediated regulation of DNA replication	22	0.701785	1.47246	0.00740741	0.0348607	0.0230766	6829	tags=82%, list=23%, signal=63%	891/983/23594/1869/4998/5518/5557/4999/5558/84515/23649/5422/5000/28227/5515/7027/5001/5925	CCNB1/CDK1/ORC6/E2F1/ORC1/PPP2R1A/PRIM1/ORC2/PRIM2/MCM8/POLA2/POLA1/ORC4/PPP2R3B/PPP2CA/TFDP1/ORC5/RB1
R-HSA-5651801	PCNA-Dependent Long Patch Base Excision Repair	21	0.702543	1.45859	0.00745342	0.0349326	0.0231241	6041	tags=76%, list=21%, signal=60%	5984/5424/2237/3978/5111/6117/328/5982/5981/10714/56655/54107/5985/5427/6118/5983	RFC4/POLD1/FEN1/LIG1/PCNA/RPA1/APEX1/RFC2/RFC1/POLD3/POLE4/POLE3/RFC5/POLE2/RPA2/RFC3
R-HSA-977606	Regulation of Complement cascade	45	-0.901489	-2.62543	0.00746269	0.0349326	0.0231241	1097	tags=69%, list=4%, signal=66%	717/975/1369/5627/733/727/721/1191/3426/629/725/7448/718/715/710/716/3075/3078/2147/1361/730/3080/1370/722/732/731/10878/729/10877/81494/735	C2/CD81/CPN1/PROS1/C8G/C5/C4B/CLU/CFI/CFB/C4BPB/VTN/C3/C1R/SERPING1/C1S/CFH/CFHR1/F2/CPB2/C7/CFHR2/CPN2/C4BPA/C8B/C8A/CFHR3/C6/CFHR4/CFHR5/C9
R-HSA-2682334	EPH-Ephrin signaling	92	0.565777	1.44184	0.0076087	0.0354088	0.0234394	8554	tags=63%, list=29%, signal=45%	6714/4318/1759/8440/3984/1944/1945/5747/71/10095/28964/2049/1946/1211/163/5058/2048/3265/10552/10093/10109/10094/5879/9475/1072/1173/64283/10096/60/3985/2051/102/55851/10451/1213/161/23385/284656/4067/10097/1212/10627/83464/5062/10092/8874/387/103910/4637/4627/1947/2050/160/1175/1969/5921/998/51107	SRC/MMP9/DNM1/NCK2/LIMK1/EFNA3/EFNA4/PTK2/ACTG1/ARPC1B/GIT1/EPHB3/EFNA5/CLTA/AP2B1/PAK1/EPHB2/HRAS/ARPC1A/ARPC4/ARPC2/ARPC3/RAC1/ROCK2/CFL1/AP2M1/ARHGEF28/ACTR3/ACTB/LIMK2/EPHB6/ADAM10/PSENEN/VAV3/CLTC/AP2A2/NCSTN/EPHA10/LYN/ACTR2/CLTB/MYL12A/APH1B/PAK2/ARPC5/ARHGEF7/RHOA/MYL12B/MYL6/MYH9/EFNB1/EPHB4/AP2A1/AP2S1/EPHA2/RASA1/CDC42/APH1A
R-HSA-4086400	PCP/CE pathway	92	0.561207	1.4302	0.0076087	0.0354088	0.0234394	10479	tags=76%, list=36%, signal=49%	6233/23513/1856/8324/1211/163/1857/10197/57216/64750/5880/7311/5578/5216/409/5879/8321/6259/8323/1173/5710/2535/8325/5717/5705/5691/10213/1213/5682/161/5693/5685/5709/5719/5692/1212/7979/4919/5707/5704/1855/9491/387/5689/23198/5708/5714/5716/160/1175/57154/5694/7316/7855/23002/5686/5711/5718/5715/54361/9861/4920/5690/7976/5701/5688/5579/5695/5706/5713	RPS27A/SCRIB/DVL2/FZD7/CLTA/AP2B1/DVL3/PSME3/VANGL2/SMURF2/RAC2/UBA52/PRKCA/PFN1/ARRB2/RAC1/FZD1/RYK/FZD6/AP2M1/PSMD4/FZD2/FZD8/PSMD11/PSMC5/PSMB3/PSMD14/CLTC/PSMA1/AP2A2/PSMB5/PSMA4/PSMD3/PSMD13/PSMB4/CLTB/SEM1/ROR1/PSMD1/PSMC4/DVL1/PSMF1/RHOA/PSMB1/PSME4/PSMD2/PSMD8/PSMD10/AP2A1/AP2S1/SMURF1/PSMB6/UBC/FZD5/DAAM1/PSMA5/PSMD5/PSMD12/PSMD9/WNT4/PSMD6/ROR2/PSMB2/FZD3/PSMC2/PSMA7/PRKCB/PSMB7/PSMC6/P…
R-HSA-69656	Cyclin A:Cdk2-associated events at S phase entry	85	0.566657	1.43713	0.00762527	0.0354088	0.0234394	10479	tags=74%, list=36%, signal=48%	4609/1875/6233/1869/993/1019/890/898/994/1022/6502/1163/10197/1874/286826/1017/7311/9134/5710/5928/5717/5705/5691/10213/7465/5682/5693/5685/5709/5719/5692/7979/7027/5707/55957/5704/595/9491/6500/5925/5689/4149/5708/5714/5716/7029/4331/5694/51343/7316/5686/91768/5711/5718/5715/9861/8454/5690/5701/5688/5695/5706/5713	MYC/E2F5/RPS27A/E2F1/CDC25A/CDK4/CCNA2/CCNE1/CDC25B/CDK7/SKP2/CKS1B/PSME3/E2F4/LIN9/CDK2/UBA52/CCNE2/PSMD4/RBBP4/PSMD11/PSMC5/PSMB3/PSMD14/WEE1/PSMA1/PSMB5/PSMA4/PSMD3/PSMD13/PSMB4/SEM1/TFDP1/PSMD1/LIN37/PSMC4/CCND1/PSMF1/SKP1/RB1/PSMB1/MAX/PSMD2/PSMD8/PSMD10/TFDP2/MNAT1/PSMB6/FZR1/UBC/PSMA5/CABLES1/PSMD5/PSMD12/PSMD9/PSMD6/CUL1/PSMB2/PSMC2/PSMA7/PSMB7/PSMC6/PSMD7
R-HSA-187037	Signaling by NTRK1 (TRKA)	80	0.57734	1.45374	0.00766703	0.035422	0.0234481	7968	tags=60%, list=27%, signal=44%	5603/6714/1759/6300/1211/163/5518/6016/3265/10126/5898/5598/5335/1846/6464/5528/2885/1173/5594/5595/5296/1432/1399/4893/5605/673/7867/1213/1785/161/5900/1385/5899/2889/466/25759/6197/5515/7529/3845/387/6654/10818/57498/1848/160/1175/1849	MAPK13/SRC/DNM1/MAPK12/CLTA/AP2B1/PPP2R1A/RIT1/HRAS/DNAL4/RALA/MAPK7/PLCG1/DUSP4/SHC1/PPP2R5D/GRB2/AP2M1/MAPK1/MAPK3/PIK3R2/MAPK14/CRKL/NRAS/MAP2K2/BRAF/MAPKAPK3/CLTC/DNM2/AP2A2/RALGDS/CREB1/RALB/RAPGEF1/ATF1/SHC2/RPS6KA3/PPP2CA/YWHAB/KRAS/RHOA/SOS1/FRS2/KIDINS220/DUSP6/AP2A1/AP2S1/DUSP7
R-HSA-179419	APC:Cdc20 mediated degradation of cell cycle proteins prior to satisfation of the cell cycle checkpoint	73	0.599167	1.48869	0.00770077	0.035422	0.0234481	10479	tags=78%, list=36%, signal=50%	991/11065/983/701/4751/6233/890/4085/51434/10197/7324/7321/7311/29945/9184/996/64682/5710/51529/8697/5717/5705/5691/8881/51433/10213/5682/5693/5685/5709/5719/5692/7979/5707/5704/9491/246184/5689/23198/5708/5714/5716/5694/7316/5686/5711/5718/25906/119504/5715/9861/5690/5701/5688/5695/5706/5713	CDC20/UBE2C/CDK1/BUB1B/NEK2/RPS27A/CCNA2/MAD2L1/ANAPC7/PSME3/UBE2E1/UBE2D1/UBA52/ANAPC4/BUB3/CDC27/ANAPC1/PSMD4/ANAPC11/CDC23/PSMD11/PSMC5/PSMB3/CDC16/ANAPC5/PSMD14/PSMA1/PSMB5/PSMA4/PSMD3/PSMD13/PSMB4/SEM1/PSMD1/PSMC4/PSMF1/CDC26/PSMB1/PSME4/PSMD2/PSMD8/PSMD10/PSMB6/UBC/PSMA5/PSMD5/PSMD12/ANAPC15/ANAPC16/PSMD9/PSMD6/PSMB2/PSMC2/PSMA7/PSMB7/PSMC6/PSMD7
R-HSA-170834	Signaling by TGF-beta Receptor Complex	73	0.599717	1.49005	0.00770077	0.035422	0.0234481	8286	tags=66%, list=28%, signal=47%	25805/4609/1875/60436/6233/7040/56937/4088/56288/5501/5933/2280/3065/9040/64750/7321/1874/23645/7050/7311/25937/142/867/6667/7514/4087/6498/4738/905/9612/5499/1024/4221/904/51592/22938/7027/11171/1030/387/4092/9611/4089/5500/7029/57154/54778/7316	BAMBI/MYC/E2F5/TGIF2/RPS27A/TGFB1/PMEPA1/SMAD3/PARD3/PPP1CC/RBL1/FKBP1A/HDAC1/UBE2M/SMURF2/UBE2D1/E2F4/PPP1R15A/TGIF1/UBA52/WWTR1/PARP1/CBL/SP1/XPO1/SMAD2/SKIL/NEDD8/CCNT2/NCOR2/PPP1CA/CDK8/MEN1/CCNT1/TRIM33/SNW1/TFDP1/STRAP/CDKN2B/RHOA/SMAD7/NCOR1/SMAD4/PPP1CB/TFDP2/SMURF1/RNF111/UBC
R-HSA-69017	CDK-mediated phosphorylation and removal of Cdc6	72	0.59408	1.47604	0.00770925	0.035422	0.0234481	10479	tags=78%, list=36%, signal=50%	11065/990/6233/890/898/51434/10197/7324/7321/1017/7311/29945/996/64682/9134/5710/51529/8697/5717/5705/5691/8881/51433/10213/5682/5693/5685/5709/5719/5692/7979/5707/5704/9491/246184/5689/23198/5708/5714/5716/5694/51343/7316/5686/5711/5718/25906/119504/5715/9861/5690/5701/5688/5695/5706/5713	UBE2C/CDC6/RPS27A/CCNA2/CCNE1/ANAPC7/PSME3/UBE2E1/UBE2D1/CDK2/UBA52/ANAPC4/CDC27/ANAPC1/CCNE2/PSMD4/ANAPC11/CDC23/PSMD11/PSMC5/PSMB3/CDC16/ANAPC5/PSMD14/PSMA1/PSMB5/PSMA4/PSMD3/PSMD13/PSMB4/SEM1/PSMD1/PSMC4/PSMF1/CDC26/PSMB1/PSME4/PSMD2/PSMD8/PSMD10/PSMB6/FZR1/UBC/PSMA5/PSMD5/PSMD12/ANAPC15/ANAPC16/PSMD9/PSMD6/PSMB2/PSMC2/PSMA7/PSMB7/PSMC6/PSMD7
R-HSA-5658442	Regulation of RAS by GAPs	67	0.584239	1.44105	0.00780379	0.0357623	0.0236733	10479	tags=78%, list=36%, signal=50%	6233/3265/161742/10197/9978/7311/8437/5710/200734/9462/5717/5705/5691/4893/22821/10213/153090/5682/5693/5685/5709/5719/5692/7979/8831/5707/5704/9491/3845/4763/5922/5689/23198/5708/5714/5716/5694/8452/7316/5921/5686/5711/5718/5715/399473/9861/5690/5701/5688/5695/5706/5713	RPS27A/HRAS/SPRED1/PSME3/RBX1/UBA52/RASAL1/PSMD4/SPRED2/RASAL2/PSMD11/PSMC5/PSMB3/NRAS/RASA3/PSMD14/DAB2IP/PSMA1/PSMB5/PSMA4/PSMD3/PSMD13/PSMB4/SEM1/SYNGAP1/PSMD1/PSMC4/PSMF1/KRAS/NF1/RASA2/PSMB1/PSME4/PSMD2/PSMD8/PSMD10/PSMB6/CUL3/UBC/RASA1/PSMA5/PSMD5/PSMD12/PSMD9/SPRED3/PSMD6/PSMB2/PSMC2/PSMA7/PSMB7/PSMC6/PSMD7
R-HSA-5663202	Diseases of signal transduction	372	0.450992	1.25343	0.00801603	0.0366387	0.0242535	9376	tags=58%, list=32%, signal=40%	22943/6714/2261/4609/54845/2648/79885/7039/5947/6233/7040/2264/51564/54894/71/3066/5437/4088/182/22916/11052/5518/8805/3265/2280/3065/1488/10197/2260/9978/5880/374/808/7311/3516/391/2931/10256/5245/9061/5335/611/409/9794/867/8087/23462/2065/408/5433/57670/6464/5154/5528/4000/5436/4254/5879/11064/8826/10014/83933/8323/2885/5440/805/8844/5710/6868/57085/613/3549/9148/1487/5594/5595/79718/3320/5439/…	DKK1/SRC/FGFR3/MYC/ESRP1/KAT2A/HDAC11/TGFA/RBP1/RPS27A/TGFB1/FGFR4/HDAC7/RNF43/ACTG1/HDAC2/POLR2H/SMAD3/JAG1/NCBP2/CPSF6/PPP2R1A/TRIM24/HRAS/FKBP1A/HDAC1/CTBP2/PSME3/FGFR1/RBX1/RAC2/AREG/CALM3/UBA52/RBPJ/RHOG/GSK3A/CNKSR1/PHB/PAPSS1/PLCG1/OPN1SW/ARRB2/MAML1/CBL/FXR1/HEY1/ERBB3/ARRB1/POLR2D/KIAA1549/SHC1/PDGFA/PPP2R5D/LMNA/POLR2G/KITLG/RAC1/CNTRL/IQGAP1/HDAC5/HDAC10/FZD6/GRB2/POLR2K/CALM2/KSR1/PSM…
R-HSA-3769402	Deactivation of the beta-catenin transactivating complex	42	0.63048	1.46761	0.00814901	0.0371493	0.0245915	5661	tags=50%, list=19%, signal=40%	6659/6662/7534/6233/51176/90780/607/3065/283149/6932/7311/25776/7090/8945/1487/7514/9580/57680/6934/8085/4221	SOX4/SOX9/YWHAZ/RPS27A/LEF1/PYGO2/BCL9/HDAC1/BCL9L/TCF7/UBA52/CBY1/TLE3/BTRC/CTBP1/XPO1/SOX13/CHD8/TCF7L2/KMT2D/MEN1
R-HSA-5661270	Formation of xylulose-5-phosphate	5	-0.938099	-1.66261	0.00823045	0.0374228	0.0247726	1809	tags=100%, list=6%, signal=94%	10327/51084/6652/51181	AKR1A1/CRYL1/SORD/DCXR
R-HSA-166658	Complement cascade	56	-0.895752	-2.70489	0.00840336	0.0381098	0.0252273	1097	tags=68%, list=4%, signal=65%	717/975/1369/10584/5627/2220/733/727/721/1191/3426/629/5648/725/7448/8547/718/1401/715/710/716/3075/3078/2147/1361/4153/730/3080/1370/722/732/731/10878/10747/729/10877/81494/735	C2/CD81/CPN1/COLEC10/PROS1/FCN2/C8G/C5/C4B/CLU/CFI/CFB/MASP1/C4BPB/VTN/FCN3/C3/CRP/C1R/SERPING1/C1S/CFH/CFHR1/F2/CPB2/MBL2/C7/CFHR2/CPN2/C4BPA/C8B/C8A/CFHR3/MASP2/C6/CFHR4/CFHR5/C9
R-HSA-5652084	Fructose metabolism	7	-0.93664	-1.82625	0.00847458	0.0382341	0.0253096	700	tags=86%, list=2%, signal=84%	26007/216/132158/6652/3795/229	TKFC/ALDH1A1/GLYCTK/SORD/KHK/ALDOB
R-HSA-9018682	Biosynthesis of maresins	7	-0.910612	-1.7755	0.00847458	0.0382341	0.0253096	865	tags=86%, list=3%, signal=83%	1571/2053/1544/1559/1558/1576	CYP2E1/EPHX2/CYP1A2/CYP2C9/CYP2C8/CYP3A4
R-HSA-73772	RNA Polymerase I Promoter Escape	30	0.652748	1.4353	0.00852619	0.0382718	0.0253346	8853	tags=80%, list=30%, signal=56%	79101/11335/5437/1022/10849/30834/9533/2071/51082/2965/5440/6908/2068/84172/7343/9015/9014/221830/9013/2967/4331/5441/2966/64425	TAF1D/CBX3/POLR2H/CDK7/CD3EAP/ZNRD1/POLR1C/ERCC3/POLR1D/GTF2H1/POLR2K/TBP/ERCC2/POLR1B/UBTF/TAF1A/TAF1B/TWISTNB/TAF1C/GTF2H3/MNAT1/POLR2L/GTF2H2/POLR1E
R-HSA-5693554	Resolution of D-loop Structures through Synthesis-Dependent Strand Annealing (SDSA)	26	0.67863	1.46121	0.00865266	0.0382718	0.0253346	8154	tags=85%, list=28%, signal=61%	5888/9156/116028/10635/7516/641/4361/672/580/5892/7517/1763/4683/5889/472/5932/10111/79728/7486/675/80010/7156	RAD51/EXO1/RMI2/RAD51AP1/XRCC2/BLM/MRE11/BRCA1/BARD1/RAD51D/XRCC3/DNA2/NBN/RAD51C/ATM/RBBP8/RAD50/PALB2/WRN/BRCA2/RMI1/TOP3A
R-HSA-8876198	RAB GEFs exchange GTP for GDP on RABs	89	0.567571	1.44321	0.00867679	0.0382718	0.0253346	10450	tags=74%, list=36%, signal=48%	5866/84079/51399/51560/9909/9610/6305/1122/126432/58485/89781/10890/11031/8567/7531/6399/11021/23258/414918/9827/22930/25782/79961/51622/3257/10981/2664/221960/2665/338382/201627/5872/22898/117177/5874/10260/51693/51112/26130/79958/79090/83696/27095/7879/81876/5878/5869/5861/27342/9367/57679/8408/5864/51762/27147/22931/84315/23682/57706/163486/54453/81846/5868/55667/259173/5870	RAB3IL1/ANKRD27/TRAPPC4/RAB6B/DENND4B/RIN1/SBF1/CHML/RINL/TRAPPC1/HPS4/RAB10/RAB31/MADD/YWHAE/TRAPPC2/RAB35/DENND5A/DENND6B/RGP1/RAB3GAP1/RAB3GAP2/DENND2D/CCZ1/HPS1/RAB32/GDI1/CCZ1B/GDI2/RAB7B/DENND6A/RAB13/DENND3/RAB3IP/RAB27B/DENND4A/TRAPPC2L/TRAPPC12/GAPVD1/DENND1C/TRAPPC6A/TRAPPC9/TRAPPC3/RAB7A/RAB1B/RAB5C/RAB5B/RAB1A/RABGEF1/RAB9A/ALS2/ULK1/RAB3A/RAB8B/DENND2A/RAB18/MON1A/RAB38/DENND1A/DENND…
R-HSA-1168372	Downstream signaling events of B Cell Receptor (BCR)	82	0.572776	1.44624	0.00869565	0.0382718	0.0253346	10479	tags=76%, list=36%, signal=49%	6233/4794/5478/3265/2280/10197/808/7311/4773/805/8945/5710/10892/5532/3551/5717/5705/5691/4893/6885/10213/84433/5682/5693/5685/5709/5719/5692/7979/5707/5704/9491/3845/6500/23291/8915/5970/5689/23198/5708/5714/5716/5694/1147/7316/5686/5711/5534/5718/5715/9861/4772/8454/4790/5690/5701/5688/5579/10125/5695/5530/5706/5713	RPS27A/NFKBIE/PPIA/HRAS/FKBP1A/PSME3/CALM3/UBA52/NFATC2/CALM2/BTRC/PSMD4/MALT1/PPP3CB/IKBKB/PSMD11/PSMC5/PSMB3/NRAS/MAP3K7/PSMD14/CARD11/PSMA1/PSMB5/PSMA4/PSMD3/PSMD13/PSMB4/SEM1/PSMD1/PSMC4/PSMF1/KRAS/SKP1/FBXW11/BCL10/RELA/PSMB1/PSME4/PSMD2/PSMD8/PSMD10/PSMB6/CHUK/UBC/PSMA5/PSMD5/PPP3R1/PSMD12/PSMD9/PSMD6/NFATC1/CUL1/NFKB1/PSMB2/PSMC2/PSMA7/PRKCB/RASGRP1/PSMB7/PPP3CA/PSMC6/PSMD7
R-HSA-5632684	Hedgehog 'on' state	84	0.573415	1.45197	0.00869565	0.0382718	0.0253346	10479	tags=74%, list=36%, signal=47%	6233/2121/132884/10197/64750/374654/9978/7311/23288/409/408/50937/5710/3549/5717/5705/5691/10213/51684/25989/5727/5682/5693/5685/5709/22873/5719/5692/8405/7979/339745/5707/5704/84455/9491/2735/23432/1452/156/11127/5689/23198/5708/5714/5716/79577/57154/5694/8452/7316/5686/5711/5718/5715/9861/5690/5701/5688/2622/5695/5706/5713	RPS27A/EVC/EVC2/PSME3/SMURF2/KIF7/RBX1/UBA52/IQCE/ARRB2/ARRB1/CDON/PSMD4/IHH/PSMD11/PSMC5/PSMB3/PSMD14/SUFU/ULK3/PTCH1/PSMA1/PSMB5/PSMA4/PSMD3/DZIP1/PSMD13/PSMB4/SPOP/SEM1/SPOPL/PSMD1/PSMC4/EFCAB7/PSMF1/GLI1/GPR161/CSNK1A1/GRK2/KIF3A/PSMB1/PSME4/PSMD2/PSMD8/PSMD10/CDC73/SMURF1/PSMB6/CUL3/UBC/PSMA5/PSMD5/PSMD12/PSMD9/PSMD6/PSMB2/PSMC2/PSMA7/GAS8/PSMB7/PSMC6/PSMD7
R-HSA-2142753	Arachidonic acid metabolism	57	-0.721406	-2.16413	0.00869565	0.0382718	0.0253346	1394	tags=39%, list=5%, signal=37%	2687/247/113612/873/2166/1543/126410/22949/2053/1573/1544/4051/5446/57834/284541/3248/1579/1559/5444/8529/1558/1582	GGT5/ALOX15B/CYP2U1/CBR1/FAAH/CYP1A1/CYP4F22/PTGR1/EPHX2/CYP2J2/CYP1A2/CYP4F3/PON3/CYP4F11/CYP4A22/HPGD/CYP4A11/CYP2C9/PON1/CYP4F2/CYP2C8/CYP8B1
R-HSA-6804115	TP53 regulates transcription of additional cell cycle genes whose exact role in the p53 pathway remain uncertain	21	0.687078	1.42648	0.00869565	0.0382718	0.0253346	7745	tags=81%, list=27%, signal=59%	4869/55571/57472/995/7832/7157/9125/25904/5325/55835/4848/4849/29883/9337/1263/23019/4850	NPM1/CNOT11/CNOT6/CDC25C/BTG2/TP53/CNOT9/CNOT10/PLAGL1/CENPJ/CNOT2/CNOT3/CNOT7/CNOT8/PLK3/CNOT1/CNOT4
R-HSA-174411	Polymerase switching on the C-strand of the telomere	14	0.746729	1.43897	0.00876095	0.0382718	0.0253346	6041	tags=86%, list=21%, signal=68%	5984/5424/5557/5111/5558/23649/5422/5982/5981/10714/5985/5983	RFC4/POLD1/PRIM1/PCNA/PRIM2/POLA2/POLA1/RFC2/RFC1/POLD3/RFC5/RFC3
R-HSA-69091	Polymerase switching	14	0.746729	1.43897	0.00876095	0.0382718	0.0253346	6041	tags=86%, list=21%, signal=68%	5984/5424/5557/5111/5558/23649/5422/5982/5981/10714/5985/5983	RFC4/POLD1/PRIM1/PCNA/PRIM2/POLA2/POLA1/RFC2/RFC1/POLD3/RFC5/RFC3
R-HSA-69109	Leading Strand Synthesis	14	0.746729	1.43897	0.00876095	0.0382718	0.0253346	6041	tags=86%, list=21%, signal=68%	5984/5424/5557/5111/5558/23649/5422/5982/5981/10714/5985/5983	RFC4/POLD1/PRIM1/PCNA/PRIM2/POLA2/POLA1/RFC2/RFC1/POLD3/RFC5/RFC3
R-HSA-1169408	ISG15 antiviral mechanism	71	0.578692	1.43695	0.00880088	0.0382718	0.0253346	8718	tags=73%, list=30%, signal=51%	3838/6233/3837/23636/23225/79023/79902/23511/9775/8480/7324/23165/348995/57122/7175/1973/55706/9688/7311/1974/9631/5335/7706/8086/81929/129401/5595/3661/9972/7334/23279/55746/1982/9470/4600/8021/3840/4927/10762/2317/6396/9883/5903/5610/4928/9818/6772/3841/25820/7316/53371/1977	KPNA2/RPS27A/KPNB1/NUP62/NUP210/NUP37/NUP85/NUP188/EIF4A3/RAE1/UBE2E1/NUP205/NUP43/NUP107/TPR/EIF4A1/NDC1/NUP93/UBA52/EIF4A2/NUP155/PLCG1/TRIM25/AAAS/SEH1L/NUP35/MAPK3/IRF3/NUP153/UBE2N/NUP160/NUP133/EIF4G2/EIF4E2/MX2/NUP214/KPNA4/NUP88/NUP50/FLNB/SEC13/POM121/RANBP2/EIF2AK2/NUP98/NUP58/STAT1/KPNA5/ARIH1/UBC/NUP54/EIF4E
R-HSA-1980143	Signaling by NOTCH1	72	0.585372	1.4544	0.00881057	0.0382718	0.0253346	8557	tags=68%, list=29%, signal=48%	8788/4609/2648/79885/6233/51564/3066/182/3065/9978/7311/3516/409/9794/23462/408/10014/83933/7090/113878/6868/9148/79718/3091/57534/102/8841/55851/10046/92737/4851/23385/9612/9759/1024/22938/3714/2033/83464/6500/7088/9611/54567/84441/26508/7316/3280/51107/6907	DLK1/MYC/KAT2A/HDAC11/RPS27A/HDAC7/HDAC2/JAG1/HDAC1/RBX1/UBA52/RBPJ/ARRB2/MAML1/HEY1/ARRB1/HDAC5/HDAC10/TLE3/DTX2/ADAM17/NEURL1/TBL1XR1/HIF1A/MIB1/ADAM10/HDAC3/PSENEN/MAMLD1/DNER/NOTCH1/NCSTN/NCOR2/HDAC4/CDK8/SNW1/JAG2/EP300/APH1B/SKP1/TLE1/NCOR1/DLL4/MAML2/HEYL/UBC/HES1/APH1A/TBL1X
R-HSA-8852276	The role of GTSE1 in G2/M progression after G2 checkpoint	77	0.570325	1.42629	0.00882029	0.0382718	0.0253346	10479	tags=73%, list=36%, signal=47%	891/5347/9133/983/6233/51512/3326/22919/10382/10376/10197/7157/84790/7311/5710/7846/3320/84617/63943/5717/5705/5691/347733/10381/7277/10213/10383/5682/5693/5685/5709/5719/5692/7979/5707/5704/9491/7280/5689/23198/5708/5714/5716/5694/7316/5686/5711/5718/5715/9861/5690/5701/5688/5695/5706/5713	CCNB1/PLK1/CCNB2/CDK1/RPS27A/GTSE1/HSP90AB1/MAPRE1/TUBB4A/TUBA1B/PSME3/TP53/TUBA1C/UBA52/PSMD4/TUBA1A/HSP90AA1/TUBB6/FKBPL/PSMD11/PSMC5/PSMB3/TUBB2B/TUBB3/TUBA4A/PSMD14/TUBB4B/PSMA1/PSMB5/PSMA4/PSMD3/PSMD13/PSMB4/SEM1/PSMD1/PSMC4/PSMF1/TUBB2A/PSMB1/PSME4/PSMD2/PSMD8/PSMD10/PSMB6/UBC/PSMA5/PSMD5/PSMD12/PSMD9/PSMD6/PSMB2/PSMC2/PSMA7/PSMB7/PSMC6/PSMD7
R-HSA-2644602	Signaling by NOTCH1 PEST Domain Mutants in Cancer	58	0.593532	1.44538	0.00894855	0.0382718	0.0253346	8557	tags=71%, list=29%, signal=50%	4609/2648/79885/6233/51564/3066/182/3065/9978/7311/3516/9794/23462/10014/83933/6868/9148/79718/57534/102/8841/55851/10046/4851/23385/9612/9759/1024/22938/3714/2033/83464/6500/9611/54567/84441/26508/7316/3280/51107/6907	MYC/KAT2A/HDAC11/RPS27A/HDAC7/HDAC2/JAG1/HDAC1/RBX1/UBA52/RBPJ/MAML1/HEY1/HDAC5/HDAC10/ADAM17/NEURL1/TBL1XR1/MIB1/ADAM10/HDAC3/PSENEN/MAMLD1/NOTCH1/NCSTN/NCOR2/HDAC4/CDK8/SNW1/JAG2/EP300/APH1B/SKP1/NCOR1/DLL4/MAML2/HEYL/UBC/HES1/APH1A/TBL1X
R-HSA-2644603	Signaling by NOTCH1 in Cancer	58	0.593532	1.44538	0.00894855	0.0382718	0.0253346	8557	tags=71%, list=29%, signal=50%	4609/2648/79885/6233/51564/3066/182/3065/9978/7311/3516/9794/23462/10014/83933/6868/9148/79718/57534/102/8841/55851/10046/4851/23385/9612/9759/1024/22938/3714/2033/83464/6500/9611/54567/84441/26508/7316/3280/51107/6907	MYC/KAT2A/HDAC11/RPS27A/HDAC7/HDAC2/JAG1/HDAC1/RBX1/UBA52/RBPJ/MAML1/HEY1/HDAC5/HDAC10/ADAM17/NEURL1/TBL1XR1/MIB1/ADAM10/HDAC3/PSENEN/MAMLD1/NOTCH1/NCSTN/NCOR2/HDAC4/CDK8/SNW1/JAG2/EP300/APH1B/SKP1/NCOR1/DLL4/MAML2/HEYL/UBC/HES1/APH1A/TBL1X
R-HSA-2644606	Constitutive Signaling by NOTCH1 PEST Domain Mutants	58	0.593532	1.44538	0.00894855	0.0382718	0.0253346	8557	tags=71%, list=29%, signal=50%	4609/2648/79885/6233/51564/3066/182/3065/9978/7311/3516/9794/23462/10014/83933/6868/9148/79718/57534/102/8841/55851/10046/4851/23385/9612/9759/1024/22938/3714/2033/83464/6500/9611/54567/84441/26508/7316/3280/51107/6907	MYC/KAT2A/HDAC11/RPS27A/HDAC7/HDAC2/JAG1/HDAC1/RBX1/UBA52/RBPJ/MAML1/HEY1/HDAC5/HDAC10/ADAM17/NEURL1/TBL1XR1/MIB1/ADAM10/HDAC3/PSENEN/MAMLD1/NOTCH1/NCSTN/NCOR2/HDAC4/CDK8/SNW1/JAG2/EP300/APH1B/SKP1/NCOR1/DLL4/MAML2/HEYL/UBC/HES1/APH1A/TBL1X
R-HSA-2894858	Signaling by NOTCH1 HD+PEST Domain Mutants in Cancer	58	0.593532	1.44538	0.00894855	0.0382718	0.0253346	8557	tags=71%, list=29%, signal=50%	4609/2648/79885/6233/51564/3066/182/3065/9978/7311/3516/9794/23462/10014/83933/6868/9148/79718/57534/102/8841/55851/10046/4851/23385/9612/9759/1024/22938/3714/2033/83464/6500/9611/54567/84441/26508/7316/3280/51107/6907	MYC/KAT2A/HDAC11/RPS27A/HDAC7/HDAC2/JAG1/HDAC1/RBX1/UBA52/RBPJ/MAML1/HEY1/HDAC5/HDAC10/ADAM17/NEURL1/TBL1XR1/MIB1/ADAM10/HDAC3/PSENEN/MAMLD1/NOTCH1/NCSTN/NCOR2/HDAC4/CDK8/SNW1/JAG2/EP300/APH1B/SKP1/NCOR1/DLL4/MAML2/HEYL/UBC/HES1/APH1A/TBL1X
R-HSA-2894862	Constitutive Signaling by NOTCH1 HD+PEST Domain Mutants	58	0.593532	1.44538	0.00894855	0.0382718	0.0253346	8557	tags=71%, list=29%, signal=50%	4609/2648/79885/6233/51564/3066/182/3065/9978/7311/3516/9794/23462/10014/83933/6868/9148/79718/57534/102/8841/55851/10046/4851/23385/9612/9759/1024/22938/3714/2033/83464/6500/9611/54567/84441/26508/7316/3280/51107/6907	MYC/KAT2A/HDAC11/RPS27A/HDAC7/HDAC2/JAG1/HDAC1/RBX1/UBA52/RBPJ/MAML1/HEY1/HDAC5/HDAC10/ADAM17/NEURL1/TBL1XR1/MIB1/ADAM10/HDAC3/PSENEN/MAMLD1/NOTCH1/NCSTN/NCOR2/HDAC4/CDK8/SNW1/JAG2/EP300/APH1B/SKP1/NCOR1/DLL4/MAML2/HEYL/UBC/HES1/APH1A/TBL1X
R-HSA-5607761	Dectin-1 mediated noncanonical NF-kB signaling	60	0.590369	1.44528	0.00894855	0.0382718	0.0253346	10479	tags=78%, list=36%, signal=50%	6233/10197/9040/7311/4791/5971/8945/5710/5717/5705/5691/10213/5682/5693/5685/5709/5719/5692/7979/5707/5704/9491/6500/23291/5970/9039/5689/23198/5708/5714/5716/5694/1147/7316/5686/5711/5718/5715/9861/9020/8454/5690/5701/5688/5695/5706/5713	RPS27A/PSME3/UBE2M/UBA52/NFKB2/RELB/BTRC/PSMD4/PSMD11/PSMC5/PSMB3/PSMD14/PSMA1/PSMB5/PSMA4/PSMD3/PSMD13/PSMB4/SEM1/PSMD1/PSMC4/PSMF1/SKP1/FBXW11/RELA/UBA3/PSMB1/PSME4/PSMD2/PSMD8/PSMD10/PSMB6/CHUK/UBC/PSMA5/PSMD5/PSMD12/PSMD9/PSMD6/MAP3K14/CUL1/PSMB2/PSMC2/PSMA7/PSMB7/PSMC6/PSMD7
R-HSA-5676590	NIK-->noncanonical NF-kB signaling	59	0.589407	1.4374	0.00895857	0.0382718	0.0253346	10479	tags=78%, list=36%, signal=50%	6233/10197/9040/7311/4791/5971/8945/5710/5717/5705/5691/10213/5682/5693/5685/5709/5719/5692/7979/5707/5704/9491/6500/23291/9039/5689/23198/5708/5714/5716/5694/1147/7316/5686/5711/5718/5715/9861/9020/8454/5690/5701/5688/5695/5706/5713	RPS27A/PSME3/UBE2M/UBA52/NFKB2/RELB/BTRC/PSMD4/PSMD11/PSMC5/PSMB3/PSMD14/PSMA1/PSMB5/PSMA4/PSMD3/PSMD13/PSMB4/SEM1/PSMD1/PSMC4/PSMF1/SKP1/FBXW11/UBA3/PSMB1/PSME4/PSMD2/PSMD8/PSMD10/PSMB6/CHUK/UBC/PSMA5/PSMD5/PSMD12/PSMD9/PSMD6/MAP3K14/CUL1/PSMB2/PSMC2/PSMA7/PSMB7/PSMC6/PSMD7
R-HSA-68827	CDT1 association with the CDC6:ORC:origin complex	59	0.597657	1.45752	0.00895857	0.0382718	0.0253346	10479	tags=78%, list=36%, signal=50%	81620/23594/990/6233/51053/4998/10197/4999/7311/84515/5710/5717/5705/5691/5000/10213/5682/5693/5685/5709/5719/5692/7979/5707/5704/9491/5001/5689/23198/5708/5714/5716/5694/7316/5686/5711/23595/5718/5715/9861/5690/5701/5688/5695/5706/5713	CDT1/ORC6/CDC6/RPS27A/GMNN/ORC1/PSME3/ORC2/UBA52/MCM8/PSMD4/PSMD11/PSMC5/PSMB3/ORC4/PSMD14/PSMA1/PSMB5/PSMA4/PSMD3/PSMD13/PSMB4/SEM1/PSMD1/PSMC4/PSMF1/ORC5/PSMB1/PSME4/PSMD2/PSMD8/PSMD10/PSMB6/UBC/PSMA5/PSMD5/ORC3/PSMD12/PSMD9/PSMD6/PSMB2/PSMC2/PSMA7/PSMB7/PSMC6/PSMD7
R-HSA-389887	Beta-oxidation of pristanoyl-CoA	9	-0.872675	-1.83953	0.00900901	0.0382718	0.0253346	1116	tags=56%, list=4%, signal=53%	8310/1384/3295/6342/8309	ACOX3/CRAT/HSD17B4/SCP2/ACOX2
R-HSA-2408508	Metabolism of ingested SeMet, Sec, MeSec into H2Se	9	-0.839157	-1.76888	0.00900901	0.0382718	0.0253346	1233	tags=67%, list=4%, signal=64%	102724560/875/4143/4837/1491/27232	CBSL/CBS/MAT1A/NNMT/CTH/GNMT
R-HSA-1247673	Erythrocytes take up oxygen and release carbon dioxide	9	-0.85806	-1.80873	0.00900901	0.0382718	0.0253346	2250	tags=78%, list=8%, signal=72%	759/6521/762/3040/358/760/3043	CA1/SLC4A1/CA4/HBA2/AQP1/CA2/HBB
R-HSA-176417	Phosphorylation of Emi1	6	0.905928	1.5031	0.00915033	0.0387778	0.0256695	1526	tags=83%, list=5%, signal=79%	991/891/5347/983/26271	CDC20/CCNB1/PLK1/CDK1/FBXO5
R-HSA-211897	Cytochrome P450 - arranged by substrate type	64	-0.834812	-2.55738	0.00934579	0.0395103	0.0261544	1469	tags=55%, list=5%, signal=52%	2232/6256/9971/113612/2230/66002/1571/5447/1543/1577/1592/64816/126410/1551/1593/1583/285440/1573/51302/1553/1544/4051/1562/57834/284541/1579/1559/1555/1581/8529/1549/1558/1576/1582/1548	FDXR/RXRA/NR1H4/CYP2U1/FDX1/CYP4F12/CYP2E1/POR/CYP1A1/CYP3A5/CYP26A1/CYP3A43/CYP4F22/CYP3A7/CYP27A1/CYP11A1/CYP4V2/CYP2J2/CYP39A1/CYP2A13/CYP1A2/CYP4F3/CYP2C18/CYP4F11/CYP4A22/CYP4A11/CYP2C9/CYP2B6/CYP7A1/CYP4F2/CYP2A7/CYP2C8/CYP3A4/CYP8B1/CYP2A6
R-HSA-8964058	HDL remodeling	10	-0.845999	-1.80138	0.00943396	0.039637	0.0262383	694	tags=70%, list=2%, signal=68%	344/348/3931/9388/335/213/345	APOC2/APOE/LCAT/LIPG/APOA1/ALB/APOC3
R-HSA-194002	Glucocorticoid biosynthesis	10	-0.845542	-1.80041	0.00943396	0.039637	0.0262383	1355	tags=50%, list=5%, signal=48%	3284/3283/866/1586/3290	HSD3B2/HSD3B1/SERPINA6/CYP17A1/HSD11B1
R-HSA-2454202	Fc epsilon receptor (FCERI) signaling	133	0.516494	1.36067	0.00944386	0.039637	0.0262383	10479	tags=70%, list=36%, signal=45%	6233/3710/4214/5058/3265/2207/10197/7321/808/7311/4773/5335/6464/6850/5879/7322/2885/805/10454/8945/5710/5601/5594/5595/10892/5296/5532/3551/5717/7334/5705/5691/4893/6885/10451/10213/7409/7462/84433/5682/5693/5685/5709/5719/5692/4067/7979/5707/5704/9491/3845/5062/6500/23291/8915/6654/5970/9846/5689/695/23198/5708/5609/5714/5716/3937/5694/1147/7316/7335/6416/5686/257397/5599/5711/5534/5291/5718/57…	RPS27A/ITPR3/MAP3K1/PAK1/HRAS/FCER1G/PSME3/UBE2D1/CALM3/UBA52/NFATC2/PLCG1/SHC1/SYK/RAC1/UBE2D2/GRB2/CALM2/TAB1/BTRC/PSMD4/MAPK9/MAPK1/MAPK3/MALT1/PIK3R2/PPP3CB/IKBKB/PSMD11/UBE2N/PSMC5/PSMB3/NRAS/MAP3K7/VAV3/PSMD14/VAV1/LAT2/CARD11/PSMA1/PSMB5/PSMA4/PSMD3/PSMD13/PSMB4/LYN/SEM1/PSMD1/PSMC4/PSMF1/KRAS/PAK2/SKP1/FBXW11/BCL10/SOS1/RELA/GAB2/PSMB1/BTK/PSME4/PSMD2/MAP2K7/PSMD8/PSMD10/LCP2/PSMB6/CHUK/U…
R-HSA-5668541	TNFR2 non-canonical NF-kB pathway	102	0.531447	1.36674	0.00971922	0.0404752	0.0267931	10479	tags=66%, list=36%, signal=42%	6233/51330/7186/4050/8744/10197/9040/9966/7311/4791/5971/8784/7293/8945/5710/5717/5705/5691/329/10213/8792/4982/8742/330/5682/5693/5685/5709/5719/5692/128178/7979/5707/5704/7187/9491/6500/23291/4055/9039/5689/23198/5708/5714/5716/3604/939/5694/1147/7316/5686/10673/5711/7292/5718/5715/9861/9020/8764/970/8454/5690/5701/5688/5695/5706/5713	RPS27A/TNFRSF12A/TRAF2/LTB/TNFSF9/PSME3/UBE2M/TNFSF15/UBA52/NFKB2/RELB/TNFRSF18/TNFRSF4/BTRC/PSMD4/PSMD11/PSMC5/PSMB3/BIRC2/PSMD14/TNFRSF11A/TNFRSF11B/TNFSF12/BIRC3/PSMA1/PSMB5/PSMA4/PSMD3/PSMD13/PSMB4/EDARADD/SEM1/PSMD1/PSMC4/TRAF3/PSMF1/SKP1/FBXW11/LTBR/UBA3/PSMB1/PSME4/PSMD2/PSMD8/PSMD10/TNFRSF9/CD27/PSMB6/CHUK/UBC/PSMA5/TNFSF13B/PSMD5/TNFSF4/PSMD12/PSMD9/PSMD6/MAP3K14/TNFRSF14/CD70/CUL1/PSMB2…
R-HSA-390247	Beta-oxidation of very long chain fatty acids	11	-0.837207	-1.82245	0.0097561	0.0404752	0.0267931	1563	tags=82%, list=5%, signal=77%	641372/26063/10455/51/23417/30/122970/3295/1962	ACOT6/DECR2/ECI2/ACOX1/MLYCD/ACAA1/ACOT4/HSD17B4/EHHADH
R-HSA-8963691	Phenylalanine and tyrosine metabolism	11	-0.851163	-1.85282	0.0097561	0.0404752	0.0267931	707	tags=64%, list=2%, signal=62%	5860/2184/2954/5053/3081/3242/6898	QDPR/FAH/GSTZ1/PAH/HGD/HPD/TAT
R-HSA-5661231	Metallothioneins bind metals	11	-0.84448	-1.83828	0.0097561	0.0404752	0.0267931	1224	tags=73%, list=4%, signal=70%	4494/4489/4496/4499/4502/4495/4493/4501	MT1F/MT1A/MT1H/MT1M/MT2A/MT1G/MT1E/MT1X
R-HSA-9033241	Peroxisomal protein import	62	-0.71925	-2.15398	0.00980392	0.0404752	0.0267931	1668	tags=53%, list=6%, signal=50%	1891/4843/196743/3417/5195/26061/373156/10965/1384/55825/26063/10455/51/23417/30/83752/122970/3295/283927/3155/5264/2053/847/6342/8309/570/1962/51268/54363/11001/1610/189/51179	ECH1/NOS2/PAOX/IDH1/PEX14/HACL1/GSTK1/ACOT2/CRAT/PECR/DECR2/ECI2/ACOX1/MLYCD/ACAA1/LONP2/ACOT4/HSD17B4/NUDT7/HMGCL/PHYH/EPHX2/CAT/SCP2/ACOX2/BAAT/EHHADH/PIPOX/HAO1/SLC27A2/DAO/AGXT/HAO2
R-HSA-110373	Resolution of AP sites via the multiple-nucleotide patch replacement pathway	25	0.671123	1.43682	0.00981595	0.0404752	0.0267931	6041	tags=76%, list=21%, signal=60%	5984/5424/2237/3978/5111/6117/142/328/5982/5981/10714/56655/54107/10038/5985/5427/6118/8505/5983	RFC4/POLD1/FEN1/LIG1/PCNA/RPA1/PARP1/APEX1/RFC2/RFC1/POLD3/POLE4/POLE3/PARP2/RFC5/POLE2/RPA2/PARG/RFC3
R-HSA-912446	Meiotic recombination	25	0.669911	1.43422	0.00981595	0.0404752	0.0267931	5971	tags=64%, list=20%, signal=51%	1019/5888/29893/641/4361/672/1017/6117/4683/27030/5889/472/5932/6118/84057/10111	CDK4/RAD51/PSMC3IP/BLM/MRE11/BRCA1/CDK2/RPA1/NBN/MLH3/RAD51C/ATM/RBBP8/RPA2/MND1/RAD50
R-HSA-6804760	Regulation of TP53 Activity through Methylation	19	0.702439	1.43139	0.00985222	0.0404752	0.0267931	7214	tags=74%, list=25%, signal=55%	6233/10919/56950/7157/4194/387893/7311/11200/26013/472/2033/91875/79813/10419	RPS27A/EHMT2/SMYD2/TP53/MDM4/KMT5A/UBA52/CHEK2/L3MBTL1/ATM/EP300/TTC5/EHMT1/PRMT5
R-HSA-71384	Ethanol oxidation	12	-0.875014	-1.93241	0.00985222	0.0404752	0.0267931	1965	tags=83%, list=7%, signal=78%	131/219/55902/216/130/217/124/125/126/127	ADH7/ALDH1B1/ACSS2/ALDH1A1/ADH6/ALDH2/ADH1A/ADH1B/ADH1C/ADH4
R-HSA-389977	Post-chaperonin tubulin folding pathway	22	0.679624	1.42596	0.00987654	0.0404799	0.0267963	7795	tags=73%, list=27%, signal=53%	402/10382/10376/1155/6903/84790/7846/84617/347733/10381/7277/6905/10383/6902/7280/6904	ARL2/TUBB4A/TUBA1B/TBCB/TBCC/TUBA1C/TUBA1A/TUBB6/TUBB2B/TUBB3/TUBA4A/TBCE/TUBB4B/TBCA/TUBB2A/TBCD
R-HSA-3371571	HSF1-dependent transactivation	24	0.671499	1.42277	0.00991326	0.0404907	0.0268034	6064	tags=71%, list=21%, signal=56%	3297/26353/3326/1410/2288/3304/10728/3303/3320/3281/3312/818/57521/84335/64223/3337/2033	HSF1/HSPB8/HSP90AB1/CRYAB/FKBP4/HSPA1B/PTGES3/HSPA1A/HSP90AA1/HSBP1/HSPA8/CAMK2G/RPTOR/AKT1S1/MLST8/DNAJB1/EP300
R-HSA-167044	Signalling to RAS	20	0.697935	1.43335	0.00992556	0.0404907	0.0268034	6841	tags=75%, list=23%, signal=57%	5603/6714/6300/3265/5898/6464/2885/1432/4893/7867/5900/5899/25759/3845/6654	MAPK13/SRC/MAPK12/HRAS/RALA/SHC1/GRB2/MAPK14/NRAS/MAPKAPK3/RALGDS/RALB/SHC2/KRAS/SOS1
R-HSA-75109	Triglyceride biosynthesis	13	-0.803451	-1.82076	0.01	0.0406993	0.0269415	2205	tags=69%, list=8%, signal=64%	57678/23175/2710/116255/346606/392636/9663/84649/80168	GPAM/LPIN1/GK/MOGAT1/MOGAT3/AGMO/LPIN2/DGAT2/MOGAT2
R-HSA-69615	G1/S DNA Damage Checkpoints	67	0.570415	1.40696	0.0100334	0.0407368	0.0269663	10479	tags=75%, list=36%, signal=48%	6233/1111/993/57060/890/25946/898/10197/7157/4194/1017/7311/9134/5710/51230/11200/5717/5705/5691/10213/1029/472/5682/5693/5685/5709/5719/5692/7979/5707/5704/9491/5689/23198/5708/5714/5716/5694/7316/5686/5711/5718/5715/9861/5690/5701/5688/5695/5706/5713	RPS27A/CHEK1/CDC25A/PCBP4/CCNA2/ZNF385A/CCNE1/PSME3/TP53/MDM4/CDK2/UBA52/CCNE2/PSMD4/PHF20/CHEK2/PSMD11/PSMC5/PSMB3/PSMD14/CDKN2A/ATM/PSMA1/PSMB5/PSMA4/PSMD3/PSMD13/PSMB4/SEM1/PSMD1/PSMC4/PSMF1/PSMB1/PSME4/PSMD2/PSMD8/PSMD10/PSMB6/UBC/PSMA5/PSMD5/PSMD12/PSMD9/PSMD6/PSMB2/PSMC2/PSMA7/PSMB7/PSMC6/PSMD7
R-HSA-8852135	Protein ubiquitination	64	0.577346	1.41997	0.0100559	0.0407368	0.0269663	9639	tags=77%, list=33%, signal=51%	11065/29089/6233/27338/65264/92912/5591/7324/7321/51322/5111/7311/7332/9781/56852/7322/6596/7334/10477/54926/118424/3093/55284/8078/7336/56254/55829/7317/51255/5828/8915/54623/7328/123169/7326/7319/79577/23168/80349/90268/7316/7320/7415/7327/5830/10670/997/79139/7347	UBE2C/UBE2T/RPS27A/UBE2S/UBE2Z/UBE2Q2/PRKDC/UBE2E1/UBE2D1/WAC/PCNA/UBA52/UBE2L3/RNF144A/RAD18/UBE2D2/HLTF/UBE2N/UBE2E3/UBE2R2/UBE2J2/UBE2K/UBE2W/USP5/UBE2V2/RNF20/SELENOS/UBA1/RNF181/PEX2/BCL10/PAF1/UBE2H/LEO1/UBE2G1/UBE2A/CDC73/RTF1/WDR61/OTULIN/UBC/UBE2B/VCP/UBE2G2/PEX5/RRAGA/CDC34/DERL1/UCHL3
R-HSA-210745	Regulation of gene expression in beta cells	21	-0.693587	-1.75656	0.0101523	0.0409374	0.0270991	1109	tags=29%, list=4%, signal=28%	2308/389692/3172/5313/2645/6514	FOXO1/MAFA/HNF4A/PKLR/GCK/SLC2A2
R-HSA-5365859	RA biosynthesis pathway	21	-0.804232	-2.03678	0.0101523	0.0409374	0.0270991	1272	tags=48%, list=4%, signal=46%	8854/9249/1592/216/5959/124/64577/126/127/8608	ALDH1A2/DHRS3/CYP26A1/ALDH1A1/RDH5/ADH1A/ALDH8A1/ADH1C/ADH4/RDH16
R-HSA-2142691	Synthesis of Leukotrienes (LT) and Eoxins (EX)	20	-0.753184	-1.88061	0.0102041	0.0410514	0.0271746	629	tags=40%, list=2%, signal=39%	2687/126410/22949/4051/57834/284541/1579/8529	GGT5/CYP4F22/PTGR1/CYP4F3/CYP4F11/CYP4A22/CYP4A11/CYP4F2
R-HSA-5689880	Ub-specific processing proteases	185	0.497311	1.34126	0.010352	0.0414983	0.0274704	9977	tags=59%, list=34%, signal=39%	991/4609/2648/6233/993/890/23326/4088/27005/8313/7186/6502/9804/51651/10197/64750/7157/8607/4194/9986/7417/9146/7311/409/408/55611/7416/10454/8295/5710/9097/7419/5717/9960/3091/5705/5691/57599/329/6885/10474/55288/10213/4087/64426/80351/330/5682/5693/6881/5685/7353/25862/5709/5719/5692/8078/8724/7979/23770/23358/5707/5704/8312/9491/63967/10254/1080/4092/9738/57695/9736/5689/4089/11047/57646/8237/…	CDC20/MYC/KAT2A/RPS27A/CDC25A/CCNA2/USP22/SMAD3/USP21/AXIN2/TRAF2/SKP2/TOMM20/PTRH2/PSME3/SMURF2/TP53/RUVBL1/MDM4/RCE1/VDAC2/HGS/UBA52/ARRB2/ARRB1/OTUB1/VDAC1/TAB1/TRRAP/PSMD4/USP14/VDAC3/PSMD11/USP3/HIF1A/PSMC5/PSMB3/WDR48/BIRC2/MAP3K7/TADA3/RHOT1/PSMD14/SMAD2/SUDS3/TNKS2/BIRC3/PSMA1/PSMB5/TAF10/PSMA4/UFD1/USP49/PSMD3/PSMD13/PSMB4/USP5/SNX3/SEM1/FKBP8/USP24/PSMD1/PSMC4/AXIN1/PSMF1/CLSPN/STAM2/CF…
R-HSA-193807	Synthesis of bile acids and bile salts via 27-hydroxycholesterol	15	-0.821102	-1.92103	0.0103627	0.0414983	0.0274704	1461	tags=67%, list=5%, signal=63%	5740/80270/6256/1646/9971/1593/1109/1581/6718/1582	PTGIS/HSD3B7/RXRA/AKR1C2/NR1H4/CYP27A1/AKR1C4/CYP7A1/AKR1D1/CYP8B1
R-HSA-174824	Plasma lipoprotein assembly, remodeling, and clearance	69	-0.629381	-1.92861	0.0105263	0.0417703	0.0276505	1302	tags=41%, list=4%, signal=39%	64788/26119/949/338328/3990/5045/55908/51128/344/348/346/338/5046/27329/341/3931/336/9388/84699/26291/23491/51129/4547/335/213/116519/345/319	LMF1/LDLRAP1/SCARB1/GPIHBP1/LIPC/FURIN/ANGPTL8/SAR1B/APOC2/APOE/APOC4/APOB/PCSK6/ANGPTL3/APOC1/LCAT/APOA2/LIPG/CREB3L3/FGF21/CES3/ANGPTL4/MTTP/APOA1/ALB/APOA5/APOC3/APOF
R-HSA-197264	Nicotinamide salvaging	19	-0.72617	-1.77139	0.0105263	0.0417703	0.0276505	2183	tags=37%, list=7%, signal=34%	5740/55328/55739/83594/10135/4837/1582	PTGIS/RNLS/NAXD/NUDT12/NAMPT/NNMT/CYP8B1
R-HSA-909733	Interferon alpha/beta signaling	69	-0.483133	-1.48046	0.0105263	0.0417703	0.0276505	2160	tags=30%, list=7%, signal=28%	3133/5696/1958/4599/11274/91543/3433/9636/3107/3437/3134/54739/4939/2537/3106/8519/3434/684/3664/8638/3429	HLA-E/PSMB8/EGR1/MX1/USP18/RSAD2/IFIT2/ISG15/HLA-C/IFIT3/HLA-F/XAF1/OAS2/IFI6/HLA-B/IFITM1/IFIT1/BST2/IRF6/OASL/IFI27
R-HSA-5686938	Regulation of TLR by endogenous ligand	19	-0.668284	-1.63019	0.0105263	0.0417703	0.0276505	565	tags=37%, list=2%, signal=36%	7099/338/3929/929/2243/2266/2244	TLR4/APOB/LBP/CD14/FGA/FGG/FGB
R-HSA-5687128	MAPK6/MAPK4 signaling	88	0.548637	1.39723	0.0107875	0.0426087	0.0282055	10479	tags=67%, list=36%, signal=43%	2118/10642/983/4609/6233/3315/27161/5058/10197/8202/10435/7311/5879/896/5710/7514/5717/5705/5691/8550/10213/5682/5693/5685/4343/5709/5719/5692/26523/3337/7979/5707/5704/9491/5062/2309/5689/23198/5708/5714/5716/5694/7316/998/5686/23112/5711/5597/5718/5715/192670/9861/57690/5690/5701/5688/5695/5706/5713	ETV4/IGF2BP1/CDK1/MYC/RPS27A/HSPB1/AGO2/PAK1/PSME3/NCOA3/CDC42EP2/UBA52/RAC1/CCND3/PSMD4/XPO1/PSMD11/PSMC5/PSMB3/MAPKAPK5/PSMD14/PSMA1/PSMB5/PSMA4/MOV10/PSMD3/PSMD13/PSMB4/AGO1/DNAJB1/SEM1/PSMD1/PSMC4/PSMF1/PAK2/FOXO3/PSMB1/PSME4/PSMD2/PSMD8/PSMD10/PSMB6/UBC/CDC42/PSMA5/TNRC6B/PSMD5/MAPK6/PSMD12/PSMD9/AGO4/PSMD6/TNRC6C/PSMB2/PSMC2/PSMA7/PSMB7/PSMC6/PSMD7
R-HSA-9018519	Estrogen-dependent gene expression	88	0.549034	1.39824	0.0107875	0.0426087	0.0282055	9728	tags=72%, list=33%, signal=48%	7031/4609/3838/7039/7033/3276/3326/27161/5885/5437/2288/865/23028/9126/3065/8202/5451/5433/10728/5436/7090/5440/6908/6667/7391/3320/5469/5439/10498/5431/2963/4343/2962/1386/5438/51523/3727/904/26523/2033/9166/8312/595/200845/9687/7528/1655/7764/10499/1105/2958/4602/5441/8243/7392/23112/10274/192670/1509/10524/57690/10735/2625	TFF1/MYC/KPNA2/TGFA/TFF3/PRMT1/HSP90AB1/AGO2/RAD21/POLR2H/FKBP4/CBFB/KDM1A/SMC3/HDAC1/NCOA3/POU2F1/POLR2D/PTGES3/POLR2G/TLE3/POLR2K/TBP/SP1/USF1/HSP90AA1/MED1/POLR2J/CARM1/POLR2B/GTF2F2/MOV10/GTF2F1/ATF2/POLR2I/CXXC5/JUND/CCNT1/AGO1/EP300/EBAG9/AXIN1/CCND1/KCTD6/GREB1/YY1/DDX5/ZNF217/NCOA2/CHD1/GTF2A2/MYB/POLR2L/SMC1A/USF2/TNRC6B/STAG1/AGO4/CTSD/KAT5/TNRC6C/STAG2/GATA3
R-HSA-2022377	Metabolism of Angiotensinogen to Angiotensins	17	-0.760945	-1.79905	0.0108108	0.0426087	0.0282055	882	tags=47%, list=3%, signal=46%	183/1522/59272/5972/4311/2028/1361/1066	AGT/CTSZ/ACE2/REN/MME/ENPEP/CPB2/CES1
R-HSA-2559586	DNA Damage/Telomere Stress Induced Senescence	28	0.64601	1.41052	0.010989	0.0432135	0.0286058	7740	tags=79%, list=27%, signal=58%	3159/4001/890/898/8091/4361/7157/1017/65057/4683/23523/57634/9134/472/10111/7013/5925/7290/29855/25842/54386/7014	HMGA1/LMNB1/CCNA2/CCNE1/HMGA2/MRE11/TP53/CDK2/ACD/NBN/CABIN1/EP400/CCNE2/ATM/RAD50/TERF1/RB1/HIRA/UBN1/ASF1A/TERF2IP/TERF2
R-HSA-69166	Removal of the Flap Intermediate	14	0.737906	1.42196	0.0112641	0.0441957	0.029256	5622	tags=79%, list=19%, signal=63%	5424/2237/5557/5111/6117/5558/1763/23649/5422/10714/6118	POLD1/FEN1/PRIM1/PCNA/RPA1/PRIM2/DNA2/POLA2/POLA1/POLD3/RPA2
R-HSA-450408	AUF1 (hnRNP D0) binds and destabilizes mRNA	56	0.586338	1.4179	0.011325	0.044236	0.0292827	10479	tags=75%, list=36%, signal=48%	26986/6233/3315/3304/10197/7311/3184/3303/5710/5717/5705/5691/10213/3312/5682/5693/5685/5709/5719/5692/7979/5707/5704/9491/5689/23198/5708/5714/5716/5694/7316/5686/5711/5718/5715/9861/5690/5701/5688/5695/5706/5713	PABPC1/RPS27A/HSPB1/HSPA1B/PSME3/UBA52/HNRNPD/HSPA1A/PSMD4/PSMD11/PSMC5/PSMB3/PSMD14/HSPA8/PSMA1/PSMB5/PSMA4/PSMD3/PSMD13/PSMB4/SEM1/PSMD1/PSMC4/PSMF1/PSMB1/PSME4/PSMD2/PSMD8/PSMD10/PSMB6/UBC/PSMA5/PSMD5/PSMD12/PSMD9/PSMD6/PSMB2/PSMC2/PSMA7/PSMB7/PSMC6/PSMD7
R-HSA-69541	Stabilization of p53	56	0.583438	1.41089	0.011325	0.044236	0.0292827	10479	tags=75%, list=36%, signal=48%	6233/10197/7157/4194/7311/5710/51230/11200/5717/5705/5691/10213/1029/472/5682/5693/5685/5709/5719/5692/7979/5707/5704/9491/5689/23198/5708/5714/5716/5694/7316/5686/5711/5718/5715/9861/5690/5701/5688/5695/5706/5713	RPS27A/PSME3/TP53/MDM4/UBA52/PSMD4/PHF20/CHEK2/PSMD11/PSMC5/PSMB3/PSMD14/CDKN2A/ATM/PSMA1/PSMB5/PSMA4/PSMD3/PSMD13/PSMB4/SEM1/PSMD1/PSMC4/PSMF1/PSMB1/PSME4/PSMD2/PSMD8/PSMD10/PSMB6/UBC/PSMA5/PSMD5/PSMD12/PSMD9/PSMD6/PSMB2/PSMC2/PSMA7/PSMB7/PSMC6/PSMD7
R-HSA-195253	Degradation of beta-catenin by the destruction complex	81	0.564825	1.42456	0.0120087	0.0468019	0.0309812	10479	tags=74%, list=36%, signal=48%	6233/51176/5518/3065/1488/10197/23401/9978/6932/7311/5528/7090/8945/5710/1487/5717/5705/5691/10213/6934/5682/5693/5685/5709/5719/5692/5515/7979/5707/5704/8312/9491/6500/1452/7088/5526/5689/23198/5708/5714/5716/1499/5694/7316/5686/139285/5711/2932/5718/5715/5529/9861/83439/8454/5690/5701/5688/5695/5706/5713	RPS27A/LEF1/PPP2R1A/HDAC1/CTBP2/PSME3/FRAT2/RBX1/TCF7/UBA52/PPP2R5D/TLE3/BTRC/PSMD4/CTBP1/PSMD11/PSMC5/PSMB3/PSMD14/TCF7L2/PSMA1/PSMB5/PSMA4/PSMD3/PSMD13/PSMB4/PPP2CA/SEM1/PSMD1/PSMC4/AXIN1/PSMF1/SKP1/CSNK1A1/TLE1/PPP2R5B/PSMB1/PSME4/PSMD2/PSMD8/PSMD10/CTNNB1/PSMB6/UBC/PSMA5/AMER1/PSMD5/GSK3B/PSMD12/PSMD9/PPP2R5E/PSMD6/TCF7L1/CUL1/PSMB2/PSMC2/PSMA7/PSMB7/PSMC6/PSMD7
R-HSA-196071	Metabolism of steroid hormones	35	-0.55968	-1.58366	0.0120482	0.0468511	0.0310138	1469	tags=31%, list=5%, signal=30%	2232/3284/51171/2230/3283/6715/1583/866/1586/6716/3290	FDXR/HSD3B2/HSD17B14/FDX1/HSD3B1/SRD5A1/CYP11A1/SERPINA6/CYP17A1/SRD5A2/HSD11B1
R-HSA-199992	trans-Golgi Network Vesicle Budding	72	0.562095	1.39657	0.0121145	0.0470044	0.0311152	9577	tags=68%, list=33%, signal=46%	10053/8906/84062/9179/1362/27131/1211/55330/388552/9146/7163/7037/6272/408/23557/8729/9026/2495/3312/9698/4074/8905/1213/1785/130340/64746/8546/2799/4952/1212/6810/2512/8673/10717/1176/3482/5878/162/375/2580/23431/6643/8773/9829/10618/8301/26258/2804/1174	AP1M2/AP1G2/DTNBP1/AP4M1/CPD/SNX5/CLTA/BLOC1S4/BLOC1S3/HGS/TPD52/TFRC/SORT1/ARRB1/SNAPIN/GBF1/HIP1R/FTH1/HSPA8/PUM1/M6PR/AP1S2/CLTC/DNM2/AP1S3/ACBD3/AP3B1/GNS/OCRL/CLTB/STX4/FTL/VAMP8/AP4B1/AP3S1/IGF2R/RAB5C/AP1B1/ARF1/GAK/AP4E1/SNX2/SNAP23/DNAJC6/TGOLN2/PICALM/BLOC1S6/GOLGB1/AP1S1
R-HSA-1169091	Activation of NF-kappaB in B cells	67	0.564996	1.39359	0.0122631	0.0473294	0.0313304	10479	tags=75%, list=36%, signal=48%	6233/4794/10197/7311/8945/5710/10892/3551/5717/5705/5691/6885/10213/84433/5682/5693/5685/5709/5719/5692/7979/5707/5704/9491/6500/23291/8915/5970/5689/23198/5708/5714/5716/5694/1147/7316/5686/5711/5718/5715/9861/8454/4790/5690/5701/5688/5579/5695/5706/5713	RPS27A/NFKBIE/PSME3/UBA52/BTRC/PSMD4/MALT1/IKBKB/PSMD11/PSMC5/PSMB3/MAP3K7/PSMD14/CARD11/PSMA1/PSMB5/PSMA4/PSMD3/PSMD13/PSMB4/SEM1/PSMD1/PSMC4/PSMF1/SKP1/FBXW11/BCL10/RELA/PSMB1/PSME4/PSMD2/PSMD8/PSMD10/PSMB6/CHUK/UBC/PSMA5/PSMD5/PSMD12/PSMD9/PSMD6/CUL1/NFKB1/PSMB2/PSMC2/PSMA7/PRKCB/PSMB7/PSMC6/PSMD7
R-HSA-1234176	Oxygen-dependent proline hydroxylation of Hypoxia-inducible Factor Alpha	66	0.568565	1.40108	0.0122768	0.0473294	0.0313304	10479	tags=73%, list=36%, signal=47%	112399/6233/6921/10197/7321/9978/7311/7322/112398/5710/7428/5717/3091/5705/5691/126374/10213/8453/5682/5693/5685/5709/5719/5692/7979/5707/5704/9491/5689/84962/23198/5708/5714/5716/5694/7316/5686/5711/5718/6923/5715/9861/5690/5701/5688/5695/5706/5713	EGLN3/RPS27A/ELOC/PSME3/UBE2D1/RBX1/UBA52/UBE2D2/EGLN2/PSMD4/VHL/PSMD11/HIF1A/PSMC5/PSMB3/WTIP/PSMD14/CUL2/PSMA1/PSMB5/PSMA4/PSMD3/PSMD13/PSMB4/SEM1/PSMD1/PSMC4/PSMF1/PSMB1/AJUBA/PSME4/PSMD2/PSMD8/PSMD10/PSMB6/UBC/PSMA5/PSMD5/PSMD12/ELOB/PSMD9/PSMD6/PSMB2/PSMC2/PSMA7/PSMB7/PSMC6/PSMD7
R-HSA-5610783	Degradation of GLI2 by the proteasome	60	0.572646	1.40189	0.0123043	0.0473294	0.0313304	10479	tags=72%, list=36%, signal=46%	6233/10197/9978/7311/8945/5710/5717/5705/5691/10213/51684/5682/5693/5685/5709/5719/5692/7979/5707/5704/9491/6500/1452/5689/23198/5708/5714/5716/5694/7316/5686/5711/2932/5718/5715/9861/8454/5690/5701/5688/5695/5706/5713	RPS27A/PSME3/RBX1/UBA52/BTRC/PSMD4/PSMD11/PSMC5/PSMB3/PSMD14/SUFU/PSMA1/PSMB5/PSMA4/PSMD3/PSMD13/PSMB4/SEM1/PSMD1/PSMC4/PSMF1/SKP1/CSNK1A1/PSMB1/PSME4/PSMD2/PSMD8/PSMD10/PSMB6/UBC/PSMA5/PSMD5/GSK3B/PSMD12/PSMD9/PSMD6/CUL1/PSMB2/PSMC2/PSMA7/PSMB7/PSMC6/PSMD7
R-HSA-8964026	Chylomicron clearance	5	-0.930282	-1.64876	0.0123457	0.0473294	0.0313304	1897	tags=80%, list=7%, signal=75%	26119/3990/348/338	LDLRAP1/LIPC/APOE/APOB
R-HSA-2161517	Abacavir transmembrane transport	5	-0.932763	-1.65316	0.0123457	0.0473294	0.0313304	1828	tags=80%, list=6%, signal=75%	6582/9429/5243/6580	SLC22A2/ABCG2/ABCB1/SLC22A1
R-HSA-6804114	TP53 Regulates Transcription of Genes Involved in G2 Cell Cycle Arrest	18	0.711033	1.43252	0.0123609	0.0473294	0.0313304	2430	tags=67%, list=8%, signal=61%	891/2810/983/3276/995/25946/581/6790/5933/1874/7157/5111	CCNB1/SFN/CDK1/PRMT1/CDC25C/ZNF385A/BAX/AURKA/RBL1/E2F4/TP53/PCNA
R-HSA-4641258	Degradation of DVL	57	0.581045	1.41052	0.0124014	0.0473802	0.031364	10479	tags=74%, list=36%, signal=47%	6233/1856/1857/10197/9978/7311/5710/5717/5705/5691/59349/10213/5682/5693/5685/5709/5719/5692/7979/5707/5704/1855/9491/5689/23198/5708/5714/5716/5694/8452/7316/5686/5711/5718/5715/9861/5690/5701/5688/5695/5706/5713	RPS27A/DVL2/DVL3/PSME3/RBX1/UBA52/PSMD4/PSMD11/PSMC5/PSMB3/KLHL12/PSMD14/PSMA1/PSMB5/PSMA4/PSMD3/PSMD13/PSMB4/SEM1/PSMD1/PSMC4/DVL1/PSMF1/PSMB1/PSME4/PSMD2/PSMD8/PSMD10/PSMB6/CUL3/UBC/PSMA5/PSMD5/PSMD12/PSMD9/PSMD6/PSMB2/PSMC2/PSMA7/PSMB7/PSMC6/PSMD7
R-HSA-2187338	Visual phototransduction	101	-0.507134	-1.69587	0.0126582	0.048256	0.0319438	2262	tags=27%, list=8%, signal=25%	53630/6385/10681/2779/8787/3339/338328/4035/54884/55937/10082/9249/344/6382/348/338/5959/1259/1109/285440/83875/336/335/5950/345/7276/8630/8608	BCO1/SDC4/GNB5/GNAT1/RGS9/HSPG2/GPIHBP1/LRP1/RETSAT/APOM/GPC6/DHRS3/APOC2/SDC1/APOE/APOB/RDH5/CNGA1/AKR1C4/CYP4V2/BCO2/APOA2/APOA1/RBP4/APOC3/TTR/HSD17B6/RDH16
R-HSA-983705	Signaling by the B Cell Receptor (BCR)	110	0.519481	1.34611	0.012848	0.0488727	0.0323519	10479	tags=71%, list=36%, signal=46%	6233/3710/4794/5478/3265/2280/10197/80228/808/7311/4773/6850/2885/805/8945/5710/10892/5532/3551/5717/5777/5705/5691/7220/4893/6885/10213/7409/933/84433/5682/5693/5685/5709/5719/5692/4067/30011/5293/7979/5707/5704/9491/3845/6500/23291/8915/6654/5970/5689/695/23198/5708/5714/5716/5694/1147/7316/5686/5711/5534/5718/5715/974/9861/4772/8454/4790/5690/5701/5688/5579/10125/930/27071/5695/5530/5706/5713	RPS27A/ITPR3/NFKBIE/PPIA/HRAS/FKBP1A/PSME3/ORAI2/CALM3/UBA52/NFATC2/SYK/GRB2/CALM2/BTRC/PSMD4/MALT1/PPP3CB/IKBKB/PSMD11/PTPN6/PSMC5/PSMB3/TRPC1/NRAS/MAP3K7/PSMD14/VAV1/CD22/CARD11/PSMA1/PSMB5/PSMA4/PSMD3/PSMD13/PSMB4/LYN/SH3KBP1/PIK3CD/SEM1/PSMD1/PSMC4/PSMF1/KRAS/SKP1/FBXW11/BCL10/SOS1/RELA/PSMB1/BTK/PSME4/PSMD2/PSMD8/PSMD10/PSMB6/CHUK/UBC/PSMA5/PSMD5/PPP3R1/PSMD12/PSMD9/CD79B/PSMD6/NFATC1/CUL1/N…
R-HSA-5668914	Diseases of metabolism	100	-0.557019	-1.85644	0.012987	0.0491873	0.0325602	1590	tags=32%, list=5%, signal=30%	7172/64087/3417/25974/2232/5095/113612/2542/166785/2632/2230/95/4128/3373/686/5096/126410/23169/5091/1593/1583/54658/1586/3795/5053/4143/51181/2328/54657/2538/2998/229	TPMT/MCCC2/IDH1/MMACHC/FDXR/PCCA/CYP2U1/SLC37A4/MMAA/GBE1/FDX1/ACY1/MAOA/HYAL1/BTD/PCCB/CYP4F22/SLC35D1/PC/CYP27A1/CYP11A1/UGT1A1/CYP17A1/KHK/PAH/MAT1A/DCXR/FMO3/UGT1A4/G6PC/GYS2/ALDOB
R-HSA-163841	Gamma carboxylation, hypusine formation and arylsulfatase activation	38	-0.537893	-1.54821	0.012987	0.0491873	0.0325602	1410	tags=37%, list=5%, signal=35%	410/414/412/2677/5045/5627/2621/2159/416/5624/2155/8858/2147/2158	ARSA/ARSD/STS/GGCX/FURIN/PROS1/GAS6/F10/ARSF/PROC/F7/PROZ/F2/F9
R-HSA-168638	NOD1/2 Signaling Pathway	36	0.635996	1.44802	0.0130641	0.0491886	0.0325611	5425	tags=53%, list=19%, signal=43%	5603/8767/6233/6300/835/64170/7311/3656/10454/3551/7334/1432/837/329/6885/7128/841/330/3654	MAPK13/RIPK2/RPS27A/MAPK12/CASP2/CARD9/UBA52/IRAK2/TAB1/IKBKB/UBE2N/MAPK14/CASP4/BIRC2/MAP3K7/TNFAIP3/CASP8/BIRC3/IRAK1
R-HSA-69202	Cyclin E associated events during G1/S transition	83	0.56402	1.42485	0.0130719	0.0491886	0.0325611	10479	tags=73%, list=36%, signal=47%	4609/1875/6233/1869/993/1019/890/898/1022/6502/1163/10197/1874/286826/1017/7311/9134/5710/5928/5717/5705/5691/10213/7465/5682/5693/5685/5709/5719/5692/7979/7027/5707/55957/5704/595/9491/6500/5925/5689/4149/5708/5714/5716/7029/4331/5694/7316/5686/91768/5711/5718/5715/9861/8454/5690/5701/5688/5695/5706/5713	MYC/E2F5/RPS27A/E2F1/CDC25A/CDK4/CCNA2/CCNE1/CDK7/SKP2/CKS1B/PSME3/E2F4/LIN9/CDK2/UBA52/CCNE2/PSMD4/RBBP4/PSMD11/PSMC5/PSMB3/PSMD14/WEE1/PSMA1/PSMB5/PSMA4/PSMD3/PSMD13/PSMB4/SEM1/TFDP1/PSMD1/LIN37/PSMC4/CCND1/PSMF1/SKP1/RB1/PSMB1/MAX/PSMD2/PSMD8/PSMD10/TFDP2/MNAT1/PSMB6/UBC/PSMA5/CABLES1/PSMD5/PSMD12/PSMD9/PSMD6/CUL1/PSMB2/PSMC2/PSMA7/PSMB7/PSMC6/PSMD7
R-HSA-171319	Telomere Extension By Telomerase	6	0.882095	1.46355	0.0130719	0.0491886	0.0325611	3344	tags=83%, list=11%, signal=74%	1736/8607/55135/55651/10856	DKC1/RUVBL1/WRAP53/NHP2/RUVBL2
R-HSA-156580	Phase II - Conjugation of compounds	102	-0.690603	-2.30191	0.0131579	0.0492998	0.0326347	1394	tags=39%, list=5%, signal=37%	2687/653689/373156/10327/10941/10861/6783/9/2949/9060/23169/54659/6817/7360/54600/6799/2954/4257/54658/27284/7367/133688/1544/116285/7363/4143/4837/54657/10/2944/7366/348158/6822/54988/2938/123876/7365/7364/2939/10249	GGT5/GSTT2B/GSTK1/AKR1A1/UGT2A1/SLC26A1/SULT1E1/NAT1/GSTM5/PAPSS2/SLC35D1/UGT1A3/SULT1A1/UGP2/UGT1A9/SULT1A2/GSTZ1/MGST1/UGT1A1/SULT1B1/UGT2B17/UGT3A1/CYP1A2/ACSM1/UGT2B4/MAT1A/NNMT/UGT1A4/NAT2/GSTM1/UGT2B15/ACSM2B/SULT2A1/ACSM5/GSTA1/ACSM2A/UGT2B10/UGT2B7/GSTA2/GLYAT
R-HSA-211945	Phase I - Functionalization of compounds	102	-0.794624	-2.64863	0.0131579	0.0492998	0.0326347	1469	tags=54%, list=5%, signal=51%	2232/6256/55902/4835/9971/113612/2327/2230/4128/66002/1571/670/5447/1543/1577/1592/4129/64816/216/126410/1551/1593/1583/130/285440/1573/134147/51302/217/2052/23491/1553/13/1544/4051/1562/57834/2328/1066/124/8824/284541/1579/1559/1555/1581/125/8529/1549/1558/1576/126/127/1582/1548	FDXR/RXRA/ACSS2/NQO2/NR1H4/CYP2U1/FMO2/FDX1/MAOA/CYP4F12/CYP2E1/BPHL/POR/CYP1A1/CYP3A5/CYP26A1/MAOB/CYP3A43/ALDH1A1/CYP4F22/CYP3A7/CYP27A1/CYP11A1/ADH6/CYP4V2/CYP2J2/CMBL/CYP39A1/ALDH2/EPHX1/CES3/CYP2A13/AADAC/CYP1A2/CYP4F3/CYP2C18/CYP4F11/FMO3/CES1/ADH1A/CES2/CYP4A22/CYP4A11/CYP2C9/CYP2B6/CYP7A1/ADH1B/CYP4F2/CYP2A7/CYP2C8/CYP3A4/ADH1C/ADH4/CYP8B1/CYP2A6
R-HSA-8939236	RUNX1 regulates transcription of genes involved in differentiation of HSCs	69	0.56131	1.39057	0.0132304	0.0494654	0.0327443	10479	tags=70%, list=36%, signal=45%	6233/6929/8861/1022/865/10197/10413/7311/25/4297/5710/6688/5717/5705/5691/10213/5682/5693/5685/5709/5719/5692/6938/7979/5707/5704/9491/5689/23198/5708/5714/5716/4602/4331/5694/7316/5686/5711/5718/5715/9861/2625/5690/5701/5688/5695/5706/5713	RPS27A/TCF3/LDB1/CDK7/CBFB/PSME3/YAP1/UBA52/ABL1/KMT2A/PSMD4/SPI1/PSMD11/PSMC5/PSMB3/PSMD14/PSMA1/PSMB5/PSMA4/PSMD3/PSMD13/PSMB4/TCF12/SEM1/PSMD1/PSMC4/PSMF1/PSMB1/PSME4/PSMD2/PSMD8/PSMD10/MYB/MNAT1/PSMB6/UBC/PSMA5/PSMD5/PSMD12/PSMD9/PSMD6/GATA3/PSMB2/PSMC2/PSMA7/PSMB7/PSMC6/PSMD7
R-HSA-69563	p53-Dependent G1 DNA Damage Response	65	0.564376	1.39039	0.013363	0.0497481	0.0329314	10479	tags=74%, list=36%, signal=47%	6233/57060/890/25946/898/10197/7157/4194/1017/7311/9134/5710/51230/11200/5717/5705/5691/10213/1029/472/5682/5693/5685/5709/5719/5692/7979/5707/5704/9491/5689/23198/5708/5714/5716/5694/7316/5686/5711/5718/5715/9861/5690/5701/5688/5695/5706/5713	RPS27A/PCBP4/CCNA2/ZNF385A/CCNE1/PSME3/TP53/MDM4/CDK2/UBA52/CCNE2/PSMD4/PHF20/CHEK2/PSMD11/PSMC5/PSMB3/PSMD14/CDKN2A/ATM/PSMA1/PSMB5/PSMA4/PSMD3/PSMD13/PSMB4/SEM1/PSMD1/PSMC4/PSMF1/PSMB1/PSME4/PSMD2/PSMD8/PSMD10/PSMB6/UBC/PSMA5/PSMD5/PSMD12/PSMD9/PSMD6/PSMB2/PSMC2/PSMA7/PSMB7/PSMC6/PSMD7
R-HSA-69580	p53-Dependent G1/S DNA damage checkpoint	65	0.564376	1.39039	0.013363	0.0497481	0.0329314	10479	tags=74%, list=36%, signal=47%	6233/57060/890/25946/898/10197/7157/4194/1017/7311/9134/5710/51230/11200/5717/5705/5691/10213/1029/472/5682/5693/5685/5709/5719/5692/7979/5707/5704/9491/5689/23198/5708/5714/5716/5694/7316/5686/5711/5718/5715/9861/5690/5701/5688/5695/5706/5713	RPS27A/PCBP4/CCNA2/ZNF385A/CCNE1/PSME3/TP53/MDM4/CDK2/UBA52/CCNE2/PSMD4/PHF20/CHEK2/PSMD11/PSMC5/PSMB3/PSMD14/CDKN2A/ATM/PSMA1/PSMB5/PSMA4/PSMD3/PSMD13/PSMB4/SEM1/PSMD1/PSMC4/PSMF1/PSMB1/PSME4/PSMD2/PSMD8/PSMD10/PSMB6/UBC/PSMA5/PSMD5/PSMD12/PSMD9/PSMD6/PSMB2/PSMC2/PSMA7/PSMB7/PSMC6/PSMD7
R-HSA-5610780	Degradation of GLI1 by the proteasome	59	0.570253	1.39069	0.0134378	0.0499202	0.0330454	10479	tags=71%, list=36%, signal=46%	6233/10197/9978/7311/8945/5710/5717/5705/5691/10213/51684/5682/5693/5685/5709/5719/5692/7979/5707/5704/9491/6500/2735/5689/23198/5708/5714/5716/5694/7316/5686/5711/5718/5715/9861/8454/5690/5701/5688/5695/5706/5713	RPS27A/PSME3/RBX1/UBA52/BTRC/PSMD4/PSMD11/PSMC5/PSMB3/PSMD14/SUFU/PSMA1/PSMB5/PSMA4/PSMD3/PSMD13/PSMB4/SEM1/PSMD1/PSMC4/PSMF1/SKP1/GLI1/PSMB1/PSME4/PSMD2/PSMD8/PSMD10/PSMB6/UBC/PSMA5/PSMD5/PSMD12/PSMD9/PSMD6/CUL1/PSMB2/PSMC2/PSMA7/PSMB7/PSMC6/PSMD7
R-HSA-8941858	Regulation of RUNX3 expression and activity	55	0.591191	1.4266	0.0136054	0.0504355	0.0333865	10479	tags=78%, list=36%, signal=50%	6714/6233/7040/865/10197/64750/7311/5710/5717/5705/5691/10213/1029/5682/5693/5685/5709/5719/5692/7979/2033/5707/5704/9491/5689/5708/5714/5716/57154/5694/7316/5686/5711/5718/864/5715/9861/5690/5701/5688/5695/5706/5713	SRC/RPS27A/TGFB1/CBFB/PSME3/SMURF2/UBA52/PSMD4/PSMD11/PSMC5/PSMB3/PSMD14/CDKN2A/PSMA1/PSMB5/PSMA4/PSMD3/PSMD13/PSMB4/SEM1/EP300/PSMD1/PSMC4/PSMF1/PSMB1/PSMD2/PSMD8/PSMD10/SMURF1/PSMB6/UBC/PSMA5/PSMD5/PSMD12/RUNX3/PSMD9/PSMD6/PSMB2/PSMC2/PSMA7/PSMB7/PSMC6/PSMD7
R-HSA-2559582	Senescence-Associated Secretory Phenotype (SASP)	50	0.586827	1.40232	0.013683	0.0506155	0.0335057	7000	tags=60%, list=24%, signal=46%	11065/6233/1019/890/10919/1021/51434/7324/7321/1017/7311/5598/29945/996/64682/1031/51529/8697/5594/5595/3576/8881/51433/1032/1029/6197/1030/246184/79813/5970	UBE2C/RPS27A/CDK4/CCNA2/EHMT2/CDK6/ANAPC7/UBE2E1/UBE2D1/CDK2/UBA52/MAPK7/ANAPC4/CDC27/ANAPC1/CDKN2C/ANAPC11/CDC23/MAPK1/MAPK3/CXCL8/CDC16/ANAPC5/CDKN2D/CDKN2A/RPS6KA3/CDKN2B/CDC26/EHMT1/RELA
R-HSA-8957275	Post-translational protein phosphorylation	105	-0.477201	-1.58408	0.0140845	0.0519906	0.0344159	894	tags=27%, list=3%, signal=26%	8542/54757/3698/8404/2621/2153/3487/721/348/338/84141/3484/5624/336/718/51156/7018/1356/3053/335/2243/213/197/2266/6694/3827/116519/462	APOL1/FAM20A/ITIH2/SPARCL1/GAS6/F5/IGFBP4/C4B/APOE/APOB/EVA1A/IGFBP1/PROC/APOA2/C3/SERPINA10/TF/CP/SERPIND1/APOA1/FGA/ALB/AHSG/FGG/SPP2/KNG1/APOA5/SERPINC1
R-HSA-189085	Digestion of dietary carbohydrate	10	-0.775788	-1.65188	0.0141509	0.0520159	0.0344327	2416	tags=36%, list=8%, signal=33%	278/6476/11181/280	AMY1B/SI/TREH/AMY2B
R-HSA-112311	Neurotransmitter clearance	10	-0.783325	-1.66793	0.0141509	0.0520159	0.0344327	925	tags=50%, list=3%, signal=48%	6582/4128/217/590/6580	SLC22A2/MAOA/ALDH2/BCHE/SLC22A1
R-HSA-975634	Retinoid metabolism and transport	43	-0.559479	-1.64807	0.0141844	0.0520293	0.0344415	1811	tags=40%, list=6%, signal=37%	3339/338328/4035/54884/55937/10082/344/6382/348/338/1109/83875/336/335/5950/345/7276	HSPG2/GPIHBP1/LRP1/RETSAT/APOM/GPC6/APOC2/SDC1/APOE/APOB/AKR1C4/BCO2/APOA2/APOA1/RBP4/APOC3/TTR
R-HSA-4608870	Asymmetric localization of PCP proteins	64	0.562598	1.38369	0.0145251	0.0530612	0.0351246	10479	tags=73%, list=36%, signal=47%	6233/23513/1856/8324/10197/57216/64750/7311/8321/5710/2535/8325/5717/5705/5691/10213/5682/5693/5685/5709/5719/5692/7979/5707/5704/9491/5689/23198/5708/5714/5716/57154/5694/7316/7855/5686/5711/5718/5715/9861/5690/7976/5701/5688/5695/5706/5713	RPS27A/SCRIB/DVL2/FZD7/PSME3/VANGL2/SMURF2/UBA52/FZD1/PSMD4/FZD2/FZD8/PSMD11/PSMC5/PSMB3/PSMD14/PSMA1/PSMB5/PSMA4/PSMD3/PSMD13/PSMB4/SEM1/PSMD1/PSMC4/PSMF1/PSMB1/PSME4/PSMD2/PSMD8/PSMD10/SMURF1/PSMB6/UBC/FZD5/PSMA5/PSMD5/PSMD12/PSMD9/PSMD6/PSMB2/FZD3/PSMC2/PSMA7/PSMB7/PSMC6/PSMD7
R-HSA-73863	RNA Polymerase I Transcription Termination	30	0.642136	1.41197	0.0146163	0.0530612	0.0351246	8853	tags=80%, list=30%, signal=56%	79101/5437/1022/10849/30834/9533/2071/51082/2965/5440/6908/2068/7270/84172/7343/9015/9014/221830/9013/2967/4331/5441/2966/64425	TAF1D/POLR2H/CDK7/CD3EAP/ZNRD1/POLR1C/ERCC3/POLR1D/GTF2H1/POLR2K/TBP/ERCC2/TTF1/POLR1B/UBTF/TAF1A/TAF1B/TWISTNB/TAF1C/GTF2H3/MNAT1/POLR2L/GTF2H2/POLR1E
R-HSA-8866652	Synthesis of active ubiquitin: roles of E1 and E2 enzymes	30	0.636941	1.40055	0.0146163	0.0530612	0.0351246	9639	tags=87%, list=33%, signal=58%	11065/29089/6233/27338/65264/92912/7324/7321/7311/7332/7322/10477/54926/3093/55284/8078/7317/7328/7326/7319/90268/7316/7320/7327/997/7347	UBE2C/UBE2T/RPS27A/UBE2S/UBE2Z/UBE2Q2/UBE2E1/UBE2D1/UBA52/UBE2L3/UBE2D2/UBE2E3/UBE2R2/UBE2K/UBE2W/USP5/UBA1/UBE2H/UBE2G1/UBE2A/OTULIN/UBC/UBE2B/UBE2G2/CDC34/UCHL3
R-HSA-1500620	Meiosis	57	0.573659	1.39259	0.0146561	0.0530612	0.0351246	8941	tags=63%, list=31%, signal=44%	4001/1019/5888/5885/29893/641/9126/7329/4361/672/1017/6117/65057/4000/4683/27030/545/11083/5889/472/5932/6118/84057/10111/7013/23353/675/9985/54386/7014/3306/7156/8243/644186/10274/4439	LMNB1/CDK4/RAD51/RAD21/PSMC3IP/BLM/SMC3/UBE2I/MRE11/BRCA1/CDK2/RPA1/ACD/LMNA/NBN/MLH3/ATR/DIDO1/RAD51C/ATM/RBBP8/RPA2/MND1/RAD50/TERF1/SUN1/BRCA2/REC8/TERF2IP/TERF2/HSPA2/TOP3A/SMC1A/SYCE3/STAG1/MSH5
R-HSA-194840	Rho GTPase cycle	134	0.498899	1.31449	0.0146597	0.0530612	0.0351246	7007	tags=48%, list=24%, signal=36%	55789/29127/9181/1894/171177/9322/9886/84904/64857/80728/393/94134/93663/84033/89846/51291/5880/85360/391/9912/392/23092/116985/27237/5879/84986/23433/613/50650/9826/54509/26230/5296/4650/396/9828/55701/29/128272/201176/10451/55288/9824/7409/389/115703/2664/2665/7204/23526/10672/89941/51306/4952/10276/397/54848/64333/10928/8874/387/2245/6654/55114	DEPDC1B/RACGAP1/ARHGEF2/ECT2/RHOV/TRIP10/RHOBTB1/ARHGEF39/PLEKHG2/ARHGAP39/ARHGAP4/ARHGAP12/ARHGAP18/OBSCN/FGD3/GMIP/RAC2/SYDE1/RHOG/ARHGAP44/ARHGAP1/ARHGAP26/ARAP1/ARHGEF16/RAC1/ARHGAP19/RHOQ/BCR/ARHGEF3/ARHGEF11/RHOF/TIAM2/PIK3R2/MYO9B/ARHGDIA/ARHGEF17/ARHGEF40/ABR/ARHGEF19/ARHGAP27/VAV3/RHOT1/ARHGAP11A/VAV1/RHOC/ARHGAP33/GDI1/GDI2/TRIO/ARHGAP45/GNA13/RHOT2/FAM13B/OCRL/NET1/ARHGDIB/ARHGEF38/ARH…
R-HSA-6806667	Metabolism of fat-soluble vitamins	47	-0.569933	-1.70051	0.0147059	0.0530612	0.0351246	1811	tags=40%, list=6%, signal=38%	3339/338328/4035/79001/54884/55937/10082/344/6382/348/338/1109/83875/336/7274/335/5950/345/7276	HSPG2/GPIHBP1/LRP1/VKORC1/RETSAT/APOM/GPC6/APOC2/SDC1/APOE/APOB/AKR1C4/BCO2/APOA2/TTPA/APOA1/RBP4/APOC3/TTR
R-HSA-174113	SCF-beta-TrCP mediated degradation of Emi1	55	0.588325	1.41968	0.0147392	0.0530612	0.0351246	10479	tags=76%, list=36%, signal=49%	991/6233/26271/10197/7311/8945/5710/5717/5705/5691/10213/5682/5693/5685/5709/5719/5692/7979/5707/5704/9491/6500/5689/23198/5708/5714/5716/5694/51343/7316/5686/5711/5718/5715/9861/8454/5690/5701/5688/5695/5706/5713	CDC20/RPS27A/FBXO5/PSME3/UBA52/BTRC/PSMD4/PSMD11/PSMC5/PSMB3/PSMD14/PSMA1/PSMB5/PSMA4/PSMD3/PSMD13/PSMB4/SEM1/PSMD1/PSMC4/PSMF1/SKP1/PSMB1/PSME4/PSMD2/PSMD8/PSMD10/PSMB6/FZR1/UBC/PSMA5/PSMD5/PSMD12/PSMD9/PSMD6/CUL1/PSMB2/PSMC2/PSMA7/PSMB7/PSMC6/PSMD7
R-HSA-4641257	Degradation of AXIN	55	0.585032	1.41174	0.0147392	0.0530612	0.0351246	10479	tags=76%, list=36%, signal=49%	6233/8313/10197/64750/7311/5710/5717/5705/5691/10213/80351/5682/5693/5685/5709/5719/5692/7979/5707/5704/8312/9491/5689/23198/5708/5714/5716/5694/7316/5686/5711/8658/5718/5715/9861/5690/81847/5701/5688/5695/5706/5713	RPS27A/AXIN2/PSME3/SMURF2/UBA52/PSMD4/PSMD11/PSMC5/PSMB3/PSMD14/TNKS2/PSMA1/PSMB5/PSMA4/PSMD3/PSMD13/PSMB4/SEM1/PSMD1/PSMC4/AXIN1/PSMF1/PSMB1/PSME4/PSMD2/PSMD8/PSMD10/PSMB6/UBC/PSMA5/PSMD5/TNKS/PSMD12/PSMD9/PSMD6/PSMB2/RNF146/PSMC2/PSMA7/PSMB7/PSMC6/PSMD7
R-HSA-168643	Nucleotide-binding domain, leucine rich repeat containing receptor (NLR) signaling pathways	55	0.581494	1.4032	0.0147392	0.0530612	0.0351246	9828	tags=71%, list=34%, signal=47%	5603/8767/6233/3326/6300/29108/835/64170/598/7311/3656/4791/10454/3551/7334/1432/837/329/6885/7128/841/330/3654/7295/9051/5970/10910/1147/7316/7335/257397/5600/9447/58484/24145/10392/5027/5608/4790	MAPK13/RIPK2/RPS27A/HSP90AB1/MAPK12/PYCARD/CASP2/CARD9/BCL2L1/UBA52/IRAK2/NFKB2/TAB1/IKBKB/UBE2N/MAPK14/CASP4/BIRC2/MAP3K7/TNFAIP3/CASP8/BIRC3/IRAK1/TXN/PSTPIP1/RELA/SUGT1/CHUK/UBC/UBE2V1/TAB3/MAPK11/AIM2/NLRC4/PANX1/NOD1/P2RX7/MAP2K6/NFKB1
R-HSA-71240	Tryptophan catabolism	14	-0.806666	-1.86793	0.0147783	0.0530925	0.0351453	486	tags=43%, list=2%, signal=42%	169355/51166/23498/8564/130013/6999	IDO2/AADAT/HAAO/KMO/ACMSD/TDO2
R-HSA-180585	Vif-mediated degradation of APOBEC3G	54	0.583359	1.40331	0.0148402	0.0530962	0.0351478	10479	tags=76%, list=36%, signal=49%	6233/6921/10197/9978/7311/5710/5717/5705/5691/10213/5682/5693/5685/5709/5719/5692/7979/5707/5704/9491/5689/23198/5708/5714/5716/5694/8065/7316/5686/5711/60489/5718/6923/5715/9861/5690/5701/5688/5695/5706/5713	RPS27A/ELOC/PSME3/RBX1/UBA52/PSMD4/PSMD11/PSMC5/PSMB3/PSMD14/PSMA1/PSMB5/PSMA4/PSMD3/PSMD13/PSMB4/SEM1/PSMD1/PSMC4/PSMF1/PSMB1/PSME4/PSMD2/PSMD8/PSMD10/PSMB6/CUL5/UBC/PSMA5/PSMD5/APOBEC3G/PSMD12/ELOB/PSMD9/PSMD6/PSMB2/PSMC2/PSMA7/PSMB7/PSMC6/PSMD7
R-HSA-8854050	FBXL7 down-regulates AURKA during mitotic entry and in early mitosis	54	0.583134	1.40277	0.0148402	0.0530962	0.0351478	10479	tags=76%, list=36%, signal=49%	6233/6790/10197/9978/7311/5710/5717/5705/5691/10213/5682/5693/5685/5709/5719/5692/7979/5707/5704/9491/6500/5689/23198/5708/5714/5716/5694/7316/5686/5711/5718/5715/9861/8454/5690/5701/23194/5688/5695/5706/5713	RPS27A/AURKA/PSME3/RBX1/UBA52/PSMD4/PSMD11/PSMC5/PSMB3/PSMD14/PSMA1/PSMB5/PSMA4/PSMD3/PSMD13/PSMB4/SEM1/PSMD1/PSMC4/PSMF1/SKP1/PSMB1/PSME4/PSMD2/PSMD8/PSMD10/PSMB6/UBC/PSMA5/PSMD5/PSMD12/PSMD9/PSMD6/CUL1/PSMB2/PSMC2/FBXL7/PSMA7/PSMB7/PSMC6/PSMD7
R-HSA-73817	Purine ribonucleoside monophosphate biosynthesis	10	0.791817	1.43106	0.0151899	0.0542362	0.0359024	3283	tags=80%, list=11%, signal=71%	3615/3614/471/158/8833/5198/5471/2618	IMPDH2/IMPDH1/ATIC/ADSL/GMPS/PFAS/PPAT/GART
R-HSA-5610785	GLI3 is processed to GLI3R by the proteasome	60	0.567569	1.38946	0.01566	0.0558006	0.036938	10479	tags=72%, list=36%, signal=46%	6233/10197/9978/7311/8945/5710/5717/5705/5691/10213/51684/5682/5693/5685/5709/5719/5692/7979/5707/5704/9491/6500/1452/5689/23198/5708/5714/5716/5694/7316/5686/5711/2932/5718/5715/9861/8454/5690/5701/5688/5695/5706/5713	RPS27A/PSME3/RBX1/UBA52/BTRC/PSMD4/PSMD11/PSMC5/PSMB3/PSMD14/SUFU/PSMA1/PSMB5/PSMA4/PSMD3/PSMD13/PSMB4/SEM1/PSMD1/PSMC4/PSMF1/SKP1/CSNK1A1/PSMB1/PSME4/PSMD2/PSMD8/PSMD10/PSMB6/UBC/PSMA5/PSMD5/GSK3B/PSMD12/PSMD9/PSMD6/CUL1/PSMB2/PSMC2/PSMA7/PSMB7/PSMC6/PSMD7
R-HSA-9604323	Negative regulation of NOTCH4 signaling	54	0.581128	1.39794	0.0159817	0.0564355	0.0373582	10479	tags=74%, list=36%, signal=48%	7534/10460/6233/10197/9978/7311/5710/5717/5705/5691/10213/5682/5693/5685/5709/5719/5692/7979/5707/5704/9491/6500/5689/5708/5714/5716/5694/7316/5686/5711/5718/5715/9861/8454/5690/5701/5688/5695/5706/5713	YWHAZ/TACC3/RPS27A/PSME3/RBX1/UBA52/PSMD4/PSMD11/PSMC5/PSMB3/PSMD14/PSMA1/PSMB5/PSMA4/PSMD3/PSMD13/PSMB4/SEM1/PSMD1/PSMC4/PSMF1/SKP1/PSMB1/PSMD2/PSMD8/PSMD10/PSMB6/UBC/PSMA5/PSMD5/PSMD12/PSMD9/PSMD6/CUL1/PSMB2/PSMC2/PSMA7/PSMB7/PSMC6/PSMD7
R-HSA-176407	Conversion from APC/C:Cdc20 to APC/C:Cdh1 in late anaphase	19	0.690342	1.40674	0.0160099	0.0564355	0.0373582	4670	tags=63%, list=16%, signal=53%	991/11065/51434/7324/7321/29945/996/64682/51529/8697/8881/51433	CDC20/UBE2C/ANAPC7/UBE2E1/UBE2D1/ANAPC4/CDC27/ANAPC1/ANAPC11/CDC23/CDC16/ANAPC5
R-HSA-69601	Ubiquitin Mediated Degradation of Phosphorylated Cdc25A	52	0.584142	1.3986	0.0160735	0.0564355	0.0373582	10479	tags=75%, list=36%, signal=48%	6233/1111/993/10197/7311/5710/11200/5717/5705/5691/10213/5682/5693/5685/5709/5719/5692/7979/5707/5704/9491/5689/23198/5708/5714/5716/5694/7316/5686/5711/5718/5715/9861/5690/5701/5688/5695/5706/5713	RPS27A/CHEK1/CDC25A/PSME3/UBA52/PSMD4/CHEK2/PSMD11/PSMC5/PSMB3/PSMD14/PSMA1/PSMB5/PSMA4/PSMD3/PSMD13/PSMB4/SEM1/PSMD1/PSMC4/PSMF1/PSMB1/PSME4/PSMD2/PSMD8/PSMD10/PSMB6/UBC/PSMA5/PSMD5/PSMD12/PSMD9/PSMD6/PSMB2/PSMC2/PSMA7/PSMB7/PSMC6/PSMD7
R-HSA-69610	p53-Independent DNA Damage Response	52	0.584142	1.3986	0.0160735	0.0564355	0.0373582	10479	tags=75%, list=36%, signal=48%	6233/1111/993/10197/7311/5710/11200/5717/5705/5691/10213/5682/5693/5685/5709/5719/5692/7979/5707/5704/9491/5689/23198/5708/5714/5716/5694/7316/5686/5711/5718/5715/9861/5690/5701/5688/5695/5706/5713	RPS27A/CHEK1/CDC25A/PSME3/UBA52/PSMD4/CHEK2/PSMD11/PSMC5/PSMB3/PSMD14/PSMA1/PSMB5/PSMA4/PSMD3/PSMD13/PSMB4/SEM1/PSMD1/PSMC4/PSMF1/PSMB1/PSME4/PSMD2/PSMD8/PSMD10/PSMB6/UBC/PSMA5/PSMD5/PSMD12/PSMD9/PSMD6/PSMB2/PSMC2/PSMA7/PSMB7/PSMC6/PSMD7
R-HSA-69613	p53-Independent G1/S DNA damage checkpoint	52	0.584142	1.3986	0.0160735	0.0564355	0.0373582	10479	tags=75%, list=36%, signal=48%	6233/1111/993/10197/7311/5710/11200/5717/5705/5691/10213/5682/5693/5685/5709/5719/5692/7979/5707/5704/9491/5689/23198/5708/5714/5716/5694/7316/5686/5711/5718/5715/9861/5690/5701/5688/5695/5706/5713	RPS27A/CHEK1/CDC25A/PSME3/UBA52/PSMD4/CHEK2/PSMD11/PSMC5/PSMB3/PSMD14/PSMA1/PSMB5/PSMA4/PSMD3/PSMD13/PSMB4/SEM1/PSMD1/PSMC4/PSMF1/PSMB1/PSME4/PSMD2/PSMD8/PSMD10/PSMB6/UBC/PSMA5/PSMD5/PSMD12/PSMD9/PSMD6/PSMB2/PSMC2/PSMA7/PSMB7/PSMC6/PSMD7
R-HSA-381426	Regulation of Insulin-like Growth Factor (IGF) transport and uptake by Insulin-like Growth Factor Binding Proteins (IGFBPs)	122	-0.502549	-1.67824	0.016129	0.0564355	0.0373582	894	tags=28%, list=3%, signal=27%	8542/54757/3698/8404/2621/2153/60676/3487/721/348/338/3485/84141/3484/5624/3479/336/718/51156/3483/7018/1356/3053/2147/335/2243/213/197/2266/6694/3827/5340/116519/462	APOL1/FAM20A/ITIH2/SPARCL1/GAS6/F5/PAPPA2/IGFBP4/C4B/APOE/APOB/IGFBP2/EVA1A/IGFBP1/PROC/IGF1/APOA2/C3/SERPINA10/IGFALS/TF/CP/SERPIND1/F2/APOA1/FGA/ALB/AHSG/FGG/SPP2/KNG1/PLG/APOA5/SERPINC1
R-HSA-3899300	SUMOylation of transcription cofactors	44	0.606825	1.42863	0.016129	0.0564355	0.0373582	8459	tags=80%, list=29%, signal=57%	4869/10155/7703/84733/6613/22955/57332/7329/8535/10401/1912/10521/1616/115426/1487/6045/6612/7690/51588/6294/8554/59348/1911/4152/9612/2033/25942/1655/10499/6015/80012/9063/9994/7341/648	NPM1/TRIM28/PCGF2/CBX2/SUMO2/SCMH1/CBX8/UBE2I/CBX4/PIAS3/PHC2/DDX17/DAXX/UHRF2/CTBP1/RNF2/SUMO3/ZNF131/PIAS4/SAFB/PIAS1/ZNF350/PHC1/MBD1/NCOR2/EP300/SIN3A/DDX5/NCOA2/RING1/PHC3/PIAS2/CASP8AP2/SUMO1/BMI1
R-HSA-73893	DNA Damage Bypass	48	0.585593	1.39405	0.016129	0.0564355	0.0373582	9234	tags=75%, list=32%, signal=51%	9768/6233/5984/5424/51514/9978/5111/6117/7311/56852/7706/5982/55666/7398/5981/10714/56655/57599/54107/8450/5985/5427/7353/6118/1642/5983/11201/51455/83932/8451/7316/7320/7415/9100/5429/5425	PCLAF/RPS27A/RFC4/POLD1/DTL/RBX1/PCNA/RPA1/UBA52/RAD18/TRIM25/RFC2/NPLOC4/USP1/RFC1/POLD3/POLE4/WDR48/POLE3/CUL4B/RFC5/POLE2/UFD1/RPA2/DDB1/RFC3/POLI/REV1/SPRTN/CUL4A/UBC/UBE2B/VCP/USP10/POLH/POLD2
R-HSA-112310	Neurotransmitter release cycle	51	-0.538262	-1.60761	0.016129	0.0564355	0.0373582	925	tags=24%, list=3%, signal=23%	27163/4128/7915/6540/320/6506/6539/6529/6505/27165/18/6580	NAAA/MAOA/ALDH5A1/SLC6A13/APBA1/SLC1A2/SLC6A12/SLC6A1/SLC1A1/GLS2/ABAT/SLC22A1
R-HSA-9006936	Signaling by TGF-beta family members	102	0.516233	1.32761	0.0161987	0.0565659	0.0374446	8823	tags=59%, list=30%, signal=41%	25805/4609/1875/60436/6233/7040/56937/4088/56288/5501/5933/2280/3065/9040/64750/7321/1874/23645/7050/7311/4090/25937/657/142/867/6667/93/7514/4087/6498/4738/905/268/9612/5499/1024/4221/904/51592/10589/22938/7027/11171/1030/650/387/92/4092/3625/9611/4089/5500/7029/57154/54778/91/7316/9765/23370/51377	BAMBI/MYC/E2F5/TGIF2/RPS27A/TGFB1/PMEPA1/SMAD3/PARD3/PPP1CC/RBL1/FKBP1A/HDAC1/UBE2M/SMURF2/UBE2D1/E2F4/PPP1R15A/TGIF1/UBA52/SMAD5/WWTR1/BMPR1A/PARP1/CBL/SP1/ACVR2B/XPO1/SMAD2/SKIL/NEDD8/CCNT2/AMH/NCOR2/PPP1CA/CDK8/MEN1/CCNT1/TRIM33/DRAP1/SNW1/TFDP1/STRAP/CDKN2B/BMP2/RHOA/ACVR2A/SMAD7/INHBB/NCOR1/SMAD4/PPP1CB/TFDP2/SMURF1/RNF111/ACVR1B/UBC/ZFYVE16/ARHGEF18/UCHL5
R-HSA-166520	Signaling by NTRKs	101	0.522095	1.34166	0.0162514	0.0566365	0.0374913	8098	tags=54%, list=28%, signal=39%	5603/6714/1759/5802/6300/581/1211/163/5518/6016/3265/10126/5898/8851/25920/5598/5335/1846/6464/5528/5879/2885/1173/5594/5595/5296/1432/1399/10817/4893/5605/673/7867/1213/1785/161/5900/1385/5899/2889/466/25759/6197/5515/7529/3845/387/6654/10818/57498/1848/160/1175/1849/1020	MAPK13/SRC/DNM1/PTPRS/MAPK12/BAX/CLTA/AP2B1/PPP2R1A/RIT1/HRAS/DNAL4/RALA/CDK5R1/NELFB/MAPK7/PLCG1/DUSP4/SHC1/PPP2R5D/RAC1/GRB2/AP2M1/MAPK1/MAPK3/PIK3R2/MAPK14/CRKL/FRS3/NRAS/MAP2K2/BRAF/MAPKAPK3/CLTC/DNM2/AP2A2/RALGDS/CREB1/RALB/RAPGEF1/ATF1/SHC2/RPS6KA3/PPP2CA/YWHAB/KRAS/RHOA/SOS1/FRS2/KIDINS220/DUSP6/AP2A1/AP2S1/DUSP7/CDK5
R-HSA-5626467	RHO GTPases activate IQGAPs	31	0.641937	1.41708	0.0170109	0.0591655	0.0391655	5661	tags=56%, list=19%, signal=45%	71/10382/128239/10376/84790/808/5879/8826/805/7846/84617/60/347733/10381/1495/7277/10383/4221	ACTG1/TUBB4A/IQGAP3/TUBA1B/TUBA1C/CALM3/RAC1/IQGAP1/CALM2/TUBA1A/TUBB6/ACTB/TUBB2B/TUBB3/CTNNA1/TUBA4A/TUBB4B/MEN1
R-HSA-114608	Platelet degranulation	127	-0.513935	-1.72887	0.0172414	0.0594326	0.0393423	1516	tags=32%, list=5%, signal=30%	139322/3690/3920/55664/5265/928/6403/6647/94121/5627/51097/2621/12/7450/2157/2153/5919/1191/3700/3479/5345/6414/7123/710/7018/350/5267/335/5005/3699/2243/213/197/2266/5004/2244/6694/1/3827/5340/3273	APOOL/ITGB3/LAMP2/CDC37L1/SERPINA1/CD9/SELP/SOD1/SYTL4/PROS1/SCCPDH/GAS6/SERPINA3/VWF/F8/F5/RARRES2/CLU/ITIH4/IGF1/SERPINF2/SELENOP/CLEC3B/SERPING1/TF/APOH/SERPINA4/APOA1/ORM2/ITIH3/FGA/ALB/AHSG/FGG/ORM1/FGB/SPP2/A1BG/KNG1/PLG/HRG
R-HSA-5663084	Diseases of carbohydrate metabolism	34	-0.531352	-1.52083	0.0172414	0.0594326	0.0393423	1111	tags=24%, list=4%, signal=23%	2542/2632/3373/3795/51181/2538/2998/229	SLC37A4/GBE1/HYAL1/KHK/DCXR/G6PC/GYS2/ALDOB
R-HSA-76066	RNA Polymerase III Transcription Initiation From Type 2 Promoter	26	0.655772	1.41199	0.0173053	0.0594326	0.0393423	3494	tags=54%, list=12%, signal=47%	5437/2976/9533/10623/112495/11128/661/9328/51082/9330/9329/5440/6908/10621	POLR2H/GTF3C2/POLR1C/POLR3C/GTF3C6/POLR3A/POLR3D/GTF3C5/POLR1D/GTF3C3/GTF3C4/POLR2K/TBP/POLR3F
R-HSA-2122947	NOTCH1 Intracellular Domain Regulates Transcription	47	0.587552	1.39383	0.017321	0.0594326	0.0393423	8557	tags=70%, list=29%, signal=50%	4609/2648/79885/6233/51564/3066/3065/9978/7311/3516/9794/23462/10014/83933/7090/79718/3091/8841/10046/4851/9612/9759/1024/22938/2033/6500/7088/9611/84441/26508/7316/3280/6907	MYC/KAT2A/HDAC11/RPS27A/HDAC7/HDAC2/HDAC1/RBX1/UBA52/RBPJ/MAML1/HEY1/HDAC5/HDAC10/TLE3/TBL1XR1/HIF1A/HDAC3/MAMLD1/NOTCH1/NCOR2/HDAC4/CDK8/SNW1/EP300/SKP1/TLE1/NCOR1/MAML2/HEYL/UBC/HES1/TBL1X
R-HSA-5668599	RHO GTPases Activate NADPH Oxidases	24	0.658187	1.39457	0.0173482	0.0594326	0.0393423	5221	tags=54%, list=18%, signal=44%	1535/5580/6280/4688/5880/5578/5879/5594/5595/4689/1432/1536/653361	CYBA/PRKCD/S100A9/NCF2/RAC2/PRKCA/RAC1/MAPK1/MAPK3/NCF4/MAPK14/CYBB/NCF1
R-HSA-8876384	Listeria monocytogenes entry into host cells	20	0.68477	1.40631	0.0173697	0.0594326	0.0393423	8286	tags=70%, list=28%, signal=50%	6714/6233/9146/7311/867/2885/8027/30011/6455/1500/79872/10254/1499/7316	SRC/RPS27A/HGS/UBA52/CBL/GRB2/STAM/SH3KBP1/SH3GL1/CTNND1/CBLL1/STAM2/CTNNB1/UBC
R-HSA-381119	Unfolded Protein Response (UPR)	92	0.534909	1.36318	0.0173913	0.0594326	0.0393423	6907	tags=54%, list=24%, signal=42%	440/4800/54512/468/1663/1649/1968/56915/8894/23404/55738/51013/2137/9820/90993/51010/2931/9797/11340/30827/6464/8570/4000/116138/6745/7466/23016/167227/3068/10488/58477/1639/10106/64061/11015/3576/2135/55033/64764/9570/55062/51726/148327/2673/10113/7709/5393/118/118460/4802	ASNS/NFYA/EXOSC4/ATF4/DDX11/DDIT3/EIF2S3/EXOSC5/EIF2S2/EXOSC2/ARFGAP1/EXOSC1/EXTL3/CUL7/CREB3L1/EXOSC3/GSK3A/TATDN2/EXOSC8/CXXC1/SHC1/KHSRP/LMNA/KLHDC3/SSR1/WFS1/EXOSC7/DCP2/HDGF/CREB3/SRPRB/DCTN1/CTDSP2/TSPYL2/KDELR3/CXCL8/EXTL2/FKBP14/CREB3L2/GOSR2/WIPI1/DNAJB11/CREB3L4/GFPT1/PREB/ZBTB17/EXOSC9/ADD1/EXOSC6/NFYC
R-HSA-9013694	Signaling by NOTCH4	82	0.552537	1.39514	0.0173913	0.0594326	0.0393423	10479	tags=73%, list=36%, signal=47%	7534/2648/10460/6233/4088/182/10197/9978/7311/3516/9794/23462/5710/5717/5705/5691/102/55851/10046/10213/4851/5682/5693/23385/5685/5709/5719/5692/22938/7979/2033/5707/83464/5704/9491/6500/54567/5689/5708/5714/5716/84441/5694/7316/5686/3280/51107/5711/5718/5715/9861/8454/5690/5701/5688/4853/5664/5695/5706/5713	YWHAZ/KAT2A/TACC3/RPS27A/SMAD3/JAG1/PSME3/RBX1/UBA52/RBPJ/MAML1/HEY1/PSMD4/PSMD11/PSMC5/PSMB3/ADAM10/PSENEN/MAMLD1/PSMD14/NOTCH1/PSMA1/PSMB5/NCSTN/PSMA4/PSMD3/PSMD13/PSMB4/SNW1/SEM1/EP300/PSMD1/APH1B/PSMC4/PSMF1/SKP1/DLL4/PSMB1/PSMD2/PSMD8/PSMD10/MAML2/PSMB6/UBC/PSMA5/HES1/APH1A/PSMD5/PSMD12/PSMD9/PSMD6/CUL1/PSMB2/PSMC2/PSMA7/NOTCH2/PSEN2/PSMB7/PSMC6/PSMD7
R-HSA-2995383	Initiation of Nuclear Envelope Reformation	13	0.737951	1.39971	0.0174564	0.0594326	0.0393423	6993	tags=92%, list=24%, signal=70%	4001/221496/5518/23141/4000/8815/7444/7443/23592/7112/5515/5520	LMNB1/LEMD2/PPP2R1A/ANKLE2/LMNA/BANF1/VRK2/VRK1/LEMD3/TMPO/PPP2CA/PPP2R2A
R-HSA-2995410	Nuclear Envelope Reassembly	13	0.737951	1.39971	0.0174564	0.0594326	0.0393423	6993	tags=92%, list=24%, signal=70%	4001/221496/5518/23141/4000/8815/7444/7443/23592/7112/5515/5520	LMNB1/LEMD2/PPP2R1A/ANKLE2/LMNA/BANF1/VRK2/VRK1/LEMD3/TMPO/PPP2CA/PPP2R2A
R-HSA-3928662	EPHB-mediated forward signaling	42	0.607007	1.41297	0.0174622	0.0594326	0.0393423	7492	tags=64%, list=26%, signal=48%	6714/3984/5747/71/10095/2049/5058/2048/3265/10552/10093/10109/10094/5879/9475/1072/64283/10096/60/3985/2051/4067/10097/10092/387/1947/2050	SRC/LIMK1/PTK2/ACTG1/ARPC1B/EPHB3/PAK1/EPHB2/HRAS/ARPC1A/ARPC4/ARPC2/ARPC3/RAC1/ROCK2/CFL1/ARHGEF28/ACTR3/ACTB/LIMK2/EPHB6/LYN/ACTR2/ARPC5/RHOA/EFNB1/EPHB4
R-HSA-77588	SLBP Dependent Processing of Replication-Dependent Histone Pre-mRNAs	11	0.77072	1.41686	0.0175659	0.0596693	0.0394989	3712	tags=82%, list=13%, signal=71%	6628/6635/22916/6636/25888/6637/134353/6634/7884	SNRPB/SNRPE/NCBP2/SNRPF/ZNF473/SNRPG/LSM11/SNRPD3/SLBP
R-HSA-8856828	Clathrin-mediated endocytosis	146	0.490512	1.29929	0.0177824	0.0602876	0.0399082	8942	tags=59%, list=31%, signal=41%	1759/90019/7039/6233/9322/29763/1856/64708/71/54874/23149/1211/163/29993/157/55738/22905/10552/10093/10987/374/9146/7311/7037/1601/10109/409/10094/11252/867/408/2017/58513/2885/8533/1173/915/9026/23396/10096/60/8027/10980/23048/8871/3312/4738/274/4074/1213/1785/161/22848/3267/10097/30011/4952/6455/1212/2873/50813/26130/10920/55707/8673/10092/10254/1839/3482/1080/156/9318/5878/5869/160/11037/1175/…	DNM1/SYT8/TGFA/RPS27A/TRIP10/PACSIN3/DVL2/COPS7B/ACTG1/FNBP1L/FCHO1/CLTA/AP2B1/PACSIN1/GRK3/ARFGAP1/EPN2/ARPC1A/ARPC4/COPS5/AREG/HGS/UBA52/TFRC/DAB2/ARPC2/ARRB2/ARPC3/PACSIN2/CBL/ARRB1/CTTN/EPS15L1/GRB2/COPS3/AP2M1/CD3D/HIP1R/PIP5K1C/ACTR3/ACTB/STAM/COPS6/FNBP1/SYNJ2/HSPA8/NEDD8/BIN1/M6PR/CLTC/DNM2/AP2A2/AAK1/AGFG1/ACTR2/SH3KBP1/OCRL/SH3GL1/CLTB/GPS1/COPS7A/GAPVD1/COPS8/NECAP2/VAMP8/ARPC5/STAM2/H…
R-HSA-432722	Golgi Associated Vesicle Biogenesis	56	0.571179	1.38124	0.01812	0.0613132	0.0405871	9577	tags=71%, list=33%, signal=48%	10053/84062/1362/27131/1211/55330/388552/7163/7037/6272/408/23557/9026/2495/3312/9698/8905/1213/1785/130340/64746/8546/4952/2512/8673/10717/1176/3482/5878/162/375/2580/23431/6643/9829/10618/8301/26258/2804/1174	AP1M2/DTNBP1/CPD/SNX5/CLTA/BLOC1S4/BLOC1S3/TPD52/TFRC/SORT1/ARRB1/SNAPIN/HIP1R/FTH1/HSPA8/PUM1/AP1S2/CLTC/DNM2/AP1S3/ACBD3/AP3B1/OCRL/FTL/VAMP8/AP4B1/AP3S1/IGF2R/RAB5C/AP1B1/ARF1/GAK/AP4E1/SNX2/DNAJC6/TGOLN2/PICALM/BLOC1S6/GOLGB1/AP1S1
R-HSA-349425	Autodegradation of the E3 ubiquitin ligase COP1	51	0.579038	1.38883	0.0182232	0.0614243	0.0406607	10479	tags=75%, list=36%, signal=48%	6233/10197/7157/7311/5710/5717/5705/5691/10213/472/5682/5693/5685/5709/5719/5692/7979/5707/5704/9491/5689/23198/5708/5714/5716/5694/7316/5686/5711/5718/5715/9861/5690/5701/5688/5695/5706/5713	RPS27A/PSME3/TP53/UBA52/PSMD4/PSMD11/PSMC5/PSMB3/PSMD14/ATM/PSMA1/PSMB5/PSMA4/PSMD3/PSMD13/PSMB4/SEM1/PSMD1/PSMC4/PSMF1/PSMB1/PSME4/PSMD2/PSMD8/PSMD10/PSMB6/UBC/PSMA5/PSMD5/PSMD12/PSMD9/PSMD6/PSMB2/PSMC2/PSMA7/PSMB7/PSMC6/PSMD7
R-HSA-5620920	Cargo trafficking to the periciliary membrane	51	0.583473	1.39946	0.0182232	0.0614243	0.0406607	9103	tags=67%, list=31%, signal=46%	50807/84747/22948/8195/10576/7203/10575/10694/54536/6950/8766/56623/11336/8729/192668/23265/60412/117177/55763/27031/129880/403/5311/55770/583/92482/55212/585/5147/582/54585/5310/166379/378	ASAP1/UNC119B/CCT5/MKKS/CCT2/CCT3/CCT4/CCT8/EXOC6/TCP1/RAB11A/INPP5E/EXOC3/GBF1/CYS1/EXOC7/EXOC4/RAB3IP/EXOC1/NPHP3/BBS5/ARL3/PKD2/EXOC2/BBS2/BBIP1/BBS7/BBS4/PDE6D/BBS1/LZTFL1/PKD1/BBS12/ARF4
R-HSA-2980767	Activation of NIMA Kinases NEK9, NEK6, NEK7	7	0.851852	1.43833	0.0182768	0.061486	0.0407015	145	tags=57%, list=0%, signal=57%	891/5347/9133/983	CCNB1/PLK1/CCNB2/CDK1
R-HSA-75815	Ubiquitin-dependent degradation of Cyclin D	52	0.580952	1.39097	0.0183697	0.0616798	0.0408298	10479	tags=75%, list=36%, signal=48%	6233/1019/10197/7311/5710/5717/5705/5691/10213/5682/5693/5685/5709/5719/5692/7979/5707/5704/595/9491/5689/23198/5708/5714/5716/5694/7316/5686/5711/2932/5718/5715/9861/5690/5701/5688/5695/5706/5713	RPS27A/CDK4/PSME3/UBA52/PSMD4/PSMD11/PSMC5/PSMB3/PSMD14/PSMA1/PSMB5/PSMA4/PSMD3/PSMD13/PSMB4/SEM1/PSMD1/PSMC4/CCND1/PSMF1/PSMB1/PSME4/PSMD2/PSMD8/PSMD10/PSMB6/UBC/PSMA5/PSMD5/GSK3B/PSMD12/PSMD9/PSMD6/PSMB2/PSMC2/PSMA7/PSMB7/PSMC6/PSMD7
R-HSA-76061	RNA Polymerase III Transcription Initiation From Type 1 Promoter	27	0.647567	1.40692	0.0184502	0.0616884	0.0408355	8675	tags=78%, list=30%, signal=55%	5437/2976/9533/10623/112495/11128/661/9328/51082/9330/9329/5440/6908/10621/51728/171568/2971/2975/2972/5441/27297	POLR2H/GTF3C2/POLR1C/POLR3C/GTF3C6/POLR3A/POLR3D/GTF3C5/POLR1D/GTF3C3/GTF3C4/POLR2K/TBP/POLR3F/POLR3K/POLR3H/GTF3A/GTF3C1/BRF1/POLR2L/CRCP
R-HSA-202424	Downstream TCR signaling	96	0.524176	1.34179	0.0184582	0.0616884	0.0408355	11077	tags=74%, list=38%, signal=46%	8767/6233/10197/7321/7311/3118/7322/8945/5710/915/3120/10892/5296/3551/5717/7334/5705/5691/6885/10213/84433/5682/5693/5685/5709/5719/5692/7979/5707/5704/9491/6500/23291/8915/5970/3117/5689/23198/5708/3115/5714/5716/3635/5694/1147/7316/7335/5686/5711/5291/5718/5715/916/9861/997/3119/8454/4790/5690/5701/3932/5688/5695/5728/5170/5706/5713/3122/7189/5290/917	RIPK2/RPS27A/PSME3/UBE2D1/UBA52/HLA-DQA2/UBE2D2/BTRC/PSMD4/CD3D/HLA-DQB2/MALT1/PIK3R2/IKBKB/PSMD11/UBE2N/PSMC5/PSMB3/MAP3K7/PSMD14/CARD11/PSMA1/PSMB5/PSMA4/PSMD3/PSMD13/PSMB4/SEM1/PSMD1/PSMC4/PSMF1/SKP1/FBXW11/BCL10/RELA/HLA-DQA1/PSMB1/PSME4/PSMD2/HLA-DPB1/PSMD8/PSMD10/INPP5D/PSMB6/CHUK/UBC/UBE2V1/PSMA5/PSMD5/PIK3CB/PSMD12/PSMD9/CD3E/PSMD6/CDC34/HLA-DQB1/CUL1/NFKB1/PSMB2/PSMC2/LCK/PSMA7/PSMB7/PTE…
R-HSA-2871837	FCERI mediated NF-kB activation	82	0.551133	1.39159	0.0184783	0.0616884	0.0408355	10479	tags=72%, list=36%, signal=46%	6233/2207/10197/7321/7311/7322/10454/8945/5710/10892/3551/5717/7334/5705/5691/6885/10213/84433/5682/5693/5685/5709/5719/5692/4067/7979/5707/5704/9491/6500/23291/8915/5970/5689/23198/5708/5714/5716/5694/1147/7316/7335/5686/257397/5711/5718/5715/9861/997/8454/4790/5690/5701/5688/10125/5695/5170/5706/5713	RPS27A/FCER1G/PSME3/UBE2D1/UBA52/UBE2D2/TAB1/BTRC/PSMD4/MALT1/IKBKB/PSMD11/UBE2N/PSMC5/PSMB3/MAP3K7/PSMD14/CARD11/PSMA1/PSMB5/PSMA4/PSMD3/PSMD13/PSMB4/LYN/SEM1/PSMD1/PSMC4/PSMF1/SKP1/FBXW11/BCL10/RELA/PSMB1/PSME4/PSMD2/PSMD8/PSMD10/PSMB6/CHUK/UBC/UBE2V1/PSMA5/TAB3/PSMD5/PSMD12/PSMD9/PSMD6/CDC34/CUL1/NFKB1/PSMB2/PSMC2/PSMA7/RASGRP1/PSMB7/PDPK1/PSMC6/PSMD7
R-HSA-8948751	Regulation of PTEN stability and activity	69	0.552734	1.36932	0.0187431	0.0624532	0.0413418	10479	tags=68%, list=36%, signal=44%	6233/1457/1460/10197/7311/5710/5717/5705/5691/10213/1459/23252/5987/23608/80351/5682/5693/5685/5709/5719/5692/7979/5707/5704/9491/5689/23198/5708/5714/5716/5694/7316/5686/5711/8658/5718/5715/9861/5690/81847/5701/5688/8975/5695/5728/5706/5713	RPS27A/CSNK2A1/CSNK2B/PSME3/UBA52/PSMD4/PSMD11/PSMC5/PSMB3/PSMD14/CSNK2A2/OTUD3/TRIM27/MKRN1/TNKS2/PSMA1/PSMB5/PSMA4/PSMD3/PSMD13/PSMB4/SEM1/PSMD1/PSMC4/PSMF1/PSMB1/PSME4/PSMD2/PSMD8/PSMD10/PSMB6/UBC/PSMA5/PSMD5/TNKS/PSMD12/PSMD9/PSMD6/PSMB2/RNF146/PSMC2/PSMA7/USP13/PSMB7/PTEN/PSMC6/PSMD7
R-HSA-1226099	Signaling by FGFR in disease	61	0.559495	1.37142	0.018931	0.062959	0.0416766	8580	tags=57%, list=29%, signal=41%	2261/2264/5437/22916/11052/8805/3265/2260/5335/5433/5436/11064/2885/5440/613/5439/4893/5431/7750/2963/2962/5438/4686/2263/2247/3845/6654/9846/10818/26127/6772/5441/6776/1523/6777	FGFR3/FGFR4/POLR2H/NCBP2/CPSF6/TRIM24/HRAS/FGFR1/PLCG1/POLR2D/POLR2G/CNTRL/GRB2/POLR2K/BCR/POLR2J/NRAS/POLR2B/ZMYM2/GTF2F2/GTF2F1/POLR2I/NCBP1/FGFR2/FGF2/KRAS/SOS1/GAB2/FRS2/FGFR1OP2/STAT1/POLR2L/STAT5A/CUX1/STAT5B
R-HSA-4655427	SUMOylation of DNA methylation proteins	17	0.710003	1.41954	0.0195838	0.0647391	0.042855	8459	tags=94%, list=29%, signal=67%	1788/7703/84733/22955/57332/7329/1786/1789/8535/1912/6045/1911/6015/80012/7341/648	DNMT3A/PCGF2/CBX2/SCMH1/CBX8/UBE2I/DNMT1/DNMT3B/CBX4/PHC2/RNF2/PHC1/RING1/PHC3/SUMO1/BMI1
R-HSA-76005	Response to elevated platelet cytosolic Ca2+	132	-0.50338	-1.69825	0.0196078	0.0647391	0.042855	1516	tags=31%, list=5%, signal=29%	139322/3690/3920/55664/5265/928/6403/6647/94121/5627/51097/2621/12/7450/2157/2153/5919/1191/3700/3479/5345/6414/7123/710/7018/350/5267/335/5005/3699/2243/213/197/2266/5004/2244/6694/1/3827/5340/3273	APOOL/ITGB3/LAMP2/CDC37L1/SERPINA1/CD9/SELP/SOD1/SYTL4/PROS1/SCCPDH/GAS6/SERPINA3/VWF/F8/F5/RARRES2/CLU/ITIH4/IGF1/SERPINF2/SELENOP/CLEC3B/SERPING1/TF/APOH/SERPINA4/APOA1/ORM2/ITIH3/FGA/ALB/AHSG/FGG/ORM1/FGB/SPP2/A1BG/KNG1/PLG/HRG
R-HSA-76071	RNA Polymerase III Transcription Initiation From Type 3 Promoter	27	0.644236	1.39968	0.0196802	0.0647391	0.042855	8675	tags=78%, list=30%, signal=55%	5437/9533/10623/11128/661/5451/7702/51082/5440/6908/10621/6621/6618/6617/10302/51728/171568/55290/6619/5441/27297	POLR2H/POLR1C/POLR3C/POLR3A/POLR3D/POU2F1/ZNF143/POLR1D/POLR2K/TBP/POLR3F/SNAPC4/SNAPC2/SNAPC1/SNAPC5/POLR3K/POLR3H/BRF2/SNAPC3/POLR2L/CRCP
R-HSA-1614558	Degradation of cysteine and homocysteine	14	-0.755837	-1.75024	0.0197044	0.0647391	0.042855	2110	tags=64%, list=7%, signal=60%	23474/100131187/1468/6821/51380/7263/2806/1036/1491	ETHE1/TSTD1/SLC25A10/SUOX/CSAD/TST/GOT2/CDO1/CTH
R-HSA-879518	Transport of organic anions	12	-0.803013	-1.77341	0.0197044	0.0647391	0.042855	444	tags=50%, list=2%, signal=49%	6579/6578/11309/6567/10599/213	SLCO1A2/SLCO2A1/SLCO2B1/SLC16A2/SLCO1B1/ALB
R-HSA-68911	G2 Phase	5	0.901437	1.456	0.0197628	0.0647391	0.042855	2395	tags=80%, list=8%, signal=73%	1869/890/1871/1017	E2F1/CCNA2/E2F3/CDK2
R-HSA-8869496	TFAP2A acts as a transcriptional repressor during retinoic acid induced cell differentiation	5	0.898033	1.4505	0.0197628	0.0647391	0.042855	2975	tags=100%, list=10%, signal=90%	4605/4869/4839/7020/3329	MYBL2/NPM1/NOP2/TFAP2A/HSPD1
R-HSA-69478	G2/M DNA replication checkpoint	5	0.897547	1.44971	0.0197628	0.0647391	0.042855	679	tags=80%, list=2%, signal=78%	891/9133/983/9088	CCNB1/CCNB2/CDK1/PKMYT1
R-HSA-199977	ER to Golgi Anterograde Transport	152	0.49053	1.30419	0.0198537	0.0649149	0.0429714	8570	tags=57%, list=29%, signal=40%	23423/7039/2348/1075/10382/51399/10376/1453/10652/8655/55738/9382/84516/374/10540/22796/10945/84790/1778/1781/377/51143/63908/58485/22870/7846/6709/4905/6399/829/22818/1294/84617/1639/8729/26958/11015/54732/347733/10381/51272/128637/830/7277/26984/81562/10121/10383/11316/11070/9570/2801/381/288/10466/11196/1315/372/254263/51693/8774/25839/55291/10113/79090/6396/83696/27095/1314/51164/22820/9276/8…	TMED3/TGFA/FOLR1/CTSC/TUBB4A/TRAPPC4/TUBA1B/CSNK1D/YKT6/DYNLL1/ARFGAP1/COG1/DCTN5/AREG/DCTN2/COG2/KDELR1/TUBA1C/DYNC1H1/DYNC1I2/ARF3/DYNC1LI1/NAPB/TRAPPC1/PPP6R1/TUBA1A/SPTAN1/NSF/TRAPPC2/CAPZA1/COPZ1/COL7A1/TUBB6/DCTN1/GBF1/COPG2/KDELR3/TMED9/TUBB2B/TUBB3/BET1L/TBC1D20/CAPZA2/TUBA4A/SEC22A/LMAN2L/ACTR1A/TUBB4B/COPE/TMEM115/GOSR2/GOLGA2/ARF5/ANK3/COG5/SEC23IP/COPB1/ARCN1/CNIH2/TRAPPC2L/NAPG/COG4/…
R-HSA-450294	MAP kinase activation	64	0.554535	1.36386	0.0201117	0.0655865	0.0434159	9828	tags=69%, list=34%, signal=46%	8767/6233/5518/1326/79155/7311/5598/1846/5528/3656/10454/8945/5601/5594/5595/3551/7334/1432/6885/7867/3654/1385/1386/466/6197/5515/6500/23291/5609/1848/1849/1147/7316/7335/6416/257397/5600/5599/1845/10392/5608/8454/9261/4790	RIPK2/RPS27A/PPP2R1A/MAP3K8/TNIP2/UBA52/MAPK7/DUSP4/PPP2R5D/IRAK2/TAB1/BTRC/MAPK9/MAPK1/MAPK3/IKBKB/UBE2N/MAPK14/MAP3K7/MAPKAPK3/IRAK1/CREB1/ATF2/ATF1/RPS6KA3/PPP2CA/SKP1/FBXW11/MAP2K7/DUSP6/DUSP7/CHUK/UBC/UBE2V1/MAP2K4/TAB3/MAPK11/MAPK8/DUSP3/NOD1/MAP2K6/CUL1/MAPKAPK2/NFKB1
R-HSA-187577	SCF(Skp2)-mediated degradation of p27/p21	60	0.558127	1.36635	0.0201342	0.0655865	0.0434159	10479	tags=75%, list=36%, signal=48%	6233/1019/890/898/6502/1163/10197/1017/7311/9134/5710/5717/5705/5691/10213/5682/5693/5685/5709/5719/5692/7979/5707/5704/595/9491/6500/5689/5708/5714/5716/5694/7316/5686/5711/5718/5715/9861/8454/5690/5701/5688/5695/5706/5713	RPS27A/CDK4/CCNA2/CCNE1/SKP2/CKS1B/PSME3/CDK2/UBA52/CCNE2/PSMD4/PSMD11/PSMC5/PSMB3/PSMD14/PSMA1/PSMB5/PSMA4/PSMD3/PSMD13/PSMB4/SEM1/PSMD1/PSMC4/CCND1/PSMF1/SKP1/PSMB1/PSMD2/PSMD8/PSMD10/PSMB6/UBC/PSMA5/PSMD5/PSMD12/PSMD9/PSMD6/CUL1/PSMB2/PSMC2/PSMA7/PSMB7/PSMC6/PSMD7
R-HSA-5685939	HDR through MMEJ (alt-NHEJ)	9	0.795282	1.39704	0.0205128	0.0665713	0.0440678	5971	tags=100%, list=20%, signal=80%	2237/4361/142/4683/10721/3980/10038/5932/10111	FEN1/MRE11/PARP1/NBN/POLQ/LIG3/PARP2/RBBP8/RAD50
R-HSA-8849469	PTK6 Regulates RTKs and Their Effectors AKT1 and DOK1	9	0.793881	1.39458	0.0205128	0.0665713	0.0440678	3057	tags=56%, list=10%, signal=50%	6233/7311/1796/867/116985	RPS27A/UBA52/DOK1/CBL/ARAP1
R-HSA-450604	KSRP (KHSRP) binds and destabilizes mRNA	17	0.704323	1.40818	0.0208078	0.0674035	0.0446187	4367	tags=65%, list=15%, signal=55%	7534/54512/56915/23404/51013/51010/11340/8570/23016/167227/1432	YWHAZ/EXOSC4/EXOSC5/EXOSC2/EXOSC1/EXOSC3/EXOSC8/KHSRP/EXOSC7/DCP2/MAPK14
R-HSA-416700	Other semaphorin interactions	19	0.682342	1.39044	0.020936	0.0676929	0.0448103	5196	tags=63%, list=18%, signal=52%	5361/57556/54209/23129/64218/5365/7305/8482/971/5362/10507/9723	PLXNA1/SEMA6A/TREM2/PLXND1/SEMA4A/PLXNB3/TYROBP/SEMA7A/CD72/PLXNA2/SEMA4D/SEMA3E
R-HSA-389599	Alpha-oxidation of phytanate	6	-0.911028	-1.70167	0.021097	0.0680877	0.0450716	1248	tags=83%, list=4%, signal=80%	224/26061/55825/5264/11001	ALDH3A2/HACL1/PECR/PHYH/SLC27A2
R-HSA-3371568	Attenuation phase	14	0.71644	1.3806	0.0212766	0.0684142	0.0452878	6064	tags=79%, list=21%, signal=62%	3297/3326/2288/3304/10728/3303/3320/3281/3312/3337/2033	HSF1/HSP90AB1/FKBP4/HSPA1B/PTGES3/HSPA1A/HSP90AA1/HSBP1/HSPA8/DNAJB1/EP300
R-HSA-162658	Golgi Cisternae Pericentriolar Stack Reorganization	14	0.715493	1.37877	0.0212766	0.0684142	0.0452878	7660	tags=86%, list=26%, signal=63%	891/5347/9133/983/5594/5595/26003/2801/5862/81876/5861/8548	CCNB1/PLK1/CCNB2/CDK1/MAPK1/MAPK3/GORASP2/GOLGA2/RAB2A/RAB1B/RAB1A/BLZF1
R-HSA-211733	Regulation of activated PAK-2p34 by proteasome mediated degradation	50	0.575999	1.37645	0.0216648	0.0695343	0.0460292	10479	tags=74%, list=36%, signal=47%	6233/10197/7311/5710/5717/5705/5691/10213/5682/5693/5685/5709/5719/5692/7979/5707/5704/9491/5062/5689/23198/5708/5714/5716/5694/7316/5686/5711/5718/5715/9861/5690/5701/5688/5695/5706/5713	RPS27A/PSME3/UBA52/PSMD4/PSMD11/PSMC5/PSMB3/PSMD14/PSMA1/PSMB5/PSMA4/PSMD3/PSMD13/PSMB4/SEM1/PSMD1/PSMC4/PSMF1/PAK2/PSMB1/PSME4/PSMD2/PSMD8/PSMD10/PSMB6/UBC/PSMA5/PSMD5/PSMD12/PSMD9/PSMD6/PSMB2/PSMC2/PSMA7/PSMB7/PSMC6/PSMD7
R-HSA-180534	Vpu mediated degradation of CD4	52	0.571561	1.36848	0.021814	0.0698549	0.0462414	10479	tags=73%, list=36%, signal=47%	6233/10197/7311/8945/5710/5717/5705/5691/10213/5682/5693/5685/5709/5719/5692/7979/5707/5704/9491/6500/5689/23198/5708/5714/5716/5694/7316/5686/5711/5718/5715/9861/5690/5701/5688/5695/5706/5713	RPS27A/PSME3/UBA52/BTRC/PSMD4/PSMD11/PSMC5/PSMB3/PSMD14/PSMA1/PSMB5/PSMA4/PSMD3/PSMD13/PSMB4/SEM1/PSMD1/PSMC4/PSMF1/SKP1/PSMB1/PSME4/PSMD2/PSMD8/PSMD10/PSMB6/UBC/PSMA5/PSMD5/PSMD12/PSMD9/PSMD6/PSMB2/PSMC2/PSMA7/PSMB7/PSMC6/PSMD7
R-HSA-162588	Budding and maturation of HIV virion	29	0.632775	1.38976	0.0218447	0.0698549	0.0462414	9584	tags=83%, list=33%, signal=56%	6233/92421/51160/5478/51652/55048/7311/79720/128866/29082/7251/89853/93343/91782/51534/79643/27183/7316/10015/25978/137492/23327/51271/51510	RPS27A/CHMP4C/VPS28/PPIA/CHMP3/VPS37C/UBA52/VPS37B/CHMP4B/CHMP4A/TSG101/MVB12B/MVB12A/CHMP7/VTA1/CHMP6/VPS4A/UBC/PDCD6IP/CHMP2B/VPS37A/NEDD4L/UBAP1/CHMP5
R-HSA-8951671	RUNX3 regulates YAP1-mediated transcription	7	0.836492	1.4124	0.0221932	0.0707669	0.0468451	2780	tags=71%, list=10%, signal=65%	8463/7004/7005/10413/25937	TEAD2/TEAD4/TEAD3/YAP1/WWTR1
R-HSA-2173788	Downregulation of TGF-beta receptor signaling	26	0.646176	1.39133	0.0222497	0.0707669	0.0468451	9460	tags=77%, list=32%, signal=52%	25805/6233/7040/56937/4088/5501/64750/23645/7311/7514/4087/5499/11171/4092/5500/57154/7316/51377/7046/23327	BAMBI/RPS27A/TGFB1/PMEPA1/SMAD3/PPP1CC/SMURF2/PPP1R15A/UBA52/XPO1/SMAD2/PPP1CA/STRAP/SMAD7/PPP1CB/SMURF1/UBC/UCHL5/TGFBR1/NEDD4L
R-HSA-5678895	Defective CFTR causes cystic fibrosis	61	0.554883	1.36012	0.0222717	0.0707669	0.0468451	10479	tags=70%, list=36%, signal=45%	6233/10197/7311/5710/5717/5705/5691/10213/5682/5693/5685/5709/51009/5719/5692/7979/5707/5704/9491/27248/1080/5689/23198/5708/5714/5716/5694/7316/5686/5711/7415/6048/5718/5715/91319/9861/79139/5690/5701/5688/5695/5706/5713	RPS27A/PSME3/UBA52/PSMD4/PSMD11/PSMC5/PSMB3/PSMD14/PSMA1/PSMB5/PSMA4/PSMD3/DERL2/PSMD13/PSMB4/SEM1/PSMD1/PSMC4/PSMF1/ERLEC1/CFTR/PSMB1/PSME4/PSMD2/PSMD8/PSMD10/PSMB6/UBC/PSMA5/PSMD5/VCP/RNF5/PSMD12/PSMD9/DERL3/PSMD6/DERL1/PSMB2/PSMC2/PSMA7/PSMB7/PSMC6/PSMD7
R-HSA-429947	Deadenylation of mRNA	23	0.660953	1.39049	0.0223325	0.0707669	0.0468451	7745	tags=74%, list=27%, signal=54%	26986/55571/57472/1975/9775/9125/1973/25904/1974/4848/4849/255967/10605/29883/9337/23019/4850	PABPC1/CNOT11/CNOT6/EIF4B/EIF4A3/CNOT9/EIF4A1/CNOT10/EIF4A2/CNOT2/CNOT3/PAN3/PAIP1/CNOT7/CNOT8/CNOT1/CNOT4
R-HSA-203927	MicroRNA (miRNA) biogenesis	23	0.661264	1.39115	0.0223325	0.0707669	0.0468451	5989	tags=65%, list=21%, signal=52%	57510/27161/5901/5437/29102/6895/5433/5436/8575/5440/54487/5439/5431/5438/26523	XPO5/AGO2/RAN/POLR2H/DROSHA/TARBP2/POLR2D/POLR2G/PRKRA/POLR2K/DGCR8/POLR2J/POLR2B/POLR2I/AGO1
R-HSA-70921	Histidine catabolism	8	-0.869523	-1.73539	0.0225225	0.0712397	0.0471581	1152	tags=75%, list=4%, signal=72%	3176/3067/10841/144193/3034/131669	HNMT/HDC/FTCD/AMDHD1/HAL/UROC1
R-HSA-8957322	Metabolism of steroids	151	-0.55461	-1.90357	0.0227273	0.0716278	0.0474151	2214	tags=36%, list=8%, signal=34%	1081/5740/51144/10802/3157/1717/80270/1718/39/9023/10682/10484/6579/2232/6256/1646/10427/3284/9971/9871/79071/51171/2230/5465/6309/3295/80765/51128/3283/7108/6307/1593/6715/1583/1109/866/51302/32/1586/6342/2638/6716/8309/10599/570/8647/213/3638/11001/1581/6718/10998/3290/6554/1582	CGA/PTGIS/HSD17B12/SEC24A/HMGCS1/DHCR7/HSD3B7/DHCR24/ACAT2/CH25H/EBP/SEC23A/SLCO1A2/FDXR/RXRA/AKR1C2/SEC24B/HSD3B2/NR1H4/SEC24D/ELOVL6/HSD17B14/FDX1/PPARA/SC5D/HSD17B4/STARD5/SAR1B/HSD3B1/TM7SF2/MSMO1/CYP27A1/SRD5A1/CYP11A1/AKR1C4/SERPINA6/CYP39A1/ACACB/CYP17A1/SCP2/GC/SRD5A2/ACOX2/SLCO1B1/BAAT/ABCB11/ALB/INSIG1/SLC27A2/CYP7A1/AKR1D1/SLC27A5/HSD11B1/SLC10A1/CYP8B1
R-HSA-9609507	Protein localization	157	-0.432399	-1.49563	0.0227273	0.0716278	0.0474151	1818	tags=26%, list=6%, signal=25%	291/91452/10165/1891/4843/196743/3417/5195/5824/26061/373156/10965/1384/55825/26063/10455/51/23417/30/83752/122970/3295/283927/3155/5264/2053/847/5827/1528/6342/8309/570/1962/197257/51268/54363/11001/5009/1610/189/51179	SLC25A4/ACBD5/SLC25A13/ECH1/NOS2/PAOX/IDH1/PEX14/PEX19/HACL1/GSTK1/ACOT2/CRAT/PECR/DECR2/ECI2/ACOX1/MLYCD/ACAA1/LONP2/ACOT4/HSD17B4/NUDT7/HMGCL/PHYH/EPHX2/CAT/PXMP2/CYB5A/SCP2/ACOX2/BAAT/EHHADH/LDHD/PIPOX/HAO1/SLC27A2/OTC/DAO/AGXT/HAO2
R-HSA-350562	Regulation of ornithine decarboxylase (ODC)	51	0.570278	1.36782	0.022779	0.0716616	0.0474374	10521	tags=75%, list=36%, signal=48%	1728/51582/10197/5710/5717/5705/5691/4953/10213/5682/5693/5685/5709/5719/5692/7979/5707/5704/9491/4946/5689/23198/5708/5714/5716/5694/5686/5711/5718/5715/9861/5690/5701/5688/5695/5706/5713/51686	NQO1/AZIN1/PSME3/PSMD4/PSMD11/PSMC5/PSMB3/ODC1/PSMD14/PSMA1/PSMB5/PSMA4/PSMD3/PSMD13/PSMB4/SEM1/PSMD1/PSMC4/PSMF1/OAZ1/PSMB1/PSME4/PSMD2/PSMD8/PSMD10/PSMB6/PSMA5/PSMD5/PSMD12/PSMD9/PSMD6/PSMB2/PSMC2/PSMA7/PSMB7/PSMC6/PSMD7/OAZ3
R-HSA-917729	Endosomal Sorting Complex Required For Transport (ESCRT)	32	0.631998	1.40548	0.0230863	0.0724975	0.0479908	9584	tags=81%, list=33%, signal=55%	6233/92421/51160/51652/55048/11267/9146/7311/79720/128866/84313/8027/29082/7251/10254/89853/93343/91782/51534/79643/27183/7316/25978/137492/51271/51510	RPS27A/CHMP4C/VPS28/CHMP3/VPS37C/SNF8/HGS/UBA52/VPS37B/CHMP4B/VPS25/STAM/CHMP4A/TSG101/STAM2/MVB12B/MVB12A/CHMP7/VTA1/CHMP6/VPS4A/UBC/CHMP2B/VPS37A/UBAP1/CHMP5
R-HSA-74158	RNA Polymerase III Transcription	40	0.595027	1.37268	0.0234192	0.0732794	0.0485084	8174	tags=72%, list=28%, signal=52%	5437/6741/2976/9533/10623/112495/11128/661/9328/5451/7702/51082/9330/9329/5440/6908/10621/6621/6618/6617/10302/51728/171568/55290/2971/2975/6619/2972/5441	POLR2H/SSB/GTF3C2/POLR1C/POLR3C/GTF3C6/POLR3A/POLR3D/GTF3C5/POU2F1/ZNF143/POLR1D/GTF3C3/GTF3C4/POLR2K/TBP/POLR3F/SNAPC4/SNAPC2/SNAPC1/SNAPC5/POLR3K/POLR3H/BRF2/GTF3A/GTF3C1/SNAPC3/BRF1/POLR2L
R-HSA-749476	RNA Polymerase III Abortive And Retractive Initiation	40	0.595027	1.37268	0.0234192	0.0732794	0.0485084	8174	tags=72%, list=28%, signal=52%	5437/6741/2976/9533/10623/112495/11128/661/9328/5451/7702/51082/9330/9329/5440/6908/10621/6621/6618/6617/10302/51728/171568/55290/2971/2975/6619/2972/5441	POLR2H/SSB/GTF3C2/POLR1C/POLR3C/GTF3C6/POLR3A/POLR3D/GTF3C5/POU2F1/ZNF143/POLR1D/GTF3C3/GTF3C4/POLR2K/TBP/POLR3F/SNAPC4/SNAPC2/SNAPC1/SNAPC5/POLR3K/POLR3H/BRF2/GTF3A/GTF3C1/SNAPC3/BRF1/POLR2L
R-HSA-177929	Signaling by EGFR	49	0.576782	1.37564	0.024055	0.0751342	0.0497361	8746	tags=67%, list=30%, signal=47%	6714/7039/6233/3265/5782/374/9146/7311/5335/867/6464/58513/2885/6868/55824/8027/102/4893/5829/1445/30011/6455/5796/3845/8874/10254/1839/6654/8038/7316/998/2069/10253	SRC/TGFA/RPS27A/HRAS/PTPN12/AREG/HGS/UBA52/PLCG1/CBL/SHC1/EPS15L1/GRB2/ADAM17/PAG1/STAM/ADAM10/NRAS/PXN/CSK/SH3KBP1/SH3GL1/PTPRK/KRAS/ARHGEF7/STAM2/HBEGF/SOS1/ADAM12/UBC/CDC42/EREG/SPRY2
R-HSA-75153	Apoptotic execution phase	46	0.581818	1.3808	0.0241102	0.0751722	0.0497613	8734	tags=65%, list=30%, signal=46%	5580/4001/3837/5747/1829/3148/2339/1832/22985/10059/8428/4000/51765/10134/6709/4137/5339/28988/329/841/63967/5062/118/1677/839/7431/1499/3146/836/1676	PRKCD/LMNB1/KPNB1/PTK2/DSG2/HMGB2/FNTA/DSP/ACIN1/DNM1L/STK24/LMNA/STK26/BCAP31/SPTAN1/MAPT/PLEC/DBNL/BIRC2/CASP8/CLSPN/PAK2/ADD1/DFFB/CASP6/VIM/CTNNB1/HMGB1/CASP3/DFFA
R-HSA-448424	Interleukin-17 signaling	72	0.544525	1.35291	0.0242291	0.0754081	0.0499175	9828	tags=65%, list=34%, signal=43%	8767/6233/5518/1326/79155/7311/5598/1846/5528/3656/10454/8945/5601/5594/5595/3551/7334/1432/132014/6885/7867/3654/1385/1386/466/6197/5515/55540/6500/23291/5609/23765/1848/1849/1147/7316/7335/6416/257397/5600/5599/1845/10392/5608/8454/9261/4790	RIPK2/RPS27A/PPP2R1A/MAP3K8/TNIP2/UBA52/MAPK7/DUSP4/PPP2R5D/IRAK2/TAB1/BTRC/MAPK9/MAPK1/MAPK3/IKBKB/UBE2N/MAPK14/IL17RE/MAP3K7/MAPKAPK3/IRAK1/CREB1/ATF2/ATF1/RPS6KA3/PPP2CA/IL17RB/SKP1/FBXW11/MAP2K7/IL17RA/DUSP6/DUSP7/CHUK/UBC/UBE2V1/MAP2K4/TAB3/MAPK11/MAPK8/DUSP3/NOD1/MAP2K6/CUL1/MAPKAPK2/NFKB1
R-HSA-399954	Sema3A PAK dependent Axon repulsion	16	0.700991	1.38725	0.0244798	0.0760529	0.0503443	4768	tags=62%, list=16%, signal=52%	3984/5361/55558/3326/5058/8829/5879/1072/3320/5362	LIMK1/PLXNA1/PLXNA3/HSP90AB1/PAK1/NRP1/RAC1/CFL1/HSP90AA1/PLXNA2
R-HSA-432047	Passive transport by Aquaporins	13	-0.791075	-1.79272	0.025	0.0775311	0.0513228	2633	tags=54%, list=9%, signal=49%	364/363/358/282679/4284/343/366	AQP7/AQP6/AQP1/AQP11/MIP/AQP8/AQP9
R-HSA-1234174	Cellular response to hypoxia	75	0.542732	1.35569	0.0251917	0.077987	0.0516246	10479	tags=71%, list=36%, signal=45%	768/112399/6233/55662/6921/2056/10197/7321/9978/7311/7422/7322/112398/5710/7428/5717/3091/5705/5691/126374/10213/8453/5682/5693/5685/5709/5719/5692/7979/2033/5707/5704/9491/5689/84962/23198/5708/5714/5716/5694/7316/5686/5711/5718/6923/5715/9861/5690/5701/5688/5695/5706/5713	CA9/EGLN3/RPS27A/HIF1AN/ELOC/EPO/PSME3/UBE2D1/RBX1/UBA52/VEGFA/UBE2D2/EGLN2/PSMD4/VHL/PSMD11/HIF1A/PSMC5/PSMB3/WTIP/PSMD14/CUL2/PSMA1/PSMB5/PSMA4/PSMD3/PSMD13/PSMB4/SEM1/EP300/PSMD1/PSMC4/PSMF1/PSMB1/AJUBA/PSME4/PSMD2/PSMD8/PSMD10/PSMB6/UBC/PSMA5/PSMD5/PSMD12/ELOB/PSMD9/PSMD6/PSMB2/PSMC2/PSMA7/PSMB7/PSMC6/PSMD7
R-HSA-114452	Activation of BH3-only proteins	30	0.626419	1.37741	0.0255786	0.0789049	0.0522322	8740	tags=67%, list=30%, signal=47%	2810/90427/7534/1869/10971/7533/8655/7157/5366/27113/7531/7532/7027/637/23368/7529/10018/7029/5599/5534	SFN/BMF/YWHAZ/E2F1/YWHAQ/YWHAH/DYNLL1/TP53/PMAIP1/BBC3/YWHAE/YWHAG/TFDP1/BID/PPP1R13B/YWHAB/BCL2L11/TFDP2/MAPK8/PPP3R1
R-HSA-201722	Formation of the beta-catenin:TCF transactivating complex	30	0.62594	1.37636	0.0255786	0.0789049	0.0522322	9665	tags=83%, list=33%, signal=56%	4609/51176/90780/607/6597/8313/3065/8607/283149/6932/7090/8295/6934/8085/4221/2033/7088/123169/79577/1499/5929/864/83439/10524/9070	MYC/LEF1/PYGO2/BCL9/SMARCA4/AXIN2/HDAC1/RUVBL1/BCL9L/TCF7/TLE3/TRRAP/TCF7L2/KMT2D/MEN1/EP300/TLE1/LEO1/CDC73/CTNNB1/RBBP5/RUNX3/TCF7L1/KAT5/ASH2L
R-HSA-196854	Metabolism of vitamins and cofactors	183	-0.471337	-1.6842	0.025641	0.0789581	0.0522674	2276	tags=33%, list=8%, signal=31%	51004/53630/6385/57107/5740/5167/55328/5646/56922/3339/55739/338328/4035/57017/54981/133686/79001/9963/54884/64087/3417/25974/55937/4337/53354/10082/80704/10243/5095/166785/55034/55163/83594/686/2644/5096/344/8876/6382/348/338/5091/1109/10135/10588/2643/316/83875/4522/32/1528/336/7274/10840/6470/335/4837/5950/345/7276/1582	COQ6/BCO1/SDC4/PDSS2/PTGIS/ENPP1/RNLS/PRSS3/MCCC1/HSPG2/NAXD/GPIHBP1/LRP1/COQ9/NMRK1/NADK2/VKORC1/SLC23A1/RETSAT/MCCC2/IDH1/MMACHC/APOM/MOCS1/PANK1/GPC6/SLC19A3/GPHN/PCCA/MMAA/MOCOS/PNPO/NUDT12/BTD/GCHFR/PCCB/APOC2/VNN1/SDC1/APOE/APOB/PC/AKR1C4/NAMPT/MTHFS/GCH1/AOX1/BCO2/MTHFD1/ACACB/CYB5A/APOA2/TTPA/ALDH1L1/SHMT1/APOA1/NNMT/RBP4/APOC3/TTR/CYP8B1
R-HSA-3928664	Ephrin signaling	19	0.676171	1.37786	0.0258621	0.0794985	0.0526252	7492	tags=68%, list=26%, signal=51%	6714/8440/28964/2049/5058/2048/5879/2051/10627/5062/8874/1947/2050	SRC/NCK2/GIT1/EPHB3/PAK1/EPHB2/RAC1/EPHB6/MYL12A/PAK2/ARHGEF7/EFNB1/EPHB4
R-HSA-5218921	VEGFR2 mediated cell proliferation	20	0.673416	1.383	0.0260546	0.0799496	0.0529238	3443	tags=48%, list=12%, signal=42%	8877/6714/5580/3710/3265/808/5578/7422/5335/805	SPHK1/SRC/PRKCD/ITPR3/HRAS/CALM3/PRKCA/VEGFA/PLCG1/CALM2
R-HSA-8939243	RUNX1 interacts with co-factors whose precise effect on RUNX1 targets is not known	36	0.619633	1.41076	0.0261283	0.080035	0.0529803	8459	tags=81%, list=29%, signal=57%	23466/6604/6599/6602/1457/84733/6597/6598/22955/865/57332/86/1460/8535/6605/1912/196528/6045/1459/1911/2033/57492/6601/55193/6015/80012/8289/6603/648	CBX6/SMARCD3/SMARCC1/SMARCD1/CSNK2A1/CBX2/SMARCA4/SMARCB1/SCMH1/CBFB/CBX8/ACTL6A/CSNK2B/CBX4/SMARCE1/PHC2/ARID2/RNF2/CSNK2A2/PHC1/EP300/ARID1B/SMARCC2/PBRM1/RING1/PHC3/ARID1A/SMARCD2/BMI1
R-HSA-171007	p38MAPK events	13	0.722589	1.37058	0.0261845	0.0800669	0.0530014	6471	tags=85%, list=22%, signal=66%	5603/6714/6300/3265/5898/1432/4893/7867/5900/5899/3845	MAPK13/SRC/MAPK12/HRAS/RALA/MAPK14/NRAS/MAPKAPK3/RALGDS/RALB/KRAS
R-HSA-177504	Retrograde neurotrophin signalling	14	0.706986	1.36238	0.0262829	0.0801874	0.0530812	7927	tags=71%, list=27%, signal=52%	1759/1211/163/10126/1173/1213/1785/161/160/1175	DNM1/CLTA/AP2B1/DNAL4/AP2M1/CLTC/DNM2/AP2A2/AP2A1/AP2S1
R-HSA-8978868	Fatty acid metabolism	173	-0.658092	-2.31557	0.0263158	0.0801874	0.0530812	1563	tags=41%, list=5%, signal=39%	641372/1374/84693/80221/6256/2687/1666/84129/7923/26061/247/10965/9415/84869/5095/1384/113612/166785/55825/26063/873/79071/641371/10455/51/23417/51703/35/2166/30/51422/788/1543/5096/122970/6296/3295/283927/1892/126410/79777/34/5264/1376/3033/10449/22949/2053/1573/32/6342/134526/8309/1544/4051/5446/57834/1962/2180/284541/3248/33/1579/1559/11001/5444/8529/1558/7069/51179/1582	ACOT6/CPT1A/MCEE/ACSF2/RXRA/GGT5/DECR1/ACAD11/HSD17B8/HACL1/ALOX15B/ACOT2/FADS2/CBR4/PCCA/CRAT/CYP2U1/MMAA/PECR/DECR2/CBR1/ELOVL6/ACOT1/ECI2/ACOX1/MLYCD/ACSL5/ACADS/FAAH/ACAA1/PRKAG2/SLC25A20/CYP1A1/PCCB/ACOT4/ACSM3/HSD17B4/NUDT7/ECHS1/CYP4F22/ACBD4/ACADM/PHYH/CPT2/HADH/ACAA2/PTGR1/EPHX2/CYP2J2/ACACB/SCP2/ACOT12/ACOX2/CYP1A2/CYP4F3/PON3/CYP4F11/EHHADH/ACSL1/CYP4A22/HPGD/ACADL/CYP4A11/CYP2C9/SLC27…
R-HSA-5358346	Hedgehog ligand biogenesis	65	0.548703	1.35178	0.0267261	0.0812844	0.0538074	10479	tags=66%, list=36%, signal=42%	6233/10197/7311/5710/6868/3549/5717/5705/5691/10213/5682/5693/147111/5685/5709/51009/5719/5692/7979/5707/5704/9491/27248/5689/23198/5708/5714/5716/5694/7316/57758/5686/5711/7415/5718/5715/9861/5690/5701/5688/5695/5706/5713	RPS27A/PSME3/UBA52/PSMD4/ADAM17/IHH/PSMD11/PSMC5/PSMB3/PSMD14/PSMA1/PSMB5/NOTUM/PSMA4/PSMD3/DERL2/PSMD13/PSMB4/SEM1/PSMD1/PSMC4/PSMF1/ERLEC1/PSMB1/PSME4/PSMD2/PSMD8/PSMD10/PSMB6/UBC/SCUBE2/PSMA5/PSMD5/VCP/PSMD12/PSMD9/PSMD6/PSMB2/PSMC2/PSMA7/PSMB7/PSMC6/PSMD7
R-HSA-5617472	Activation of anterior HOX genes in hindbrain development during early embryogenesis	60	0.549954	1.34634	0.0268456	0.0812844	0.0538074	8174	tags=62%, list=28%, signal=44%	2146/57472/7703/5437/8202/9125/11091/5433/5436/23054/23512/5440/63925/5928/8726/5316/5916/5439/22976/8841/5431/8085/5931/5438/5087/2033/3200/7528/4211/9611/7403/84962/9063/3231/10664/3221/5441	EZH2/CNOT6/PCGF2/POLR2H/NCOA3/CNOT9/WDR5/POLR2D/POLR2G/NCOA6/SUZ12/POLR2K/ZNF335/RBBP4/EED/PKNOX1/RARG/POLR2J/PAXIP1/HDAC3/POLR2B/KMT2D/RBBP7/POLR2I/PBX1/EP300/HOXA3/YY1/MEIS1/NCOR1/KDM6A/AJUBA/PIAS2/HOXD1/CTCF/HOXC4/POLR2L
R-HSA-5619507	Activation of HOX genes during differentiation	60	0.549954	1.34634	0.0268456	0.0812844	0.0538074	8174	tags=62%, list=28%, signal=44%	2146/57472/7703/5437/8202/9125/11091/5433/5436/23054/23512/5440/63925/5928/8726/5316/5916/5439/22976/8841/5431/8085/5931/5438/5087/2033/3200/7528/4211/9611/7403/84962/9063/3231/10664/3221/5441	EZH2/CNOT6/PCGF2/POLR2H/NCOA3/CNOT9/WDR5/POLR2D/POLR2G/NCOA6/SUZ12/POLR2K/ZNF335/RBBP4/EED/PKNOX1/RARG/POLR2J/PAXIP1/HDAC3/POLR2B/KMT2D/RBBP7/POLR2I/PBX1/EP300/HOXA3/YY1/MEIS1/NCOR1/KDM6A/AJUBA/PIAS2/HOXD1/CTCF/HOXC4/POLR2L
R-HSA-72086	mRNA Capping	28	0.630657	1.377	0.026862	0.0812844	0.0538074	8368	tags=75%, list=29%, signal=54%	5437/1022/22916/6829/2071/8731/5433/5436/2965/5440/2068/5439/5431/2963/2962/5438/4686/2967/4331/5441/2966	POLR2H/CDK7/NCBP2/SUPT5H/ERCC3/RNMT/POLR2D/POLR2G/GTF2H1/POLR2K/ERCC2/POLR2J/POLR2B/GTF2F2/GTF2F1/POLR2I/NCBP1/GTF2H3/MNAT1/POLR2L/GTF2H2
R-HSA-2173789	TGF-beta receptor signaling activates SMADs	32	0.623525	1.38664	0.0279465	0.0844198	0.0558829	9460	tags=78%, list=32%, signal=53%	25805/6233/7040/56937/4088/5501/2280/9040/64750/23645/7311/867/7514/4087/4738/5499/11171/4092/4089/5500/57154/7316/51377/7046/23327	BAMBI/RPS27A/TGFB1/PMEPA1/SMAD3/PPP1CC/FKBP1A/UBE2M/SMURF2/PPP1R15A/UBA52/CBL/XPO1/SMAD2/NEDD8/PPP1CA/STRAP/SMAD7/SMAD4/PPP1CB/SMURF1/UBC/UCHL5/TGFBR1/NEDD4L
R-HSA-450385	Butyrate Response Factor 1 (BRF1) binds and destabilizes mRNA	17	0.69678	1.3931	0.0281518	0.0848929	0.0561961	6779	tags=71%, list=23%, signal=54%	54512/56915/23404/51013/51010/11340/23016/167227/55802/7529/5393/118460	EXOSC4/EXOSC5/EXOSC2/EXOSC1/EXOSC3/EXOSC8/EXOSC7/DCP2/DCP1A/YWHAB/EXOSC9/EXOSC6
R-HSA-74182	Ketone body metabolism	10	-0.738877	-1.57328	0.0283019	0.0851804	0.0563864	1353	tags=60%, list=5%, signal=57%	79611/56898/3155/38/622/3158	ACSS3/BDH2/HMGCL/ACAT1/BDH1/HMGCS2
R-HSA-9639288	Amino acids regulate mTORC1	55	0.55882	1.34848	0.0283447	0.0851804	0.0563864	9426	tags=67%, list=32%, signal=46%	528/9296/58528/389541/11133/10312/154743/51606/81929/529/64121/55846/55004/525/201163/10542/10641/57521/8131/64223/245972/533/9550/10325/6396/8992/526/90423/245973/6009/523/96459/54468/153129/79726/10670/8649	ATP6V1C1/ATP6V1F/RRAGD/LAMTOR4/KPTN/TCIRG1/BMT2/ATP6V1H/SEH1L/ATP6V1E1/RRAGC/ITFG2/LAMTOR1/ATP6V1B1/FLCN/LAMTOR5/NPRL2/RPTOR/NPRL3/MLST8/ATP6V0D2/ATP6V0B/ATP6V1G1/RRAGB/SEC13/ATP6V0E1/ATP6V1B2/ATP6V1E2/ATP6V1C2/RHEB/ATP6V1A/FNIP1/MIOS/SLC38A9/WDR59/RRAGA/LAMTOR3
R-HSA-77310	Beta oxidation of lauroyl-CoA to decanoyl-CoA-CoA	5	-0.916871	-1.62499	0.0288066	0.0864198	0.0572068	631	tags=80%, list=2%, signal=78%	3032/1892/3033/33	HADHB/ECHS1/HADH/ACADL
R-HSA-193048	Androgen biosynthesis	11	-0.744745	-1.62117	0.0292683	0.0876543	0.058024	2214	tags=64%, list=8%, signal=59%	1081/51144/3284/3283/6715/1586/6716	CGA/HSD17B12/HSD3B2/HSD3B1/SRD5A1/CYP17A1/SRD5A2
R-HSA-3928665	EPH-ephrin mediated repulsion of cells	51	0.562574	1.34934	0.0296128	0.088534	0.0586064	8135	tags=59%, list=28%, signal=42%	6714/4318/1759/1944/1945/71/2049/1946/1211/163/2048/5879/1173/60/2051/102/55851/10451/1213/161/23385/284656/4067/1212/83464/1947/2050/160/1175/1969	SRC/MMP9/DNM1/EFNA3/EFNA4/ACTG1/EPHB3/EFNA5/CLTA/AP2B1/EPHB2/RAC1/AP2M1/ACTB/EPHB6/ADAM10/PSENEN/VAV3/CLTC/AP2A2/NCSTN/EPHA10/LYN/CLTB/APH1B/EFNB1/EPHB4/AP2A1/AP2S1/EPHA2
R-HSA-2046104	alpha-linolenic (omega3) and linoleic (omega6) acid metabolism	13	-0.725248	-1.64354	0.03	0.0893857	0.0591701	1195	tags=54%, list=4%, signal=52%	54898/9415/51/30/3295/6342/2180	ELOVL2/FADS2/ACOX1/ACAA1/HSD17B4/SCP2/ACSL1
R-HSA-2046106	alpha-linolenic acid (ALA) metabolism	13	-0.725248	-1.64354	0.03	0.0893857	0.0591701	1195	tags=54%, list=4%, signal=52%	54898/9415/51/30/3295/6342/2180	ELOVL2/FADS2/ACOX1/ACAA1/HSD17B4/SCP2/ACSL1
R-HSA-68689	CDC6 association with the ORC:origin complex	11	0.745096	1.36975	0.0301129	0.0895693	0.0592917	6452	tags=91%, list=22%, signal=71%	23594/990/1869/1871/4998/4999/84515/5000/1870/5001	ORC6/CDC6/E2F1/E2F3/ORC1/ORC2/MCM8/ORC4/E2F2/ORC5
R-HSA-8979227	Triglyceride metabolism	37	-0.514136	-1.47586	0.030303	0.0899814	0.0595645	2293	tags=38%, list=8%, signal=35%	5346/23175/51099/8228/2710/116255/11343/346606/392636/9663/84649/2167/2168/80168	PLIN1/LPIN1/ABHD5/PNPLA4/GK/MOGAT1/MGLL/MOGAT3/AGMO/LPIN2/DGAT2/FABP4/FABP1/MOGAT2
R-HSA-5654741	Signaling by FGFR3	40	0.58502	1.3496	0.030445	0.0902494	0.0597419	7355	tags=55%, list=25%, signal=41%	6714/2261/6233/5518/3265/7311/5335/867/6464/2885/5594/5595/2591/10817/4893/673/5515/2247/3845/6654/10818/8569	SRC/FGFR3/RPS27A/PPP2R1A/HRAS/UBA52/PLCG1/CBL/SHC1/GRB2/MAPK1/MAPK3/GALNT3/FRS3/NRAS/BRAF/PPP2CA/FGF2/KRAS/SOS1/FRS2/MKNK1
R-HSA-383280	Nuclear Receptor transcription pathway	52	-0.455519	-1.3752	0.0305344	0.090361	0.0598157	1705	tags=35%, list=6%, signal=33%	2908/6258/8013/4929/7068/6256/9971/4306/3164/6095/5465/8431/3172/2099/6097/367/9970/8856	NR3C1/RXRG/NR4A3/NR4A2/THRB/RXRA/NR1H4/NR3C2/NR4A1/RORA/PPARA/NR0B2/HNF4A/ESR1/RORC/AR/NR1I3/NR1I2
R-HSA-1369062	ABC transporters in lipid homeostasis	18	-0.662969	-1.60472	0.0310881	0.091844	0.0607974	1977	tags=56%, list=7%, signal=52%	10347/10349/8504/23461/5824/10350/64240/23460/64241/335	ABCA7/ABCA10/PEX3/ABCA5/PEX19/ABCA9/ABCG5/ABCA6/ABCG8/APOA1
R-HSA-162594	Early Phase of HIV Life Cycle	14	0.704288	1.35718	0.0312891	0.0922817	0.0610872	4234	tags=57%, list=15%, signal=49%	3159/2237/5478/3978/7852/2547/8815/7520	HMGA1/FEN1/PPIA/LIG1/CXCR4/XRCC6/BANF1/XRCC5
R-HSA-444473	Formyl peptide receptors bind formyl peptides and many other ligands	8	-0.812217	-1.62102	0.0315315	0.0926836	0.0613532	9	tags=25%, list=0%, signal=25%	6368/6288	CCL23/SAA1
R-HSA-77111	Synthesis of Ketone Bodies	8	-0.809616	-1.61583	0.0315315	0.0926836	0.0613532	1353	tags=75%, list=5%, signal=72%	79611/56898/3155/38/622/3158	ACSS3/BDH2/HMGCL/ACAT1/BDH1/HMGCS2
R-HSA-438064	Post NMDA receptor activation events	80	0.527954	1.32939	0.0317634	0.0932083	0.0617005	8193	tags=52%, list=28%, signal=37%	6714/5563/3838/28964/5613/10382/1741/10376/3265/84790/808/5879/5575/805/7846/5594/5595/4137/84617/347733/10381/4893/5564/5573/7277/10383/818/4900/1385/6197/3845/2906/8874/5571/1742/7280/4747/8536/1739/817/5576/10645	SRC/PRKAA2/KPNA2/GIT1/PRKX/TUBB4A/DLG3/TUBA1B/HRAS/TUBA1C/CALM3/RAC1/PRKAR1B/CALM2/TUBA1A/MAPK1/MAPK3/MAPT/TUBB6/TUBB2B/TUBB3/NRAS/PRKAB1/PRKAR1A/TUBA4A/TUBB4B/CAMK2G/NRGN/CREB1/RPS6KA3/KRAS/GRIN2D/ARHGEF7/PRKAG1/DLG4/TUBB2A/NEFL/CAMK1/DLG1/CAMK2D/PRKAR2A/CAMKK2
R-HSA-8854214	TBC/RABGAPs	45	0.579307	1.36736	0.0322581	0.094501	0.0625563	9328	tags=67%, list=32%, signal=46%	23163/26088/54662/51560/7248/125058/107080638/8766/84958/26000/23062/11021/23637/128637/338382/4943/10133/374403/9135/7879/5878/5869/27342/11337/8408/51762/382/9363/5867/11345/57533	GGA3/GGA1/TBC1D13/RAB6B/TSC1/TBC1D16/TBC1D7/RAB11A/SYTL1/TBC1D10B/GGA2/RAB35/RABGAP1/TBC1D20/RAB7B/TBC1D25/OPTN/TBC1D10C/RABEP1/RAB7A/RAB5C/RAB5B/RABGEF1/GABARAP/ULK1/RAB8B/ARF6/RAB33A/RAB4A/GABARAPL2/TBC1D14
R-HSA-3371497	HSP90 chaperone cycle for steroid hormone receptors (SHR)	55	0.555035	1.33935	0.0328798	0.0959624	0.0635237	4990	tags=51%, list=17%, signal=42%	3326/10963/2288/10382/55466/10376/3304/8655/84516/10540/84790/1778/1781/51143/10728/3303/7846/829/3320/84617/1639/347733/10381/830/7277/10121/3312/10383	HSP90AB1/STIP1/FKBP4/TUBB4A/DNAJA4/TUBA1B/HSPA1B/DYNLL1/DCTN5/DCTN2/TUBA1C/DYNC1H1/DYNC1I2/DYNC1LI1/PTGES3/HSPA1A/TUBA1A/CAPZA1/HSP90AA1/TUBB6/DCTN1/TUBB2B/TUBB3/CAPZA2/TUBA4A/ACTR1A/HSPA8/TUBB4B
R-HSA-1169410	Antiviral mechanism by IFN-stimulated genes	79	0.533587	1.34046	0.0328947	0.0959624	0.0635237	8482	tags=67%, list=29%, signal=48%	3838/6233/3837/23636/23225/79023/79902/23511/9775/8480/7324/23165/348995/57122/7175/1973/55706/9688/7311/1974/9631/5335/7706/2316/8086/81929/129401/5595/3661/9972/7334/23279/55746/1982/9470/4600/8021/3840/4927/10762/6059/2317/6396/9883/5903/5610/4928/9818/6772/3841/25820/7316/53371	KPNA2/RPS27A/KPNB1/NUP62/NUP210/NUP37/NUP85/NUP188/EIF4A3/RAE1/UBE2E1/NUP205/NUP43/NUP107/TPR/EIF4A1/NDC1/NUP93/UBA52/EIF4A2/NUP155/PLCG1/TRIM25/FLNA/AAAS/SEH1L/NUP35/MAPK3/IRF3/NUP153/UBE2N/NUP160/NUP133/EIF4G2/EIF4E2/MX2/NUP214/KPNA4/NUP88/NUP50/ABCE1/FLNB/SEC13/POM121/RANBP2/EIF2AK2/NUP98/NUP58/STAT1/KPNA5/ARIH1/UBC/NUP54
R-HSA-163358	PKA-mediated phosphorylation of key metabolic factors	5	-0.906936	-1.60738	0.0329218	0.0959624	0.0635237	780	tags=40%, list=3%, signal=39%	51085/5207	MLXIPL/PFKFB1
R-HSA-450513	Tristetraprolin (TTP, ZFP36) binds and destabilizes mRNA	17	0.692291	1.38412	0.0330477	0.0961689	0.0636604	6779	tags=76%, list=23%, signal=59%	54512/56915/23404/51013/51010/11340/23016/3842/167227/55802/7529/5393/118460	EXOSC4/EXOSC5/EXOSC2/EXOSC1/EXOSC3/EXOSC8/EXOSC7/TNPO1/DCP2/DCP1A/YWHAB/EXOSC9/EXOSC6
R-HSA-77288	mitochondrial fatty acid beta-oxidation of unsaturated fatty acids	6	-0.891926	-1.66599	0.0337553	0.0976172	0.0646191	2288	tags=83%, list=8%, signal=77%	3032/1632/1666/34/33	HADHB/ECI1/DECR1/ACADM/ACADL
R-HSA-77346	Beta oxidation of decanoyl-CoA to octanoyl-CoA-CoA	6	-0.887624	-1.65795	0.0337553	0.0976172	0.0646191	631	tags=67%, list=2%, signal=65%	3032/1892/34/3033	HADHB/ECHS1/ACADM/HADH
R-HSA-3000471	Scavenging by Class B Receptors	6	-0.889756	-1.66193	0.0337553	0.0976172	0.0646191	565	tags=67%, list=2%, signal=65%	949/338/335/6288	SCARB1/APOB/APOA1/SAA1
R-HSA-1474165	Reproduction	83	0.520032	1.31373	0.0337691	0.0976172	0.0646191	8941	tags=49%, list=31%, signal=34%	4001/1019/5888/5885/7784/5016/29893/641/9126/7329/4361/672/1017/6117/65057/4000/4683/157855/27030/545/11083/5889/472/5932/6118/84057/10111/7013/23353/117155/675/9985/54386/7014/84329/3306/7156/8243/644186/10274/4439	LMNB1/CDK4/RAD51/RAD21/ZP3/OVGP1/PSMC3IP/BLM/SMC3/UBE2I/MRE11/BRCA1/CDK2/RPA1/ACD/LMNA/NBN/KCNU1/MLH3/ATR/DIDO1/RAD51C/ATM/RBBP8/RPA2/MND1/RAD50/TERF1/SUN1/CATSPER2/BRCA2/REC8/TERF2IP/TERF2/HVCN1/HSPA2/TOP3A/SMC1A/SYCE3/STAG1/MSH5
R-HSA-196025	Formation of annular gap junctions	11	0.735238	1.35163	0.033877	0.0977675	0.0647186	6238	tags=91%, list=21%, signal=71%	1759/71/1211/1601/1173/60/1213/1785/1212/2697	DNM1/ACTG1/CLTA/DAB2/AP2M1/ACTB/CLTC/DNM2/CLTB/GJA1
R-HSA-5362768	Hh mutants that don't undergo autocatalytic processing are degraded by ERAD	56	0.554107	1.33996	0.0339751	0.0978886	0.0647988	10479	tags=70%, list=36%, signal=45%	6233/10197/7311/5710/5717/5705/5691/10213/5682/5693/5685/5709/51009/5719/5692/7979/5707/5704/9491/27248/5689/23198/5708/5714/5716/5694/7316/5686/5711/7415/5718/5715/9861/5690/5701/5688/5695/5706/5713	RPS27A/PSME3/UBA52/PSMD4/PSMD11/PSMC5/PSMB3/PSMD14/PSMA1/PSMB5/PSMA4/PSMD3/DERL2/PSMD13/PSMB4/SEM1/PSMD1/PSMC4/PSMF1/ERLEC1/PSMB1/PSME4/PSMD2/PSMD8/PSMD10/PSMB6/UBC/PSMA5/PSMD5/VCP/PSMD12/PSMD9/PSMD6/PSMB2/PSMC2/PSMA7/PSMB7/PSMC6/PSMD7
R-HSA-948021	Transport to the Golgi and subsequent modification	183	0.465519	1.2536	0.0342679	0.0985696	0.0652496	8570	tags=54%, list=29%, signal=38%	23423/7039/2348/9486/1075/10382/8703/51399/10376/1453/4249/10652/8655/55738/9382/11320/9334/8704/84516/374/10540/22796/10945/84790/1778/1781/377/51143/63908/58485/6484/8702/22870/7846/6709/4905/6399/829/22818/1294/84617/1639/8729/26958/11015/2525/54732/347733/10381/51272/128637/830/7277/26984/81562/10121/10383/11316/11070/9570/2801/381/288/10466/11196/1315/372/254263/51693/8774/25839/55291/10113/…	TMED3/TGFA/FOLR1/CHST10/CTSC/TUBB4A/B4GALT3/TRAPPC4/TUBA1B/CSNK1D/MGAT5/YKT6/DYNLL1/ARFGAP1/COG1/MGAT4A/B4GALT5/B4GALT2/DCTN5/AREG/DCTN2/COG2/KDELR1/TUBA1C/DYNC1H1/DYNC1I2/ARF3/DYNC1LI1/NAPB/TRAPPC1/ST3GAL4/B4GALT4/PPP6R1/TUBA1A/SPTAN1/NSF/TRAPPC2/CAPZA1/COPZ1/COL7A1/TUBB6/DCTN1/GBF1/COPG2/KDELR3/FUT3/TMED9/TUBB2B/TUBB3/BET1L/TBC1D20/CAPZA2/TUBA4A/SEC22A/LMAN2L/ACTR1A/TUBB4B/COPE/TMEM115/GOSR2/GO…
R-HSA-77595	Processing of Intronless Pre-mRNAs	19	0.665991	1.35712	0.0344828	0.0990245	0.0655507	9743	tags=100%, list=33%, signal=67%	29894/22916/10898/8106/8189/51692/81608/11051/55339/1478/79869/51585/4686/1479/10914/1477/23283/53981/10978	CPSF1/NCBP2/CPSF4/PABPN1/SYMPK/CPSF3/FIP1L1/NUDT21/WDR33/CSTF2/CPSF7/PCF11/NCBP1/CSTF3/PAPOLA/CSTF1/CSTF2T/CPSF2/CLP1
R-HSA-381038	XBP1(S) activates chaperone genes	48	0.566681	1.34903	0.0345622	0.0990658	0.065578	6576	tags=56%, list=23%, signal=44%	1663/55738/2137/9820/2931/9797/30827/6464/4000/116138/6745/7466/3068/58477/1639/10106/64061/11015/2135/55033/9570/55062/51726/2673/10113/7709/118	DDX11/ARFGAP1/EXTL3/CUL7/GSK3A/TATDN2/CXXC1/SHC1/LMNA/KLHDC3/SSR1/WFS1/HDGF/SRPRB/DCTN1/CTDSP2/TSPYL2/KDELR3/EXTL2/FKBP14/GOSR2/WIPI1/DNAJB11/GFPT1/PREB/ZBTB17/ADD1
R-HSA-8851708	Signaling by FGFR2 IIIa TM	18	0.680307	1.37062	0.0346106	0.0990658	0.065578	6218	tags=72%, list=21%, signal=57%	5437/22916/5433/5436/5440/5439/5431/2963/2962/5438/4686/2263/2247	POLR2H/NCBP2/POLR2D/POLR2G/POLR2K/POLR2J/POLR2B/GTF2F2/GTF2F1/POLR2I/NCBP1/FGFR2/FGF2
R-HSA-5387390	Hh mutants abrogate ligand secretion	59	0.551822	1.34574	0.0347144	0.0992004	0.0656671	10479	tags=68%, list=36%, signal=43%	6233/10197/7311/5710/3549/5717/5705/5691/10213/5682/5693/5685/5709/51009/5719/5692/7979/5707/5704/9491/27248/5689/23198/5708/5714/5716/5694/7316/5686/5711/7415/5718/5715/9861/5690/5701/5688/5695/5706/5713	RPS27A/PSME3/UBA52/PSMD4/IHH/PSMD11/PSMC5/PSMB3/PSMD14/PSMA1/PSMB5/PSMA4/PSMD3/DERL2/PSMD13/PSMB4/SEM1/PSMD1/PSMC4/PSMF1/ERLEC1/PSMB1/PSME4/PSMD2/PSMD8/PSMD10/PSMB6/UBC/PSMA5/PSMD5/VCP/PSMD12/PSMD9/PSMD6/PSMB2/PSMC2/PSMA7/PSMB7/PSMC6/PSMD7
R-HSA-196849	Metabolism of water-soluble vitamins and cofactors	118	-0.433278	-1.41882	0.0350877	0.100103	0.0662647	2183	tags=29%, list=7%, signal=27%	5740/5167/55328/5646/56922/55739/54981/133686/9963/64087/25974/4337/53354/80704/10243/5095/166785/55034/55163/83594/686/5096/8876/5091/10135/10588/316/4522/32/1528/10840/6470/4837/1582	PTGIS/ENPP1/RNLS/PRSS3/MCCC1/NAXD/NMRK1/NADK2/SLC23A1/MCCC2/MMACHC/MOCS1/PANK1/SLC19A3/GPHN/PCCA/MMAA/MOCOS/PNPO/NUDT12/BTD/PCCB/VNN1/PC/NAMPT/MTHFS/AOX1/MTHFD1/ACACB/CYB5A/ALDH1L1/SHMT1/NNMT/CYP8B1
R-HSA-111367	SLBP independent Processing of Histone Pre-mRNAs	10	0.763627	1.38011	0.035443	0.100952	0.0668266	3675	tags=80%, list=13%, signal=70%	6628/6635/22916/6636/25888/6637/134353/6634	SNRPB/SNRPE/NCBP2/SNRPF/ZNF473/SNRPG/LSM11/SNRPD3
R-HSA-169911	Regulation of Apoptosis	53	0.556041	1.33425	0.0355505	0.101093	0.0669199	10479	tags=70%, list=36%, signal=45%	6233/10197/7311/5710/5717/5705/5691/10213/5682/5693/5685/5709/5719/5692/7979/5707/5704/9491/5062/5689/23198/5708/5714/5716/5694/7316/5686/5711/5718/5715/9861/5690/5701/5688/5695/5706/5713	RPS27A/PSME3/UBA52/PSMD4/PSMD11/PSMC5/PSMB3/PSMD14/PSMA1/PSMB5/PSMA4/PSMD3/PSMD13/PSMB4/SEM1/PSMD1/PSMC4/PSMF1/PAK2/PSMB1/PSME4/PSMD2/PSMD8/PSMD10/PSMB6/UBC/PSMA5/PSMD5/PSMD12/PSMD9/PSMD6/PSMB2/PSMC2/PSMA7/PSMB7/PSMC6/PSMD7
R-HSA-375276	Peptide ligand-binding receptors	196	-0.385141	-1.36969	0.0357143	0.101394	0.067119	2199	tags=15%, list=8%, signal=14%	6368/6387/554/2150/84432/9002/6356/27202/6373/5020/10563/2847/1910/3627/187/727/6363/6366/2532/2920/2861/6370/718/1238/2147/6360/552/3827/6288	CCL23/CXCL12/AVPR2/F2RL1/PROK1/F2RL3/CCL11/C5AR2/CXCL11/OXT/CXCL13/MCHR1/EDNRB/CXCL10/APLNR/C5/CCL19/CCL21/ACKR1/CXCL2/GPR37/CCL25/C3/ACKR2/F2/CCL16/AVPR1A/KNG1/SAA1
R-HSA-2559585	Oncogene Induced Senescence	33	0.612648	1.367	0.0363196	0.102903	0.0681178	6829	tags=64%, list=23%, signal=49%	6233/1869/1019/1021/1871/7157/4194/7311/1031/6667/5594/5595/2077/1032/1029/4343/26523/7027/1870/1030/5925	RPS27A/E2F1/CDK4/CDK6/E2F3/TP53/MDM4/UBA52/CDKN2C/SP1/MAPK1/MAPK3/ERF/CDKN2D/CDKN2A/MOV10/AGO1/TFDP1/E2F2/CDKN2B/RB1
R-HSA-8956319	Nucleobase catabolism	37	-0.497557	-1.42828	0.0363636	0.102903	0.0681178	1298	tags=27%, list=4%, signal=26%	1890/1806/377841/957/9615/151531/1807/7498/51733/64902	TYMP/DPYD/ENTPD8/ENTPD5/GDA/UPP2/DPYS/XDH/UPB1/AGXT2
R-HSA-5654736	Signaling by FGFR1	50	0.559865	1.3379	0.036488	0.103088	0.0682403	7355	tags=48%, list=25%, signal=36%	6714/6233/5518/3265/161742/2260/7311/5335/867/6464/2885/5594/5595/200734/10817/4893/673/23767/5515/2247/3845/6654/10818/8569	SRC/RPS27A/PPP2R1A/HRAS/SPRED1/FGFR1/UBA52/PLCG1/CBL/SHC1/GRB2/MAPK1/MAPK3/SPRED2/FRS3/NRAS/BRAF/FLRT3/PPP2CA/FGF2/KRAS/SOS1/FRS2/MKNK1
R-HSA-2161541	Abacavir metabolism	5	-0.898303	-1.59208	0.037037	0.10447	0.0691551	178	tags=60%, list=1%, signal=60%	161823/124/5105	ADAL/ADH1A/PCK1
R-HSA-110357	Displacement of DNA glycosylase by APEX1	9	0.77201	1.35616	0.0371795	0.10465	0.0692743	4676	tags=67%, list=16%, signal=56%	6996/4595/328/7374/23583/4968	TDG/MUTYH/APEX1/UNG/SMUG1/OGG1
R-HSA-2173795	Downregulation of SMAD2/3:SMAD4 transcriptional activity	23	0.645643	1.35828	0.0372208	0.10465	0.0692743	8286	tags=74%, list=28%, signal=53%	60436/6233/4088/3065/64750/7321/7050/7311/142/4087/6498/9612/51592/9611/4089/54778/7316	TGIF2/RPS27A/SMAD3/HDAC1/SMURF2/UBE2D1/TGIF1/UBA52/PARP1/SMAD2/SKIL/NCOR2/TRIM33/NCOR1/SMAD4/RNF111/UBC
R-HSA-204998	Cell death signalling via NRAGE, NRIF and NADE	74	0.52802	1.31589	0.0372807	0.10465	0.0692743	7109	tags=50%, list=24%, signal=38%	9181/1894/6233/84904/9500/64857/835/27018/26574/84033/89846/7311/27237/5879/23421/7531/50650/9826/26230/9828/55701/8878/29/128272/55851/10451/7409/7204/23385/10672/10276/83464/54848/8874/2245/6654/10018	ARHGEF2/ECT2/RPS27A/ARHGEF39/MAGED1/PLEKHG2/CASP2/BEX3/AATF/OBSCN/FGD3/UBA52/ARHGEF16/RAC1/ITGB3BP/YWHAE/ARHGEF3/ARHGEF11/TIAM2/ARHGEF17/ARHGEF40/SQSTM1/ABR/ARHGEF19/PSENEN/VAV3/VAV1/TRIO/NCSTN/GNA13/NET1/APH1B/ARHGEF38/ARHGEF7/FGD1/SOS1/BCL2L11
R-HSA-1222556	ROS and RNS production in phagocytes	36	0.60265	1.3721	0.0380048	0.106511	0.0705064	8595	tags=67%, list=30%, signal=47%	1535/528/9296/4688/5880/10312/51606/535/529/4689/525/1536/653361/245972/533/9550/6556/8992/526/90423/245973/84329/523/23545	CYBA/ATP6V1C1/ATP6V1F/NCF2/RAC2/TCIRG1/ATP6V1H/ATP6V0A1/ATP6V1E1/NCF4/ATP6V1B1/CYBB/NCF1/ATP6V0D2/ATP6V0B/ATP6V1G1/SLC11A1/ATP6V0E1/ATP6V1B2/ATP6V1E2/ATP6V1C2/HVCN1/ATP6V1A/ATP6V0A2
R-HSA-75893	TNF signaling	43	0.568912	1.33	0.0383275	0.107243	0.0709913	8573	tags=65%, list=29%, signal=46%	6233/10399/8439/81858/27005/7186/10616/7311/6610/10454/8567/6868/3551/329/6885/8772/7128/841/330/25999/7185/8717/8887/56928/90268/1147/7316/257397	RPS27A/RACK1/NSMAF/SHARPIN/USP21/TRAF2/RBCK1/UBA52/SMPD2/TAB1/MADD/ADAM17/IKBKB/BIRC2/MAP3K7/FADD/TNFAIP3/CASP8/BIRC3/CLIP3/TRAF1/TRADD/TAX1BP1/SPPL2B/OTULIN/CHUK/UBC/TAB3
R-HSA-549132	Organic cation/anion/zwitterion transport	14	-0.696933	-1.61383	0.0394089	0.110093	0.0728774	1861	tags=36%, list=6%, signal=33%	116085/6582/5002/10864/6580	SLC22A12/SLC22A2/SLC22A18/SLC22A7/SLC22A1
R-HSA-211859	Biological oxidations	211	-0.750178	-2.7307	0.04	0.111388	0.0737346	1469	tags=46%, list=5%, signal=44%	2232/6256/55902/2687/4835/653689/9971/373156/10327/113612/2327/10941/10861/6783/9/2230/95/4128/2949/66002/1571/670/5447/1543/9060/1577/1592/246181/4129/64816/216/126410/23169/54659/6817/7360/1551/1593/1583/130/285440/54600/6799/2954/4257/1573/54658/134147/51302/217/27284/91703/2052/23491/7367/1553/133688/13/1544/116285/7363/4051/1562/4143/57834/2328/4837/1066/124/54657/22977/8824/284541/10/1579/1…	FDXR/RXRA/ACSS2/GGT5/NQO2/GSTT2B/NR1H4/GSTK1/AKR1A1/CYP2U1/FMO2/UGT2A1/SLC26A1/SULT1E1/NAT1/FDX1/ACY1/MAOA/GSTM5/CYP4F12/CYP2E1/BPHL/POR/CYP1A1/PAPSS2/CYP3A5/CYP26A1/AKR7L/MAOB/CYP3A43/ALDH1A1/CYP4F22/SLC35D1/UGT1A3/SULT1A1/UGP2/CYP3A7/CYP27A1/CYP11A1/ADH6/CYP4V2/UGT1A9/SULT1A2/GSTZ1/MGST1/CYP2J2/UGT1A1/CMBL/CYP39A1/ALDH2/SULT1B1/ACY3/EPHX1/CES3/UGT2B17/CYP2A13/UGT3A1/AADAC/CYP1A2/ACSM1/UGT2B4/CY…
R-HSA-5654743	Signaling by FGFR4	41	0.575524	1.33392	0.04	0.111388	0.0737346	7355	tags=51%, list=25%, signal=38%	6714/6233/2264/5518/3265/7311/5335/867/6464/2885/5594/5595/10817/4893/673/5515/2247/3845/6654/10818/8569	SRC/RPS27A/FGFR4/PPP2R1A/HRAS/UBA52/PLCG1/CBL/SHC1/GRB2/MAPK1/MAPK3/FRS3/NRAS/BRAF/PPP2CA/FGF2/KRAS/SOS1/FRS2/MKNK1
R-HSA-499943	Interconversion of nucleotide di- and triphosphates	30	0.614908	1.3521	0.0401949	0.111752	0.0739758	6900	tags=57%, list=24%, signal=43%	4830/6241/7298/4831/1841/79077/56474/4833/7296/6240/2936/4832/50484/654364/1635/1854/7295	NME1/RRM2/TYMS/NME2/DTYMK/DCTPP1/CTPS2/NME4/TXNRD1/RRM1/GSR/NME3/RRM2B/NME1-NME2/DCTD/DUT/TXN
R-HSA-2122948	Activated NOTCH1 Transmits Signal to the Nucleus	30	0.614426	1.35104	0.0414129	0.114878	0.076045	6188	tags=57%, list=21%, signal=45%	8788/6233/182/7311/409/408/113878/6868/9148/57534/102/55851/92737/4851/23385/3714/83464	DLK1/RPS27A/JAG1/UBA52/ARRB2/ARRB1/DTX2/ADAM17/NEURL1/MIB1/ADAM10/PSENEN/DNER/NOTCH1/NCSTN/JAG2/APH1B
R-HSA-209776	Metabolism of amine-derived hormones	18	-0.600503	-1.45352	0.0414508	0.114878	0.076045	1142	tags=39%, list=4%, signal=37%	5409/1081/1734/1644/1621/389434/1733	PNMT/CGA/DIO2/DDC/DBH/IYD/DIO1
R-HSA-2559584	Formation of Senescence-Associated Heterochromatin Foci (SAHF)	10	0.744351	1.34527	0.0417722	0.115585	0.0765132	7455	tags=100%, list=26%, signal=74%	3159/4001/8091/7157/23523/57634/5925/7290/29855/25842	HMGA1/LMNB1/HMGA2/TP53/CABIN1/EP400/RB1/HIRA/UBN1/ASF1A
R-HSA-166208	mTORC1-mediated signalling	22	0.642434	1.34793	0.0419753	0.115963	0.0767636	9426	tags=86%, list=32%, signal=58%	6194/1975/1978/58528/389541/6198/64121/55004/10542/57521/84335/64223/7529/10325/6009/1977/153129/10670/8649	RPS6/EIF4B/EIF4EBP1/RRAGD/LAMTOR4/RPS6KB1/RRAGC/LAMTOR1/LAMTOR5/RPTOR/AKT1S1/MLST8/YWHAB/RRAGB/RHEB/EIF4E/SLC38A9/RRAGA/LAMTOR3
R-HSA-442660	Na+/Cl- dependent neurotransmitter transporters	19	-0.593391	-1.4475	0.0421053	0.116139	0.0768797	606	tags=26%, list=2%, signal=26%	6582/6540/6539/6529/6580	SLC22A2/SLC6A13/SLC6A12/SLC6A1/SLC22A1
R-HSA-1295596	Spry regulation of FGF signaling	16	0.674806	1.33543	0.0428397	0.117978	0.0780972	8746	tags=81%, list=30%, signal=57%	6714/6233/5518/7311/867/2885/5594/5595/673/5515/8569/7316/10253	SRC/RPS27A/PPP2R1A/UBA52/CBL/GRB2/MAPK1/MAPK3/BRAF/PPP2CA/MKNK1/UBC/SPRY2
R-HSA-5626978	TNFR1-mediated ceramide production	6	0.841485	1.39617	0.0444444	0.122205	0.0808952	2523	tags=50%, list=9%, signal=46%	10399/8439/6610	RACK1/NSMAF/SMPD2
R-HSA-373755	Semaphorin interactions	65	0.532594	1.3121	0.0445434	0.122284	0.0809478	7217	tags=57%, list=25%, signal=43%	1400/3984/5361/55558/57556/3326/54209/23129/5058/8829/64218/5365/8851/5879/9475/7305/1072/5364/9826/3320/23396/8482/3985/971/5362/389/10507/9723/10627/10570/5062/387/3688/103910/4637/4627/9855	CRMP1/LIMK1/PLXNA1/PLXNA3/SEMA6A/HSP90AB1/TREM2/PLXND1/PAK1/NRP1/SEMA4A/PLXNB3/CDK5R1/RAC1/ROCK2/TYROBP/CFL1/PLXNB1/ARHGEF11/HSP90AA1/PIP5K1C/SEMA7A/LIMK2/CD72/PLXNA2/RHOC/SEMA4D/SEMA3E/MYL12A/DPYSL4/PAK2/RHOA/ITGB1/MYL12B/MYL6/MYH9/FARP2
R-HSA-3232118	SUMOylation of transcription factors	20	0.65125	1.33747	0.044665	0.122426	0.0810414	8298	tags=75%, list=28%, signal=54%	7020/6613/7329/7157/10401/7158/6612/9112/51588/1029/8554/6670/4286/9063/7341	TFAP2A/SUMO2/UBE2I/TP53/PIAS3/TP53BP1/SUMO3/MTA1/PIAS4/CDKN2A/PIAS1/SP3/MITF/PIAS2/SUMO1
R-HSA-77348	Beta oxidation of octanoyl-CoA to hexanoyl-CoA	5	-0.888873	-1.57537	0.0452675	0.123883	0.0820058	631	tags=80%, list=2%, signal=78%	3032/1892/34/3033	HADHB/ECHS1/ACADM/HADH
R-HSA-8862803	Deregulated CDK5 triggers multiple neurodegenerative pathways in Alzheimer's disease models	21	0.647713	1.34475	0.0459627	0.125311	0.0829515	7121	tags=62%, list=24%, signal=47%	4001/993/995/994/8851/4000/826/7531/823/824/2801/10018/2309	LMNB1/CDC25A/CDC25C/CDC25B/CDK5R1/LMNA/CAPNS1/YWHAE/CAPN1/CAPN2/GOLGA2/BCL2L11/FOXO3
R-HSA-8863678	Neurodegenerative Diseases	21	0.647713	1.34475	0.0459627	0.125311	0.0829515	7121	tags=62%, list=24%, signal=47%	4001/993/995/994/8851/4000/826/7531/823/824/2801/10018/2309	LMNB1/CDC25A/CDC25C/CDC25B/CDK5R1/LMNA/CAPNS1/YWHAE/CAPN1/CAPN2/GOLGA2/BCL2L11/FOXO3
R-HSA-1980145	Signaling by NOTCH2	33	0.602606	1.34459	0.0460048	0.125311	0.0829515	8554	tags=67%, list=29%, signal=47%	4192/6233/182/7311/3516/9794/9148/57534/102/55851/10046/23385/1385/3714/2033/83464/54567/84441/7316/3002/3280/51107	MDK/RPS27A/JAG1/UBA52/RBPJ/MAML1/NEURL1/MIB1/ADAM10/PSENEN/MAMLD1/NCSTN/CREB1/JAG2/EP300/APH1B/DLL4/MAML2/UBC/GZMB/HES1/APH1A
R-HSA-446203	Asparagine N-linked glycosylation	300	0.435685	1.20016	0.0461847	0.125605	0.0831462	9572	tags=56%, list=33%, signal=38%	23423/5973/7039/6233/2348/9486/1075/10382/4758/8703/27090/51399/10376/8818/256281/1453/4249/10652/8655/55738/9382/11320/9334/8704/84516/374/10540/22796/10945/84790/1778/7311/64772/1781/377/51143/63908/55577/58485/3703/6484/51035/2762/8702/7264/22870/7846/6709/11253/56886/4905/11236/6399/829/22818/1294/84617/1639/8729/1798/26958/11015/2525/54732/54187/347733/10381/7841/51272/128637/830/7277/26984/…	TMED3/RENBP/TGFA/RPS27A/FOLR1/CHST10/CTSC/TUBB4A/NEU1/B4GALT3/ST6GALNAC4/TRAPPC4/TUBA1B/DPM2/NUDT14/CSNK1D/MGAT5/YKT6/DYNLL1/ARFGAP1/COG1/MGAT4A/B4GALT5/B4GALT2/DCTN5/AREG/DCTN2/COG2/KDELR1/TUBA1C/DYNC1H1/UBA52/ENGASE/DYNC1I2/ARF3/DYNC1LI1/NAPB/NAGK/TRAPPC1/STT3A/ST3GAL4/UBXN1/GMDS/B4GALT4/TSTA3/PPP6R1/TUBA1A/SPTAN1/MAN1B1/UGGT1/NSF/RNF139/TRAPPC2/CAPZA1/COPZ1/COL7A1/TUBB6/DCTN1/GBF1/DPAGT1/COPG2…
R-HSA-5358508	Mismatch Repair	14	0.689271	1.32824	0.0463079	0.125744	0.0832382	5622	tags=64%, list=19%, signal=52%	5424/9156/3978/4436/5111/6117/10714/2956/6118	POLD1/EXO1/LIG1/MSH2/PCNA/RPA1/POLD3/MSH6/RPA2
R-HSA-381070	IRE1alpha activates chaperones	50	0.552822	1.32106	0.0467503	0.126748	0.0839029	6576	tags=54%, list=23%, signal=42%	1663/55738/2137/9820/2931/9797/30827/6464/4000/116138/6745/7466/3068/58477/1639/10106/64061/11015/2135/55033/9570/55062/51726/2673/10113/7709/118	DDX11/ARFGAP1/EXTL3/CUL7/GSK3A/TATDN2/CXXC1/SHC1/LMNA/KLHDC3/SSR1/WFS1/HDGF/SRPRB/DCTN1/CTDSP2/TSPYL2/KDELR3/EXTL2/FKBP14/GOSR2/WIPI1/DNAJB11/GFPT1/PREB/ZBTB17/ADD1
R-HSA-113507	E2F-enabled inhibition of pre-replication complex formation	9	0.751022	1.31929	0.0487179	0.131878	0.0872987	4684	tags=78%, list=16%, signal=65%	891/983/23594/4998/4999/84515/5000	CCNB1/CDK1/ORC6/ORC1/ORC2/MCM8/ORC4
R-HSA-429958	mRNA decay by 3' to 5' exoribonuclease	16	0.668434	1.32282	0.0489596	0.132327	0.087596	6779	tags=69%, list=23%, signal=53%	54512/115024/56915/23404/51013/51010/11340/23016/6499/5393/118460	EXOSC4/NT5C3B/EXOSC5/EXOSC2/EXOSC1/EXOSC3/EXOSC8/EXOSC7/SKIV2L/EXOSC9/EXOSC6
R-HSA-73621	Pyrimidine catabolism	12	-0.675576	-1.49197	0.0492611	0.132936	0.0879991	1298	tags=50%, list=4%, signal=48%	1890/1806/151531/1807/51733/64902	TYMP/DPYD/UPP2/DPYS/UPB1/AGXT2
R-HSA-77350	Beta oxidation of hexanoyl-CoA to butanoyl-CoA	5	-0.877915	-1.55595	0.0493827	0.133059	0.0880803	2288	tags=80%, list=8%, signal=74%	3032/35/1892/3033	HADHB/ACADS/ECHS1/HADH
